# Supplementary material for: Genetic risk for neurodegenerative conditions is linked to disease-specific microglial pathways
Source: PLoS Genet. 2025 Apr 9;21(4):e1011407. doi: 10.1371/journal.pgen.1011407 (PMC12017514; doi:10.1371/journal.pgen.1011407)
Supplement: S1 Table — Risk genes identified by H-MAGMA using microglia, neuron and oligodendrocyte chromatin interaction data and GWAS for neurodegenerative conditions and schizophrenia. (XLSX) [file pgen.1011407.s008.xlsx]

## Sheet: Description
Supplementary Table 1:
Risk genes identified by H-MAGMA using microglia, neuron and oligodendrocyte chromatin interaction data and GWAS for neurodegenerative conditions and schizophrenia

## Sheet: AD_Jansen2019_microglia_hmagma
gene_ensg	gene_name	gene_chr	gene_start	gene_end	gene_strand	nsnps	gene_zstat	gene_p	gene_fdr	gene_biotype	gene_description	cell	disease
ENSG00000136717	BIN1	2	127805603	127864864	-	304	8.28	6.1612e-17	5.7293e-13	protein_coding	bridging integrator 1 [Source:HGNC Symbol;Acc:HGNC:1052]	Microglia_interactome	AD_Jansen2019
ENSG00000224916	APOC4-APOC2	19	45445495	45452822	+	16	7.9817	7.2164e-16	3.35527e-12	protein_coding	APOC4-APOC2 readthrough (NMD candidate) [Source:HGNC Symbol;Acc:HGNC:44426]	Microglia_interactome	AD_Jansen2019
ENSG00000073921	PICALM	11	85668218	85780924	-	344	7.9261	1.1306e-15	3.50448e-12	protein_coding	phosphatidylinositol binding clathrin assembly protein [Source:HGNC Symbol;Acc:HGNC:15514]	Microglia_interactome	AD_Jansen2019
ENSG00000267467	APOC4	19	45445494	45448753	+	10	7.8189	2.6645e-15	5.26528e-12	protein_coding	apolipoprotein C4 [Source:HGNC Symbol;Acc:HGNC:611]	Microglia_interactome	AD_Jansen2019
ENSG00000170684	ZNF296	19	45574758	45579736	-	6	7.8113	2.8311e-15	5.26528e-12	protein_coding	zinc finger protein 296 [Source:HGNC Symbol;Acc:HGNC:15981]	Microglia_interactome	AD_Jansen2019
ENSG00000104856	RELB	19	45504719	45541450	+	36	7.7059	6.4948e-15	1.00659e-11	protein_coding	RELB proto-oncogene, NF-kB subunit [Source:HGNC Symbol;Acc:HGNC:9956]	Microglia_interactome	AD_Jansen2019
ENSG00000234906	APOC2	19	45449292	45452822	+	26	7.6708	8.5487e-15	1.13563e-11	protein_coding	apolipoprotein C2 [Source:HGNC Symbol;Acc:HGNC:609]	Microglia_interactome	AD_Jansen2019
ENSG00000214855	APOC1P1	19	45430053	45434760	+	22	7.6309	1.1657e-14	1.35498e-11	transcribed_unprocessed_pseudogene	apolipoprotein C1 pseudogene 1 [Source:HGNC Symbol;Acc:HGNC:608]	Microglia_interactome	AD_Jansen2019
ENSG00000142252	GEMIN7	19	45582453	45594776	+	9	7.6105	1.3656e-14	1.41097e-11	protein_coding	gem nuclear organelle associated protein 7 [Source:HGNC Symbol;Acc:HGNC:20045]	Microglia_interactome	AD_Jansen2019
ENSG00000104853	CLPTM1	19	45457842	45496599	+	64	7.5956	1.5321e-14	1.4247e-11	protein_coding	CLPTM1 regulator of GABA type A receptor forward trafficking [Source:HGNC Symbol;Acc:HGNC:2087]	Microglia_interactome	AD_Jansen2019
ENSG00000130202	NECTIN2	19	45349432	45392480	+	62	7.3497	9.9309e-14	8.39522e-11	protein_coding	nectin cell adhesion molecule 2 [Source:HGNC Symbol;Acc:HGNC:9707]	Microglia_interactome	AD_Jansen2019
ENSG00000267114	ENSG00000267114	19	45453301	45457264	-	21	7.0718	7.6494e-13	5.92765e-10	lncRNA	novel transcript	Microglia_interactome	AD_Jansen2019
ENSG00000288809	ENSG00000288809	11	85955395	85956015	-	29	6.9331	2.0591e-12	1.47289e-09	lncRNA	novel transcript, antisense to EED	Microglia_interactome	AD_Jansen2019
ENSG00000130203	APOE	19	45409048	45412650	+	31	6.1094	5e-10	2.58306e-07	protein_coding	apolipoprotein E [Source:HGNC Symbol;Acc:HGNC:613]	Microglia_interactome	AD_Jansen2019
ENSG00000130204	TOMM40	19	45393826	45406946	+	56	6.1094	5e-10	2.58306e-07	protein_coding	translocase of outer mitochondrial membrane 40 [Source:HGNC Symbol;Acc:HGNC:18001]	Microglia_interactome	AD_Jansen2019
ENSG00000130208	APOC1	19	45417504	45422606	+	41	6.1094	5e-10	2.58306e-07	protein_coding	apolipoprotein C1 [Source:HGNC Symbol;Acc:HGNC:607]	Microglia_interactome	AD_Jansen2019
ENSG00000267282	ENSG00000267282	19	45385284	45394133	-	26	6.1094	5e-10	2.58306e-07	lncRNA	novel transcript, antisense to PVRL2	Microglia_interactome	AD_Jansen2019
ENSG00000280087	ENSG00000280087	19	45412632	45418225	+	53	6.1094	5e-10	2.58306e-07	TEC	TEC	Microglia_interactome	AD_Jansen2019
ENSG00000064687	ABCA7	19	1039996	1065571	+	190	5.998	9.9908e-10	4.88971e-07	protein_coding	ATP binding cassette subfamily A member 7 [Source:HGNC Symbol;Acc:HGNC:37]	Microglia_interactome	AD_Jansen2019
ENSG00000100815	TRIP11	14	92432335	92507240	-	91	5.8618	2.2893e-09	1.06441e-06	protein_coding	thyroid hormone receptor interactor 11 [Source:HGNC Symbol;Acc:HGNC:12305]	Microglia_interactome	AD_Jansen2019
ENSG00000279753	ENSG00000279753	19	1038726	1039063	-	38	5.7322	4.9562e-09	2.19465e-06	TEC	TEC	Microglia_interactome	AD_Jansen2019
ENSG00000168918	INPP5D	2	233924677	234116549	+	332	5.6928	6.2496e-09	2.64159e-06	protein_coding	inositol polyphosphate-5-phosphatase D [Source:HGNC Symbol;Acc:HGNC:6079]	Microglia_interactome	AD_Jansen2019
ENSG00000137642	SORL1	11	121323023	121504472	+	261	5.4611	2.3657e-08	9.56463e-06	protein_coding	sortilin related receptor 1 [Source:HGNC Symbol;Acc:HGNC:11185]	Microglia_interactome	AD_Jansen2019
ENSG00000156858	PRR14	16	30662038	30667734	+	13	5.4238	2.9174e-08	1.13037e-05	protein_coding	proline rich 14 [Source:HGNC Symbol;Acc:HGNC:28458]	Microglia_interactome	AD_Jansen2019
ENSG00000213420	GPC2	7	99767229	99775004	-	20	5.3571	4.2285e-08	1.57283e-05	protein_coding	glypican 2 [Source:HGNC Symbol;Acc:HGNC:4450]	Microglia_interactome	AD_Jansen2019
ENSG00000064666	CNN2	19	1026585	1039067	+	79	5.1429	1.3523e-07	4.83655e-05	protein_coding	calponin 2 [Source:HGNC Symbol;Acc:HGNC:2156]	Microglia_interactome	AD_Jansen2019
ENSG00000278133	ENSG00000278133	16	31133556	31135385	+	14	5.1175	1.548e-07	5.33143e-05	lncRNA	novel transcript, sense intronic to KAT8	Microglia_interactome	AD_Jansen2019
ENSG00000103507	BCKDK	16	31117428	31124112	+	17	5.0563	2.1372e-07	7.09779e-05	protein_coding	branched chain keto acid dehydrogenase kinase [Source:HGNC Symbol;Acc:HGNC:16902]	Microglia_interactome	AD_Jansen2019
ENSG00000137776	SLTM	15	59171249	59225878	-	24	5.0219	2.5587e-07	8.2046e-05	protein_coding	SAFB like transcription modulator [Source:HGNC Symbol;Acc:HGNC:20709]	Microglia_interactome	AD_Jansen2019
ENSG00000022277	RTF2	20	55043641	55094505	+	32	5.0114	2.7014e-07	8.37344e-05	protein_coding	replication termination factor 2 [Source:HGNC Symbol;Acc:HGNC:15890]	Microglia_interactome	AD_Jansen2019
ENSG00000248714	ZNF652-AS1	17	47438512	47447360	+	43	4.9875	3.0576e-07	9.17181e-05	lncRNA	ZNF652 antisense RNA 1 [Source:HGNC Symbol;Acc:HGNC:55582]	Microglia_interactome	AD_Jansen2019
ENSG00000204287	HLA-DRA	6	32407655	32412823	+	466	4.9656	3.424e-07	9.94993e-05	protein_coding	major histocompatibility complex, class II, DR alpha [Source:HGNC Symbol;Acc:HGNC:4947]	Microglia_interactome	AD_Jansen2019
ENSG00000261879	ZNF594-DT	17	5095302	5151477	+	55	4.9324	4.0616e-07	0.000114451	lncRNA	ZNF594 divergent transcript [Source:HGNC Symbol;Acc:HGNC:55347]	Microglia_interactome	AD_Jansen2019
ENSG00000109929	SC5D	11	121163390	121184119	+	185	4.8669	5.6689e-07	0.000155044	protein_coding	sterol-C5-desaturase [Source:HGNC Symbol;Acc:HGNC:10547]	Microglia_interactome	AD_Jansen2019
ENSG00000166928	MS4A14	11	60146003	60185229	+	34	4.8406	6.4731e-07	0.000171981	protein_coding	membrane spanning 4-domains A14 [Source:HGNC Symbol;Acc:HGNC:30706]	Microglia_interactome	AD_Jansen2019
ENSG00000289121	ENSG00000289121	1	161015817	161016645	+	31	4.824	7.0336e-07	0.000181682	lncRNA	novel transcript	Microglia_interactome	AD_Jansen2019
ENSG00000177369	FLJ40194	17	47308215	47395373	+	39	4.7924	8.2414e-07	0.000207126	lncRNA	uncharacterized FLJ40194 [Source:NCBI gene (formerly Entrezgene);Acc:124871]	Microglia_interactome	AD_Jansen2019
ENSG00000138613	APH1B	15	63568217	63601325	+	51	4.7693	9.2451e-07	0.000225591	protein_coding	aph-1 homolog B, gamma-secretase subunit [Source:HGNC Symbol;Acc:HGNC:24080]	Microglia_interactome	AD_Jansen2019
ENSG00000128923	MINDY2	15	59063391	59154099	+	64	4.7646	9.4613e-07	0.000225591	protein_coding	MINDY lysine 48 deubiquitinase 2 [Source:HGNC Symbol;Acc:HGNC:26954]	Microglia_interactome	AD_Jansen2019
ENSG00000103510	KAT8	16	31125810	31142714	+	48	4.7048	1.2707e-06	0.000295406	protein_coding	lysine acetyltransferase 8 [Source:HGNC Symbol;Acc:HGNC:17933]	Microglia_interactome	AD_Jansen2019
ENSG00000246790	SORL1-AS1	11	121318040	121323722	-	219	4.6817	1.4222e-06	0.000322562	lncRNA	SORL1 antisense RNA 1 [Source:HGNC Symbol;Acc:HGNC:55594]	Microglia_interactome	AD_Jansen2019
ENSG00000066427	ATXN3	14	92510840	92572965	-	117	4.6514	1.6482e-06	0.000364919	protein_coding	ataxin 3 [Source:HGNC Symbol;Acc:HGNC:7106]	Microglia_interactome	AD_Jansen2019
ENSG00000167394	ZNF668	16	31072164	31085561	-	13	4.6127	1.9876e-06	0.00042983	protein_coding	zinc finger protein 668 [Source:HGNC Symbol;Acc:HGNC:25821]	Microglia_interactome	AD_Jansen2019
ENSG00000167395	ZNF646	16	31085743	31095517	+	28	4.6066	2.0467e-06	0.000432551	protein_coding	zinc finger protein 646 [Source:HGNC Symbol;Acc:HGNC:29004]	Microglia_interactome	AD_Jansen2019
ENSG00000198502	HLA-DRB5	6	32485130	32498064	-	360	4.5929	2.1858e-06	0.000451683	protein_coding	major histocompatibility complex, class II, DR beta 5 [Source:HGNC Symbol;Acc:HGNC:4953]	Microglia_interactome	AD_Jansen2019
ENSG00000183648	NDUFB1	14	92582466	92588261	-	145	4.5118	3.214e-06	0.000649717	protein_coding	NADH:ubiquinone oxidoreductase subunit B1 [Source:HGNC Symbol;Acc:HGNC:7695]	Microglia_interactome	AD_Jansen2019
ENSG00000262766	ENSG00000262766	16	31129399	31130068	+	26	4.4584	4.1293e-06	0.000816986	lncRNA	novel transcript	Microglia_interactome	AD_Jansen2019
ENSG00000280160	ENSG00000280160	16	31105048	31107265	+	12	4.4525	4.2448e-06	0.000822342	TEC	novel transcript	Microglia_interactome	AD_Jansen2019
ENSG00000167397	VKORC1	16	31102163	31107301	-	18	4.4385	4.5299e-06	0.000839499	protein_coding	vitamin K epoxide reductase complex subunit 1 [Source:HGNC Symbol;Acc:HGNC:23663]	Microglia_interactome	AD_Jansen2019
ENSG00000286897	ENSG00000286897	15	59042122	59053203	+	28	4.4352	4.6003e-06	0.000839499	lncRNA	novel transcript	Microglia_interactome	AD_Jansen2019
ENSG00000108798	ABI3	17	47287773	47300587	+	30	4.435	4.6042e-06	0.000839499	protein_coding	ABI family member 3 [Source:HGNC Symbol;Acc:HGNC:29859]	Microglia_interactome	AD_Jansen2019
ENSG00000166927	MS4A7	11	60145958	60163424	+	40	4.4225	4.8781e-06	0.000872336	protein_coding	membrane spanning 4-domains A7 [Source:HGNC Symbol;Acc:HGNC:13378]	Microglia_interactome	AD_Jansen2019
ENSG00000198740	ZNF652	17	47366568	47439835	-	56	4.4123	5.1133e-06	0.000897143	protein_coding	zinc finger protein 652 [Source:HGNC Symbol;Acc:HGNC:29147]	Microglia_interactome	AD_Jansen2019
ENSG00000167194	C16orf92	16	30034519	30039057	+	13	4.3766	6.027e-06	0.00103787	protein_coding	chromosome 16 open reading frame 92 [Source:HGNC Symbol;Acc:HGNC:26346]	Microglia_interactome	AD_Jansen2019
ENSG00000225914	TSBP1-AS1	6	32222417	32375540	+	276	4.3593	6.5237e-06	0.00110298	lncRNA	TSBP1 and BTNL2 antisense RNA 1 [Source:HGNC Symbol;Acc:HGNC:39756]	Microglia_interactome	AD_Jansen2019
ENSG00000103496	STX4	16	31044210	31054296	+	13	4.337	7.2212e-06	0.00119911	protein_coding	syntaxin 4 [Source:HGNC Symbol;Acc:HGNC:11439]	Microglia_interactome	AD_Jansen2019
ENSG00000099364	FBXL19	16	30934376	30960104	+	29	4.3123	8.0776e-06	0.00131778	protein_coding	F-box and leucine rich repeat protein 19 [Source:HGNC Symbol;Acc:HGNC:25300]	Microglia_interactome	AD_Jansen2019
ENSG00000268154	AL591806.1	1	161035655	161035943	+	12	4.297	8.6569e-06	0.00138794	protein_coding	Metazoan signal recognition particle RNA [Source:RFAM;Acc:RF00017]	Microglia_interactome	AD_Jansen2019
ENSG00000255439	ENSG00000255439	16	31094760	31106277	-	15	4.257	1.036e-05	0.00163284	protein_coding	novel protein, VKORC1 and PRSS53 readthrough	Microglia_interactome	AD_Jansen2019
ENSG00000085978	ATG16L1	2	234118697	234204320	+	283	4.2326	1.1551e-05	0.00179021	protein_coding	autophagy related 16 like 1 [Source:HGNC Symbol;Acc:HGNC:21498]	Microglia_interactome	AD_Jansen2019
ENSG00000180448	ARHGAP45	19	1065922	1086627	+	116	4.2276	1.1808e-05	0.00179051	protein_coding	Rho GTPase activating protein 45 [Source:HGNC Symbol;Acc:HGNC:17102]	Microglia_interactome	AD_Jansen2019
ENSG00000149927	DOC2A	16	30016835	30034591	-	29	4.2252	1.1938e-05	0.00179051	protein_coding	double C2 domain alpha [Source:HGNC Symbol;Acc:HGNC:2985]	Microglia_interactome	AD_Jansen2019
ENSG00000229809	ZNF688	16	30580993	30584055	-	8	4.1968	1.3534e-05	0.00199766	protein_coding	zinc finger protein 688 [Source:HGNC Symbol;Acc:HGNC:30489]	Microglia_interactome	AD_Jansen2019
ENSG00000007047	MARK4	19	45582546	45808542	+	56	4.1801	1.4569e-05	0.00209814	protein_coding	microtubule affinity regulating kinase 4 [Source:HGNC Symbol;Acc:HGNC:13538]	Microglia_interactome	AD_Jansen2019
ENSG00000137845	ADAM10	15	58881008	59041990	-	114	4.1786	1.4666e-05	0.00209814	protein_coding	ADAM metallopeptidase domain 10 [Source:HGNC Symbol;Acc:HGNC:188]	Microglia_interactome	AD_Jansen2019
ENSG00000165934	CPSF2	14	92588313	92638489	+	170	4.1737	1.4983e-05	0.00211101	protein_coding	cleavage and polyadenylation specific factor 2 [Source:HGNC Symbol;Acc:HGNC:2325]	Microglia_interactome	AD_Jansen2019
ENSG00000252809	AC135050.1	16	31120551	31120634	+	8	4.0701	2.3496e-05	0.00326103	miRNA		Microglia_interactome	AD_Jansen2019
ENSG00000148429	USP6NL	10	11502509	11653665	-	190	4.0592	2.4621e-05	0.00336692	protein_coding	USP6 N-terminal like [Source:HGNC Symbol;Acc:HGNC:16858]	Microglia_interactome	AD_Jansen2019
ENSG00000267348	GEMIN7-AS1	19	45579768	45595893	-	33	4.0513	2.5472e-05	0.00343281	lncRNA	GEMIN7 antisense RNA 1 [Source:HGNC Symbol;Acc:HGNC:53773]	Microglia_interactome	AD_Jansen2019
ENSG00000149926	TLCD3B	16	30035748	30064299	-	26	4.0315	2.7713e-05	0.00368147	protein_coding	TLC domain containing 3B [Source:HGNC Symbol;Acc:HGNC:25295]	Microglia_interactome	AD_Jansen2019
ENSG00000158796	DEDD	1	161090764	161102478	-	23	4.0179	2.9362e-05	0.00384559	protein_coding	death effector domain containing [Source:HGNC Symbol;Acc:HGNC:2755]	Microglia_interactome	AD_Jansen2019
ENSG00000260852	FBXL19-AS1	16	30930640	30934590	-	12	4.0055	3.0949e-05	0.00399526	lncRNA	FBXL19 antisense RNA 1 [Source:HGNC Symbol;Acc:HGNC:27557]	Microglia_interactome	AD_Jansen2019
ENSG00000012061	ERCC1	19	45910592	45982086	-	105	4.0023	3.1364e-05	0.00399526	protein_coding	ERCC excision repair 1, endonuclease non-catalytic subunit [Source:HGNC Symbol;Acc:HGNC:3433]	Microglia_interactome	AD_Jansen2019
ENSG00000099381	SETD1A	16	30969075	30995985	+	22	3.9662	3.6512e-05	0.00458818	protein_coding	SET domain containing 1A, histone lysine methyltransferase [Source:HGNC Symbol;Acc:HGNC:29010]	Microglia_interactome	AD_Jansen2019
ENSG00000138600	SPPL2A	15	50994463	51058145	-	111	3.9629	3.7019e-05	0.00458986	protein_coding	signal peptide peptidase like 2A [Source:HGNC Symbol;Acc:HGNC:30227]	Microglia_interactome	AD_Jansen2019
ENSG00000074266	EED	11	85955795	85989855	+	64	3.9468	3.9595e-05	0.00484466	protein_coding	embryonic ectoderm development [Source:HGNC Symbol;Acc:HGNC:3188]	Microglia_interactome	AD_Jansen2019
ENSG00000158773	USF1	1	161009041	161015767	-	55	3.9164	4.4941e-05	0.00542736	protein_coding	upstream transcription factor 1 [Source:HGNC Symbol;Acc:HGNC:12593]	Microglia_interactome	AD_Jansen2019
ENSG00000182087	TMEM259	19	1009647	1021178	-	113	3.9004	4.8022e-05	0.00572508	protein_coding	transmembrane protein 259 [Source:HGNC Symbol;Acc:HGNC:17039]	Microglia_interactome	AD_Jansen2019
ENSG00000262227	ENSG00000262227	17	4890984	4891875	+	17	3.8801	5.2207e-05	0.00614523	lncRNA		Microglia_interactome	AD_Jansen2019
ENSG00000271360	USP6NL-AS1	10	11653304	11654226	+	171	3.8738	5.3583e-05	0.00622835	lncRNA	USP6NL antisense RNA 1 [Source:HGNC Symbol;Acc:HGNC:55251]	Microglia_interactome	AD_Jansen2019
ENSG00000186517	ARHGAP30	1	161016736	161039760	-	21	3.8016	7.1894e-05	0.00825361	protein_coding	Rho GTPase activating protein 30 [Source:HGNC Symbol;Acc:HGNC:27414]	Microglia_interactome	AD_Jansen2019
ENSG00000158859	ADAMTS4	1	161154092	161168844	-	65	3.7893	7.5534e-05	0.00856574	protein_coding	ADAM metallopeptidase with thrombospondin type 1 motif 4 [Source:HGNC Symbol;Acc:HGNC:220]	Microglia_interactome	AD_Jansen2019
ENSG00000134480	CCNH	5	86614233	86708747	-	105	3.7821	7.776e-05	0.00871193	protein_coding	cyclin H [Source:HGNC Symbol;Acc:HGNC:1594]	Microglia_interactome	AD_Jansen2019
ENSG00000285043	ENSG00000285043	16	30064444	30081735	+	15	3.7764	7.9555e-05	0.00874314	protein_coding	novel protein	Microglia_interactome	AD_Jansen2019
ENSG00000262678	CAMTA2-AS1	17	4889761	4890619	+	20	3.7753	7.9919e-05	0.00874314	lncRNA	CAMTA2 antisense RNA 1 [Source:HGNC Symbol;Acc:HGNC:55342]	Microglia_interactome	AD_Jansen2019
ENSG00000164574	GALNT10	5	153570290	153800544	+	131	3.7383	9.2617e-05	0.0100145	protein_coding	polypeptide N-acetylgalactosaminyltransferase 10 [Source:HGNC Symbol;Acc:HGNC:19873]	Microglia_interactome	AD_Jansen2019
ENSG00000196388	INCA1	17	4891425	4900905	-	26	3.7286	9.6266e-05	0.0102894	protein_coding	inhibitor of CDK, cyclin A1 interacting protein 1 [Source:HGNC Symbol;Acc:HGNC:32224]	Microglia_interactome	AD_Jansen2019
ENSG00000082258	CCNT2	2	135675805	135716912	+	52	3.7257	9.7396e-05	0.0102919	protein_coding	cyclin T2 [Source:HGNC Symbol;Acc:HGNC:1600]	Microglia_interactome	AD_Jansen2019
ENSG00000091640	SPAG7	17	4862521	4871112	-	43	3.7211	9.9164e-05	0.010361	protein_coding	sperm associated antigen 7 [Source:HGNC Symbol;Acc:HGNC:11216]	Microglia_interactome	AD_Jansen2019
ENSG00000156853	ZNF689	16	30613879	30635333	-	19	3.6843	0.00011467	0.011848	protein_coding	zinc finger protein 689 [Source:HGNC Symbol;Acc:HGNC:25173]	Microglia_interactome	AD_Jansen2019
ENSG00000138442	WDR12	2	203738984	203879521	-	73	3.6665	0.00012295	0.0125639	protein_coding	WD repeat domain 12 [Source:HGNC Symbol;Acc:HGNC:14098]	Microglia_interactome	AD_Jansen2019
ENSG00000066336	SPI1	11	47376411	47400098	-	29	3.655	0.00012858	0.0129964	protein_coding	Spi-1 proto-oncogene [Source:HGNC Symbol;Acc:HGNC:11241]	Microglia_interactome	AD_Jansen2019
ENSG00000108091	CCDC6	10	61548505	61666314	-	66	3.6512	0.00013052	0.0130506	protein_coding	coiled-coil domain containing 6 [Source:HGNC Symbol;Acc:HGNC:18782]	Microglia_interactome	AD_Jansen2019
ENSG00000109756	RAPGEF2	4	160024165	160281326	+	90	3.6312	0.00014108	0.0139564	protein_coding	Rap guanine nucleotide exchange factor 2 [Source:HGNC Symbol;Acc:HGNC:16854]	Microglia_interactome	AD_Jansen2019
ENSG00000166128	RAB8B	15	63481759	63559975	+	30	3.6213	0.00014658	0.0143479	protein_coding	RAB8B, member RAS oncogene family [Source:HGNC Symbol;Acc:HGNC:30273]	Microglia_interactome	AD_Jansen2019
ENSG00000145715	RASA1	5	86563700	86687748	+	79	3.6132	0.00015123	0.0146488	protein_coding	RAS p21 protein activator 1 [Source:HGNC Symbol;Acc:HGNC:9871]	Microglia_interactome	AD_Jansen2019
ENSG00000197943	PLCG2	16	81812884	81996290	+	484	3.6071	0.0001548	0.0148401	protein_coding	phospholipase C gamma 2 [Source:HGNC Symbol;Acc:HGNC:9066]	Microglia_interactome	AD_Jansen2019
ENSG00000275263	ENSG00000275263	16	30968193	30968520	-	17	3.5944	0.00016254	0.0154231	lncRNA	novel transcript	Microglia_interactome	AD_Jansen2019
ENSG00000108509	CAMTA2	17	4871287	4890970	-	86	3.5663	0.00018101	0.0170021	protein_coding	calmodulin binding transcription activator 2 [Source:HGNC Symbol;Acc:HGNC:18807]	Microglia_interactome	AD_Jansen2019
ENSG00000180626	ZNF594	17	5082830	5095163	-	46	3.5529	0.00019047	0.0177118	protein_coding	zinc finger protein 594 [Source:HGNC Symbol;Acc:HGNC:29392]	Microglia_interactome	AD_Jansen2019
ENSG00000261218	ENSG00000261218	16	81771853	81810958	+	175	3.5343	0.00020445	0.0188236	lncRNA		Microglia_interactome	AD_Jansen2019
ENSG00000167083	GNGT2	17	47280153	47287936	-	25	3.53	0.00020776	0.0189408	protein_coding	G protein subunit gamma transducin 2 [Source:HGNC Symbol;Acc:HGNC:4412]	Microglia_interactome	AD_Jansen2019
ENSG00000285190	ENSG00000285190	5	86708159	86795157	+	77	3.522	0.00021417	0.0193356	lncRNA	novel transcript, antisense to CCNH	Microglia_interactome	AD_Jansen2019
ENSG00000167085	PHB1	17	47481411	47492267	-	27	3.5074	0.0002263	0.0200637	protein_coding	prohibitin 1 [Source:HGNC Symbol;Acc:HGNC:8912]	Microglia_interactome	AD_Jansen2019
ENSG00000260083	MIR762HG	16	30886543	30906541	+	18	3.507	0.00022655	0.0200637	lncRNA	MIR762 host gene [Source:HGNC Symbol;Acc:HGNC:51386]	Microglia_interactome	AD_Jansen2019
ENSG00000262165	C17orf114	17	4704454	4710308	-	93	3.5031	0.00022994	0.0201718	protein_coding	chromosome 17 open reading frame 114 [Source:HGNC Symbol;Acc:HGNC:55343]	Microglia_interactome	AD_Jansen2019
ENSG00000179965	ZNF771	16	30418735	30442429	+	17	3.4977	0.00023467	0.0203944	protein_coding	zinc finger protein 771 [Source:HGNC Symbol;Acc:HGNC:29653]	Microglia_interactome	AD_Jansen2019
ENSG00000196126	HLA-DRB1	6	32545679	32557625	-	273	3.4916	0.00024009	0.0206722	protein_coding	major histocompatibility complex, class II, DR beta 1 [Source:HGNC Symbol;Acc:HGNC:4948]	Microglia_interactome	AD_Jansen2019
ENSG00000198252	STYX	14	53196884	53241707	+	20	3.488	0.00024335	0.0207021	protein_coding	serine/threonine/tyrosine interacting protein [Source:HGNC Symbol;Acc:HGNC:11447]	Microglia_interactome	AD_Jansen2019
ENSG00000197093	GAL3ST4	7	99756867	99766240	-	14	3.4863	0.00024489	0.0207021	protein_coding	galactose-3-O-sulfotransferase 4 [Source:HGNC Symbol;Acc:HGNC:24145]	Microglia_interactome	AD_Jansen2019
ENSG00000129219	PLD2	17	4710447	4726729	+	111	3.4796	0.00025112	0.0210375	protein_coding	phospholipase D2 [Source:HGNC Symbol;Acc:HGNC:9068]	Microglia_interactome	AD_Jansen2019
ENSG00000150281	CTF1	16	30907935	30914868	+	7	3.4739	0.00025649	0.0212955	protein_coding	cardiotrophin 1 [Source:HGNC Symbol;Acc:HGNC:2499]	Microglia_interactome	AD_Jansen2019
ENSG00000171962	DRC3	17	17876127	17920203	+	38	3.46	0.0002701	0.0222271	protein_coding	dynein regulatory complex subunit 3 [Source:HGNC Symbol;Acc:HGNC:25384]	Microglia_interactome	AD_Jansen2019
ENSG00000173334	TRIB1	8	126442600	126450645	+	233	3.448	0.00028238	0.0230338	protein_coding	tribbles pseudokinase 1 [Source:HGNC Symbol;Acc:HGNC:16891]	Microglia_interactome	AD_Jansen2019
ENSG00000188186	LAMTOR4	7	99746535	99753567	+	13	3.4087	0.00032638	0.0263914	protein_coding	late endosomal/lysosomal adaptor, MAPK and MTOR activator 4 [Source:HGNC Symbol;Acc:HGNC:33772]	Microglia_interactome	AD_Jansen2019
ENSG00000071051	NCK2	2	106361369	106510730	+	90	3.3934	0.00034518	0.0275465	protein_coding	NCK adaptor protein 2 [Source:HGNC Symbol;Acc:HGNC:7665]	Microglia_interactome	AD_Jansen2019
ENSG00000165915	SLC39A13	11	47428683	47438047	+	85	3.3923	0.00034659	0.0275465	protein_coding	solute carrier family 39 member 13 [Source:HGNC Symbol;Acc:HGNC:20859]	Microglia_interactome	AD_Jansen2019
ENSG00000267757	EML2-AS1	19	46144752	46146098	+	15	3.3784	0.00036449	0.0287237	lncRNA	EML2 antisense RNA 1 [Source:HGNC Symbol;Acc:HGNC:48331]	Microglia_interactome	AD_Jansen2019
ENSG00000105538	RASIP1	19	49223842	49243867	-	30	3.3728	0.00037207	0.0290746	protein_coding	Ras interacting protein 1 [Source:HGNC Symbol;Acc:HGNC:24716]	Microglia_interactome	AD_Jansen2019
ENSG00000108518	PFN1	17	4848947	4852356	-	22	3.3656	0.00038191	0.0294171	protein_coding	profilin 1 [Source:HGNC Symbol;Acc:HGNC:8881]	Microglia_interactome	AD_Jansen2019
ENSG00000287054	ENSG00000287054	5	132361539	132385870	+	21	3.365	0.00038278	0.0294171	lncRNA	novel transcript, antisense to ZCCHC10	Microglia_interactome	AD_Jansen2019
ENSG00000263923	ENSG00000263923	4	99850048	99916145	+	19	3.3609	0.00038846	0.0296089	lncRNA	novel transcript, antisense to EIF4E	Microglia_interactome	AD_Jansen2019
ENSG00000213939	ENSG00000213939	17	4608111	4608512	-	151	3.3473	0.00040797	0.030644	processed_pseudogene	ribosomal protein S12 (RPS12) pseudogene	Microglia_interactome	AD_Jansen2019
ENSG00000157303	SUSD3	9	95820970	95847415	+	34	3.3469	0.00040863	0.030644	protein_coding	sushi domain containing 3 [Source:HGNC Symbol;Acc:HGNC:28391]	Microglia_interactome	AD_Jansen2019
ENSG00000207357	RNU6-2	19	1021521	1021627	+	40	3.3414	0.00041678	0.0310051	snRNA	RNA, U6 small nuclear 2 [Source:HGNC Symbol;Acc:HGNC:34270]	Microglia_interactome	AD_Jansen2019
ENSG00000156860	FBRS	16	30669752	30682131	+	21	3.335	0.00042646	0.0314734	protein_coding	fibrosin [Source:HGNC Symbol;Acc:HGNC:20442]	Microglia_interactome	AD_Jansen2019
ENSG00000141480	ARRB2	17	4613891	4624794	+	164	3.3273	0.00043849	0.0321064	protein_coding	arrestin beta 2 [Source:HGNC Symbol;Acc:HGNC:712]	Microglia_interactome	AD_Jansen2019
ENSG00000213719	CLIC1	6	31698358	31707540	-	50	3.3126	0.00046208	0.033405	protein_coding	chloride intracellular channel 1 [Source:HGNC Symbol;Acc:HGNC:2062]	Microglia_interactome	AD_Jansen2019
ENSG00000233559	LINC00513	7	130538479	130615441	+	26	3.3118	0.00046341	0.033405	lncRNA	long intergenic non-protein coding RNA 513 [Source:HGNC Symbol;Acc:HGNC:43566]	Microglia_interactome	AD_Jansen2019
ENSG00000100462	PRMT5	14	23389734	23398617	-	35	3.3057	0.0004737	0.0337007	protein_coding	protein arginine methyltransferase 5 [Source:HGNC Symbol;Acc:HGNC:10894]	Microglia_interactome	AD_Jansen2019
ENSG00000011422	PLAUR	19	44150247	44174699	-	87	3.3051	0.00047476	0.0337007	protein_coding	plasminogen activator, urokinase receptor [Source:HGNC Symbol;Acc:HGNC:9053]	Microglia_interactome	AD_Jansen2019
ENSG00000174238	PITPNA	17	1421012	1466086	-	49	3.2968	0.00048903	0.0344507	protein_coding	phosphatidylinositol transfer protein alpha [Source:HGNC Symbol;Acc:HGNC:9001]	Microglia_interactome	AD_Jansen2019
ENSG00000117877	POLR1G	19	45909902	45913995	+	39	3.2792	0.00052045	0.0363885	protein_coding	RNA polymerase I subunit G [Source:HGNC Symbol;Acc:HGNC:24219]	Microglia_interactome	AD_Jansen2019
ENSG00000237054	PRMT5-AS1	14	23388156	23396109	+	23	3.2647	0.00054791	0.0380225	lncRNA	PRMT5 antisense RNA 1 [Source:HGNC Symbol;Acc:HGNC:40533]	Microglia_interactome	AD_Jansen2019
ENSG00000198517	MAFK	7	1570338	1582679	+	66	3.2526	0.00057177	0.0393844	protein_coding	MAF bZIP transcription factor K [Source:HGNC Symbol;Acc:HGNC:6782]	Microglia_interactome	AD_Jansen2019
ENSG00000234203	ENSG00000234203	17	4876146	4877976	+	22	3.2273	0.00062491	0.0427282	lncRNA	novel transcript, antisense to CAMTA2	Microglia_interactome	AD_Jansen2019
ENSG00000236305	SLC12A9-AS1	7	100434936	100450259	-	8	3.2229	0.00063447	0.0430652	lncRNA	SLC12A9 antisense RNA 1 [Source:HGNC Symbol;Acc:HGNC:40807]	Microglia_interactome	AD_Jansen2019
ENSG00000184208	C22orf46	22	42084881	42094140	+	48	3.2098	0.0006641	0.0442221	transcribed_unitary_pseudogene	chromosome 22 open reading frame 46, pseudogene [Source:HGNC Symbol;Acc:HGNC:26294]	Microglia_interactome	AD_Jansen2019
ENSG00000146094	DOK3	5	176928905	176938275	-	21	3.2091	0.00066575	0.0442221	protein_coding	docking protein 3 [Source:HGNC Symbol;Acc:HGNC:24583]	Microglia_interactome	AD_Jansen2019
ENSG00000288976	ENSG00000288976	7	99745964	99746298	-	4	3.2091	0.00066578	0.0442221	lncRNA	novel transcript	Microglia_interactome	AD_Jansen2019
ENSG00000125746	EML2	19	46110252	46148860	-	90	3.2032	0.00067962	0.0446823	protein_coding	EMAP like 2 [Source:HGNC Symbol;Acc:HGNC:18035]	Microglia_interactome	AD_Jansen2019
ENSG00000265213	MIR3684	4	99918538	99918611	+	16	3.202	0.00068232	0.0446823	miRNA	microRNA 3684 [Source:HGNC Symbol;Acc:HGNC:38950]	Microglia_interactome	AD_Jansen2019
ENSG00000104881	PPP1R13L	19	45882896	45909607	-	37	3.199	0.00068941	0.0448309	protein_coding	protein phosphatase 1 regulatory subunit 13 like [Source:HGNC Symbol;Acc:HGNC:18838]	Microglia_interactome	AD_Jansen2019
ENSG00000101138	CSTF1	20	54967427	54981418	+	102	3.1836	0.00072733	0.0469683	protein_coding	cleavage stimulation factor subunit 1 [Source:HGNC Symbol;Acc:HGNC:2483]	Microglia_interactome	AD_Jansen2019
ENSG00000100599	RIN3	14	92980125	93155339	+	159	3.1771	0.00074391	0.0477077	protein_coding	Ras and Rab interactor 3 [Source:HGNC Symbol;Acc:HGNC:18751]	Microglia_interactome	AD_Jansen2019
ENSG00000235560	ZNF747-DT	16	30546073	30548470	+	12	3.1732	0.00075373	0.0480064	lncRNA	ZNF747 divergent transcript [Source:HGNC Symbol;Acc:HGNC:55668]	Microglia_interactome	AD_Jansen2019
ENSG00000279691	ENSG00000279691	5	132388461	132388663	+	12	3.1673	0.00076924	0.0484	TEC	TEC	Microglia_interactome	AD_Jansen2019
ENSG00000204592	HLA-E	6	30457286	30461971	+	57	3.1669	0.00077032	0.0484	protein_coding	major histocompatibility complex, class I, E [Source:HGNC Symbol;Acc:HGNC:4962]	Microglia_interactome	AD_Jansen2019
ENSG00000263948	MIR4785	2	161264321	161264393	-	8	3.1606	0.00078715	0.0491256	miRNA		Microglia_interactome	AD_Jansen2019
ENSG00000166924	NYAP1	7	100081550	100092425	+	26	3.1565	0.00079834	0.0494918	protein_coding	neuronal tyrosine phosphorylated phosphoinositide-3-kinase adaptor 1 [Source:HGNC Symbol;Acc:HGNC:22009]	Microglia_interactome	AD_Jansen2019

## Sheet: AD_Kunkle2019_microglia_hmagma
gene_ensg	gene_name	gene_chr	gene_start	gene_end	gene_strand	nsnps	gene_zstat	gene_p	gene_fdr	gene_biotype	gene_description	cell	disease
ENSG00000214855	APOC1P1	19	45430053	45434760	+	21	8.2095	1.1102e-16	1.03215e-12	transcribed_unprocessed_pseudogene	apolipoprotein C1 pseudogene 1 [Source:HGNC Symbol;Acc:HGNC:608]	Microglia_interactome	AD_Kunkle2019
ENSG00000104856	RELB	19	45504719	45541450	+	29	7.8064	2.9421e-15	1.36764e-11	protein_coding	RELB proto-oncogene, NF-kB subunit [Source:HGNC Symbol;Acc:HGNC:9956]	Microglia_interactome	AD_Kunkle2019
ENSG00000073921	PICALM	11	85668218	85780924	-	307	7.5741	1.8083e-14	5.60392e-11	protein_coding	phosphatidylinositol binding clathrin assembly protein [Source:HGNC Symbol;Acc:HGNC:15514]	Microglia_interactome	AD_Kunkle2019
ENSG00000224916	APOC4-APOC2	19	45445495	45452822	+	13	7.433	5.3069e-14	1.23346e-10	protein_coding	APOC4-APOC2 readthrough (NMD candidate) [Source:HGNC Symbol;Acc:HGNC:44426]	Microglia_interactome	AD_Kunkle2019
ENSG00000234906	APOC2	19	45449292	45452822	+	22	7.3387	1.0786e-13	2.00555e-10	protein_coding	apolipoprotein C2 [Source:HGNC Symbol;Acc:HGNC:609]	Microglia_interactome	AD_Kunkle2019
ENSG00000136717	BIN1	2	127805603	127864864	-	277	7.0996	6.2541e-13	9.69073e-10	protein_coding	bridging integrator 1 [Source:HGNC Symbol;Acc:HGNC:1052]	Microglia_interactome	AD_Kunkle2019
ENSG00000267114	ENSG00000267114	19	45453301	45457264	-	19	6.8525	3.6286e-12	4.38191e-09	lncRNA	novel transcript	Microglia_interactome	AD_Kunkle2019
ENSG00000267467	APOC4	19	45445494	45448753	+	9	6.847	3.7706e-12	4.38191e-09	protein_coding	apolipoprotein C4 [Source:HGNC Symbol;Acc:HGNC:611]	Microglia_interactome	AD_Kunkle2019
ENSG00000066336	SPI1	11	47376411	47400098	-	26	6.6497	1.4681e-11	1.51655e-08	protein_coding	Spi-1 proto-oncogene [Source:HGNC Symbol;Acc:HGNC:11241]	Microglia_interactome	AD_Kunkle2019
ENSG00000264583	MIR4487	11	47422521	47422593	+	8	6.4252	6.5852e-11	6.12226e-08	miRNA	microRNA 4487 [Source:HGNC Symbol;Acc:HGNC:41851]	Microglia_interactome	AD_Kunkle2019
ENSG00000165915	SLC39A13	11	47428683	47438047	+	76	6.2195	2.4943e-10	2.10814e-07	protein_coding	solute carrier family 39 member 13 [Source:HGNC Symbol;Acc:HGNC:20859]	Microglia_interactome	AD_Kunkle2019
ENSG00000104853	CLPTM1	19	45457842	45496599	+	57	6.1094	5e-10	2.5825e-07	protein_coding	CLPTM1 regulator of GABA type A receptor forward trafficking [Source:HGNC Symbol;Acc:HGNC:2087]	Microglia_interactome	AD_Kunkle2019
ENSG00000130202	NECTIN2	19	45349432	45392480	+	51	6.1094	5e-10	2.5825e-07	protein_coding	nectin cell adhesion molecule 2 [Source:HGNC Symbol;Acc:HGNC:9707]	Microglia_interactome	AD_Kunkle2019
ENSG00000130203	APOE	19	45409048	45412650	+	30	6.1094	5e-10	2.5825e-07	protein_coding	apolipoprotein E [Source:HGNC Symbol;Acc:HGNC:613]	Microglia_interactome	AD_Kunkle2019
ENSG00000130204	TOMM40	19	45393826	45406946	+	44	6.1094	5e-10	2.5825e-07	protein_coding	translocase of outer mitochondrial membrane 40 [Source:HGNC Symbol;Acc:HGNC:18001]	Microglia_interactome	AD_Kunkle2019
ENSG00000130208	APOC1	19	45417504	45422606	+	37	6.1094	5e-10	2.5825e-07	protein_coding	apolipoprotein C1 [Source:HGNC Symbol;Acc:HGNC:607]	Microglia_interactome	AD_Kunkle2019
ENSG00000267282	ENSG00000267282	19	45385284	45394133	-	20	6.1094	5e-10	2.5825e-07	lncRNA	novel transcript, antisense to PVRL2	Microglia_interactome	AD_Kunkle2019
ENSG00000280087	ENSG00000280087	19	45412632	45418225	+	49	6.1094	5e-10	2.5825e-07	TEC	TEC	Microglia_interactome	AD_Kunkle2019
ENSG00000255197	ENSG00000255197	11	47403060	47430920	-	62	6.0685	6.4554e-10	3.15873e-07	lncRNA	SLC39A13 antisense RNA 1 [Source:HGNC Symbol;Acc:HGNC:56351]	Microglia_interactome	AD_Kunkle2019
ENSG00000142252	GEMIN7	19	45582453	45594776	+	9	5.8588	2.3305e-09	1.08333e-06	protein_coding	gem nuclear organelle associated protein 7 [Source:HGNC Symbol;Acc:HGNC:20045]	Microglia_interactome	AD_Kunkle2019
ENSG00000064687	ABCA7	19	1039996	1065571	+	150	5.7263	5.1316e-09	2.27183e-06	protein_coding	ATP binding cassette subfamily A member 7 [Source:HGNC Symbol;Acc:HGNC:37]	Microglia_interactome	AD_Kunkle2019
ENSG00000198502	HLA-DRB5	6	32485130	32498064	-	346	5.6515	7.9508e-09	3.35994e-06	protein_coding	major histocompatibility complex, class II, DR beta 5 [Source:HGNC Symbol;Acc:HGNC:4953]	Microglia_interactome	AD_Kunkle2019
ENSG00000204287	HLA-DRA	6	32407655	32412823	+	406	5.5288	1.6124e-08	6.5176e-06	protein_coding	major histocompatibility complex, class II, DR alpha [Source:HGNC Symbol;Acc:HGNC:4947]	Microglia_interactome	AD_Kunkle2019
ENSG00000166928	MS4A14	11	60146003	60185229	+	28	5.497	1.9318e-08	7.36843e-06	protein_coding	membrane spanning 4-domains A14 [Source:HGNC Symbol;Acc:HGNC:30706]	Microglia_interactome	AD_Kunkle2019
ENSG00000279753	ENSG00000279753	19	1038726	1039063	-	28	5.4925	1.9814e-08	7.36843e-06	TEC	TEC	Microglia_interactome	AD_Kunkle2019
ENSG00000170684	ZNF296	19	45574758	45579736	-	6	5.3796	3.7319e-08	1.33444e-05	protein_coding	zinc finger protein 296 [Source:HGNC Symbol;Acc:HGNC:15981]	Microglia_interactome	AD_Kunkle2019
ENSG00000288809	ENSG00000288809	11	85955395	85956015	-	27	5.3321	4.8547e-08	1.67164e-05	lncRNA	novel transcript, antisense to EED	Microglia_interactome	AD_Kunkle2019
ENSG00000166927	MS4A7	11	60145958	60163424	+	33	5.21	9.4397e-08	3.13432e-05	protein_coding	membrane spanning 4-domains A7 [Source:HGNC Symbol;Acc:HGNC:13378]	Microglia_interactome	AD_Kunkle2019
ENSG00000100815	TRIP11	14	92432335	92507240	-	80	5.1923	1.0388e-07	3.33025e-05	protein_coding	thyroid hormone receptor interactor 11 [Source:HGNC Symbol;Acc:HGNC:12305]	Microglia_interactome	AD_Kunkle2019
ENSG00000267348	GEMIN7-AS1	19	45579768	45595893	-	27	4.7186	1.1874e-06	0.000367975	lncRNA	GEMIN7 antisense RNA 1 [Source:HGNC Symbol;Acc:HGNC:53773]	Microglia_interactome	AD_Kunkle2019
ENSG00000148429	USP6NL	10	11502509	11653665	-	164	4.6527	1.6377e-06	0.000491152	protein_coding	USP6 N-terminal like [Source:HGNC Symbol;Acc:HGNC:16858]	Microglia_interactome	AD_Kunkle2019
ENSG00000196126	HLA-DRB1	6	32545679	32557625	-	228	4.6417	1.7274e-06	0.000501864	protein_coding	major histocompatibility complex, class II, DR beta 1 [Source:HGNC Symbol;Acc:HGNC:4948]	Microglia_interactome	AD_Kunkle2019
ENSG00000271360	USP6NL-AS1	10	11653304	11654226	+	148	4.5975	2.138e-06	0.000602333	lncRNA	USP6NL antisense RNA 1 [Source:HGNC Symbol;Acc:HGNC:55251]	Microglia_interactome	AD_Kunkle2019
ENSG00000113070	HBEGF	5	139712428	139726188	-	23	4.5077	3.277e-06	0.000896067	protein_coding	heparin binding EGF like growth factor [Source:HGNC Symbol;Acc:HGNC:3059]	Microglia_interactome	AD_Kunkle2019
ENSG00000256746	MADD-AS1	11	47292208	47293661	-	15	4.3998	5.4167e-06	0.00143883	lncRNA	MADD antisense RNA 1 [Source:HGNC Symbol;Acc:HGNC:40354]	Microglia_interactome	AD_Kunkle2019
ENSG00000168918	INPP5D	2	233924677	234116549	+	310	4.2851	9.1317e-06	0.00235826	protein_coding	inositol polyphosphate-5-phosphatase D [Source:HGNC Symbol;Acc:HGNC:6079]	Microglia_interactome	AD_Kunkle2019
ENSG00000180448	ARHGAP45	19	1065922	1086627	+	99	4.2444	1.0959e-05	0.00275367	protein_coding	Rho GTPase activating protein 45 [Source:HGNC Symbol;Acc:HGNC:17102]	Microglia_interactome	AD_Kunkle2019
ENSG00000064666	CNN2	19	1026585	1039067	+	67	4.2276	1.1811e-05	0.00288965	protein_coding	calponin 2 [Source:HGNC Symbol;Acc:HGNC:2156]	Microglia_interactome	AD_Kunkle2019
ENSG00000165916	PSMC3	11	47440320	47448024	-	37	4.0694	2.3569e-05	0.00561849	protein_coding	proteasome 26S subunit, ATPase 3 [Source:HGNC Symbol;Acc:HGNC:9549]	Microglia_interactome	AD_Kunkle2019
ENSG00000030066	NUP160	11	47799639	47870107	-	52	4.014	2.9849e-05	0.00693488	protein_coding	nucleoporin 160 [Source:HGNC Symbol;Acc:HGNC:18017]	Microglia_interactome	AD_Kunkle2019
ENSG00000147592	LACTB2	8	71547553	71581420	-	19	4.0083	3.0583e-05	0.00693488	protein_coding	lactamase beta 2 [Source:HGNC Symbol;Acc:HGNC:18512]	Microglia_interactome	AD_Kunkle2019
ENSG00000085978	ATG16L1	2	234118697	234204320	+	268	3.9786	3.4668e-05	0.00767401	protein_coding	autophagy related 16 like 1 [Source:HGNC Symbol;Acc:HGNC:21498]	Microglia_interactome	AD_Kunkle2019
ENSG00000171889	MIR31HG	9	21380072	21559890	-	85	3.9335	4.185e-05	0.00904836	lncRNA	MIR31 host gene [Source:HGNC Symbol;Acc:HGNC:37187]	Microglia_interactome	AD_Kunkle2019
ENSG00000137642	SORL1	11	121323023	121504472	+	235	3.9215	4.4006e-05	0.00929827	protein_coding	sortilin related receptor 1 [Source:HGNC Symbol;Acc:HGNC:11185]	Microglia_interactome	AD_Kunkle2019
ENSG00000105656	ELL	19	18553473	18632926	-	38	3.9158	4.5054e-05	0.00930816	protein_coding	elongation factor for RNA polymerase II [Source:HGNC Symbol;Acc:HGNC:23114]	Microglia_interactome	AD_Kunkle2019
ENSG00000130511	SSBP4	19	18529674	18545372	+	54	3.9065	4.6816e-05	0.00946192	protein_coding	single stranded DNA binding protein 4 [Source:HGNC Symbol;Acc:HGNC:15676]	Microglia_interactome	AD_Kunkle2019
ENSG00000007047	MARK4	19	45582546	45808542	+	41	3.8668	5.5145e-05	0.0109082	protein_coding	microtubule affinity regulating kinase 4 [Source:HGNC Symbol;Acc:HGNC:13538]	Microglia_interactome	AD_Kunkle2019
ENSG00000179344	HLA-DQB1	6	32627244	32636160	-	603	3.8461	6.0014e-05	0.011624	protein_coding	major histocompatibility complex, class II, DQ beta 1 [Source:HGNC Symbol;Acc:HGNC:4944]	Microglia_interactome	AD_Kunkle2019
ENSG00000116990	MYCL	1	40361098	40367928	-	27	3.7839	7.721e-05	0.0146494	protein_coding	MYCL proto-oncogene, bHLH transcription factor [Source:HGNC Symbol;Acc:HGNC:7555]	Microglia_interactome	AD_Kunkle2019
ENSG00000246790	SORL1-AS1	11	121318040	121323722	-	199	3.7739	8.0342e-05	0.0149388	lncRNA	SORL1 antisense RNA 1 [Source:HGNC Symbol;Acc:HGNC:55594]	Microglia_interactome	AD_Kunkle2019
ENSG00000183648	NDUFB1	14	92582466	92588261	-	137	3.765	8.3273e-05	0.0150184	protein_coding	NADH:ubiquinone oxidoreductase subunit B1 [Source:HGNC Symbol;Acc:HGNC:7695]	Microglia_interactome	AD_Kunkle2019
ENSG00000109929	SC5D	11	121163390	121184119	+	171	3.7628	8.4001e-05	0.0150184	protein_coding	sterol-C5-desaturase [Source:HGNC Symbol;Acc:HGNC:10547]	Microglia_interactome	AD_Kunkle2019
ENSG00000221394	MIR1229	5	179225278	179225346	-	29	3.7444	9.041e-05	0.0158593	miRNA	microRNA 1229 [Source:HGNC Symbol;Acc:HGNC:33924]	Microglia_interactome	AD_Kunkle2019
ENSG00000165934	CPSF2	14	92588313	92638489	+	156	3.6902	0.00011204	0.0191214	protein_coding	cleavage and polyadenylation specific factor 2 [Source:HGNC Symbol;Acc:HGNC:2325]	Microglia_interactome	AD_Kunkle2019
ENSG00000113068	PFDN1	5	139624620	139682698	-	36	3.6878	0.00011312	0.0191214	protein_coding	prefoldin subunit 1 [Source:HGNC Symbol;Acc:HGNC:8866]	Microglia_interactome	AD_Kunkle2019
ENSG00000043514	TRIT1	1	40303782	40349183	-	67	3.6542	0.00012898	0.021413	protein_coding	tRNA isopentenyltransferase 1 [Source:HGNC Symbol;Acc:HGNC:20286]	Microglia_interactome	AD_Kunkle2019
ENSG00000154124	OTULIN	5	14664773	14699959	+	43	3.613	0.00015131	0.0246795	protein_coding	OTU deubiquitinase with linear linkage specificity [Source:HGNC Symbol;Acc:HGNC:25118]	Microglia_interactome	AD_Kunkle2019
ENSG00000276980	ENSG00000276980	19	6716397	6717753	-	27	3.6076	0.00015453	0.0247701	lncRNA	novel transcript, sense intronic C3	Microglia_interactome	AD_Kunkle2019
ENSG00000066427	ATXN3	14	92510840	92572965	-	106	3.5625	0.00018367	0.028942	protein_coding	ataxin 3 [Source:HGNC Symbol;Acc:HGNC:7106]	Microglia_interactome	AD_Kunkle2019
ENSG00000122566	HNRNPA2B1	7	26210771	26241149	-	59	3.5532	0.00019027	0.0294823	protein_coding	heterogeneous nuclear ribonucleoprotein A2/B1 [Source:HGNC Symbol;Acc:HGNC:5033]	Microglia_interactome	AD_Kunkle2019
ENSG00000116852	KIF21B	1	200938518	200992842	-	52	3.5384	0.0002013	0.0302557	protein_coding	kinesin family member 21B [Source:HGNC Symbol;Acc:HGNC:29442]	Microglia_interactome	AD_Kunkle2019
ENSG00000177889	UBE2N	12	93799449	93835723	-	32	3.5378	0.00020177	0.0302557	protein_coding	ubiquitin conjugating enzyme E2 N [Source:HGNC Symbol;Acc:HGNC:12492]	Microglia_interactome	AD_Kunkle2019
ENSG00000110514	MADD	11	47290712	47351582	+	55	3.5095	0.00022445	0.0331224	protein_coding	MAP kinase activating death domain [Source:HGNC Symbol;Acc:HGNC:6766]	Microglia_interactome	AD_Kunkle2019
ENSG00000120899	PTK2B	8	27168999	27316908	+	136	3.4979	0.00023451	0.0340662	protein_coding	protein tyrosine kinase 2 beta [Source:HGNC Symbol;Acc:HGNC:9612]	Microglia_interactome	AD_Kunkle2019
ENSG00000108219	TSPAN14	10	82214021	82292880	+	146	3.4861	0.00024509	0.0350554	protein_coding	tetraspanin 14 [Source:HGNC Symbol;Acc:HGNC:23303]	Microglia_interactome	AD_Kunkle2019
ENSG00000161013	MGAT4B	5	179224597	179233952	-	53	3.4681	0.00026209	0.036919	protein_coding	alpha-1,3-mannosyl-glycoprotein 4-beta-N-acetylglucosaminyltransferase B [Source:HGNC Symbol;Acc:HGNC:7048]	Microglia_interactome	AD_Kunkle2019
ENSG00000262165	C17orf114	17	4704454	4710308	-	70	3.4577	0.00027237	0.0377944	protein_coding	chromosome 17 open reading frame 114 [Source:HGNC Symbol;Acc:HGNC:55343]	Microglia_interactome	AD_Kunkle2019
ENSG00000213939	ENSG00000213939	17	4608111	4608512	-	107	3.4407	0.00029007	0.0392045	processed_pseudogene	ribosomal protein S12 (RPS12) pseudogene	Microglia_interactome	AD_Kunkle2019
ENSG00000141480	ARRB2	17	4613891	4624794	+	109	3.4333	0.00029813	0.0392045	protein_coding	arrestin beta 2 [Source:HGNC Symbol;Acc:HGNC:712]	Microglia_interactome	AD_Kunkle2019
ENSG00000288637	ENSG00000288637	4	154073587	154336233	+	85	3.4333	0.00029815	0.0392045	protein_coding	novel protein	Microglia_interactome	AD_Kunkle2019
ENSG00000207357	RNU6-2	19	1021521	1021627	+	32	3.4322	0.0002994	0.0392045	snRNA	RNA, U6 small nuclear 2 [Source:HGNC Symbol;Acc:HGNC:34270]	Microglia_interactome	AD_Kunkle2019
ENSG00000122565	CBX3	7	26240782	26253227	+	49	3.4181	0.00031533	0.040717	protein_coding	chromobox 3 [Source:HGNC Symbol;Acc:HGNC:1553]	Microglia_interactome	AD_Kunkle2019
ENSG00000226334	ENSG00000226334	9	107689834	107691173	+	55	3.4122	0.00032215	0.0410278	lncRNA	novel transcript	Microglia_interactome	AD_Kunkle2019
ENSG00000161920	MED11	17	4634723	4636903	+	96	3.3986	0.00033867	0.0425489	protein_coding	mediator complex subunit 11 [Source:HGNC Symbol;Acc:HGNC:32687]	Microglia_interactome	AD_Kunkle2019
ENSG00000290114	ENSG00000290114	7	50518119	50519682	+	31	3.374	0.00037047	0.0458721	lncRNA	novel transcript, antisense to FIGNL1	Microglia_interactome	AD_Kunkle2019
ENSG00000261898	ENSG00000261898	17	4635051	4635666	-	82	3.3706	0.00037499	0.0458721	lncRNA	novel transcript, antisense to MED11	Microglia_interactome	AD_Kunkle2019
ENSG00000198208	RPS6KL1	14	75370654	75390005	-	60	3.3464	0.00040939	0.0494299	protein_coding	ribosomal protein S6 kinase like 1 [Source:HGNC Symbol;Acc:HGNC:20222]	Microglia_interactome	AD_Kunkle2019

## Sheet: PD_microglia_hmagma
gene_ensg	gene_name	gene_chr	gene_start	gene_end	gene_strand	nsnps	gene_zstat	gene_p	gene_fdr	gene_biotype	gene_description	cell	disease
ENSG00000138722	MMRN1	4	90800683	90875780	+	116	7.956	8.8818e-16	8.25919e-12	protein_coding	multimerin 1 [Source:HGNC Symbol;Acc:HGNC:7178]	Microglia_interactome	PD_Nalls2019proxy
ENSG00000214401	KANSL1-AS1	17	44270932	44275208	+	24	7.738	5.0515e-15	1.61312e-11	lncRNA	KANSL1 antisense RNA 1 [Source:HGNC Symbol;Acc:HGNC:43740]	Microglia_interactome	PD_Nalls2019proxy
ENSG00000127419	TMEM175	4	926175	952444	+	64	7.6995	6.8279e-15	1.61312e-11	protein_coding	transmembrane protein 175 [Source:HGNC Symbol;Acc:HGNC:28709]	Microglia_interactome	PD_Nalls2019proxy
ENSG00000120071	KANSL1	17	44107282	44302755	-	201	7.6975	6.9389e-15	1.61312e-11	protein_coding	KAT8 regulatory NSL complex subunit 1 [Source:HGNC Symbol;Acc:HGNC:24565]	Microglia_interactome	PD_Nalls2019proxy
ENSG00000145335	SNCA	4	90621496	90759466	-	64	7.3355	1.1047e-13	2.05452e-10	protein_coding	synuclein alpha [Source:HGNC Symbol;Acc:HGNC:11138]	Microglia_interactome	PD_Nalls2019proxy
ENSG00000164182	NDUFAF2	5	60241004	60450358	+	45	6.3812	8.7829e-11	1.27473e-07	protein_coding	NADH:ubiquinone oxidoreductase complex assembly factor 2 [Source:HGNC Symbol;Acc:HGNC:28086]	Microglia_interactome	PD_Nalls2019proxy
ENSG00000267121	FMNL1-DT	17	43268298	43299589	-	56	6.3677	9.5958e-11	1.27473e-07	lncRNA	FMNL1 divergent transcript [Source:HGNC Symbol;Acc:HGNC:55311]	Microglia_interactome	PD_Nalls2019proxy
ENSG00000156858	PRR14	16	30662038	30667734	+	21	6.3108	1.3876e-10	1.45364e-07	protein_coding	proline rich 14 [Source:HGNC Symbol;Acc:HGNC:28458]	Microglia_interactome	PD_Nalls2019proxy
ENSG00000145214	DGKQ	4	952675	980683	-	83	6.3087	1.4069e-10	1.45364e-07	protein_coding	diacylglycerol kinase theta [Source:HGNC Symbol;Acc:HGNC:2856]	Microglia_interactome	PD_Nalls2019proxy
ENSG00000260852	FBXL19-AS1	16	30930640	30934590	-	21	6.1633	3.5631e-10	3.31333e-07	lncRNA	FBXL19 antisense RNA 1 [Source:HGNC Symbol;Acc:HGNC:27557]	Microglia_interactome	PD_Nalls2019proxy
ENSG00000159314	ARHGAP27	17	43471268	43511787	-	119	6.1094	5e-10	3.57654e-07	protein_coding	Rho GTPase activating protein 27 [Source:HGNC Symbol;Acc:HGNC:31813]	Microglia_interactome	PD_Nalls2019proxy
ENSG00000225190	PLEKHM1	17	43513266	43568124	-	105	6.1094	5e-10	3.57654e-07	protein_coding	pleckstrin homology and RUN domain containing M1 [Source:HGNC Symbol;Acc:HGNC:29017]	Microglia_interactome	PD_Nalls2019proxy
ENSG00000247775	SNCA-AS1	4	90757559	90763129	+	43	6.1094	5e-10	3.57654e-07	lncRNA	SNCA antisense RNA 1 [Source:HGNC Symbol;Acc:HGNC:50600]	Microglia_interactome	PD_Nalls2019proxy
ENSG00000189157	FAM47E	4	77135193	77204936	+	152	6.0422	7.6e-10	5.04803e-07	protein_coding	family with sequence similarity 47 member E [Source:HGNC Symbol;Acc:HGNC:34343]	Microglia_interactome	PD_Nalls2019proxy
ENSG00000145217	SLC26A1	4	972861	987228	-	64	5.6455	8.2346e-09	5.1049e-06	protein_coding	solute carrier family 26 member 1 [Source:HGNC Symbol;Acc:HGNC:10993]	Microglia_interactome	PD_Nalls2019proxy
ENSG00000167395	ZNF646	16	31085743	31095517	+	52	5.5955	1.1e-08	6.39306e-06	protein_coding	zinc finger protein 646 [Source:HGNC Symbol;Acc:HGNC:29004]	Microglia_interactome	PD_Nalls2019proxy
ENSG00000082258	CCNT2	2	135675805	135716912	+	70	5.4746	2.1919e-08	1.19897e-05	protein_coding	cyclin T2 [Source:HGNC Symbol;Acc:HGNC:1600]	Microglia_interactome	PD_Nalls2019proxy
ENSG00000099364	FBXL19	16	30934376	30960104	+	40	5.4597	2.385e-08	1.23212e-05	protein_coding	F-box and leucine rich repeat protein 19 [Source:HGNC Symbol;Acc:HGNC:25300]	Microglia_interactome	PD_Nalls2019proxy
ENSG00000099381	SETD1A	16	30969075	30995985	+	35	5.3825	3.6731e-08	1.79769e-05	protein_coding	SET domain containing 1A, histone lysine methyltransferase [Source:HGNC Symbol;Acc:HGNC:29010]	Microglia_interactome	PD_Nalls2019proxy
ENSG00000078579	FGF20	8	16849690	16859854	-	142	5.3426	4.5802e-08	2.12956e-05	protein_coding	fibroblast growth factor 20 [Source:HGNC Symbol;Acc:HGNC:3677]	Microglia_interactome	PD_Nalls2019proxy
ENSG00000103496	STX4	16	31044210	31054296	+	19	5.2083	9.5282e-08	4.21918e-05	protein_coding	syntaxin 4 [Source:HGNC Symbol;Acc:HGNC:11439]	Microglia_interactome	PD_Nalls2019proxy
ENSG00000117280	RAB29	1	205737114	205744610	-	42	5.1254	1.4847e-07	6.08155e-05	protein_coding	RAB29, member RAS oncogene family [Source:HGNC Symbol;Acc:HGNC:9789]	Microglia_interactome	PD_Nalls2019proxy
ENSG00000224043	CCNT2-AS1	2	135493034	135676282	-	56	5.1167	1.5544e-07	6.08155e-05	lncRNA	CCNT2 antisense RNA 1 [Source:HGNC Symbol;Acc:HGNC:40130]	Microglia_interactome	PD_Nalls2019proxy
ENSG00000167394	ZNF668	16	31072164	31085561	-	36	5.1149	1.5696e-07	6.08155e-05	protein_coding	zinc finger protein 668 [Source:HGNC Symbol;Acc:HGNC:25821]	Microglia_interactome	PD_Nalls2019proxy
ENSG00000103507	BCKDK	16	31117428	31124112	+	28	5.0889	1.8006e-07	6.69751e-05	protein_coding	branched chain keto acid dehydrogenase kinase [Source:HGNC Symbol;Acc:HGNC:16902]	Microglia_interactome	PD_Nalls2019proxy
ENSG00000288606	ENSG00000288606	4	15683379	15707188	+	24	5.0576	2.1228e-07	7.59228e-05	lncRNA	novel transcript	Microglia_interactome	PD_Nalls2019proxy
ENSG00000237765	FAM200B	4	15683285	15692070	+	46	5.0494	2.2154e-07	7.63e-05	protein_coding	family with sequence similarity 200 member B [Source:HGNC Symbol;Acc:HGNC:27740]	Microglia_interactome	PD_Nalls2019proxy
ENSG00000122550	KLHL7	7	23145377	23217533	+	66	5.0372	2.3614e-07	7.84238e-05	protein_coding	kelch like family member 7 [Source:HGNC Symbol;Acc:HGNC:15646]	Microglia_interactome	PD_Nalls2019proxy
ENSG00000198829	SUCNR1	3	151591431	151602407	+	95	5.0163	2.6333e-07	8.21877e-05	protein_coding	succinate receptor 1 [Source:HGNC Symbol;Acc:HGNC:4542]	Microglia_interactome	PD_Nalls2019proxy
ENSG00000230658	KLHL7-DT	7	23139833	23145322	-	36	5.015	2.6515e-07	8.21877e-05	lncRNA	KLHL7 divergent transcript [Source:HGNC Symbol;Acc:HGNC:43431]	Microglia_interactome	PD_Nalls2019proxy
ENSG00000103510	KAT8	16	31125810	31142714	+	58	4.9692	3.3616e-07	0.000100837	protein_coding	lysine acetyltransferase 8 [Source:HGNC Symbol;Acc:HGNC:17933]	Microglia_interactome	PD_Nalls2019proxy
ENSG00000260083	MIR762HG	16	30886543	30906541	+	29	4.9511	3.6906e-07	0.000107247	lncRNA	MIR762 host gene [Source:HGNC Symbol;Acc:HGNC:51386]	Microglia_interactome	PD_Nalls2019proxy
ENSG00000278133	ENSG00000278133	16	31133556	31135385	+	18	4.8593	5.8903e-07	0.000165982	lncRNA	novel transcript, sense intronic to KAT8	Microglia_interactome	PD_Nalls2019proxy
ENSG00000289310	ENSG00000289310	12	40623758	40625211	+	31	4.7009	1.2949e-06	0.000354155	lncRNA	novel transcript, sense intronic to LRRK2	Microglia_interactome	PD_Nalls2019proxy
ENSG00000143537	ADAM15	1	155023042	155035251	+	71	4.6419	1.726e-06	0.000458574	protein_coding	ADAM metallopeptidase domain 15 [Source:HGNC Symbol;Acc:HGNC:193]	Microglia_interactome	PD_Nalls2019proxy
ENSG00000262766	ENSG00000262766	16	31129399	31130068	+	25	4.5867	2.2514e-06	0.000581549	lncRNA	novel transcript	Microglia_interactome	PD_Nalls2019proxy
ENSG00000155975	VPS37A	8	17104440	17159936	+	113	4.5673	2.47e-06	0.000620771	protein_coding	VPS37A subunit of ESCRT-I [Source:HGNC Symbol;Acc:HGNC:24928]	Microglia_interactome	PD_Nalls2019proxy
ENSG00000188906	LRRK2	12	40590546	40763087	+	164	4.5559	2.6083e-06	0.000638278	protein_coding	leucine rich repeat kinase 2 [Source:HGNC Symbol;Acc:HGNC:18618]	Microglia_interactome	PD_Nalls2019proxy
ENSG00000184922	FMNL1	17	43298811	43324686	+	92	4.5265	2.9981e-06	0.000714855	protein_coding	formin like 1 [Source:HGNC Symbol;Acc:HGNC:1212]	Microglia_interactome	PD_Nalls2019proxy
ENSG00000181631	P2RY13	3	151044100	151047337	-	261	4.4831	3.6777e-06	0.000854973	protein_coding	purinergic receptor P2Y13 [Source:HGNC Symbol;Acc:HGNC:4537]	Microglia_interactome	PD_Nalls2019proxy
ENSG00000229809	ZNF688	16	30580993	30584055	-	15	4.4677	3.9537e-06	0.000896718	protein_coding	zinc finger protein 688 [Source:HGNC Symbol;Acc:HGNC:30489]	Microglia_interactome	PD_Nalls2019proxy
ENSG00000118564	FBXL5	4	15606004	15683302	-	58	4.4616	4.0668e-06	0.000900409	protein_coding	F-box and leucine rich repeat protein 5 [Source:HGNC Symbol;Acc:HGNC:13602]	Microglia_interactome	PD_Nalls2019proxy
ENSG00000229780	UBE2Q1-AS1	1	154526085	154527493	+	17	4.3724	6.1437e-06	0.00132861	lncRNA	UBE2Q1 antisense RNA 1 [Source:HGNC Symbol;Acc:HGNC:40722]	Microglia_interactome	PD_Nalls2019proxy
ENSG00000252809	AC135050.1	16	31120551	31120634	+	11	4.3549	6.6556e-06	0.0014066	miRNA		Microglia_interactome	PD_Nalls2019proxy
ENSG00000255439	ENSG00000255439	16	31094760	31106277	-	22	4.3431	7.0229e-06	0.00145124	protein_coding	novel protein, VKORC1 and PRSS53 readthrough	Microglia_interactome	PD_Nalls2019proxy
ENSG00000275263	ENSG00000275263	16	30968193	30968520	-	19	4.332	7.387e-06	0.0014933	lncRNA	novel transcript	Microglia_interactome	PD_Nalls2019proxy
ENSG00000163462	TRIM46	1	155146263	155157447	+	19	4.3185	7.8541e-06	0.00154989	protein_coding	tripartite motif containing 46 [Source:HGNC Symbol;Acc:HGNC:19019]	Microglia_interactome	PD_Nalls2019proxy
ENSG00000144893	MED12L	3	150803073	151154860	+	337	4.3144	8.0003e-06	0.00154989	protein_coding	mediator complex subunit 12L [Source:HGNC Symbol;Acc:HGNC:16050]	Microglia_interactome	PD_Nalls2019proxy
ENSG00000247624	CPEB2-DT	4	14911585	15003669	-	43	4.1669	1.5436e-05	0.00292937	lncRNA	CPEB2 divergent transcript [Source:HGNC Symbol;Acc:HGNC:49082]	Microglia_interactome	PD_Nalls2019proxy
ENSG00000169313	P2RY12	3	151054631	151102541	-	234	4.1382	1.75e-05	0.00325465	protein_coding	purinergic receptor P2Y12 [Source:HGNC Symbol;Acc:HGNC:18124]	Microglia_interactome	PD_Nalls2019proxy
ENSG00000167397	VKORC1	16	31102163	31107301	-	24	4.1113	1.9676e-05	0.00358759	protein_coding	vitamin K epoxide reductase complex subunit 1 [Source:HGNC Symbol;Acc:HGNC:23663]	Microglia_interactome	PD_Nalls2019proxy
ENSG00000185477	GPRIN3	4	90157534	90228951	-	147	4.0022	3.1372e-05	0.00561016	protein_coding	GPRIN family member 3 [Source:HGNC Symbol;Acc:HGNC:27733]	Microglia_interactome	PD_Nalls2019proxy
ENSG00000280160	ENSG00000280160	16	31105048	31107265	+	18	3.9882	3.3286e-05	0.00580395	TEC	novel transcript	Microglia_interactome	PD_Nalls2019proxy
ENSG00000184445	KNTC1	12	123011793	123110943	+	85	3.9853	3.3704e-05	0.00580395	protein_coding	kinetochore associated 1 [Source:HGNC Symbol;Acc:HGNC:17255]	Microglia_interactome	PD_Nalls2019proxy
ENSG00000006062	MAP3K14	17	43340486	43394395	-	115	3.9774	3.484e-05	0.00589049	protein_coding	mitogen-activated protein kinase kinase kinase 14 [Source:HGNC Symbol;Acc:HGNC:6853]	Microglia_interactome	PD_Nalls2019proxy
ENSG00000273088	ENSG00000273088	1	155141885	155159748	-	16	3.9708	3.5811e-05	0.00594654	protein_coding	novel protein	Microglia_interactome	PD_Nalls2019proxy
ENSG00000198791	CNOT7	8	17082475	17104387	-	134	3.9652	3.6666e-05	0.0059817	protein_coding	CCR4-NOT transcription complex subunit 7 [Source:HGNC Symbol;Acc:HGNC:14101]	Microglia_interactome	PD_Nalls2019proxy
ENSG00000150281	CTF1	16	30907935	30914868	+	12	3.9117	4.5821e-05	0.00734637	protein_coding	cardiotrophin 1 [Source:HGNC Symbol;Acc:HGNC:2499]	Microglia_interactome	PD_Nalls2019proxy
ENSG00000264857	MIR5696	2	101925912	101925996	+	54	3.9066	4.68e-05	0.00737616	miRNA	microRNA 5696 [Source:HGNC Symbol;Acc:HGNC:43516]	Microglia_interactome	PD_Nalls2019proxy
ENSG00000133065	SLC41A1	1	205758222	205782876	-	49	3.8721	5.3947e-05	0.00836089	protein_coding	solute carrier family 41 member 1 [Source:HGNC Symbol;Acc:HGNC:19429]	Microglia_interactome	PD_Nalls2019proxy
ENSG00000169957	ZNF768	16	30535325	30538142	-	14	3.7982	7.2884e-05	0.0111106	protein_coding	zinc finger protein 768 [Source:HGNC Symbol;Acc:HGNC:26273]	Microglia_interactome	PD_Nalls2019proxy
ENSG00000225342	LRRK2-DT	12	40579811	40618717	-	59	3.7854	7.6728e-05	0.011508	lncRNA	LRRK2 divergent transcript [Source:HGNC Symbol;Acc:HGNC:40848]	Microglia_interactome	PD_Nalls2019proxy
ENSG00000136243	NUP42	7	23221460	23240630	+	80	3.7557	8.6445e-05	0.0127596	protein_coding	nucleoporin 42 [Source:HGNC Symbol;Acc:HGNC:17010]	Microglia_interactome	PD_Nalls2019proxy
ENSG00000163162	RNF149	2	101887681	101925163	-	89	3.7237	9.8169e-05	0.0141866	protein_coding	ring finger protein 149 [Source:HGNC Symbol;Acc:HGNC:23137]	Microglia_interactome	PD_Nalls2019proxy
ENSG00000230483	ENSG00000230483	11	2425745	2429138	+	59	3.7211	9.9164e-05	0.0141866	lncRNA	novel transcript	Microglia_interactome	PD_Nalls2019proxy
ENSG00000127415	IDUA	4	980785	998352	+	102	3.6665	0.00012296	0.0173243	protein_coding	alpha-L-iduronidase [Source:HGNC Symbol;Acc:HGNC:5391]	Microglia_interactome	PD_Nalls2019proxy
ENSG00000285521	ENSG00000285521	1	205744687	205752751	+	18	3.6622	0.00012504	0.0173544	lncRNA	novel transcript	Microglia_interactome	PD_Nalls2019proxy
ENSG00000156860	FBRS	16	30669752	30682131	+	39	3.6387	0.00013703	0.0187389	protein_coding	fibrosin [Source:HGNC Symbol;Acc:HGNC:20442]	Microglia_interactome	PD_Nalls2019proxy
ENSG00000289315	ENSG00000289315	3	151877317	151923250	-	114	3.6229	0.00014565	0.019629	lncRNA		Microglia_interactome	PD_Nalls2019proxy
ENSG00000143772	ITPKB	1	226819391	226927024	-	43	3.6169	0.00014907	0.0198029	protein_coding	inositol-trisphosphate 3-kinase B [Source:HGNC Symbol;Acc:HGNC:6179]	Microglia_interactome	PD_Nalls2019proxy
ENSG00000286127	ENSG00000286127	22	22091737	22098397	-	15	3.5997	0.00015928	0.0208612	lncRNA	novel transcript	Microglia_interactome	PD_Nalls2019proxy
ENSG00000071054	MAP4K4	2	102313312	102511152	+	246	3.5816	0.00017078	0.0220567	protein_coding	mitogen-activated protein kinase kinase kinase kinase 4 [Source:HGNC Symbol;Acc:HGNC:6866]	Microglia_interactome	PD_Nalls2019proxy
ENSG00000137449	CPEB2	4	15004105	15071777	+	54	3.5476	0.00019437	0.0247595	protein_coding	cytoplasmic polyadenylation element binding protein 2 [Source:HGNC Symbol;Acc:HGNC:21745]	Microglia_interactome	PD_Nalls2019proxy
ENSG00000160714	UBE2Q1	1	154521053	154531504	-	71	3.4934	0.00023845	0.0296737	protein_coding	ubiquitin conjugating enzyme E2 Q1 [Source:HGNC Symbol;Acc:HGNC:15698]	Microglia_interactome	PD_Nalls2019proxy
ENSG00000286652	ENSG00000286652	6	27440973	27462215	+	48	3.4924	0.00023933	0.0296737	lncRNA	novel transcript	Microglia_interactome	PD_Nalls2019proxy
ENSG00000278922	ENSG00000278922	16	30538239	30539615	+	13	3.4833	0.00024763	0.0302988	TEC	novel transcript	Microglia_interactome	PD_Nalls2019proxy
ENSG00000160685	ZBTB7B	1	154975106	154990999	+	38	3.4759	0.00025454	0.0307398	protein_coding	zinc finger and BTB domain containing 7B [Source:HGNC Symbol;Acc:HGNC:18668]	Microglia_interactome	PD_Nalls2019proxy
ENSG00000156853	ZNF689	16	30613879	30635333	-	36	3.4669	0.00026327	0.0313865	protein_coding	zinc finger protein 689 [Source:HGNC Symbol;Acc:HGNC:25173]	Microglia_interactome	PD_Nalls2019proxy
ENSG00000285752	CDC42-AS1	1	22354810	22379420	-	40	3.441	0.00028982	0.0341144	lncRNA	CDC42 antisense RNA 1 [Source:HGNC Symbol;Acc:HGNC:54314]	Microglia_interactome	PD_Nalls2019proxy
ENSG00000184281	TSSC4	11	2421718	2425108	+	90	3.4227	0.00031002	0.0358092	protein_coding	tumor suppressing subtransferable candidate 4 [Source:HGNC Symbol;Acc:HGNC:12386]	Microglia_interactome	PD_Nalls2019proxy
ENSG00000251246	ENSG00000251246	1	155036224	155059283	+	31	3.421	0.00031192	0.0358092	protein_coding	EFNA4-EFNA3 readthrough [Source:NCBI gene (formerly Entrezgene);Acc:125467750]	Microglia_interactome	PD_Nalls2019proxy
ENSG00000123600	METTL8	2	172172256	172291312	-	71	3.3878	0.00035228	0.0399494	protein_coding	methyltransferase 8, tRNA N3-cytidine [Source:HGNC Symbol;Acc:HGNC:25856]	Microglia_interactome	PD_Nalls2019proxy
ENSG00000079459	FDFT1	8	11653082	11696813	+	329	3.3828	0.00035879	0.0401974	protein_coding	farnesyl-diphosphate farnesyltransferase 1 [Source:HGNC Symbol;Acc:HGNC:3629]	Microglia_interactome	PD_Nalls2019proxy
ENSG00000287252	ENSG00000287252	6	27725195	27731048	+	51	3.3701	0.00037569	0.0415898	lncRNA	novel transcript	Microglia_interactome	PD_Nalls2019proxy
ENSG00000265991	MIR4519	16	30886587	30886644	-	8	3.3599	0.00038985	0.0426496	miRNA	microRNA 4519 [Source:HGNC Symbol;Acc:HGNC:41544]	Microglia_interactome	PD_Nalls2019proxy
ENSG00000104219	ZDHHC2	8	17013991	17082308	+	145	3.3417	0.00041629	0.0450126	protein_coding	zinc finger DHHC-type palmitoyltransferase 2 [Source:HGNC Symbol;Acc:HGNC:18469]	Microglia_interactome	PD_Nalls2019proxy

## Sheet: MS_microglia_hmagma
gene_ensg	gene_name	gene_chr	gene_start	gene_end	gene_strand	nsnps	gene_zstat	gene_p	gene_fdr	gene_biotype	gene_description	cell	disease
ENSG00000248993	ENSG00000248993	6	32905141	32920899	-	6	8.2924	5.5511e-17	5.14143e-13	protein_coding	novel protein	Microglia_interactome	MS_Andlauer2016
ENSG00000204463	BAG6	6	31606805	31620482	-	12	8.1259	2.2204e-16	8.5692e-13	protein_coding	BAG cochaperone 6 [Source:HGNC Symbol;Acc:HGNC:13919]	Microglia_interactome	MS_Andlauer2016
ENSG00000204560	DHX16	6	30620896	30640783	-	7	8.0988	2.7756e-16	8.5692e-13	protein_coding	DEAH-box helicase 16 [Source:HGNC Symbol;Acc:HGNC:2739]	Microglia_interactome	MS_Andlauer2016
ENSG00000204257	HLA-DMA	6	32916390	32936871	-	30	8.0577	3.8858e-16	8.99757e-13	protein_coding	major histocompatibility complex, class II, DM alpha [Source:HGNC Symbol;Acc:HGNC:4934]	Microglia_interactome	MS_Andlauer2016
ENSG00000204386	NEU1	6	31825436	31830682	-	7	8.014	5.5511e-16	1.02829e-12	protein_coding	neuraminidase 1 [Source:HGNC Symbol;Acc:HGNC:7758]	Microglia_interactome	MS_Andlauer2016
ENSG00000204444	APOM	6	31620193	31625987	+	14	7.9817	7.2164e-16	1.11397e-12	protein_coding	apolipoprotein M [Source:HGNC Symbol;Acc:HGNC:13916]	Microglia_interactome	MS_Andlauer2016
ENSG00000204520	MICA	6	31367561	31383092	+	12	7.9414	9.992e-16	1.32208e-12	protein_coding	MHC class I polypeptide-related sequence A [Source:HGNC Symbol;Acc:HGNC:7090]	Microglia_interactome	MS_Andlauer2016
ENSG00000213760	ATP6V1G2	6	31512221	31516204	-	21	7.8622	1.8874e-15	2.18514e-12	protein_coding	ATPase H+ transporting V1 subunit G2 [Source:HGNC Symbol;Acc:HGNC:862]	Microglia_interactome	MS_Andlauer2016
ENSG00000204389	HSPA1A	6	31783320	31785723	+	9	7.8242	2.5535e-15	2.62784e-12	protein_coding	heat shock protein family A (Hsp70) member 1A [Source:HGNC Symbol;Acc:HGNC:5232]	Microglia_interactome	MS_Andlauer2016
ENSG00000204525	HLA-C	6	31236526	31239907	-	23	7.7995	3.1086e-15	2.66417e-12	protein_coding	major histocompatibility complex, class I, C [Source:HGNC Symbol;Acc:HGNC:4933]	Microglia_interactome	MS_Andlauer2016
ENSG00000204469	PRRC2A	6	31588492	31605548	+	17	7.7972	3.1641e-15	2.66417e-12	protein_coding	proline rich coiled-coil 2A [Source:HGNC Symbol;Acc:HGNC:13918]	Microglia_interactome	MS_Andlauer2016
ENSG00000206337	HCP5	6	31430947	31446713	+	17	7.7806	3.6082e-15	2.78493e-12	lncRNA	HLA complex P5 [Source:HGNC Symbol;Acc:HGNC:21659]	Microglia_interactome	MS_Andlauer2016
ENSG00000255152	MSH5-SAPCD1	6	31707797	31732628	+	26	7.7642	4.1078e-15	2.92665e-12	protein_coding	MSH5-SAPCD1 readthrough (NMD candidate) [Source:HGNC Symbol;Acc:HGNC:41994]	Microglia_interactome	MS_Andlauer2016
ENSG00000254870	ATP6V1G2-DDX39B	6	31497996	31514385	-	17	7.7466	4.7184e-15	2.94779e-12	protein_coding	ATP6V1G2-DDX39B readthrough (NMD candidate) [Source:HGNC Symbol;Acc:HGNC:41999]	Microglia_interactome	MS_Andlauer2016
ENSG00000250264	ENSG00000250264	6	32781544	32806599	-	22	7.7451	4.774e-15	2.94779e-12	protein_coding	novel protein, TAP2-HLA-DOB readthrough	Microglia_interactome	MS_Andlauer2016
ENSG00000204261	PSMB8-AS1	6	32811855	32814277	+	29	7.7325	5.2736e-15	2.99413e-12	lncRNA	PSMB8 antisense RNA 1 (head to head) [Source:HGNC Symbol;Acc:HGNC:39758]	Microglia_interactome	MS_Andlauer2016
ENSG00000204310	AGPAT1	6	32135989	32145873	-	6	7.7272	5.4956e-15	2.99413e-12	protein_coding	1-acylglycerol-3-phosphate O-acyltransferase 1 [Source:HGNC Symbol;Acc:HGNC:324]	Microglia_interactome	MS_Andlauer2016
ENSG00000198563	DDX39B	6	31497996	31510225	-	22	7.7173	5.9397e-15	3.05631e-12	protein_coding	DExD-box helicase 39B [Source:HGNC Symbol;Acc:HGNC:13917]	Microglia_interactome	MS_Andlauer2016
ENSG00000198502	HLA-DRB5	6	32485130	32498064	-	193	7.7092	6.3283e-15	3.08488e-12	protein_coding	major histocompatibility complex, class II, DR beta 5 [Source:HGNC Symbol;Acc:HGNC:4953]	Microglia_interactome	MS_Andlauer2016
ENSG00000204498	NFKBIL1	6	31514647	31526606	+	22	7.7016	6.7168e-15	3.10934e-12	protein_coding	NFKB inhibitor like 1 [Source:HGNC Symbol;Acc:HGNC:7800]	Microglia_interactome	MS_Andlauer2016
ENSG00000225914	TSBP1-AS1	6	32222417	32375540	+	18	7.6954	7.0499e-15	3.10934e-12	lncRNA	TSBP1 and BTNL2 antisense RNA 1 [Source:HGNC Symbol;Acc:HGNC:39756]	Microglia_interactome	MS_Andlauer2016
ENSG00000204264	PSMB8	6	32808494	32812456	-	32	7.6821	7.8271e-15	3.29521e-12	protein_coding	proteasome 20S subunit beta 8 [Source:HGNC Symbol;Acc:HGNC:9545]	Microglia_interactome	MS_Andlauer2016
ENSG00000204287	HLA-DRA	6	32407655	32412823	+	157	7.6465	1.0325e-14	4.15783e-12	protein_coding	major histocompatibility complex, class II, DR alpha [Source:HGNC Symbol;Acc:HGNC:4947]	Microglia_interactome	MS_Andlauer2016
ENSG00000204390	HSPA1L	6	31777396	31783060	-	14	7.6089	1.3822e-14	5.33414e-12	protein_coding	heat shock protein family A (Hsp70) member 1 like [Source:HGNC Symbol;Acc:HGNC:5234]	Microglia_interactome	MS_Andlauer2016
ENSG00000234006	DDX39B-AS1	6	31510081	31510915	+	9	7.495	3.314e-14	1.22777e-11	lncRNA	DDX39B antisense RNA 1 [Source:HGNC Symbol;Acc:HGNC:39771]	Microglia_interactome	MS_Andlauer2016
ENSG00000266776	MIR4646	6	31668806	31668868	-	5	7.4224	5.751e-14	2.04868e-11	miRNA	microRNA 4646 [Source:HGNC Symbol;Acc:HGNC:41543]	Microglia_interactome	MS_Andlauer2016
ENSG00000240065	PSMB9	6	32811913	32827628	+	51	7.4117	6.2339e-14	2.13846e-11	protein_coding	proteasome 20S subunit beta 9 [Source:HGNC Symbol;Acc:HGNC:9546]	Microglia_interactome	MS_Andlauer2016
ENSG00000227766	ENSG00000227766	6	29909852	29910844	-	11	7.3708	8.4821e-14	2.75864e-11	unprocessed_pseudogene	HLA complex group 4 pseudogene 5	Microglia_interactome	MS_Andlauer2016
ENSG00000168631	MUCL3	6	30902300	30921998	+	11	7.3684	8.6375e-14	2.75864e-11	protein_coding	mucin like 3 [Source:HGNC Symbol;Acc:HGNC:21666]	Microglia_interactome	MS_Andlauer2016
ENSG00000204267	TAP2	6	32789610	32806516	-	79	7.352	9.7644e-14	2.93561e-11	protein_coding	transporter 2, ATP binding cassette subfamily B member [Source:HGNC Symbol;Acc:HGNC:44]	Microglia_interactome	MS_Andlauer2016
ENSG00000265236	SNORD84	6	31508878	31508955	-	8	7.3511	9.8255e-14	2.93561e-11	snoRNA	small nucleolar RNA, C/D box 84 [Source:HGNC Symbol;Acc:HGNC:32743]	Microglia_interactome	MS_Andlauer2016
ENSG00000204424	LY6G6F	6	31674643	31678456	+	4	7.2437	2.1827e-13	6.12611e-11	protein_coding	lymphocyte antigen 6 family member G6F [Source:HGNC Symbol;Acc:HGNC:13933]	Microglia_interactome	MS_Andlauer2016
ENSG00000250641	LY6G6F-LY6G6D	6	31674681	31685695	+	4	7.2437	2.1827e-13	6.12611e-11	protein_coding	LY6G6F-LY6G6D readthrough [Source:HGNC Symbol;Acc:HGNC:38821]	Microglia_interactome	MS_Andlauer2016
ENSG00000288813	ENSG00000288813	6	31240017	31240367	+	12	7.2217	2.5663e-13	6.9909e-11	lncRNA	novel transcript	Microglia_interactome	MS_Andlauer2016
ENSG00000166278	C2	6	31865562	31913450	+	30	7.2162	2.6734e-13	7.07458e-11	protein_coding	complement C2 [Source:HGNC Symbol;Acc:HGNC:1248]	Microglia_interactome	MS_Andlauer2016
ENSG00000038532	CLEC16A	16	11038396	11276043	+	89	7.1459	4.4703e-13	1.15011e-10	protein_coding	C-type lectin domain containing 16A [Source:HGNC Symbol;Acc:HGNC:29013]	Microglia_interactome	MS_Andlauer2016
ENSG00000233529	HCG21	6	30913756	30922639	-	8	7.1281	5.0882e-13	1.2737e-10	lncRNA	HLA complex group 21 [Source:HGNC Symbol;Acc:HGNC:31335]	Microglia_interactome	MS_Andlauer2016
ENSG00000179344	HLA-DQB1	6	32627244	32636160	-	298	7.0858	6.9139e-13	1.68517e-10	protein_coding	major histocompatibility complex, class II, DQ beta 1 [Source:HGNC Symbol;Acc:HGNC:4944]	Microglia_interactome	MS_Andlauer2016
ENSG00000213722	DDAH2	6	31694815	31698394	-	7	6.9495	1.833e-12	4.35314e-10	protein_coding	DDAH family member 2, ADMA-independent [Source:HGNC Symbol;Acc:HGNC:2716]	Microglia_interactome	MS_Andlauer2016
ENSG00000271581	ENSG00000271581	6	31324424	31325414	+	92	6.9458	1.8814e-12	4.35638e-10	unprocessed_pseudogene	HLA complex group 4 (HCG4) pseudogene	Microglia_interactome	MS_Andlauer2016
ENSG00000196260	SFTA2	6	30899130	30923413	-	7	6.9355	2.0242e-12	4.57272e-10	protein_coding	surfactant associated 2 [Source:HGNC Symbol;Acc:HGNC:18386]	Microglia_interactome	MS_Andlauer2016
ENSG00000233902	ENSG00000233902	6	31430505	31431113	-	4	6.8628	3.3757e-12	7.44422e-10	unprocessed_pseudogene	HLA complex group 4 (HCG4) pseudogene	Microglia_interactome	MS_Andlauer2016
ENSG00000289406	ENSG00000289406	6	31528021	31540477	-	19	6.8464	3.7862e-12	8.1553e-10	lncRNA	novel transcript, antisense to LTA	Microglia_interactome	MS_Andlauer2016
ENSG00000204371	EHMT2	6	31847536	31865475	-	10	6.7808	5.975e-12	1.25774e-09	protein_coding	euchromatic histone lysine methyltransferase 2 [Source:HGNC Symbol;Acc:HGNC:14129]	Microglia_interactome	MS_Andlauer2016
ENSG00000204410	MSH5	6	31707454	31730453	+	34	6.7759	6.1814e-12	1.27227e-09	protein_coding	mutS homolog 5 [Source:HGNC Symbol;Acc:HGNC:7328]	Microglia_interactome	MS_Andlauer2016
ENSG00000226979	LTA	6	31539831	31542101	+	19	6.7595	6.9235e-12	1.39403e-09	protein_coding	lymphotoxin alpha [Source:HGNC Symbol;Acc:HGNC:6709]	Microglia_interactome	MS_Andlauer2016
ENSG00000288473	ENSG00000288473	6	30876019	30894236	+	27	6.7392	7.9629e-12	1.5692e-09	lncRNA	novel protein	Microglia_interactome	MS_Andlauer2016
ENSG00000137411	VARS2	6	30881982	30894236	+	26	6.7145	9.4378e-12	1.8211e-09	protein_coding	valyl-tRNA synthetase 2, mitochondrial [Source:HGNC Symbol;Acc:HGNC:21642]	Microglia_interactome	MS_Andlauer2016
ENSG00000263020	ENSG00000263020	6	31633879	31641323	+	12	6.6624	1.3467e-11	2.51537e-09	protein_coding	novel protein	Microglia_interactome	MS_Andlauer2016
ENSG00000204428	LY6G5C	6	31644461	31651817	-	3	6.6612	1.3579e-11	2.51537e-09	protein_coding	lymphocyte antigen 6 family member G5C [Source:HGNC Symbol;Acc:HGNC:13932]	Microglia_interactome	MS_Andlauer2016
ENSG00000204315	FKBPL	6	32096484	32098065	-	3	6.6328	1.6471e-11	2.99126e-09	protein_coding	FKBP prolyl isomerase like [Source:HGNC Symbol;Acc:HGNC:13949]	Microglia_interactome	MS_Andlauer2016
ENSG00000204592	HLA-E	6	30457286	30461971	+	4	6.558	2.7263e-11	4.85596e-09	protein_coding	major histocompatibility complex, class I, E [Source:HGNC Symbol;Acc:HGNC:4962]	Microglia_interactome	MS_Andlauer2016
ENSG00000234745	HLA-B	6	31321649	31334844	-	188	6.3398	1.1506e-10	2.01073e-08	protein_coding	major histocompatibility complex, class I, B [Source:HGNC Symbol;Acc:HGNC:4932]	Microglia_interactome	MS_Andlauer2016
ENSG00000204308	RNF5	6	32146182	32148570	+	4	6.2934	1.5525e-10	2.66282e-08	protein_coding	ring finger protein 5 [Source:HGNC Symbol;Acc:HGNC:10068]	Microglia_interactome	MS_Andlauer2016
ENSG00000090104	RGS1	1	192544893	192549154	+	36	6.2128	2.602e-10	4.38177e-08	protein_coding	regulator of G protein signaling 1 [Source:HGNC Symbol;Acc:HGNC:9991]	Microglia_interactome	MS_Andlauer2016
ENSG00000157870	PRXL2B	1	2517930	2522908	+	11	6.1685	3.447e-10	5.70109e-08	protein_coding	peroxiredoxin like 2B [Source:HGNC Symbol;Acc:HGNC:28390]	Microglia_interactome	MS_Andlauer2016
ENSG00000196126	HLA-DRB1	6	32545679	32557625	-	18	6.1094	5e-10	6.81029e-08	protein_coding	major histocompatibility complex, class II, DR beta 1 [Source:HGNC Symbol;Acc:HGNC:4948]	Microglia_interactome	MS_Andlauer2016
ENSG00000201680	Y_RNA	6	31464466	31464567	-	33	6.1094	5e-10	6.81029e-08	misc_RNA	Y RNA [Source:RFAM;Acc:RF00019]	Microglia_interactome	MS_Andlauer2016
ENSG00000204301	NOTCH4	6	32162620	32191844	-	16	6.1094	5e-10	6.81029e-08	protein_coding	notch receptor 4 [Source:HGNC Symbol;Acc:HGNC:7884]	Microglia_interactome	MS_Andlauer2016
ENSG00000204385	SLC44A4	6	31830969	31846823	-	34	6.1094	5e-10	6.81029e-08	protein_coding	solute carrier family 44 member 4 [Source:HGNC Symbol;Acc:HGNC:13941]	Microglia_interactome	MS_Andlauer2016
ENSG00000204439	C6orf47	6	31626075	31628555	-	13	6.1094	5e-10	6.81029e-08	protein_coding	chromosome 6 open reading frame 47 [Source:HGNC Symbol;Acc:HGNC:19076]	Microglia_interactome	MS_Andlauer2016
ENSG00000204516	MICB	6	31462658	31478901	+	91	6.1094	5e-10	6.81029e-08	protein_coding	MHC class I polypeptide-related sequence B [Source:HGNC Symbol;Acc:HGNC:7091]	Microglia_interactome	MS_Andlauer2016
ENSG00000213654	GPSM3	6	32158543	32163300	-	7	6.1094	5e-10	6.81029e-08	protein_coding	G protein signaling modulator 3 [Source:HGNC Symbol;Acc:HGNC:13945]	Microglia_interactome	MS_Andlauer2016
ENSG00000213676	ATF6B	6	32083041	32096030	-	5	6.1094	5e-10	6.81029e-08	protein_coding	activating transcription factor 6 beta [Source:HGNC Symbol;Acc:HGNC:2349]	Microglia_interactome	MS_Andlauer2016
ENSG00000213719	CLIC1	6	31698358	31707540	-	19	6.1094	5e-10	6.81029e-08	protein_coding	chloride intracellular channel 1 [Source:HGNC Symbol;Acc:HGNC:2062]	Microglia_interactome	MS_Andlauer2016
ENSG00000228432	DHFRP2	6	31328642	31335131	-	53	6.1094	5e-10	6.81029e-08	transcribed_processed_pseudogene	dihydrofolate reductase pseudogene 2 [Source:HGNC Symbol;Acc:HGNC:2863]	Microglia_interactome	MS_Andlauer2016
ENSG00000244255	ENSG00000244255	6	31895475	31919825	+	12	6.1094	5e-10	6.81029e-08	protein_coding	novel complement component 2 (C2) and complement factor B (CFB) protein	Microglia_interactome	MS_Andlauer2016
ENSG00000286940	MICB-DT	6	31447750	31462712	-	64	6.1094	5e-10	6.81029e-08	lncRNA	MICB divergent transcript [Source:HGNC Symbol;Acc:HGNC:53632]	Microglia_interactome	MS_Andlauer2016
ENSG00000206503	HLA-A	6	29909037	29913661	+	21	6.0678	6.4847e-10	8.70453e-08	protein_coding	major histocompatibility complex, class I, A [Source:HGNC Symbol;Acc:HGNC:4931]	Microglia_interactome	MS_Andlauer2016
ENSG00000204427	ABHD16A	6	31654732	31671133	-	4	5.9467	1.3679e-09	1.80993e-07	protein_coding	abhydrolase domain containing 16A, phospholipase [Source:HGNC Symbol;Acc:HGNC:13921]	Microglia_interactome	MS_Andlauer2016
ENSG00000288587	ENSG00000288587	6	31368479	31431482	+	11	5.898	1.8401e-09	2.40042e-07	lncRNA	novel transcript	Microglia_interactome	MS_Andlauer2016
ENSG00000289282	ENSG00000289282	6	31591651	31593276	+	6	5.88	2.0517e-09	2.63928e-07	protein_coding	novel protein	Microglia_interactome	MS_Andlauer2016
ENSG00000238754	snoU109	1	193026411	193026545	-	8	5.8642	2.2559e-09	2.86221e-07	snoRNA	small Cajal body-specific RNA 18B [Source:HGNC Symbol;Acc:HGNC:52236]	Microglia_interactome	MS_Andlauer2016
ENSG00000116815	CD58	1	117057156	117113661	-	18	5.8451	2.5306e-09	3.16735e-07	protein_coding	CD58 molecule [Source:HGNC Symbol;Acc:HGNC:1688]	Microglia_interactome	MS_Andlauer2016
ENSG00000204482	LST1	6	31553901	31556686	+	19	5.8245	2.864e-09	3.53685e-07	protein_coding	leukocyte specific transcript 1 [Source:HGNC Symbol;Acc:HGNC:14189]	Microglia_interactome	MS_Andlauer2016
ENSG00000227198	C6orf47-AS1	6	31626106	31628498	+	10	5.8005	3.3068e-09	4.02994e-07	lncRNA	C6orf47 antisense RNA 1 [Source:HGNC Symbol;Acc:HGNC:39767]	Microglia_interactome	MS_Andlauer2016
ENSG00000168394	TAP1	6	32812986	32821593	-	64	5.7885	3.5511e-09	4.27147e-07	protein_coding	transporter 1, ATP binding cassette subfamily B member [Source:HGNC Symbol;Acc:HGNC:43]	Microglia_interactome	MS_Andlauer2016
ENSG00000201207	Y_RNA	6	31631065	31631178	+	11	5.7681	4.0076e-09	4.75877e-07	misc_RNA	Y RNA [Source:RFAM;Acc:RF00019]	Microglia_interactome	MS_Andlauer2016
ENSG00000264731	RN7SL175P	6	30874655	30874913	+	9	5.7594	4.2197e-09	4.9472e-07	misc_RNA		Microglia_interactome	MS_Andlauer2016
ENSG00000204435	CSNK2B	6	31633004	31638120	+	11	5.6367	8.6687e-09	1.00362e-06	protein_coding	casein kinase 2 beta [Source:HGNC Symbol;Acc:HGNC:2460]	Microglia_interactome	MS_Andlauer2016
ENSG00000204438	GPANK1	6	31629005	31634060	-	11	5.58	1.2028e-08	1.37535e-06	protein_coding	G-patch domain and ankyrin repeats 1 [Source:HGNC Symbol;Acc:HGNC:13920]	Microglia_interactome	MS_Andlauer2016
ENSG00000204569	PPP1R10	6	30568190	30586389	-	4	5.5764	1.2276e-08	1.38659e-06	protein_coding	protein phosphatase 1 regulatory subunit 10 [Source:HGNC Symbol;Acc:HGNC:9284]	Microglia_interactome	MS_Andlauer2016
ENSG00000179583	CIITA	16	10960079	11036878	+	91	5.5469	1.4537e-08	1.62219e-06	protein_coding	class II major histocompatibility complex transactivator [Source:HGNC Symbol;Acc:HGNC:7067]	Microglia_interactome	MS_Andlauer2016
ENSG00000067182	TNFRSF1A	12	6437923	6451280	-	14	5.4059	3.2237e-08	3.55451e-06	protein_coding	TNF receptor superfamily member 1A [Source:HGNC Symbol;Acc:HGNC:11916]	Microglia_interactome	MS_Andlauer2016
ENSG00000204394	VARS1	6	31745295	31763529	-	8	5.2514	7.5472e-08	8.22378e-06	protein_coding	valyl-tRNA synthetase 1 [Source:HGNC Symbol;Acc:HGNC:12651]	Microglia_interactome	MS_Andlauer2016
ENSG00000213780	GTF2H4	6	30875984	30881883	+	24	5.2303	8.4624e-08	9.11381e-06	protein_coding	general transcription factor IIH subunit 4 [Source:HGNC Symbol;Acc:HGNC:4658]	Microglia_interactome	MS_Andlauer2016
ENSG00000116750	UCHL5	1	192981380	193029210	-	15	5.2098	9.4537e-08	1.00644e-05	protein_coding	ubiquitin C-terminal hydrolase L5 [Source:HGNC Symbol;Acc:HGNC:19678]	Microglia_interactome	MS_Andlauer2016
ENSG00000232810	TNF	6	31543342	31546113	+	18	5.1687	1.1786e-07	1.24048e-05	protein_coding	tumor necrosis factor [Source:HGNC Symbol;Acc:HGNC:11892]	Microglia_interactome	MS_Andlauer2016
ENSG00000200816	SNORA38	6	31590856	31590987	+	12	5.1042	1.6609e-07	1.72846e-05	snoRNA	small nucleolar RNA, H/ACA box 38 [Source:HGNC Symbol;Acc:HGNC:32631]	Microglia_interactome	MS_Andlauer2016
ENSG00000289375	ENSG00000289375	6	31587624	31588183	-	13	5.0839	1.8486e-07	1.90241e-05	lncRNA	novel transcript	Microglia_interactome	MS_Andlauer2016
ENSG00000182108	DEXI	16	11022748	11036325	-	68	5.0519	2.1875e-07	2.22644e-05	protein_coding	Dexi homolog [Source:HGNC Symbol;Acc:HGNC:13267]	Microglia_interactome	MS_Andlauer2016
ENSG00000198945	L3MBTL3	6	130334844	130462594	+	68	5.0329	2.4156e-07	2.43188e-05	protein_coding	L3MBTL histone methyl-lysine binding protein 3 [Source:HGNC Symbol;Acc:HGNC:23035]	Microglia_interactome	MS_Andlauer2016
ENSG00000204475	NCR3	6	31556672	31560783	-	23	4.986	3.0827e-07	3.0701e-05	protein_coding	natural cytotoxicity triggering receptor 3 [Source:HGNC Symbol;Acc:HGNC:19077]	Microglia_interactome	MS_Andlauer2016
ENSG00000232940	HCG25	6	33217311	33222944	+	26	4.979	3.1952e-07	3.14829e-05	lncRNA	HLA complex group 25 [Source:HGNC Symbol;Acc:HGNC:20196]	Microglia_interactome	MS_Andlauer2016
ENSG00000139193	CD27	12	6554121	6560884	+	24	4.9435	3.8373e-07	3.74117e-05	protein_coding	CD27 molecule [Source:HGNC Symbol;Acc:HGNC:11922]	Microglia_interactome	MS_Andlauer2016
ENSG00000214892	USP8P1	6	31243349	31246531	+	20	4.9149	4.4412e-07	4.28483e-05	processed_pseudogene	USP8 pseudogene 1 [Source:HGNC Symbol;Acc:HGNC:13987]	Microglia_interactome	MS_Andlauer2016
ENSG00000223501	VPS52	6	33218049	33239824	-	25	4.812	7.4725e-07	7.11482e-05	protein_coding	VPS52 subunit of GARP complex [Source:HGNC Symbol;Acc:HGNC:10518]	Microglia_interactome	MS_Andlauer2016
ENSG00000289975	ENSG00000289975	6	33215753	33216992	-	24	4.8105	7.5281e-07	7.11482e-05	lncRNA		Microglia_interactome	MS_Andlauer2016
ENSG00000272217	ENSG00000272217	6	33213852	33214633	-	23	4.8079	7.6263e-07	7.13483e-05	lncRNA	novel transcript	Microglia_interactome	MS_Andlauer2016
ENSG00000204231	RXRB	6	33161365	33168442	-	20	4.7938	8.1818e-07	7.57798e-05	protein_coding	retinoid X receptor beta [Source:HGNC Symbol;Acc:HGNC:10478]	Microglia_interactome	MS_Andlauer2016
ENSG00000238164	TNFRSF14-AS1	1	2481359	2488470	-	20	4.7518	1.0082e-06	9.19753e-05	lncRNA	TNFRSF14 antisense RNA 1 [Source:HGNC Symbol;Acc:HGNC:26966]	Microglia_interactome	MS_Andlauer2016
ENSG00000215039	CD27-AS1	12	6548167	6560773	-	26	4.7508	1.0129e-06	9.19753e-05	lncRNA	CD27 antisense RNA 1 [Source:HGNC Symbol;Acc:HGNC:43896]	Microglia_interactome	MS_Andlauer2016
ENSG00000199332	Y_RNA	6	31369929	31370027	-	5	4.7431	1.0524e-06	9.46343e-05	misc_RNA	Y RNA [Source:RFAM;Acc:RF00019]	Microglia_interactome	MS_Andlauer2016
ENSG00000157873	TNFRSF14	1	2487078	2496821	+	24	4.7141	1.2142e-06	0.000108134	protein_coding	TNF receptor superfamily member 14 [Source:HGNC Symbol;Acc:HGNC:11912]	Microglia_interactome	MS_Andlauer2016
ENSG00000176994	SMCR8	17	18218607	18231370	+	34	4.7085	1.2476e-06	0.00011005	protein_coding	SMCR8-C9orf72 complex subunit [Source:HGNC Symbol;Acc:HGNC:17921]	Microglia_interactome	MS_Andlauer2016
ENSG00000204366	ZBTB12	6	31867390	31869863	-	4	4.7063	1.2611e-06	0.000110192	protein_coding	zinc finger and BTB domain containing 12 [Source:HGNC Symbol;Acc:HGNC:19066]	Microglia_interactome	MS_Andlauer2016
ENSG00000228000	RPL7AP65	17	18215218	18215965	+	21	4.6871	1.3854e-06	0.000119921	processed_pseudogene	ribosomal protein L7a pseudogene 65 [Source:HGNC Symbol;Acc:HGNC:37031]	Microglia_interactome	MS_Andlauer2016
ENSG00000134453	RBM17	10	6130997	6159420	+	70	4.6685	1.5172e-06	0.000130114	protein_coding	RNA binding motif protein 17 [Source:HGNC Symbol;Acc:HGNC:16944]	Microglia_interactome	MS_Andlauer2016
ENSG00000204304	PBX2	6	32152510	32157979	-	4	4.5943	2.1707e-06	0.00018445	protein_coding	PBX homeobox 2 [Source:HGNC Symbol;Acc:HGNC:8633]	Microglia_interactome	MS_Andlauer2016
ENSG00000289637	ENSG00000289637	6	31788926	31789741	-	2	4.5918	2.1976e-06	0.000185038	lncRNA	novel transcript	Microglia_interactome	MS_Andlauer2016
ENSG00000185338	SOCS1	16	11348274	11350061	-	6	4.5816	2.3072e-06	0.000191467	protein_coding	suppressor of cytokine signaling 1 [Source:HGNC Symbol;Acc:HGNC:19383]	Microglia_interactome	MS_Andlauer2016
ENSG00000143889	HNRNPLL	2	38789111	38830728	-	33	4.5809	2.3153e-06	0.000191467	protein_coding	heterogeneous nuclear ribonucleoprotein L like [Source:HGNC Symbol;Acc:HGNC:25127]	Microglia_interactome	MS_Andlauer2016
ENSG00000228789	HCG22	6	31021227	31027667	+	13	4.5726	2.4084e-06	0.000197404	protein_coding	HLA complex group 22 (non-protein coding) [Source:HGNC Symbol;Acc:HGNC:27780]	Microglia_interactome	MS_Andlauer2016
ENSG00000235586	ENSG00000235586	2	38828740	38829320	+	8	4.559	2.5696e-06	0.000208769	lncRNA	novel transcript	Microglia_interactome	MS_Andlauer2016
ENSG00000228022	HCG20	6	30711567	30760027	+	19	4.478	3.7674e-06	0.000303423	lncRNA	HLA complex group 20 [Source:HGNC Symbol;Acc:HGNC:31334]	Microglia_interactome	MS_Andlauer2016
ENSG00000137312	FLOT1	6	30695486	30710509	-	21	4.4611	4.0762e-06	0.000325463	protein_coding	flotillin 1 [Source:HGNC Symbol;Acc:HGNC:3757]	Microglia_interactome	MS_Andlauer2016
ENSG00000223865	HLA-DPB1	6	33043767	33057473	+	29	4.4015	5.375e-06	0.000425498	protein_coding	major histocompatibility complex, class II, DP beta 1 [Source:HGNC Symbol;Acc:HGNC:4940]	Microglia_interactome	MS_Andlauer2016
ENSG00000237382	RPL21P121	17	18216074	18216847	+	23	4.3874	5.7353e-06	0.000450172	processed_pseudogene	ribosomal protein L21 pseudogene 121 [Source:HGNC Symbol;Acc:HGNC:36429]	Microglia_interactome	MS_Andlauer2016
ENSG00000177302	TOP3A	17	18174742	18218321	-	38	4.3804	5.9226e-06	0.000460967	protein_coding	DNA topoisomerase III alpha [Source:HGNC Symbol;Acc:HGNC:11992]	Microglia_interactome	MS_Andlauer2016
ENSG00000289829	ENSG00000289829	6	31794618	31795220	-	1	4.3708	6.1903e-06	0.000477788	lncRNA	novel transcript	Microglia_interactome	MS_Andlauer2016
ENSG00000227507	LTB	6	31548302	31550299	-	12	4.3671	6.295e-06	0.000481854	protein_coding	lymphotoxin beta [Source:HGNC Symbol;Acc:HGNC:6711]	Microglia_interactome	MS_Andlauer2016
ENSG00000272273	IER3-AS1	6	30710534	30711415	+	19	4.3532	6.7084e-06	0.00050569	lncRNA	IER3 antisense RNA 1 [Source:HGNC Symbol;Acc:HGNC:53629]	Microglia_interactome	MS_Andlauer2016
ENSG00000213445	SIPA1	11	65405572	65418389	+	22	4.353	6.7156e-06	0.00050569	protein_coding	signal-induced proliferation-associated 1 [Source:HGNC Symbol;Acc:HGNC:10885]	Microglia_interactome	MS_Andlauer2016
ENSG00000201988	Y_RNA	6	30704081	30704191	-	20	4.3256	7.6056e-06	0.000568089	misc_RNA	Y RNA [Source:RFAM;Acc:RF00019]	Microglia_interactome	MS_Andlauer2016
ENSG00000228037	ENSG00000228037	1	2512999	2515972	+	11	4.2868	9.0632e-06	0.000671547	lncRNA	novel transcript	Microglia_interactome	MS_Andlauer2016
ENSG00000204388	HSPA1B	6	31795515	31798031	+	2	4.2818	9.268e-06	0.000679707	protein_coding	heat shock protein family A (Hsp70) member 1B [Source:HGNC Symbol;Acc:HGNC:5233]	Microglia_interactome	MS_Andlauer2016
ENSG00000085872	CHERP	19	16628705	16653248	-	25	4.2806	9.3201e-06	0.000679707	protein_coding	calcium homeostasis endoplasmic reticulum protein [Source:HGNC Symbol;Acc:HGNC:16930]	Microglia_interactome	MS_Andlauer2016
ENSG00000116747	RO60	1	193028584	193060907	+	22	4.2639	1.0044e-05	0.000726778	protein_coding	Ro60, Y RNA binding protein [Source:HGNC Symbol;Acc:HGNC:11313]	Microglia_interactome	MS_Andlauer2016
ENSG00000227214	HCG15	6	28953980	28955261	+	3	4.1961	1.3579e-05	0.000967452	lncRNA	HLA complex group 15 [Source:HGNC Symbol;Acc:HGNC:18361]	Microglia_interactome	MS_Andlauer2016
ENSG00000244349	ENSG00000244349	6	28954577	28956313	+	3	4.1961	1.3579e-05	0.000967452	lncRNA		Microglia_interactome	MS_Andlauer2016
ENSG00000289544	ENSG00000289544	1	93427415	93427998	+	12	4.1933	1.3748e-05	0.000972015	lncRNA	novel transcript	Microglia_interactome	MS_Andlauer2016
ENSG00000108443	RPS6KB1	17	57970407	58027935	+	14	4.1757	1.4856e-05	0.0010424	protein_coding	ribosomal protein S6 kinase B1 [Source:HGNC Symbol;Acc:HGNC:10436]	Microglia_interactome	MS_Andlauer2016
ENSG00000202441	RNY4P10	6	33167378	33167472	+	11	4.1643	1.5616e-05	0.00108748	misc_RNA	RNY4 pseudogene 10 [Source:HGNC Symbol;Acc:HGNC:34060]	Microglia_interactome	MS_Andlauer2016
ENSG00000134470	IL15RA	10	5985602	6020150	-	67	4.1616	1.5801e-05	0.00109216	protein_coding	interleukin 15 receptor subunit alpha [Source:HGNC Symbol;Acc:HGNC:5978]	Microglia_interactome	MS_Andlauer2016
ENSG00000137331	IER3	6	30710976	30712325	-	16	4.0996	2.0695e-05	0.00141983	protein_coding	immediate early response 3 [Source:HGNC Symbol;Acc:HGNC:5392]	Microglia_interactome	MS_Andlauer2016
ENSG00000249240	ENSG00000249240	15	65134082	65223118	+	57	4.0932	2.127e-05	0.00144855	protein_coding	novel protein	Microglia_interactome	MS_Andlauer2016
ENSG00000149922	TBX6	16	30097114	30103245	-	5	4.0688	2.3627e-05	0.00159732	protein_coding	T-box transcription factor 6 [Source:HGNC Symbol;Acc:HGNC:11605]	Microglia_interactome	MS_Andlauer2016
ENSG00000223653	BCL10-AS1	1	85742071	85913807	+	25	4.0292	2.7978e-05	0.00187777	lncRNA	BCL10 antisense RNA 1 [Source:HGNC Symbol;Acc:HGNC:55868]	Microglia_interactome	MS_Andlauer2016
ENSG00000108423	TUBD1	17	57936840	57970306	-	17	4.0227	2.8763e-05	0.00190502	protein_coding	tubulin delta 1 [Source:HGNC Symbol;Acc:HGNC:16811]	Microglia_interactome	MS_Andlauer2016
ENSG00000241839	PLEKHO2	15	65134082	65160201	+	62	4.0214	2.8933e-05	0.00190502	protein_coding	pleckstrin homology domain containing O2 [Source:HGNC Symbol;Acc:HGNC:30026]	Microglia_interactome	MS_Andlauer2016
ENSG00000154511	DIPK1A	1	93298294	93427079	-	14	4.0208	2.9001e-05	0.00190502	protein_coding	divergent protein kinase domain 1A [Source:HGNC Symbol;Acc:HGNC:32213]	Microglia_interactome	MS_Andlauer2016
ENSG00000134371	CDC73	1	193091113	193223945	+	20	3.9917	3.2795e-05	0.00213771	protein_coding	cell division cycle 73 [Source:HGNC Symbol;Acc:HGNC:16783]	Microglia_interactome	MS_Andlauer2016
ENSG00000105072	C19orf44	19	16607205	16632163	+	25	3.9902	3.3005e-05	0.00213771	protein_coding	chromosome 19 open reading frame 44 [Source:HGNC Symbol;Acc:HGNC:26141]	Microglia_interactome	MS_Andlauer2016
ENSG00000289610	ENSG00000289610	1	2517049	2517499	+	3	3.9866	3.3507e-05	0.00215515	lncRNA	novel transcript	Microglia_interactome	MS_Andlauer2016
ENSG00000112473	SLC39A7	6	33168082	33172216	+	13	3.9801	3.4443e-05	0.00220008	protein_coding	solute carrier family 39 member 7 [Source:HGNC Symbol;Acc:HGNC:4927]	Microglia_interactome	MS_Andlauer2016
ENSG00000142867	BCL10	1	85731459	85742315	-	19	3.9364	4.1352e-05	0.0026233	protein_coding	BCL10 immune signaling adaptor [Source:HGNC Symbol;Acc:HGNC:989]	Microglia_interactome	MS_Andlauer2016
ENSG00000102882	MAPK3	16	30125426	30134827	-	11	3.9168	4.4865e-05	0.0028268	protein_coding	mitogen-activated protein kinase 3 [Source:HGNC Symbol;Acc:HGNC:6877]	Microglia_interactome	MS_Andlauer2016
ENSG00000079263	SP140	2	231067826	231177930	+	54	3.8969	4.8715e-05	0.00304864	protein_coding	SP140 nuclear body protein [Source:HGNC Symbol;Acc:HGNC:17133]	Microglia_interactome	MS_Andlauer2016
ENSG00000146112	PPP1R18	6	30644166	30655672	-	5	3.8875	5.0643e-05	0.00314802	protein_coding	protein phosphatase 1 regulatory subunit 18 [Source:HGNC Symbol;Acc:HGNC:29413]	Microglia_interactome	MS_Andlauer2016
ENSG00000263426	RN7SL471P	6	28945252	28945547	+	4	3.8673	5.5032e-05	0.00339804	misc_RNA	RNA, 7SL, cytoplasmic 471, pseudogene [Source:HGNC Symbol;Acc:HGNC:46487]	Microglia_interactome	MS_Andlauer2016
ENSG00000107736	CDH23	10	73156677	73575704	+	103	3.8353	6.2708e-05	0.00384637	protein_coding	cadherin related 23 [Source:HGNC Symbol;Acc:HGNC:13733]	Microglia_interactome	MS_Andlauer2016
ENSG00000105643	ARRDC2	19	18111941	18124911	+	97	3.8136	6.8484e-05	0.00417302	protein_coding	arrestin domain containing 2 [Source:HGNC Symbol;Acc:HGNC:25225]	Microglia_interactome	MS_Andlauer2016
ENSG00000204580	DDR1	6	30844198	30867933	+	9	3.7536	8.7147e-05	0.00527553	protein_coding	discoidin domain receptor tyrosine kinase 1 [Source:HGNC Symbol;Acc:HGNC:2730]	Microglia_interactome	MS_Andlauer2016
ENSG00000224796	RPL32P1	6	33047228	33047637	+	16	3.7417	9.1372e-05	0.00549537	processed_pseudogene	ribosomal protein L32 pseudogene 1 [Source:HGNC Symbol;Acc:HGNC:10339]	Microglia_interactome	MS_Andlauer2016
ENSG00000179965	ZNF771	16	30418735	30442429	+	4	3.735	9.3843e-05	0.00560757	protein_coding	zinc finger protein 771 [Source:HGNC Symbol;Acc:HGNC:29653]	Microglia_interactome	MS_Andlauer2016
ENSG00000173200	PARP15	3	122296475	122357894	+	41	3.7308	9.5423e-05	0.00564422	protein_coding	poly(ADP-ribose) polymerase family member 15 [Source:HGNC Symbol;Acc:HGNC:26876]	Microglia_interactome	MS_Andlauer2016
ENSG00000204472	AIF1	6	31582994	31584798	+	10	3.7302	9.5675e-05	0.00564422	protein_coding	allograft inflammatory factor 1 [Source:HGNC Symbol;Acc:HGNC:352]	Microglia_interactome	MS_Andlauer2016
ENSG00000222047	C10orf55	10	75669727	75682535	-	11	3.7258	9.7346e-05	0.00570645	lncRNA	chromosome 10 putative open reading frame 55 [Source:HGNC Symbol;Acc:HGNC:31008]	Microglia_interactome	MS_Andlauer2016
ENSG00000170525	PFKFB3	10	6186897	6296607	+	196	3.6903	0.00011198	0.00652301	protein_coding	6-phosphofructo-2-kinase/fructose-2,6-biphosphatase 3 [Source:HGNC Symbol;Acc:HGNC:8874]	Microglia_interactome	MS_Andlauer2016
ENSG00000203711	LINC02901	6	159290880	159340137	+	18	3.6664	0.00012298	0.007119	lncRNA	long intergenic non-protein coding RNA 2901 [Source:HGNC Symbol;Acc:HGNC:21179]	Microglia_interactome	MS_Andlauer2016
ENSG00000139192	TAPBPL	12	6560856	6575683	+	31	3.6601	0.00012608	0.00725312	protein_coding	TAP binding protein like [Source:HGNC Symbol;Acc:HGNC:30683]	Microglia_interactome	MS_Andlauer2016
ENSG00000230622	UQCRHP1	6	31578860	31579133	-	9	3.6503	0.00013096	0.00748736	processed_pseudogene	ubiquinol-cytochrome c reductase hinge protein pseudogene 1 [Source:HGNC Symbol;Acc:HGNC:31341]	Microglia_interactome	MS_Andlauer2016
ENSG00000224328	MDC1-AS1	6	30670844	30680961	+	11	3.6327	0.00014025	0.0079693	lncRNA	MDC1 antisense RNA 1 [Source:HGNC Symbol;Acc:HGNC:39764]	Microglia_interactome	MS_Andlauer2016
ENSG00000135541	AHI1	6	135604545	135819572	-	74	3.6232	0.00014549	0.00821664	protein_coding	Abelson helper integration site 1 [Source:HGNC Symbol;Acc:HGNC:21575]	Microglia_interactome	MS_Andlauer2016
ENSG00000231389	HLA-DPA1	6	33032346	33048552	-	34	3.6168	0.00014914	0.00837173	protein_coding	major histocompatibility complex, class II, DP alpha 1 [Source:HGNC Symbol;Acc:HGNC:4938]	Microglia_interactome	MS_Andlauer2016
ENSG00000180155	LYNX1	8	143852615	143859226	-	21	3.6139	0.0001508	0.00841391	protein_coding	Ly6/neurotoxin 1 [Source:HGNC Symbol;Acc:HGNC:29604]	Microglia_interactome	MS_Andlauer2016
ENSG00000166130	IKBIP	12	99007183	99038891	-	43	3.5784	0.00017286	0.009587	protein_coding	IKBKB interacting protein [Source:HGNC Symbol;Acc:HGNC:26430]	Microglia_interactome	MS_Andlauer2016
ENSG00000127527	EPS15L1	19	16466050	16582896	-	30	3.5686	0.00017945	0.00989325	protein_coding	epidermal growth factor receptor pathway substrate 15 like 1 [Source:HGNC Symbol;Acc:HGNC:24634]	Microglia_interactome	MS_Andlauer2016
ENSG00000145416	MARCHF1	4	164445450	165305202	-	76	3.5433	0.0001976	0.0108294	protein_coding	membrane associated ring-CH-type finger 1 [Source:HGNC Symbol;Acc:HGNC:26077]	Microglia_interactome	MS_Andlauer2016
ENSG00000173226	IQCB1	3	121488608	121553926	-	76	3.5402	0.00019994	0.0108932	protein_coding	IQ motif containing B1 [Source:HGNC Symbol;Acc:HGNC:28949]	Microglia_interactome	MS_Andlauer2016
ENSG00000269145	MAST3-AS1	19	18255332	18262501	-	57	3.5342	0.00020448	0.0110754	lncRNA	MAST3 antisense RNA 1 [Source:HGNC Symbol;Acc:HGNC:55276]	Microglia_interactome	MS_Andlauer2016
ENSG00000141979	ENSG00000141979	19	16589878	16739015	-	15	3.5284	0.00020903	0.011256	protein_coding	novel protein	Microglia_interactome	MS_Andlauer2016
ENSG00000111321	LTBR	12	6484211	6500737	+	8	3.5123	0.0002221	0.0118907	protein_coding	lymphotoxin beta receptor [Source:HGNC Symbol;Acc:HGNC:6718]	Microglia_interactome	MS_Andlauer2016
ENSG00000186174	BCL9L	11	118764584	118796635	-	21	3.5097	0.00022431	0.01194	protein_coding	BCL9 like [Source:HGNC Symbol;Acc:HGNC:23688]	Microglia_interactome	MS_Andlauer2016
ENSG00000180304	OAZ2	15	64979772	64995480	-	33	3.4971	0.00023521	0.0124487	protein_coding	ornithine decarboxylase antizyme 2 [Source:HGNC Symbol;Acc:HGNC:8096]	Microglia_interactome	MS_Andlauer2016
ENSG00000261416	CORO1A-AS1	16	30194826	30196278	-	5	3.4918	0.00023986	0.0126226	lncRNA	CORO1A antisense RNA 1 [Source:HGNC Symbol;Acc:HGNC:55367]	Microglia_interactome	MS_Andlauer2016
ENSG00000120868	APAF1	12	99039068	99129211	+	56	3.4901	0.00024146	0.012635	protein_coding	apoptotic peptidase activating factor 1 [Source:HGNC Symbol;Acc:HGNC:576]	Microglia_interactome	MS_Andlauer2016
ENSG00000268173	ENSG00000268173	19	18263968	18288927	+	105	3.4618	0.00026832	0.0139617	protein_coding	novel protein, readthrough between PIK3R2 and IFI30	Microglia_interactome	MS_Andlauer2016
ENSG00000266183	AL662800.2	6	30616443	30616536	+	3	3.4601	0.00027	0.0139706	miRNA		Microglia_interactome	MS_Andlauer2016
ENSG00000105647	PIK3R2	19	18263973	18281342	+	113	3.4469	0.00028357	0.0145913	protein_coding	phosphoinositide-3-kinase regulatory subunit 2 [Source:HGNC Symbol;Acc:HGNC:8980]	Microglia_interactome	MS_Andlauer2016
ENSG00000269399	CTD-3222D19.7	19	16653434	16655625	-	10	3.4434	0.00028723	0.0146979	lincRNA	novel transcript	Microglia_interactome	MS_Andlauer2016
ENSG00000285799	ENSG00000285799	6	29817327	29853392	-	11	3.4116	0.00032297	0.016436	transcribed_unprocessed_pseudogene	MHC class I polypeptide-related sequence F pseudogene	Microglia_interactome	MS_Andlauer2016
ENSG00000204564	C6orf136	6	30614816	30620987	+	4	3.3984	0.00033887	0.0171423	protein_coding	chromosome 6 open reading frame 136 [Source:HGNC Symbol;Acc:HGNC:21301]	Microglia_interactome	MS_Andlauer2016
ENSG00000175513	TSGA10IP	11	65712951	65727437	+	7	3.3971	0.00034055	0.0171423	protein_coding	testis specific 10 interacting protein [Source:HGNC Symbol;Acc:HGNC:26555]	Microglia_interactome	MS_Andlauer2016
ENSG00000162924	REL	2	61108626	61158747	+	57	3.3715	0.00037381	0.0187147	protein_coding	REL proto-oncogene, NF-kB subunit [Source:HGNC Symbol;Acc:HGNC:9954]	Microglia_interactome	MS_Andlauer2016
ENSG00000145088	EAF2	3	121554030	121605373	+	72	3.3532	0.00039947	0.0198919	protein_coding	ELL associated factor 2 [Source:HGNC Symbol;Acc:HGNC:23115]	Microglia_interactome	MS_Andlauer2016
ENSG00000122861	PLAU	10	75668935	75677254	+	12	3.3388	0.00042077	0.0207474	protein_coding	plasminogen activator, urokinase [Source:HGNC Symbol;Acc:HGNC:9052]	Microglia_interactome	MS_Andlauer2016
ENSG00000102879	CORO1A	16	30194148	30200397	+	8	3.3385	0.00042113	0.0207474	protein_coding	coronin 1A [Source:HGNC Symbol;Acc:HGNC:2252]	Microglia_interactome	MS_Andlauer2016
ENSG00000289330	ENSG00000289330	19	16583005	16583467	+	14	3.3269	0.00043914	0.0215202	lncRNA	novel transcript	Microglia_interactome	MS_Andlauer2016
ENSG00000172977	KAT5	11	65479467	65487075	+	38	3.3109	0.00046504	0.0226695	protein_coding	lysine acetyltransferase 5 [Source:HGNC Symbol;Acc:HGNC:5275]	Microglia_interactome	MS_Andlauer2016
ENSG00000137404	NRM	6	30655824	30659197	-	10	3.2929	0.00049575	0.02404	protein_coding	nurim [Source:HGNC Symbol;Acc:HGNC:8003]	Microglia_interactome	MS_Andlauer2016
ENSG00000213994	ENSG00000213994	10	6239575	6244656	-	165	3.2914	0.00049845	0.024045	lncRNA	novel transcript	Microglia_interactome	MS_Andlauer2016
ENSG00000288868	ENSG00000288868	3	121468049	121470031	+	45	3.2851	0.00050976	0.0244632	lncRNA	novel transcript, antisense to GOLGB1	Microglia_interactome	MS_Andlauer2016
ENSG00000273542	H4C12	6	27798952	27799338	-	7	3.2795	0.00051987	0.0248198	protein_coding	H4 clustered histone 12 [Source:HGNC Symbol;Acc:HGNC:4784]	Microglia_interactome	MS_Andlauer2016
ENSG00000196230	TUBB	6	30685212	30693315	+	14	3.256	0.00056503	0.0268375	protein_coding	tubulin beta class I [Source:HGNC Symbol;Acc:HGNC:20778]	Microglia_interactome	MS_Andlauer2016
ENSG00000269044	ENSG00000269044	19	16744608	16746080	-	4	3.2496	0.00057781	0.0273045	lncRNA	novel transcript, sense intronic C19orf42	Microglia_interactome	MS_Andlauer2016
ENSG00000248489	CHD1-DT	5	98264867	98330717	+	48	3.2349	0.00060833	0.0286008	lncRNA	CHD1 divergent transcript [Source:HGNC Symbol;Acc:HGNC:52907]	Microglia_interactome	MS_Andlauer2016
ENSG00000164674	SYTL3	6	159071046	159185908	+	19	3.2241	0.0006319	0.0295589	protein_coding	synaptotagmin like 3 [Source:HGNC Symbol;Acc:HGNC:15587]	Microglia_interactome	MS_Andlauer2016
ENSG00000230521	ENSG00000230521	6	29855071	29856045	-	10	3.2046	0.00067621	0.031363	unprocessed_pseudogene	HLA complex group 4 pseudogene 7	Microglia_interactome	MS_Andlauer2016
ENSG00000228415	PTMAP1	6	30601409	30601733	+	2	3.2042	0.00067724	0.031363	processed_pseudogene	prothymosin alpha pseudogene 1 [Source:HGNC Symbol;Acc:HGNC:9624]	Microglia_interactome	MS_Andlauer2016
ENSG00000049089	COL9A2	1	40766161	40783485	-	32	3.2017	0.00068301	0.0314728	protein_coding	collagen type IX alpha 2 chain [Source:HGNC Symbol;Acc:HGNC:2218]	Microglia_interactome	MS_Andlauer2016
ENSG00000204252	HLA-DOA	6	32971959	32977368	-	51	3.2002	0.00068671	0.0314867	protein_coding	major histocompatibility complex, class II, DO alpha [Source:HGNC Symbol;Acc:HGNC:4936]	Microglia_interactome	MS_Andlauer2016
ENSG00000034677	RNF19A	8	101269288	101348446	-	20	3.191	0.00070899	0.0322095	protein_coding	ring finger protein 19A, RBR E3 ubiquitin protein ligase [Source:HGNC Symbol;Acc:HGNC:13432]	Microglia_interactome	MS_Andlauer2016
ENSG00000127804	METTL16	17	2308856	2415185	-	33	3.1908	0.00070943	0.0322095	protein_coding	methyltransferase 16, RNA N6-adenosine [Source:HGNC Symbol;Acc:HGNC:28484]	Microglia_interactome	MS_Andlauer2016
ENSG00000127603	MACF1	1	39546988	39952849	+	141	3.1815	0.00073262	0.0331001	protein_coding	microtubule actin crosslinking factor 1 [Source:HGNC Symbol;Acc:HGNC:13664]	Microglia_interactome	MS_Andlauer2016
ENSG00000117000	RLF	1	40627059	40706593	+	55	3.1777	0.00074232	0.0332998	protein_coding	RLF zinc finger [Source:HGNC Symbol;Acc:HGNC:10025]	Microglia_interactome	MS_Andlauer2016
ENSG00000081237	PTPRC	1	198607587	198726605	+	67	3.1769	0.00074423	0.0332998	protein_coding	protein tyrosine phosphatase receptor type C [Source:HGNC Symbol;Acc:HGNC:9666]	Microglia_interactome	MS_Andlauer2016
ENSG00000246763	RGMB-AS1	5	98105322	98109173	-	39	3.1727	0.00075511	0.0336242	lncRNA	RGMB antisense RNA 1 [Source:HGNC Symbol;Acc:HGNC:48666]	Microglia_interactome	MS_Andlauer2016
ENSG00000175467	SART1	11	65729199	65747608	+	22	3.1681	0.0007673	0.0340035	protein_coding	spliceosome associated factor 1, recruiter of U4/U6.U5 tri-snRNP [Source:HGNC Symbol;Acc:HGNC:10538]	Microglia_interactome	MS_Andlauer2016
ENSG00000062716	VMP1	17	57784553	57919616	+	23	3.1586	0.00079263	0.0349588	protein_coding	vacuole membrane protein 1 [Source:HGNC Symbol;Acc:HGNC:29559]	Microglia_interactome	MS_Andlauer2016
ENSG00000099308	MAST3	19	18208588	18262502	+	101	3.1465	0.00082614	0.0361419	protein_coding	microtubule associated serine/threonine kinase 3 [Source:HGNC Symbol;Acc:HGNC:19036]	Microglia_interactome	MS_Andlauer2016
ENSG00000276390	ENSG00000276390	12	48093184	48093700	-	8	3.1461	0.00082726	0.0361419	lncRNA	novel transcript, sense intronic to RPAP3	Microglia_interactome	MS_Andlauer2016
ENSG00000203395	ENSG00000203395	2	68588346	68592716	-	66	3.1432	0.00083563	0.0361815	lncRNA	novel transcript, antisense to PLEK	Microglia_interactome	MS_Andlauer2016
ENSG00000115875	SRSF7	2	38970741	38978636	-	13	3.1431	0.00083598	0.0361815	protein_coding	serine and arginine rich splicing factor 7 [Source:HGNC Symbol;Acc:HGNC:10789]	Microglia_interactome	MS_Andlauer2016
ENSG00000275379	H3C11	6	27839623	27840124	-	8	3.1387	0.00084841	0.0365487	protein_coding	H3 clustered histone 11 [Source:HGNC Symbol;Acc:HGNC:4771]	Microglia_interactome	MS_Andlauer2016
ENSG00000246145	RRS1-DT	8	67331824	67341212	-	28	3.1207	0.00090216	0.0386843	lncRNA	RRS1 divergent transcript [Source:HGNC Symbol;Acc:HGNC:50465]	Microglia_interactome	MS_Andlauer2016
ENSG00000115956	PLEK	2	68592414	68624585	+	78	3.1191	0.00090692	0.0387092	protein_coding	pleckstrin [Source:HGNC Symbol;Acc:HGNC:9070]	Microglia_interactome	MS_Andlauer2016
ENSG00000166839	ANKDD1A	15	65204101	65251033	+	55	3.1132	0.00092545	0.0393189	protein_coding	ankyrin repeat and death domain containing 1A [Source:HGNC Symbol;Acc:HGNC:28002]	Microglia_interactome	MS_Andlauer2016
ENSG00000149927	DOC2A	16	30016835	30034591	-	24	3.1067	0.00094583	0.0400013	protein_coding	double C2 domain alpha [Source:HGNC Symbol;Acc:HGNC:2985]	Microglia_interactome	MS_Andlauer2016
ENSG00000228414	REL-DT	2	61050204	61108528	-	42	3.0955	0.00098247	0.0412918	lncRNA	REL divergent transcript [Source:HGNC Symbol;Acc:HGNC:49572]	Microglia_interactome	MS_Andlauer2016
ENSG00000153922	CHD1	5	98189689	98264711	-	72	3.0943	0.00098641	0.0412918	protein_coding	chromodomain helicase DNA binding protein 1 [Source:HGNC Symbol;Acc:HGNC:1915]	Microglia_interactome	MS_Andlauer2016
ENSG00000141295	SCRN2	17	45915058	45918655	-	18	3.0933	0.00098972	0.0412918	protein_coding	secernin 2 [Source:HGNC Symbol;Acc:HGNC:30381]	Microglia_interactome	MS_Andlauer2016
ENSG00000240106	RN7SL146P	19	16650499	16650795	-	5	3.0886	0.0010054	0.0417579	misc_RNA	RNA, 7SL, cytoplasmic 146, pseudogene [Source:HGNC Symbol;Acc:HGNC:46162]	Microglia_interactome	MS_Andlauer2016
ENSG00000196628	TCF4	18	52889416	53332018	-	110	3.0762	0.0010483	0.0433453	protein_coding	transcription factor 4 [Source:HGNC Symbol;Acc:HGNC:11634]	Microglia_interactome	MS_Andlauer2016
ENSG00000107738	VSIR	10	73507313	73533277	-	177	3.0598	0.0011074	0.0451116	protein_coding	V-set immunoregulatory receptor [Source:HGNC Symbol;Acc:HGNC:30085]	Microglia_interactome	MS_Andlauer2016
ENSG00000261260	ENSG00000261260	16	71322678	71343866	+	16	3.0598	0.0011073	0.0451116	lncRNA	novel transcript	Microglia_interactome	MS_Andlauer2016
ENSG00000096996	IL12RB1	19	18169805	18209754	-	52	3.059	0.0011105	0.0451116	protein_coding	interleukin 12 receptor subunit beta 1 [Source:HGNC Symbol;Acc:HGNC:5971]	Microglia_interactome	MS_Andlauer2016
ENSG00000235316	DUSP8P5	10	75491582	75493396	+	4	3.059	0.0011102	0.0451116	processed_pseudogene	dual specificity phosphatase 8 pseudogene 5 [Source:HGNC Symbol;Acc:HGNC:45003]	Microglia_interactome	MS_Andlauer2016
ENSG00000184924	PTRHD1	2	25012597	25016260	-	12	3.0552	0.0011246	0.0454849	protein_coding	peptidyl-tRNA hydrolase domain containing 1 [Source:HGNC Symbol;Acc:HGNC:33782]	Microglia_interactome	MS_Andlauer2016
ENSG00000187187	ZNF546	19	40490041	40526945	+	26	3.0494	0.0011465	0.0461691	protein_coding	zinc finger protein 546 [Source:HGNC Symbol;Acc:HGNC:28671]	Microglia_interactome	MS_Andlauer2016
ENSG00000140451	PIF1	15	65107831	65117867	-	32	3.0427	0.0011724	0.0467393	protein_coding	PIF1 5'-to-3' DNA helicase [Source:HGNC Symbol;Acc:HGNC:26220]	Microglia_interactome	MS_Andlauer2016
ENSG00000005175	RPAP3	12	48055032	48099813	-	37	3.0418	0.0011758	0.0467393	protein_coding	RNA polymerase II associated protein 3 [Source:HGNC Symbol;Acc:HGNC:26151]	Microglia_interactome	MS_Andlauer2016
ENSG00000279172	ENSG00000279172	19	18120249	18120690	-	13	3.0418	0.0011757	0.0467393	TEC	TEC	Microglia_interactome	MS_Andlauer2016
ENSG00000105552	BCAT2	19	49298319	49314286	-	20	3.0376	0.0011925	0.0472006	protein_coding	branched chain amino acid transaminase 2 [Source:HGNC Symbol;Acc:HGNC:977]	Microglia_interactome	MS_Andlauer2016
ENSG00000172818	OVOL1	11	65554534	65564685	+	20	3.0343	0.0012054	0.0475081	protein_coding	ovo like transcriptional repressor 1 [Source:HGNC Symbol;Acc:HGNC:8525]	Microglia_interactome	MS_Andlauer2016
ENSG00000173230	GOLGB1	3	121382046	121468813	-	119	3.0292	0.0012261	0.0481192	protein_coding	golgin B1 [Source:HGNC Symbol;Acc:HGNC:4429]	Microglia_interactome	MS_Andlauer2016
ENSG00000109861	CTSC	11	87998237	88092852	-	127	3.0216	0.0012571	0.0491277	protein_coding	cathepsin C [Source:HGNC Symbol;Acc:HGNC:2528]	Microglia_interactome	MS_Andlauer2016
ENSG00000140153	WDR20	14	102605840	102691184	+	26	3.0181	0.0012716	0.0494855	protein_coding	WD repeat domain 20 [Source:HGNC Symbol;Acc:HGNC:19667]	Microglia_interactome	MS_Andlauer2016

## Sheet: ALS_microglia_hmagma
gene_ensg	gene_name	gene_chr	gene_start	gene_end	gene_strand	nsnps	gene_zstat	gene_p	gene_fdr	gene_biotype	gene_description	cell	disease
ENSG00000147894	C9orf72	9	27535638	27573864	-	55	7.6048	1.4266e-14	1.32117e-10	protein_coding	C9orf72-SMCR8 complex subunit [Source:HGNC Symbol;Acc:HGNC:28337]	Microglia_interactome	ALS_Rheenen2021
ENSG00000285103	ENSG00000285103	9	27529083	27543900	+	79	7.4384	5.0959e-14	2.35966e-10	lncRNA	EQTN MOB3B IFNK C9orf72 enhancer RNA I [Source:HGNC Symbol;Acc:HGNC:53656]	Microglia_interactome	ALS_Rheenen2021
ENSG00000092108	SCFD1	14	31091497	31206900	+	123	7.3341	1.1158e-13	3.44447e-10	protein_coding	sec1 family domain containing 1 [Source:HGNC Symbol;Acc:HGNC:20726]	Microglia_interactome	ALS_Rheenen2021
ENSG00000120162	MOB3B	9	27325207	27529812	-	55	7.0063	1.2235e-12	2.83271e-09	protein_coding	MOB kinase activator 3B [Source:HGNC Symbol;Acc:HGNC:23825]	Microglia_interactome	ALS_Rheenen2021
ENSG00000147896	IFNK	9	27524288	27526496	+	33	6.3944	8.06e-11	1.49287e-07	protein_coding	interferon kappa [Source:HGNC Symbol;Acc:HGNC:21714]	Microglia_interactome	ALS_Rheenen2021
ENSG00000183735	TBK1	12	64845870	64895894	+	73	5.5082	1.8127e-08	2.7979e-05	protein_coding	TANK binding kinase 1 [Source:HGNC Symbol;Acc:HGNC:11584]	Microglia_interactome	ALS_Rheenen2021
ENSG00000113719	ERGIC1	5	172261254	172379795	+	134	5.3486	4.4329e-08	5.86473e-05	protein_coding	endoplasmic reticulum-golgi intermediate compartment 1 [Source:HGNC Symbol;Acc:HGNC:29205]	Microglia_interactome	ALS_Rheenen2021
ENSG00000145901	TNIP1	5	150409506	150473138	-	113	5.3022	5.7223e-08	6.62428e-05	protein_coding	TNFAIP3 interacting protein 1 [Source:HGNC Symbol;Acc:HGNC:16903]	Microglia_interactome	ALS_Rheenen2021
ENSG00000204463	BAG6	6	31606805	31620482	-	66	5.2608	7.1709e-08	7.37886e-05	protein_coding	BAG cochaperone 6 [Source:HGNC Symbol;Acc:HGNC:13919]	Microglia_interactome	ALS_Rheenen2021
ENSG00000140598	EFL1	15	82422547	82555114	-	87	5.2055	9.6756e-08	8.91498e-05	protein_coding	elongation factor like GTPase 1 [Source:HGNC Symbol;Acc:HGNC:25789]	Microglia_interactome	ALS_Rheenen2021
ENSG00000204469	PRRC2A	6	31588492	31605548	+	111	5.1887	1.0589e-07	8.91498e-05	protein_coding	proline rich coiled-coil 2A [Source:HGNC Symbol;Acc:HGNC:13918]	Microglia_interactome	ALS_Rheenen2021
ENSG00000204444	APOM	6	31620193	31625987	+	60	5.1566	1.2573e-07	9.70321e-05	protein_coding	apolipoprotein M [Source:HGNC Symbol;Acc:HGNC:13916]	Microglia_interactome	ALS_Rheenen2021
ENSG00000166340	TPP1	11	6633999	6640679	-	32	4.9798	3.1821e-07	0.000226688	protein_coding	tripeptidyl peptidase 1 [Source:HGNC Symbol;Acc:HGNC:2073]	Microglia_interactome	ALS_Rheenen2021
ENSG00000285338	ENSG00000285338	11	6632114	6637825	-	14	4.9602	3.5205e-07	0.000232881	lncRNA	novel transcript	Microglia_interactome	ALS_Rheenen2021
ENSG00000109572	CLCN3	4	170533784	170644824	+	63	4.8925	4.9794e-07	0.000307428	protein_coding	chloride voltage-gated channel 3 [Source:HGNC Symbol;Acc:HGNC:2021]	Microglia_interactome	ALS_Rheenen2021
ENSG00000201207	Y_RNA	6	31631065	31631178	+	43	4.8559	5.9925e-07	0.000336616	misc_RNA	Y RNA [Source:RFAM;Acc:RF00019]	Microglia_interactome	ALS_Rheenen2021
ENSG00000230622	UQCRHP1	6	31578860	31579133	-	36	4.8498	6.1791e-07	0.000336616	processed_pseudogene	ubiquinol-cytochrome c reductase hinge protein pseudogene 1 [Source:HGNC Symbol;Acc:HGNC:31341]	Microglia_interactome	ALS_Rheenen2021
ENSG00000204438	GPANK1	6	31629005	31634060	-	67	4.7827	8.6458e-07	0.00040853	protein_coding	G-patch domain and ankyrin repeats 1 [Source:HGNC Symbol;Acc:HGNC:13920]	Microglia_interactome	ALS_Rheenen2021
ENSG00000278535	DHRS11	17	34948309	34957233	+	15	4.7806	8.7398e-07	0.00040853	protein_coding	dehydrogenase/reductase 11 [Source:HGNC Symbol;Acc:HGNC:28639]	Microglia_interactome	ALS_Rheenen2021
ENSG00000204435	CSNK2B	6	31633004	31638120	+	50	4.7787	8.8226e-07	0.00040853	protein_coding	casein kinase 2 beta [Source:HGNC Symbol;Acc:HGNC:2460]	Microglia_interactome	ALS_Rheenen2021
ENSG00000263020	ENSG00000263020	6	31633879	31641323	+	57	4.7393	1.0724e-06	0.000472928	protein_coding	novel protein	Microglia_interactome	ALS_Rheenen2021
ENSG00000204439	C6orf47	6	31626075	31628555	-	51	4.645	1.7005e-06	0.000715833	protein_coding	chromosome 6 open reading frame 47 [Source:HGNC Symbol;Acc:HGNC:19076]	Microglia_interactome	ALS_Rheenen2021
ENSG00000278311	GGNBP2	17	34900761	34946278	+	22	4.6325	1.8064e-06	0.000720274	protein_coding	gametogenetin binding protein 2 [Source:HGNC Symbol;Acc:HGNC:19357]	Microglia_interactome	ALS_Rheenen2021
ENSG00000204427	ABHD16A	6	31654732	31671133	-	41	4.6257	1.8666e-06	0.000720274	protein_coding	abhydrolase domain containing 16A, phospholipase [Source:HGNC Symbol;Acc:HGNC:13921]	Microglia_interactome	ALS_Rheenen2021
ENSG00000081189	MEF2C	5	88012934	88200074	-	239	4.5974	2.1389e-06	0.000774896	protein_coding	myocyte enhancer factor 2C [Source:HGNC Symbol;Acc:HGNC:6996]	Microglia_interactome	ALS_Rheenen2021
ENSG00000127419	TMEM175	4	926175	952444	+	39	4.5939	2.1755e-06	0.000774896	protein_coding	transmembrane protein 175 [Source:HGNC Symbol;Acc:HGNC:28709]	Microglia_interactome	ALS_Rheenen2021
ENSG00000289375	ENSG00000289375	6	31587624	31588183	-	43	4.5282	2.9747e-06	0.00102032	lncRNA	novel transcript	Microglia_interactome	ALS_Rheenen2021
ENSG00000124216	SNAI1	20	48599517	48605423	+	39	4.414	5.0729e-06	0.00167786	protein_coding	snail family transcriptional repressor 1 [Source:HGNC Symbol;Acc:HGNC:11128]	Microglia_interactome	ALS_Rheenen2021
ENSG00000289282	ENSG00000289282	6	31591651	31593276	+	27	4.4041	5.311e-06	0.00169604	protein_coding	novel protein	Microglia_interactome	ALS_Rheenen2021
ENSG00000254870	ATP6V1G2-DDX39B	6	31497996	31514385	-	40	4.3741	6.0966e-06	0.0018401	protein_coding	ATP6V1G2-DDX39B readthrough (NMD candidate) [Source:HGNC Symbol;Acc:HGNC:41999]	Microglia_interactome	ALS_Rheenen2021
ENSG00000285565	ENSG00000285565	6	31796611	31807496	+	26	4.3719	6.1595e-06	0.0018401	lncRNA		Microglia_interactome	ALS_Rheenen2021
ENSG00000124067	SLC12A4	16	67977377	68003504	-	36	4.3588	6.5375e-06	0.00189199	protein_coding	solute carrier family 12 member 4 [Source:HGNC Symbol;Acc:HGNC:10913]	Microglia_interactome	ALS_Rheenen2021
ENSG00000204498	NFKBIL1	6	31514647	31526606	+	42	4.322	7.7297e-06	0.00216923	protein_coding	NFKB inhibitor like 1 [Source:HGNC Symbol;Acc:HGNC:7800]	Microglia_interactome	ALS_Rheenen2021
ENSG00000200816	SNORA38	6	31590856	31590987	+	44	4.3122	8.0803e-06	0.00220093	snoRNA	small nucleolar RNA, H/ACA box 38 [Source:HGNC Symbol;Acc:HGNC:32631]	Microglia_interactome	ALS_Rheenen2021
ENSG00000204428	LY6G5C	6	31644461	31651817	-	34	4.2796	9.3626e-06	0.00247734	protein_coding	lymphocyte antigen 6 family member G5C [Source:HGNC Symbol;Acc:HGNC:13932]	Microglia_interactome	ALS_Rheenen2021
ENSG00000166341	DCHS1	11	6642561	6677040	-	39	4.2422	1.1068e-05	0.00284724	protein_coding	dachsous cadherin-related 1 [Source:HGNC Symbol;Acc:HGNC:13681]	Microglia_interactome	ALS_Rheenen2021
ENSG00000187239	FNBP1	9	132649466	132805473	-	108	4.2349	1.1431e-05	0.00286115	protein_coding	formin binding protein 1 [Source:HGNC Symbol;Acc:HGNC:17069]	Microglia_interactome	ALS_Rheenen2021
ENSG00000213760	ATP6V1G2	6	31512221	31516204	-	46	4.1928	1.3774e-05	0.00329437	protein_coding	ATPase H+ transporting V1 subunit G2 [Source:HGNC Symbol;Acc:HGNC:862]	Microglia_interactome	ALS_Rheenen2021
ENSG00000180901	KCTD2	17	73028670	73061984	+	44	4.1859	1.4204e-05	0.00329437	protein_coding	potassium channel tetramerization domain containing 2 [Source:HGNC Symbol;Acc:HGNC:21294]	Microglia_interactome	ALS_Rheenen2021
ENSG00000118369	USP35	11	77899858	77926278	+	49	4.1855	1.4229e-05	0.00329437	protein_coding	ubiquitin specific peptidase 35 [Source:HGNC Symbol;Acc:HGNC:20061]	Microglia_interactome	ALS_Rheenen2021
ENSG00000201754	SNORD52	6	31804853	31804919	+	21	4.179	1.4639e-05	0.00330663	snoRNA	small nucleolar RNA, C/D box 52 [Source:HGNC Symbol;Acc:HGNC:10202]	Microglia_interactome	ALS_Rheenen2021
ENSG00000204472	AIF1	6	31582994	31584798	+	44	4.1711	1.5155e-05	0.00334168	protein_coding	allograft inflammatory factor 1 [Source:HGNC Symbol;Acc:HGNC:352]	Microglia_interactome	ALS_Rheenen2021
ENSG00000259112	NDUFC2-KCTD14	11	77728017	77790911	-	12	4.1445	1.7026e-05	0.00366693	protein_coding	NDUFC2-KCTD14 readthrough [Source:HGNC Symbol;Acc:HGNC:42956]	Microglia_interactome	ALS_Rheenen2021
ENSG00000270755	ENSG00000270755	9	132806992	132807360	+	61	4.123	1.8699e-05	0.00393571	lncRNA	novel transcript	Microglia_interactome	ALS_Rheenen2021
ENSG00000248309	MEF2C-AS1	5	88179145	88762215	+	193	4.1039	2.0314e-05	0.00418062	lncRNA	MEF2C antisense RNA 1 [Source:HGNC Symbol;Acc:HGNC:48908]	Microglia_interactome	ALS_Rheenen2021
ENSG00000038358	EDC4	16	67906955	67918402	+	19	4.0961	2.1007e-05	0.00422926	protein_coding	enhancer of mRNA decapping 4 [Source:HGNC Symbol;Acc:HGNC:17157]	Microglia_interactome	ALS_Rheenen2021
ENSG00000167863	ATP5PD	17	73034958	73043080	-	31	4.0877	2.1782e-05	0.00429198	protein_coding	ATP synthase peripheral stalk subunit d [Source:HGNC Symbol;Acc:HGNC:845]	Microglia_interactome	ALS_Rheenen2021
ENSG00000102901	CENPT	16	67862060	67881714	-	43	4.0753	2.2979e-05	0.00443351	protein_coding	centromere protein T [Source:HGNC Symbol;Acc:HGNC:25787]	Microglia_interactome	ALS_Rheenen2021
ENSG00000213676	ATF6B	6	32083041	32096030	-	45	4.0536	2.5214e-05	0.00473015	protein_coding	activating transcription factor 6 beta [Source:HGNC Symbol;Acc:HGNC:2349]	Microglia_interactome	ALS_Rheenen2021
ENSG00000204386	NEU1	6	31825436	31830682	-	28	4.0506	2.5538e-05	0.00473015	protein_coding	neuraminidase 1 [Source:HGNC Symbol;Acc:HGNC:7758]	Microglia_interactome	ALS_Rheenen2021
ENSG00000163481	RNF25	2	219528615	219536725	-	23	4.0242	2.858e-05	0.00518979	protein_coding	ring finger protein 25 [Source:HGNC Symbol;Acc:HGNC:14662]	Microglia_interactome	ALS_Rheenen2021
ENSG00000136404	TM6SF1	15	83776324	83813606	+	17	4.0036	3.1187e-05	0.00555428	protein_coding	transmembrane 6 superfamily member 1 [Source:HGNC Symbol;Acc:HGNC:11860]	Microglia_interactome	ALS_Rheenen2021
ENSG00000205220	PSMB10	16	67968409	67970767	-	13	3.9986	3.1855e-05	0.00556621	protein_coding	proteasome 20S subunit beta 10 [Source:HGNC Symbol;Acc:HGNC:9538]	Microglia_interactome	ALS_Rheenen2021
ENSG00000115568	ZNF142	2	219498052	219524378	-	30	3.9929	3.2635e-05	0.0055969	protein_coding	zinc finger protein 142 [Source:HGNC Symbol;Acc:HGNC:12927]	Microglia_interactome	ALS_Rheenen2021
ENSG00000261884	ENSG00000261884	16	67963517	67969920	-	19	3.98	3.4457e-05	0.00580193	protein_coding	novel transcript	Microglia_interactome	ALS_Rheenen2021
ENSG00000206168	C4orf46P1	16	281133	281471	+	7	3.9733	3.5439e-05	0.00586072	processed_pseudogene	C4orf46 pseudogene 1 [Source:HGNC Symbol;Acc:HGNC:55882]	Microglia_interactome	ALS_Rheenen2021
ENSG00000159792	PSKH1	16	67927157	67963579	+	8	3.9667	3.6435e-05	0.00591973	protein_coding	protein serine kinase H1 [Source:HGNC Symbol;Acc:HGNC:9529]	Microglia_interactome	ALS_Rheenen2021
ENSG00000151366	NDUFC2	11	77779343	77790908	-	14	3.924	4.3552e-05	0.00694716	protein_coding	NADH:ubiquinone oxidoreductase subunit C2 [Source:HGNC Symbol;Acc:HGNC:7706]	Microglia_interactome	ALS_Rheenen2021
ENSG00000201823	SNORD48	6	31803040	31803103	+	24	3.9201	4.4259e-05	0.00694716	snoRNA	small nucleolar RNA, C/D box 48 [Source:HGNC Symbol;Acc:HGNC:10188]	Microglia_interactome	ALS_Rheenen2021
ENSG00000248871	TNFSF12-TNFSF13	17	7452416	7464918	+	16	3.8981	4.8483e-05	0.00748335	protein_coding	TNFSF12-TNFSF13 readthrough [Source:HGNC Symbol;Acc:HGNC:33537]	Microglia_interactome	ALS_Rheenen2021
ENSG00000066427	ATXN3	14	92510840	92572965	-	113	3.8867	5.0801e-05	0.00771259	protein_coding	ataxin 3 [Source:HGNC Symbol;Acc:HGNC:7106]	Microglia_interactome	ALS_Rheenen2021
ENSG00000074582	BCS1L	2	219523487	219528166	+	16	3.8698	5.4458e-05	0.00813444	protein_coding	BCS1 homolog, ubiquinol-cytochrome c reductase complex chaperone [Source:HGNC Symbol;Acc:HGNC:1020]	Microglia_interactome	ALS_Rheenen2021
ENSG00000054356	PTPRN	2	220154345	220174370	-	35	3.8604	5.6611e-05	0.00832182	protein_coding	protein tyrosine phosphatase receptor type N [Source:HGNC Symbol;Acc:HGNC:9676]	Microglia_interactome	ALS_Rheenen2021
ENSG00000227198	C6orf47-AS1	6	31626106	31628498	+	44	3.8482	5.9492e-05	0.00860868	lncRNA	C6orf47 antisense RNA 1 [Source:HGNC Symbol;Acc:HGNC:39767]	Microglia_interactome	ALS_Rheenen2021
ENSG00000243024	ENSG00000243024	12	64616113	64791040	+	43	3.8301	6.4033e-05	0.00912322	transcribed_processed_pseudogene	ribosomal protein S11 pseudogene 6	Microglia_interactome	ALS_Rheenen2021
ENSG00000127415	IDUA	4	980785	998352	+	65	3.8247	6.5456e-05	0.00912831	protein_coding	alpha-L-iduronidase [Source:HGNC Symbol;Acc:HGNC:5391]	Microglia_interactome	ALS_Rheenen2021
ENSG00000159753	CARMIL2	16	67678891	67691472	+	26	3.8225	6.604e-05	0.00912831	protein_coding	capping protein regulator and myosin 1 linker 2 [Source:HGNC Symbol;Acc:HGNC:27089]	Microglia_interactome	ALS_Rheenen2021
ENSG00000289226	ENSG00000289226	9	132815671	132816158	-	18	3.8099	6.9519e-05	0.00946787	lncRNA	novel transcript, antisense to GPR107	Microglia_interactome	ALS_Rheenen2021
ENSG00000135912	TTLL4	2	219575558	219620139	+	35	3.793	7.4431e-05	0.00998993	protein_coding	tubulin tyrosine ligase like 4 [Source:HGNC Symbol;Acc:HGNC:28976]	Microglia_interactome	ALS_Rheenen2021
ENSG00000102981	PARD6A	16	67694849	67696677	+	11	3.7868	7.6304e-05	0.010095	protein_coding	par-6 family cell polarity regulator alpha [Source:HGNC Symbol;Acc:HGNC:15943]	Microglia_interactome	ALS_Rheenen2021
ENSG00000166501	PRKCB	16	23847304	24231932	+	121	3.7713	8.1192e-05	0.0105904	protein_coding	protein kinase C beta [Source:HGNC Symbol;Acc:HGNC:9395]	Microglia_interactome	ALS_Rheenen2021
ENSG00000188997	KCTD21	11	77882295	77899672	-	39	3.756	8.6314e-05	0.0111021	protein_coding	potassium channel tetramerization domain containing 21 [Source:HGNC Symbol;Acc:HGNC:27452]	Microglia_interactome	ALS_Rheenen2021
ENSG00000184575	XPOT	12	64798172	64844905	+	27	3.7505	8.8251e-05	0.0111958	protein_coding	exportin for tRNA [Source:HGNC Symbol;Acc:HGNC:12826]	Microglia_interactome	ALS_Rheenen2021
ENSG00000174206	KICS2	12	64580096	64616076	-	31	3.7252	9.7571e-05	0.0122109	protein_coding	KICSTOR subunit 2 [Source:HGNC Symbol;Acc:HGNC:26517]	Microglia_interactome	ALS_Rheenen2021
ENSG00000089693	MLF2	12	6857162	6876641	-	31	3.7131	0.00010237	0.0126406	protein_coding	myeloid leukemia factor 2 [Source:HGNC Symbol;Acc:HGNC:7126]	Microglia_interactome	ALS_Rheenen2021
ENSG00000204475	NCR3	6	31556672	31560783	-	54	3.6957	0.00010964	0.0132553	protein_coding	natural cytotoxicity triggering receptor 3 [Source:HGNC Symbol;Acc:HGNC:19077]	Microglia_interactome	ALS_Rheenen2021
ENSG00000255680	ENSG00000255680	11	6640021	6640995	+	11	3.6944	0.00011021	0.0132553	lncRNA	novel transcript	Microglia_interactome	ALS_Rheenen2021
ENSG00000137513	NARS2	11	78146666	78286239	-	95	3.6895	0.00011236	0.0133406	protein_coding	asparaginyl-tRNA synthetase 2, mitochondrial [Source:HGNC Symbol;Acc:HGNC:26274]	Microglia_interactome	ALS_Rheenen2021
ENSG00000286872	ENSG00000286872	15	83764085	83777506	-	24	3.6827	0.00011541	0.0135293	lncRNA	novel transcript, antisense to TM6SF1	Microglia_interactome	ALS_Rheenen2021
ENSG00000213722	DDAH2	6	31694815	31698394	-	35	3.663	0.00012464	0.014358	protein_coding	DDAH family member 2, ADMA-independent [Source:HGNC Symbol;Acc:HGNC:2716]	Microglia_interactome	ALS_Rheenen2021
ENSG00000204394	VARS1	6	31745295	31763529	-	39	3.6611	0.00012558	0.014358	protein_coding	valyl-tRNA synthetase 1 [Source:HGNC Symbol;Acc:HGNC:12651]	Microglia_interactome	ALS_Rheenen2021
ENSG00000204264	PSMB8	6	32808494	32812456	-	73	3.6531	0.00012954	0.0146301	protein_coding	proteasome 20S subunit beta 8 [Source:HGNC Symbol;Acc:HGNC:9545]	Microglia_interactome	ALS_Rheenen2021
ENSG00000269293	ZSCAN16-AS1	6	27982900	28105091	-	32	3.646	0.00013319	0.0147978	lncRNA	ZSCAN16 antisense RNA 1 [Source:HGNC Symbol;Acc:HGNC:48982]	Microglia_interactome	ALS_Rheenen2021
ENSG00000099797	TECR	19	14627897	14676792	+	50	3.644	0.00013422	0.0147978	protein_coding	trans-2,3-enoyl-CoA reductase [Source:HGNC Symbol;Acc:HGNC:4551]	Microglia_interactome	ALS_Rheenen2021
ENSG00000214655	ZSWIM8	10	75545364	75561555	+	12	3.64	0.00013634	0.0148546	protein_coding	zinc finger SWIM-type containing 8 [Source:HGNC Symbol;Acc:HGNC:23528]	Microglia_interactome	ALS_Rheenen2021
ENSG00000003147	ICA1	7	8152814	8302317	-	50	3.6266	0.00014358	0.0154616	protein_coding	islet cell autoantigen 1 [Source:HGNC Symbol;Acc:HGNC:5343]	Microglia_interactome	ALS_Rheenen2021
ENSG00000232810	TNF	6	31543342	31546113	+	48	3.6176	0.00014869	0.0158278	protein_coding	tumor necrosis factor [Source:HGNC Symbol;Acc:HGNC:11892]	Microglia_interactome	ALS_Rheenen2021
ENSG00000266776	MIR4646	6	31668806	31668868	-	13	3.5969	0.00016101	0.0169445	miRNA	microRNA 4646 [Source:HGNC Symbol;Acc:HGNC:41543]	Microglia_interactome	ALS_Rheenen2021
ENSG00000133597	ADCK2	7	140372745	140396061	+	23	3.5175	0.00021785	0.0226686	protein_coding	aarF domain containing kinase 2 [Source:HGNC Symbol;Acc:HGNC:19039]	Microglia_interactome	ALS_Rheenen2021
ENSG00000204390	HSPA1L	6	31777396	31783060	-	22	3.5109	0.00022332	0.0229796	protein_coding	heat shock protein family A (Hsp70) member 1 like [Source:HGNC Symbol;Acc:HGNC:5234]	Microglia_interactome	ALS_Rheenen2021
ENSG00000204261	PSMB8-AS1	6	32811855	32814277	+	64	3.5041	0.00022904	0.0233092	lncRNA	PSMB8 antisense RNA 1 (head to head) [Source:HGNC Symbol;Acc:HGNC:39758]	Microglia_interactome	ALS_Rheenen2021
ENSG00000166507	NDST2	10	75561669	75571556	-	17	3.4904	0.00024112	0.0242719	protein_coding	N-deacetylase and N-sulfotransferase 2 [Source:HGNC Symbol;Acc:HGNC:7681]	Microglia_interactome	ALS_Rheenen2021
ENSG00000214401	KANSL1-AS1	17	44270932	44275208	+	18	3.4804	0.0002503	0.0248658	lncRNA	KANSL1 antisense RNA 1 [Source:HGNC Symbol;Acc:HGNC:43740]	Microglia_interactome	ALS_Rheenen2021
ENSG00000213719	CLIC1	6	31698358	31707540	-	48	3.4782	0.00025239	0.0248658	protein_coding	chloride intracellular channel 1 [Source:HGNC Symbol;Acc:HGNC:2062]	Microglia_interactome	ALS_Rheenen2021
ENSG00000204424	LY6G6F	6	31674643	31678456	+	18	3.4743	0.00025609	0.0249647	protein_coding	lymphocyte antigen 6 family member G6F [Source:HGNC Symbol;Acc:HGNC:13933]	Microglia_interactome	ALS_Rheenen2021
ENSG00000102904	TSNAXIP1	16	67840668	67866051	+	27	3.466	0.00026412	0.0254793	protein_coding	translin associated factor X interacting protein 1 [Source:HGNC Symbol;Acc:HGNC:18586]	Microglia_interactome	ALS_Rheenen2021
ENSG00000135913	USP37	2	219314974	219433074	-	41	3.45	0.00028029	0.0267605	protein_coding	ubiquitin specific peptidase 37 [Source:HGNC Symbol;Acc:HGNC:20063]	Microglia_interactome	ALS_Rheenen2021
ENSG00000033327	GAB2	11	77926339	78129394	-	159	3.4419	0.00028878	0.0272897	protein_coding	GRB2 associated binding protein 2 [Source:HGNC Symbol;Acc:HGNC:14458]	Microglia_interactome	ALS_Rheenen2021
ENSG00000250641	LY6G6F-LY6G6D	6	31674681	31685695	+	19	3.4361	0.00029504	0.0275997	protein_coding	LY6G6F-LY6G6D readthrough [Source:HGNC Symbol;Acc:HGNC:38821]	Microglia_interactome	ALS_Rheenen2021
ENSG00000234745	HLA-B	6	31321649	31334844	-	287	3.4278	0.00030424	0.0279701	protein_coding	major histocompatibility complex, class I, B [Source:HGNC Symbol;Acc:HGNC:4932]	Microglia_interactome	ALS_Rheenen2021
ENSG00000261839	ENSG00000261839	6	28104627	28107456	+	22	3.4271	0.00030504	0.0279701	lncRNA	novel transcript, overlapping to ZNF435	Microglia_interactome	ALS_Rheenen2021
ENSG00000272916	ENSG00000272916	10	75556272	75571409	-	11	3.4106	0.00032409	0.0294255	protein_coding	novel transcript	Microglia_interactome	ALS_Rheenen2021
ENSG00000102898	NUTF2	16	67880785	67906470	+	23	3.4035	0.00033264	0.0297887	protein_coding	nuclear transport factor 2 [Source:HGNC Symbol;Acc:HGNC:13722]	Microglia_interactome	ALS_Rheenen2021
ENSG00000124074	ENKD1	16	67696848	67701168	-	25	3.4016	0.00033498	0.0297887	protein_coding	enkurin domain containing 1 [Source:HGNC Symbol;Acc:HGNC:25246]	Microglia_interactome	ALS_Rheenen2021
ENSG00000204387	SNHG32	6	31802385	31807543	+	37	3.3993	0.00033774	0.0297887	lncRNA	small nucleolar RNA host gene 32 [Source:HGNC Symbol;Acc:HGNC:19078]	Microglia_interactome	ALS_Rheenen2021
ENSG00000166337	TAF10	11	6627524	6633770	-	31	3.3967	0.00034097	0.0297898	protein_coding	TATA-box binding protein associated factor 10 [Source:HGNC Symbol;Acc:HGNC:11543]	Microglia_interactome	ALS_Rheenen2021
ENSG00000289970	ENSG00000289970	5	150460756	150461178	+	18	3.3932	0.00034547	0.029833	lncRNA	novel transcript, antisense to TNIP1	Microglia_interactome	ALS_Rheenen2021
ENSG00000159761	C16orf86	16	67700717	67702660	+	23	3.3882	0.00035177	0.029833	protein_coding	chromosome 16 open reading frame 86 [Source:HGNC Symbol;Acc:HGNC:33755]	Microglia_interactome	ALS_Rheenen2021
ENSG00000225190	PLEKHM1	17	43513266	43568124	-	77	3.3869	0.00035346	0.029833	protein_coding	pleckstrin homology and RUN domain containing M1 [Source:HGNC Symbol;Acc:HGNC:29017]	Microglia_interactome	ALS_Rheenen2021
ENSG00000261832	ENSG00000261832	16	28467692	28503419	-	12	3.3862	0.00035435	0.029833	protein_coding	novel protein	Microglia_interactome	ALS_Rheenen2021
ENSG00000124678	TCP11	6	35085848	35116387	-	46	3.3833	0.00035804	0.0298721	protein_coding	t-complex 11 [Source:HGNC Symbol;Acc:HGNC:11658]	Microglia_interactome	ALS_Rheenen2021
ENSG00000115446	UNC50	2	99225042	99234978	+	38	3.3715	0.00037378	0.0309069	protein_coding	unc-50 inner nuclear membrane RNA binding protein [Source:HGNC Symbol;Acc:HGNC:16046]	Microglia_interactome	ALS_Rheenen2021
ENSG00000125843	AP5S1	20	3801171	3809485	+	13	3.3653	0.00038235	0.0311064	protein_coding	adaptor related protein complex 5 subunit sigma 1 [Source:HGNC Symbol;Acc:HGNC:15875]	Microglia_interactome	ALS_Rheenen2021
ENSG00000178700	DHFR2	3	93766680	93782233	-	16	3.3649	0.00038291	0.0311064	protein_coding	dihydrofolate reductase 2 [Source:HGNC Symbol;Acc:HGNC:27309]	Microglia_interactome	ALS_Rheenen2021
ENSG00000240065	PSMB9	6	32811913	32827628	+	92	3.353	0.00039973	0.0320263	protein_coding	proteasome 20S subunit beta 9 [Source:HGNC Symbol;Acc:HGNC:9546]	Microglia_interactome	ALS_Rheenen2021
ENSG00000152700	SAR1B	5	133936839	133984961	-	28	3.352	0.00040115	0.0320263	protein_coding	secretion associated Ras related GTPase 1B [Source:HGNC Symbol;Acc:HGNC:10535]	Microglia_interactome	ALS_Rheenen2021
ENSG00000120071	KANSL1	17	44107282	44302755	-	139	3.3301	0.00043406	0.0342571	protein_coding	KAT8 regulatory NSL complex subunit 1 [Source:HGNC Symbol;Acc:HGNC:24565]	Microglia_interactome	ALS_Rheenen2021
ENSG00000183513	COA5	2	99215777	99224978	-	37	3.3273	0.00043847	0.0342571	protein_coding	cytochrome c oxidase assembly factor 5 [Source:HGNC Symbol;Acc:HGNC:33848]	Microglia_interactome	ALS_Rheenen2021
ENSG00000164405	UQCRQ	5	132202322	132204539	+	20	3.3262	0.00044019	0.0342571	protein_coding	ubiquinol-cytochrome c reductase complex III subunit VII [Source:HGNC Symbol;Acc:HGNC:29594]	Microglia_interactome	ALS_Rheenen2021
ENSG00000182568	SATB1	3	18386869	18487113	-	79	3.3167	0.00045543	0.0351478	protein_coding	SATB homeobox 1 [Source:HGNC Symbol;Acc:HGNC:10541]	Microglia_interactome	ALS_Rheenen2021
ENSG00000130475	FCHO1	19	17858527	17899377	+	68	3.3136	0.00046049	0.0352446	protein_coding	FCH and mu domain containing endocytic adaptor 1 [Source:HGNC Symbol;Acc:HGNC:29002]	Microglia_interactome	ALS_Rheenen2021
ENSG00000204482	LST1	6	31553901	31556686	+	59	3.3088	0.00046847	0.0355615	protein_coding	leukocyte specific transcript 1 [Source:HGNC Symbol;Acc:HGNC:14189]	Microglia_interactome	ALS_Rheenen2021
ENSG00000239697	TNFSF12	17	7451825	7461207	+	30	3.3057	0.00047376	0.0356707	protein_coding	TNF superfamily member 12 [Source:HGNC Symbol;Acc:HGNC:11927]	Microglia_interactome	ALS_Rheenen2021
ENSG00000143753	DEGS1	1	224363458	224381143	+	40	3.2973	0.00048814	0.0363528	protein_coding	delta 4-desaturase, sphingolipid 1 [Source:HGNC Symbol;Acc:HGNC:13709]	Microglia_interactome	ALS_Rheenen2021
ENSG00000188659	SAXO2	15	82555151	82577271	+	26	3.2958	0.00049067	0.0363528	protein_coding	stabilizer of axonemal microtubules 2 [Source:HGNC Symbol;Acc:HGNC:33727]	Microglia_interactome	ALS_Rheenen2021
ENSG00000159314	ARHGAP27	17	43471268	43511787	-	95	3.2818	0.00051566	0.037901	protein_coding	Rho GTPase activating protein 27 [Source:HGNC Symbol;Acc:HGNC:31813]	Microglia_interactome	ALS_Rheenen2021
ENSG00000246174	KCTD21-AS1	11	77850802	77886369	+	51	3.2766	0.00052529	0.0383011	lncRNA	KCTD21 antisense RNA 1 [Source:HGNC Symbol;Acc:HGNC:48674]	Microglia_interactome	ALS_Rheenen2021
ENSG00000145214	DGKQ	4	952675	980683	-	50	3.2732	0.00053161	0.0383011	protein_coding	diacylglycerol kinase theta [Source:HGNC Symbol;Acc:HGNC:2856]	Microglia_interactome	ALS_Rheenen2021
ENSG00000270808	ENSG00000270808	10	75500296	75500581	-	8	3.2722	0.00053351	0.0383011	processed_pseudogene	ataxin 1-like (ATXN1L) pseudogene	Microglia_interactome	ALS_Rheenen2021
ENSG00000254400	ENSG00000254400	11	6624872	6625650	-	22	3.2687	0.00054021	0.0384837	lncRNA	novel transcript	Microglia_interactome	ALS_Rheenen2021
ENSG00000255073	ZFP91-CNTF	11	58346645	58392112	+	24	3.251	0.00057501	0.0406501	protein_coding	ZFP91-CNTF readthrough (NMD candidate) [Source:HGNC Symbol;Acc:HGNC:33441]	Microglia_interactome	ALS_Rheenen2021
ENSG00000164615	CAMLG	5	134074185	134087847	+	26	3.248	0.00058106	0.0407666	protein_coding	calcium modulating ligand [Source:HGNC Symbol;Acc:HGNC:1471]	Microglia_interactome	ALS_Rheenen2021
ENSG00000159720	ATP6V0D1	16	67471917	67515084	-	38	3.2389	0.00059991	0.0417727	protein_coding	ATPase H+ transporting V0 subunit d1 [Source:HGNC Symbol;Acc:HGNC:13724]	Microglia_interactome	ALS_Rheenen2021
ENSG00000211445	GPX3	5	150400152	150408549	+	44	3.2361	0.00060587	0.0418729	protein_coding	glutathione peroxidase 3 [Source:HGNC Symbol;Acc:HGNC:4555]	Microglia_interactome	ALS_Rheenen2021
ENSG00000164404	GDF9	5	132196873	132202576	-	23	3.2201	0.00064067	0.04395	protein_coding	growth differentiation factor 9 [Source:HGNC Symbol;Acc:HGNC:4224]	Microglia_interactome	ALS_Rheenen2021
ENSG00000166166	TRMT61A	14	103995533	104003410	+	25	3.2176	0.00064634	0.0440129	protein_coding	tRNA methyltransferase 61A [Source:HGNC Symbol;Acc:HGNC:23790]	Microglia_interactome	ALS_Rheenen2021
ENSG00000090263	MRPS33	7	140702410	140715028	-	32	3.2134	0.00065594	0.0441591	protein_coding	mitochondrial ribosomal protein S33 [Source:HGNC Symbol;Acc:HGNC:16634]	Microglia_interactome	ALS_Rheenen2021
ENSG00000151229	SLC2A13	12	40148827	40499891	-	36	3.2109	0.00066167	0.0441591	protein_coding	solute carrier family 2 member 13 [Source:HGNC Symbol;Acc:HGNC:15956]	Microglia_interactome	ALS_Rheenen2021
ENSG00000129214	SHBG	17	7517264	7536700	+	25	3.2092	0.00066546	0.0441591	protein_coding	sex hormone binding globulin [Source:HGNC Symbol;Acc:HGNC:10839]	Microglia_interactome	ALS_Rheenen2021
ENSG00000270049	ATP6V0D1-DT	16	67515217	67539880	+	27	3.2083	0.00066756	0.0441591	lncRNA	ATP6V0D1 divergent transcript [Source:HGNC Symbol;Acc:HGNC:55268]	Microglia_interactome	ALS_Rheenen2021
ENSG00000204371	EHMT2	6	31847536	31865475	-	46	3.2013	0.00068405	0.0448526	protein_coding	euchromatic histone lysine methyltransferase 2 [Source:HGNC Symbol;Acc:HGNC:14129]	Microglia_interactome	ALS_Rheenen2021
ENSG00000207647	MIR153-1	2	220158833	220158922	-	6	3.1998	0.00068773	0.0448526	miRNA	microRNA 153-1 [Source:HGNC Symbol;Acc:HGNC:31539]	Microglia_interactome	ALS_Rheenen2021
ENSG00000064999	ANKS1A	6	34857032	35059183	+	124	3.1932	0.00070349	0.0455596	protein_coding	ankyrin repeat and sterile alpha motif domain containing 1A [Source:HGNC Symbol;Acc:HGNC:20961]	Microglia_interactome	ALS_Rheenen2021
ENSG00000188365	ENSG00000188365	7	5459477	5462753	+	58	3.1789	0.00073907	0.0465614	lncRNA	novel transcript	Microglia_interactome	ALS_Rheenen2021
ENSG00000241269	ENSG00000241269	7	5459458	5460398	+	58	3.1789	0.00073907	0.0465614	lncRNA	novel transcript	Microglia_interactome	ALS_Rheenen2021
ENSG00000272953	ENSG00000272953	7	5465345	5466033	+	58	3.1789	0.00073907	0.0465614	lncRNA		Microglia_interactome	ALS_Rheenen2021
ENSG00000290091	ENSG00000290091	7	5463944	5464573	+	58	3.1789	0.00073907	0.0465614	lncRNA		Microglia_interactome	ALS_Rheenen2021
ENSG00000166165	CKB	14	103986004	103989170	-	23	3.1766	0.00074511	0.0466248	protein_coding	creatine kinase B [Source:HGNC Symbol;Acc:HGNC:1991]	Microglia_interactome	ALS_Rheenen2021
ENSG00000144580	CNOT9	2	219433303	219461803	+	24	3.1721	0.00075677	0.0470366	protein_coding	CCR4-NOT transcription complex subunit 9 [Source:HGNC Symbol;Acc:HGNC:10445]	Microglia_interactome	ALS_Rheenen2021
ENSG00000110711	AIP	11	67235645	67258625	+	22	3.1701	0.00076198	0.0470446	protein_coding	aryl hydrocarbon receptor interacting protein [Source:HGNC Symbol;Acc:HGNC:358]	Microglia_interactome	ALS_Rheenen2021
ENSG00000276384	ENSG00000276384	17	7461137	7461562	-	12	3.1681	0.00076707	0.0470453	lncRNA	novel transcript, antisense to TNFSF12	Microglia_interactome	ALS_Rheenen2021
ENSG00000188603	CLN3	16	28485432	28506896	-	19	3.1578	0.00079492	0.0484326	protein_coding	CLN3 lysosomal/endosomal transmembrane protein, battenin [Source:HGNC Symbol;Acc:HGNC:2074]	Microglia_interactome	ALS_Rheenen2021
ENSG00000157764	BRAF	7	140419127	140624729	-	42	3.1505	0.00081499	0.0493299	protein_coding	B-Raf proto-oncogene, serine/threonine kinase [Source:HGNC Symbol;Acc:HGNC:1097]	Microglia_interactome	ALS_Rheenen2021
ENSG00000238343	snoU13	16	68347142	68347243	-	33	3.1486	0.0008203	0.0493299	snoRNA		Microglia_interactome	ALS_Rheenen2021
ENSG00000129003	VPS13C	15	62144588	62352672	-	150	3.1463	0.00082687	0.0494041	protein_coding	vacuolar protein sorting 13 homolog C [Source:HGNC Symbol;Acc:HGNC:23594]	Microglia_interactome	ALS_Rheenen2021
ENSG00000239183	SNORA84	9	95054743	95054875	-	13	3.1424	0.00083782	0.0497375	snoRNA	small nucleolar RNA, H/ACA box 84 [Source:HGNC Symbol;Acc:HGNC:33615]	Microglia_interactome	ALS_Rheenen2021
ENSG00000119689	DLST	14	75348594	75370446	+	58	3.1401	0.00084447	0.049813	protein_coding	dihydrolipoamide S-succinyltransferase [Source:HGNC Symbol;Acc:HGNC:2911]	Microglia_interactome	ALS_Rheenen2021

## Sheet: SCZ_microglia_hmagma
gene_ensg	gene_name	gene_chr	gene_start	gene_end	gene_strand	nsnps	gene_zstat	gene_p	gene_fdr	gene_biotype	gene_description	cell	disease
ENSG00000228432	DHFRP2	6	31328642	31335131	-	253	8.5816	4.6796e-18	4.31693e-14	transcribed_processed_pseudogene	dihydrofolate reductase pseudogene 2 [Source:HGNC Symbol;Acc:HGNC:2863]	Microglia_interactome	SCZ_Trubetskoy2022
ENSG00000180596	H2BC4	6	26115101	26124154	-	8	8.2924	5.5511e-17	2.56044e-13	protein_coding	H2B clustered histone 4 [Source:HGNC Symbol;Acc:HGNC:4757]	Microglia_interactome	SCZ_Trubetskoy2022
ENSG00000204366	ZBTB12	6	31867390	31869863	-	14	8.2095	1.1102e-16	3.41387e-13	protein_coding	zinc finger and BTB domain containing 12 [Source:HGNC Symbol;Acc:HGNC:19066]	Microglia_interactome	SCZ_Trubetskoy2022
ENSG00000146112	PPP1R18	6	30644166	30655672	-	22	8.1259	2.2204e-16	3.41397e-13	protein_coding	protein phosphatase 1 regulatory subunit 18 [Source:HGNC Symbol;Acc:HGNC:29413]	Microglia_interactome	SCZ_Trubetskoy2022
ENSG00000244349	ENSG00000244349	6	28954577	28956313	+	8	8.1259	2.2204e-16	3.41397e-13	lncRNA		Microglia_interactome	SCZ_Trubetskoy2022
ENSG00000227214	HCG15	6	28953980	28955261	+	9	8.0988	2.7756e-16	3.41397e-13	lncRNA	HLA complex group 15 [Source:HGNC Symbol;Acc:HGNC:18361]	Microglia_interactome	SCZ_Trubetskoy2022
ENSG00000197279	ZNF165	6	28048346	28057341	+	7	8.0766	3.3307e-16	3.41397e-13	protein_coding	zinc finger protein 165 [Source:HGNC Symbol;Acc:HGNC:12953]	Microglia_interactome	SCZ_Trubetskoy2022
ENSG00000204310	AGPAT1	6	32135989	32145873	-	20	8.0766	3.3307e-16	3.41397e-13	protein_coding	1-acylglycerol-3-phosphate O-acyltransferase 1 [Source:HGNC Symbol;Acc:HGNC:324]	Microglia_interactome	SCZ_Trubetskoy2022
ENSG00000204564	C6orf136	6	30614816	30620987	+	9	8.0766	3.3307e-16	3.41397e-13	protein_coding	chromosome 6 open reading frame 136 [Source:HGNC Symbol;Acc:HGNC:21301]	Microglia_interactome	SCZ_Trubetskoy2022
ENSG00000201823	SNORD48	6	31803040	31803103	+	14	7.9726	7.7716e-16	6.82788e-13	snoRNA	small nucleolar RNA, C/D box 48 [Source:HGNC Symbol;Acc:HGNC:10188]	Microglia_interactome	SCZ_Trubetskoy2022
ENSG00000197153	H3C12	6	27858093	27860884	-	25	7.956	8.8818e-16	6.82788e-13	protein_coding	H3 clustered histone 12 [Source:HGNC Symbol;Acc:HGNC:4774]	Microglia_interactome	SCZ_Trubetskoy2022
ENSG00000263426	RN7SL471P	6	28945252	28945547	+	14	7.956	8.8818e-16	6.82788e-13	misc_RNA	RNA, 7SL, cytoplasmic 471, pseudogene [Source:HGNC Symbol;Acc:HGNC:46487]	Microglia_interactome	SCZ_Trubetskoy2022
ENSG00000270316	BORCS7-ASMT	10	104614029	104661656	+	19	7.9347	1.0547e-15	7.48431e-13	protein_coding	BORCS7-ASMT readthrough (NMD candidate) [Source:HGNC Symbol;Acc:HGNC:49183]	Microglia_interactome	SCZ_Trubetskoy2022
ENSG00000215979	AL021917.1	6	26365704	26365780	-	12	7.9223	1.1657e-15	7.68113e-13	miRNA		Microglia_interactome	SCZ_Trubetskoy2022
ENSG00000213722	DDAH2	6	31694815	31698394	-	19	7.911	1.2768e-15	7.85232e-13	protein_coding	DDAH family member 2, ADMA-independent [Source:HGNC Symbol;Acc:HGNC:2716]	Microglia_interactome	SCZ_Trubetskoy2022
ENSG00000272540	ENSG00000272540	6	30690882	30691654	-	27	7.9006	1.3878e-15	8.00153e-13	lncRNA	novel transcript, antisense to TUBB	Microglia_interactome	SCZ_Trubetskoy2022
ENSG00000167491	GATAD2A	19	19496635	19619741	+	21	7.8821	1.6098e-15	8.19365e-13	protein_coding	GATA zinc finger domain containing 2A [Source:HGNC Symbol;Acc:HGNC:29989]	Microglia_interactome	SCZ_Trubetskoy2022
ENSG00000233822	H2BC15	6	27806323	27823487	+	6	7.8821	1.6098e-15	8.19365e-13	protein_coding	H2B clustered histone 15 [Source:HGNC Symbol;Acc:HGNC:4749]	Microglia_interactome	SCZ_Trubetskoy2022
ENSG00000273333	ENSG00000273333	6	32152510	32153659	-	11	7.8698	1.7764e-15	8.19365e-13	lncRNA	novel transcript	Microglia_interactome	SCZ_Trubetskoy2022
ENSG00000287252	ENSG00000287252	6	27725195	27731048	+	22	7.8698	1.7764e-15	8.19365e-13	lncRNA	novel transcript	Microglia_interactome	SCZ_Trubetskoy2022
ENSG00000287080	H3C3	6	26045612	26046097	+	14	7.845	2.1649e-15	9.5101e-13	protein_coding	H3 clustered histone 3 [Source:HGNC Symbol;Acc:HGNC:4768]	Microglia_interactome	SCZ_Trubetskoy2022
ENSG00000204304	PBX2	6	32152510	32157979	-	18	7.8327	2.387e-15	9.86715e-13	protein_coding	PBX homeobox 2 [Source:HGNC Symbol;Acc:HGNC:8633]	Microglia_interactome	SCZ_Trubetskoy2022
ENSG00000204301	NOTCH4	6	32162620	32191844	-	80	7.8242	2.5535e-15	9.86715e-13	protein_coding	notch receptor 4 [Source:HGNC Symbol;Acc:HGNC:7884]	Microglia_interactome	SCZ_Trubetskoy2022
ENSG00000204394	VARS1	6	31745295	31763529	-	26	7.8189	2.6645e-15	9.86715e-13	protein_coding	valyl-tRNA synthetase 1 [Source:HGNC Symbol;Acc:HGNC:12651]	Microglia_interactome	SCZ_Trubetskoy2022
ENSG00000201680	Y_RNA	6	31464466	31464567	-	74	7.8113	2.8311e-15	9.86715e-13	misc_RNA	Y RNA [Source:RFAM;Acc:RF00019]	Microglia_interactome	SCZ_Trubetskoy2022
ENSG00000196260	SFTA2	6	30899130	30923413	-	45	7.8088	2.8866e-15	9.86715e-13	protein_coding	surfactant associated 2 [Source:HGNC Symbol;Acc:HGNC:18386]	Microglia_interactome	SCZ_Trubetskoy2022
ENSG00000168631	MUCL3	6	30902300	30921998	+	57	7.7995	3.1086e-15	9.86715e-13	protein_coding	mucin like 3 [Source:HGNC Symbol;Acc:HGNC:21666]	Microglia_interactome	SCZ_Trubetskoy2022
ENSG00000227198	C6orf47-AS1	6	31626106	31628498	+	25	7.7995	3.1086e-15	9.86715e-13	lncRNA	C6orf47 antisense RNA 1 [Source:HGNC Symbol;Acc:HGNC:39767]	Microglia_interactome	SCZ_Trubetskoy2022
ENSG00000213654	GPSM3	6	32158543	32163300	-	27	7.7866	3.4417e-15	9.86715e-13	protein_coding	G protein signaling modulator 3 [Source:HGNC Symbol;Acc:HGNC:13945]	Microglia_interactome	SCZ_Trubetskoy2022
ENSG00000096654	ZNF184	6	27418522	27440897	-	18	7.7787	3.6637e-15	9.86715e-13	protein_coding	zinc finger protein 184 [Source:HGNC Symbol;Acc:HGNC:12975]	Microglia_interactome	SCZ_Trubetskoy2022
ENSG00000204498	NFKBIL1	6	31514647	31526606	+	34	7.7787	3.6637e-15	9.86715e-13	protein_coding	NFKB inhibitor like 1 [Source:HGNC Symbol;Acc:HGNC:7800]	Microglia_interactome	SCZ_Trubetskoy2022
ENSG00000204386	NEU1	6	31825436	31830682	-	16	7.7768	3.7192e-15	9.86715e-13	protein_coding	neuraminidase 1 [Source:HGNC Symbol;Acc:HGNC:7758]	Microglia_interactome	SCZ_Trubetskoy2022
ENSG00000146109	ABT1	6	26597181	26600967	+	14	7.7695	3.9413e-15	9.86715e-13	protein_coding	activator of basal transcription 1 [Source:HGNC Symbol;Acc:HGNC:17369]	Microglia_interactome	SCZ_Trubetskoy2022
ENSG00000204410	MSH5	6	31707454	31730453	+	35	7.7695	3.9413e-15	9.86715e-13	protein_coding	mutS homolog 5 [Source:HGNC Symbol;Acc:HGNC:7328]	Microglia_interactome	SCZ_Trubetskoy2022
ENSG00000228789	HCG22	6	31021227	31027667	+	134	7.7677	3.9968e-15	9.86715e-13	protein_coding	HLA complex group 22 (non-protein coding) [Source:HGNC Symbol;Acc:HGNC:27780]	Microglia_interactome	SCZ_Trubetskoy2022
ENSG00000184357	H1-5	6	27834570	27835366	-	8	7.7608	4.2188e-15	9.86715e-13	protein_coding	H1.5 linker histone, cluster member [Source:HGNC Symbol;Acc:HGNC:4719]	Microglia_interactome	SCZ_Trubetskoy2022
ENSG00000255152	MSH5-SAPCD1	6	31707797	31732628	+	22	7.7608	4.2188e-15	9.86715e-13	protein_coding	MSH5-SAPCD1 readthrough (NMD candidate) [Source:HGNC Symbol;Acc:HGNC:41994]	Microglia_interactome	SCZ_Trubetskoy2022
ENSG00000204463	BAG6	6	31606805	31620482	-	46	7.7592	4.2744e-15	9.86715e-13	protein_coding	BAG cochaperone 6 [Source:HGNC Symbol;Acc:HGNC:13919]	Microglia_interactome	SCZ_Trubetskoy2022
ENSG00000204435	CSNK2B	6	31633004	31638120	+	36	7.7559	4.3854e-15	9.86715e-13	protein_coding	casein kinase 2 beta [Source:HGNC Symbol;Acc:HGNC:2460]	Microglia_interactome	SCZ_Trubetskoy2022
ENSG00000274641	H2BC17	6	27861203	27861669	+	18	7.7559	4.3854e-15	9.86715e-13	protein_coding	H2B clustered histone 17 [Source:HGNC Symbol;Acc:HGNC:4758]	Microglia_interactome	SCZ_Trubetskoy2022
ENSG00000278677	H2AC17	6	27860477	27860963	-	19	7.7559	4.3854e-15	9.86715e-13	protein_coding	H2A clustered histone 17 [Source:HGNC Symbol;Acc:HGNC:4735]	Microglia_interactome	SCZ_Trubetskoy2022
ENSG00000265565	MIR3143	6	27115405	27115467	+	32	7.7408	4.9405e-15	1.08515e-12	miRNA	microRNA 3143 [Source:HGNC Symbol;Acc:HGNC:38284]	Microglia_interactome	SCZ_Trubetskoy2022
ENSG00000204516	MICB	6	31462658	31478901	+	125	7.7352	5.1625e-15	1.10754e-12	protein_coding	MHC class I polypeptide-related sequence B [Source:HGNC Symbol;Acc:HGNC:7091]	Microglia_interactome	SCZ_Trubetskoy2022
ENSG00000272912	ENSG00000272912	10	104674342	104675161	+	20	7.7285	5.4401e-15	1.14057e-12	lncRNA	novel transcript	Microglia_interactome	SCZ_Trubetskoy2022
ENSG00000238610	RNU7-26P	6	27865282	27865344	-	22	7.7234	5.6621e-15	1.16073e-12	snRNA	RNA, U7 small nuclear 26 pseudogene [Source:HGNC Symbol;Acc:HGNC:34122]	Microglia_interactome	SCZ_Trubetskoy2022
ENSG00000124635	H2BC11	6	27093676	27100574	-	24	7.7173	5.9397e-15	1.17479e-12	protein_coding	H2B clustered histone 11 [Source:HGNC Symbol;Acc:HGNC:4761]	Microglia_interactome	SCZ_Trubetskoy2022
ENSG00000248592	STIMATE-MUSTN1	3	52867137	52931578	-	19	7.715	6.0507e-15	1.17479e-12	protein_coding	STIMATE-MUSTN1 readthrough [Source:HGNC Symbol;Acc:HGNC:38834]	Microglia_interactome	SCZ_Trubetskoy2022
ENSG00000233902	ENSG00000233902	6	31430505	31431113	-	36	7.7126	6.1617e-15	1.17479e-12	unprocessed_pseudogene	HLA complex group 4 (HCG4) pseudogene	Microglia_interactome	SCZ_Trubetskoy2022
ENSG00000213533	STIMATE	3	52870235	52931564	-	24	7.7092	6.3283e-15	1.17479e-12	protein_coding	STIM activating enhancer [Source:HGNC Symbol;Acc:HGNC:30526]	Microglia_interactome	SCZ_Trubetskoy2022
ENSG00000196787	H2AC11	6	27100822	27101314	+	22	7.707	6.4393e-15	1.17479e-12	protein_coding	H2A clustered histone 11 [Source:HGNC Symbol;Acc:HGNC:4737]	Microglia_interactome	SCZ_Trubetskoy2022
ENSG00000197903	H2BC12	6	27114140	27114634	-	31	7.7059	6.4948e-15	1.17479e-12	protein_coding	H2B clustered histone 12 [Source:HGNC Symbol;Acc:HGNC:13954]	Microglia_interactome	SCZ_Trubetskoy2022
ENSG00000261839	ENSG00000261839	6	28104627	28107456	+	15	7.7016	6.7168e-15	1.18246e-12	lncRNA	novel transcript, overlapping to ZNF435	Microglia_interactome	SCZ_Trubetskoy2022
ENSG00000217862	H4C10P	6	27774853	27775117	+	18	7.6975	6.9389e-15	1.18246e-12	processed_pseudogene	H4 clustered histone 10, pseudogene [Source:HGNC Symbol;Acc:HGNC:4786]	Microglia_interactome	SCZ_Trubetskoy2022
ENSG00000269293	ZSCAN16-AS1	6	27982900	28105091	-	17	7.6975	6.9389e-15	1.18246e-12	lncRNA	ZSCAN16 antisense RNA 1 [Source:HGNC Symbol;Acc:HGNC:48982]	Microglia_interactome	SCZ_Trubetskoy2022
ENSG00000163938	GNL3	3	52715172	52728513	+	16	7.6954	7.0499e-15	1.18246e-12	protein_coding	G protein nucleolar 3 [Source:HGNC Symbol;Acc:HGNC:29931]	Microglia_interactome	SCZ_Trubetskoy2022
ENSG00000137312	FLOT1	6	30695486	30710509	-	198	7.6905	7.3275e-15	1.20707e-12	protein_coding	flotillin 1 [Source:HGNC Symbol;Acc:HGNC:3757]	Microglia_interactome	SCZ_Trubetskoy2022
ENSG00000289282	ENSG00000289282	6	31591651	31593276	+	22	7.6767	8.1601e-15	1.32065e-12	protein_coding	novel protein	Microglia_interactome	SCZ_Trubetskoy2022
ENSG00000213760	ATP6V1G2	6	31512221	31516204	-	37	7.6667	8.8263e-15	1.40384e-12	protein_coding	ATPase H+ transporting V1 subunit G2 [Source:HGNC Symbol;Acc:HGNC:862]	Microglia_interactome	SCZ_Trubetskoy2022
ENSG00000182511	FES	15	91426925	91439006	+	27	7.6566	9.5479e-15	1.49287e-12	protein_coding	FES proto-oncogene, tyrosine kinase [Source:HGNC Symbol;Acc:HGNC:3657]	Microglia_interactome	SCZ_Trubetskoy2022
ENSG00000166275	BORCS7	10	104614016	104624718	+	22	7.6391	1.0936e-14	1.68141e-12	protein_coding	BLOC-1 related complex subunit 7 [Source:HGNC Symbol;Acc:HGNC:23516]	Microglia_interactome	SCZ_Trubetskoy2022
ENSG00000140564	FURIN	15	91411818	91426794	+	36	7.6359	1.1213e-14	1.69574e-12	protein_coding	furin, paired basic amino acid cleaving enzyme [Source:HGNC Symbol;Acc:HGNC:8568]	Microglia_interactome	SCZ_Trubetskoy2022
ENSG00000274997	H2AC12	6	27114885	27115341	+	33	7.6126	1.3434e-14	1.99885e-12	protein_coding	H2A clustered histone 12 [Source:HGNC Symbol;Acc:HGNC:13671]	Microglia_interactome	SCZ_Trubetskoy2022
ENSG00000272273	IER3-AS1	6	30710534	30711415	+	188	7.6053	1.4211e-14	2.0809e-12	lncRNA	IER3 antisense RNA 1 [Source:HGNC Symbol;Acc:HGNC:53629]	Microglia_interactome	SCZ_Trubetskoy2022
ENSG00000137331	IER3	6	30710976	30712325	-	186	7.5892	1.6098e-14	2.31618e-12	protein_coding	immediate early response 3 [Source:HGNC Symbol;Acc:HGNC:5392]	Microglia_interactome	SCZ_Trubetskoy2022
ENSG00000286575	ENSG00000286575	10	104658406	104678092	-	25	7.5874	1.632e-14	2.31618e-12	lncRNA	novel transcript, antisense to CNNM2and AS3MT	Microglia_interactome	SCZ_Trubetskoy2022
ENSG00000206337	HCP5	6	31430947	31446713	+	159	7.553	2.1261e-14	2.95792e-12	lncRNA	HLA complex P5 [Source:HGNC Symbol;Acc:HGNC:21659]	Microglia_interactome	SCZ_Trubetskoy2022
ENSG00000204371	EHMT2	6	31847536	31865475	-	29	7.5517	2.1483e-14	2.95792e-12	protein_coding	euchromatic histone lysine methyltransferase 2 [Source:HGNC Symbol;Acc:HGNC:14129]	Microglia_interactome	SCZ_Trubetskoy2022
ENSG00000271581	ENSG00000271581	6	31324424	31325414	+	112	7.5451	2.2593e-14	3.06501e-12	unprocessed_pseudogene	HLA complex group 4 (HCG4) pseudogene	Microglia_interactome	SCZ_Trubetskoy2022
ENSG00000225914	TSBP1-AS1	6	32222417	32375540	+	168	7.5109	2.9365e-14	3.92597e-12	lncRNA	TSBP1 and BTNL2 antisense RNA 1 [Source:HGNC Symbol;Acc:HGNC:39756]	Microglia_interactome	SCZ_Trubetskoy2022
ENSG00000183066	WBP2NL	22	42394729	42454460	+	20	7.507	3.0254e-14	3.98705e-12	protein_coding	WBP2 N-terminal like [Source:HGNC Symbol;Acc:HGNC:28389]	Microglia_interactome	SCZ_Trubetskoy2022
ENSG00000213719	CLIC1	6	31698358	31707540	-	27	7.4882	3.4917e-14	4.53675e-12	protein_coding	chloride intracellular channel 1 [Source:HGNC Symbol;Acc:HGNC:2062]	Microglia_interactome	SCZ_Trubetskoy2022
ENSG00000168273	SMIM4	3	52568029	52613253	+	21	7.4853	3.5694e-14	4.55273e-12	protein_coding	ubiquinol-cytochrome c reductase complex assembly factor 5 [Source:HGNC Symbol;Acc:HGNC:37257]	Microglia_interactome	SCZ_Trubetskoy2022
ENSG00000228393	LINC01004	7	104590762	104653515	-	14	7.4841	3.6027e-14	4.55273e-12	lncRNA		Microglia_interactome	SCZ_Trubetskoy2022
ENSG00000100167	SEPTIN3	22	42365447	42394225	+	20	7.4813	3.6804e-14	4.58807e-12	protein_coding	septin 3 [Source:HGNC Symbol;Acc:HGNC:10750]	Microglia_interactome	SCZ_Trubetskoy2022
ENSG00000204387	SNHG32	6	31802385	31807543	+	23	7.477	3.8025e-14	4.67708e-12	lncRNA	small nucleolar RNA host gene 32 [Source:HGNC Symbol;Acc:HGNC:19078]	Microglia_interactome	SCZ_Trubetskoy2022
ENSG00000178074	C2orf69	2	200776016	200820658	+	11	7.4401	5.0293e-14	6.10464e-12	protein_coding	chromosome 2 open reading frame 69 [Source:HGNC Symbol;Acc:HGNC:26799]	Microglia_interactome	SCZ_Trubetskoy2022
ENSG00000204308	RNF5	6	32146182	32148570	+	11	7.4351	5.2236e-14	6.19104e-12	protein_coding	ring finger protein 5 [Source:HGNC Symbol;Acc:HGNC:10068]	Microglia_interactome	SCZ_Trubetskoy2022
ENSG00000163939	PBRM1	3	52579368	52719933	-	22	7.4348	5.2347e-14	6.19104e-12	protein_coding	polybromo 1 [Source:HGNC Symbol;Acc:HGNC:30064]	Microglia_interactome	SCZ_Trubetskoy2022
ENSG00000284607	ENSG00000284607	6	26569552	26574926	+	23	7.4202	5.8453e-14	6.82568e-12	lncRNA	novel transcript	Microglia_interactome	SCZ_Trubetskoy2022
ENSG00000028116	VRK2	2	58134764	58387055	+	25	7.4143	6.1118e-14	7.04767e-12	protein_coding	VRK serine/threonine kinase 2 [Source:HGNC Symbol;Acc:HGNC:12719]	Microglia_interactome	SCZ_Trubetskoy2022
ENSG00000263020	ENSG00000263020	6	31633879	31641323	+	38	7.409	6.3616e-14	7.24516e-12	protein_coding	novel protein	Microglia_interactome	SCZ_Trubetskoy2022
ENSG00000288473	ENSG00000288473	6	30876019	30894236	+	232	7.3884	7.4329e-14	8.36201e-12	lncRNA	novel protein	Microglia_interactome	SCZ_Trubetskoy2022
ENSG00000215347	SLC25A5P1	22	42396450	42397995	-	13	7.3668	8.7375e-14	9.71126e-12	transcribed_processed_pseudogene	solute carrier family 25 member 5 pseudogene 1 [Source:HGNC Symbol;Acc:HGNC:19250]	Microglia_interactome	SCZ_Trubetskoy2022
ENSG00000266776	MIR4646	6	31668806	31668868	-	10	7.3275	1.1724e-13	1.28755e-11	miRNA	microRNA 4646 [Source:HGNC Symbol;Acc:HGNC:41543]	Microglia_interactome	SCZ_Trubetskoy2022
ENSG00000002822	MAD1L1	7	1855429	2272878	-	136	7.3204	1.2362e-13	1.34164e-11	protein_coding	mitotic arrest deficient 1 like 1 [Source:HGNC Symbol;Acc:HGNC:6762]	Microglia_interactome	SCZ_Trubetskoy2022
ENSG00000204385	SLC44A4	6	31830969	31846823	-	31	7.2998	1.4405e-13	1.54519e-11	protein_coding	solute carrier family 44 member 4 [Source:HGNC Symbol;Acc:HGNC:13941]	Microglia_interactome	SCZ_Trubetskoy2022
ENSG00000204287	HLA-DRA	6	32407655	32412823	+	102	7.2811	1.6559e-13	1.73243e-11	protein_coding	major histocompatibility complex, class II, DR alpha [Source:HGNC Symbol;Acc:HGNC:4947]	Microglia_interactome	SCZ_Trubetskoy2022
ENSG00000234745	HLA-B	6	31321649	31334844	-	248	7.2809	1.6581e-13	1.73243e-11	protein_coding	major histocompatibility complex, class I, B [Source:HGNC Symbol;Acc:HGNC:4932]	Microglia_interactome	SCZ_Trubetskoy2022
ENSG00000168268	NT5DC2	3	52558401	52569070	-	32	7.2798	1.6714e-13	1.73243e-11	protein_coding	5'-nucleotidase domain containing 2 [Source:HGNC Symbol;Acc:HGNC:25717]	Microglia_interactome	SCZ_Trubetskoy2022
ENSG00000285799	ENSG00000285799	6	29817327	29853392	-	138	7.2761	1.7181e-13	1.76105e-11	transcribed_unprocessed_pseudogene	MHC class I polypeptide-related sequence F pseudogene	Microglia_interactome	SCZ_Trubetskoy2022
ENSG00000163935	SFMBT1	3	52937588	53080766	-	22	7.264	1.8791e-13	1.90491e-11	protein_coding	Scm like with four mbt domains 1 [Source:HGNC Symbol;Acc:HGNC:20255]	Microglia_interactome	SCZ_Trubetskoy2022
ENSG00000276410	H2BC3	6	26043455	26043941	-	12	7.2451	2.1605e-13	2.16637e-11	protein_coding	H2B clustered histone 3 [Source:HGNC Symbol;Acc:HGNC:4751]	Microglia_interactome	SCZ_Trubetskoy2022
ENSG00000289375	ENSG00000289375	6	31587624	31588183	-	32	7.2292	2.4297e-13	2.41011e-11	lncRNA	novel transcript	Microglia_interactome	SCZ_Trubetskoy2022
ENSG00000204390	HSPA1L	6	31777396	31783060	-	13	7.2241	2.5219e-13	2.47495e-11	protein_coding	heat shock protein family A (Hsp70) member 1 like [Source:HGNC Symbol;Acc:HGNC:5234]	Microglia_interactome	SCZ_Trubetskoy2022
ENSG00000201207	Y_RNA	6	31631065	31631178	+	27	7.2103	2.7911e-13	2.7103e-11	misc_RNA	Y RNA [Source:RFAM;Acc:RF00019]	Microglia_interactome	SCZ_Trubetskoy2022
ENSG00000114902	SPCS1	3	52738971	52745164	+	17	7.1962	3.0959e-13	2.97497e-11	protein_coding	signal peptidase complex subunit 1 [Source:HGNC Symbol;Acc:HGNC:23401]	Microglia_interactome	SCZ_Trubetskoy2022
ENSG00000162971	TYW5	2	200793636	200820459	-	19	7.1701	3.7464e-13	3.56294e-11	protein_coding	tRNA-yW synthesizing protein 5 [Source:HGNC Symbol;Acc:HGNC:26754]	Microglia_interactome	SCZ_Trubetskoy2022
ENSG00000148842	CNNM2	10	104678051	104849979	+	63	7.1644	3.9058e-13	3.67663e-11	protein_coding	cyclin and CBS domain divalent metal cation transport mediator 2 [Source:HGNC Symbol;Acc:HGNC:103]	Microglia_interactome	SCZ_Trubetskoy2022
ENSG00000196628	TCF4	18	52889416	53332018	-	103	7.1527	4.2538e-13	3.96377e-11	protein_coding	transcription factor 4 [Source:HGNC Symbol;Acc:HGNC:11634]	Microglia_interactome	SCZ_Trubetskoy2022
ENSG00000286652	ENSG00000286652	6	27440973	27462215	+	17	7.1178	5.4817e-13	5.05687e-11	lncRNA	novel transcript	Microglia_interactome	SCZ_Trubetskoy2022
ENSG00000100162	CENPM	22	42334741	42343156	-	26	7.0987	6.2989e-13	5.7532e-11	protein_coding	centromere protein M [Source:HGNC Symbol;Acc:HGNC:18352]	Microglia_interactome	SCZ_Trubetskoy2022
ENSG00000275379	H3C11	6	27839623	27840124	-	4	7.0916	6.6275e-13	5.99399e-11	protein_coding	H3 clustered histone 11 [Source:HGNC Symbol;Acc:HGNC:4771]	Microglia_interactome	SCZ_Trubetskoy2022
ENSG00000289519	ENSG00000289519	3	52933220	52934361	-	4	7.0799	7.2142e-13	6.46126e-11	lncRNA	novel transcript	Microglia_interactome	SCZ_Trubetskoy2022
ENSG00000201988	Y_RNA	6	30704081	30704191	-	152	7.0687	7.821e-13	6.93738e-11	misc_RNA	Y RNA [Source:RFAM;Acc:RF00019]	Microglia_interactome	SCZ_Trubetskoy2022
ENSG00000204438	GPANK1	6	31629005	31634060	-	41	7.0643	8.0735e-13	7.09315e-11	protein_coding	G-patch domain and ankyrin repeats 1 [Source:HGNC Symbol;Acc:HGNC:13920]	Microglia_interactome	SCZ_Trubetskoy2022
ENSG00000237037	NDUFA6-DT	22	42486935	42533751	+	71	7.048	9.0739e-13	7.89686e-11	lncRNA	NDUFA6 divergent transcript [Source:HGNC Symbol;Acc:HGNC:45273]	Microglia_interactome	SCZ_Trubetskoy2022
ENSG00000288813	ENSG00000288813	6	31240017	31240367	+	77	6.9829	1.4462e-12	1.24684e-10	lncRNA	novel transcript	Microglia_interactome	SCZ_Trubetskoy2022
ENSG00000130921	MTRFR	12	123717932	123742626	+	40	6.9695	1.59e-12	1.35201e-10	protein_coding	mitochondrial translation release factor in rescue [Source:HGNC Symbol;Acc:HGNC:26784]	Microglia_interactome	SCZ_Trubetskoy2022
ENSG00000254870	ATP6V1G2-DDX39B	6	31497996	31514385	-	33	6.9689	1.5975e-12	1.35201e-10	protein_coding	ATP6V1G2-DDX39B readthrough (NMD candidate) [Source:HGNC Symbol;Acc:HGNC:41999]	Microglia_interactome	SCZ_Trubetskoy2022
ENSG00000197238	H4C11	6	27791870	27792258	+	9	6.9667	1.6224e-12	1.3606e-10	protein_coding	H4 clustered histone 11 [Source:HGNC Symbol;Acc:HGNC:4785]	Microglia_interactome	SCZ_Trubetskoy2022
ENSG00000051825	MPHOSPH9	12	123636867	123728561	-	56	6.944	1.9056e-12	1.58371e-10	protein_coding	M-phase phosphoprotein 9 [Source:HGNC Symbol;Acc:HGNC:7215]	Microglia_interactome	SCZ_Trubetskoy2022
ENSG00000286192	ENSG00000286192	7	1855440	2281850	-	23	6.9414	1.9414e-12	1.59837e-10	protein_coding	Novel protein	Microglia_interactome	SCZ_Trubetskoy2022
ENSG00000286659	ENSG00000286659	22	42466953	42467492	+	8	6.9402	1.9579e-12	1.59837e-10	lncRNA	novel transcript, antisense to POLDIP3	Microglia_interactome	SCZ_Trubetskoy2022
ENSG00000177096	PHETA2	22	42470252	42475442	+	16	6.9365	2.0097e-12	1.62627e-10	protein_coding	PH domain containing endocytic trafficking adaptor 2 [Source:HGNC Symbol;Acc:HGNC:27161]	Microglia_interactome	SCZ_Trubetskoy2022
ENSG00000198951	NAGA	22	42454338	42466846	-	14	6.9339	2.0471e-12	1.64213e-10	protein_coding	alpha-N-acetylgalactosaminidase [Source:HGNC Symbol;Acc:HGNC:7631]	Microglia_interactome	SCZ_Trubetskoy2022
ENSG00000182952	HMGN4	6	26538594	26547161	+	18	6.9205	2.251e-12	1.79013e-10	protein_coding	high mobility group nucleosomal binding domain 4 [Source:HGNC Symbol;Acc:HGNC:4989]	Microglia_interactome	SCZ_Trubetskoy2022
ENSG00000287875	ENSG00000287875	2	58267346	58273835	-	12	6.8773	3.0509e-12	2.40552e-10	lncRNA		Microglia_interactome	SCZ_Trubetskoy2022
ENSG00000180573	H2AC6	6	26124373	26139344	+	12	6.8568	3.5209e-12	2.75257e-10	protein_coding	H2A clustered histone 6 [Source:HGNC Symbol;Acc:HGNC:4733]	Microglia_interactome	SCZ_Trubetskoy2022
ENSG00000213780	GTF2H4	6	30875984	30881883	+	224	6.8409	3.935e-12	3.05045e-10	protein_coding	general transcription factor IIH subunit 4 [Source:HGNC Symbol;Acc:HGNC:4658]	Microglia_interactome	SCZ_Trubetskoy2022
ENSG00000258674	ENSG00000258674	19	19627036	19646885	+	8	6.8296	4.2583e-12	3.27357e-10	protein_coding	novel protein	Microglia_interactome	SCZ_Trubetskoy2022
ENSG00000204469	PRRC2A	6	31588492	31605548	+	79	6.8207	4.5301e-12	3.45373e-10	protein_coding	proline rich coiled-coil 2A [Source:HGNC Symbol;Acc:HGNC:13918]	Microglia_interactome	SCZ_Trubetskoy2022
ENSG00000026950	BTN3A1	6	26402465	26415436	+	52	6.804	5.0871e-12	3.82237e-10	protein_coding	butyrophilin subfamily 3 member A1 [Source:HGNC Symbol;Acc:HGNC:1138]	Microglia_interactome	SCZ_Trubetskoy2022
ENSG00000111328	CDK2AP1	12	123734659	123756881	-	47	6.8037	5.0965e-12	3.82237e-10	protein_coding	cyclin dependent kinase 2 associated protein 1 [Source:HGNC Symbol;Acc:HGNC:14002]	Microglia_interactome	SCZ_Trubetskoy2022
ENSG00000114904	NEK4	3	52742460	52804962	-	21	6.796	5.3769e-12	4.00015e-10	protein_coding	NIMA related kinase 4 [Source:HGNC Symbol;Acc:HGNC:11399]	Microglia_interactome	SCZ_Trubetskoy2022
ENSG00000204389	HSPA1A	6	31783320	31785723	+	11	6.7843	5.8338e-12	4.30534e-10	protein_coding	heat shock protein family A (Hsp70) member 1A [Source:HGNC Symbol;Acc:HGNC:5232]	Microglia_interactome	SCZ_Trubetskoy2022
ENSG00000204525	HLA-C	6	31236526	31239907	-	148	6.7676	6.5459e-12	4.79253e-10	protein_coding	major histocompatibility complex, class I, C [Source:HGNC Symbol;Acc:HGNC:4933]	Microglia_interactome	SCZ_Trubetskoy2022
ENSG00000276966	H4C5	6	26204838	26205249	+	10	6.7376	8.0532e-12	5.84967e-10	protein_coding	H4 clustered histone 5 [Source:HGNC Symbol;Acc:HGNC:4790]	Microglia_interactome	SCZ_Trubetskoy2022
ENSG00000137411	VARS2	6	30881982	30894236	+	198	6.7106	9.6909e-12	6.98311e-10	protein_coding	valyl-tRNA synthetase 2, mitochondrial [Source:HGNC Symbol;Acc:HGNC:21642]	Microglia_interactome	SCZ_Trubetskoy2022
ENSG00000273983	H3C8	6	26271146	26271641	-	6	6.7084	9.8407e-12	6.98311e-10	protein_coding	H3 clustered histone 8 [Source:HGNC Symbol;Acc:HGNC:4772]	Microglia_interactome	SCZ_Trubetskoy2022
ENSG00000278588	H2BC10	6	26273159	26273640	+	6	6.7084	9.8407e-12	6.98311e-10	protein_coding	H2B clustered histone 10 [Source:HGNC Symbol;Acc:HGNC:4756]	Microglia_interactome	SCZ_Trubetskoy2022
ENSG00000184068	SREBF2-AS1	22	42227219	42230669	-	7	6.661	1.3598e-11	9.57569e-10	lncRNA	SREBF2 antisense RNA 1 [Source:HGNC Symbol;Acc:HGNC:53953]	Microglia_interactome	SCZ_Trubetskoy2022
ENSG00000005483	KMT2E	7	104581390	104755466	+	22	6.5824	2.3149e-11	1.6178e-09	protein_coding	lysine methyltransferase 2E (inactive) [Source:HGNC Symbol;Acc:HGNC:18541]	Microglia_interactome	SCZ_Trubetskoy2022
ENSG00000115524	SF3B1	2	198253239	198299803	-	16	6.5243	3.4165e-11	2.36972e-09	protein_coding	splicing factor 3b subunit 1 [Source:HGNC Symbol;Acc:HGNC:10768]	Microglia_interactome	SCZ_Trubetskoy2022
ENSG00000280417	ENSG00000280417	3	53080182	53082138	+	17	6.5166	3.5953e-11	2.47512e-09	TEC	TEC	Microglia_interactome	SCZ_Trubetskoy2022
ENSG00000183172	SMDT1	22	42475695	42480288	+	7	6.5112	3.7285e-11	2.54781e-09	protein_coding	single-pass membrane protein with aspartate rich tail 1 [Source:HGNC Symbol;Acc:HGNC:25055]	Microglia_interactome	SCZ_Trubetskoy2022
ENSG00000279373	ENSG00000279373	15	78830023	78831288	+	4	6.5053	3.8777e-11	2.63028e-09	TEC	novel transcript	Microglia_interactome	SCZ_Trubetskoy2022
ENSG00000204580	DDR1	6	30844198	30867933	+	66	6.4465	5.7234e-11	3.8539e-09	protein_coding	discoidin domain receptor tyrosine kinase 1 [Source:HGNC Symbol;Acc:HGNC:2730]	Microglia_interactome	SCZ_Trubetskoy2022
ENSG00000126453	BCL2L12	19	50168399	50177173	+	13	6.443	5.8568e-11	3.91514e-09	protein_coding	BCL2 like 12 [Source:HGNC Symbol;Acc:HGNC:13787]	Microglia_interactome	SCZ_Trubetskoy2022
ENSG00000275126	H4C13	6	27840926	27841312	-	3	6.4241	6.6327e-11	4.40192e-09	protein_coding	H4 clustered histone 13 [Source:HGNC Symbol;Acc:HGNC:4791]	Microglia_interactome	SCZ_Trubetskoy2022
ENSG00000201184	RNU4-68P	14	104033742	104033882	+	1	6.4205	6.79e-11	4.47413e-09	snRNA	RNA, U4 small nuclear 68, pseudogene [Source:HGNC Symbol;Acc:HGNC:47004]	Microglia_interactome	SCZ_Trubetskoy2022
ENSG00000218690	H2AC10P	6	26272249	26272929	-	6	6.4056	7.4878e-11	4.89893e-09	transcribed_unprocessed_pseudogene	H2A clustered histone 10, pseudogene [Source:HGNC Symbol;Acc:HGNC:4732]	Microglia_interactome	SCZ_Trubetskoy2022
ENSG00000187837	H1-2	6	26055968	26056698	-	8	6.3996	7.7875e-11	5.05913e-09	protein_coding	H1.2 linker histone, cluster member [Source:HGNC Symbol;Acc:HGNC:4716]	Microglia_interactome	SCZ_Trubetskoy2022
ENSG00000264731	RN7SL175P	6	30874655	30874913	+	80	6.3908	8.2493e-11	5.32166e-09	misc_RNA		Microglia_interactome	SCZ_Trubetskoy2022
ENSG00000138175	ARL3	10	104433488	104474154	-	12	6.3699	9.4551e-11	6.05717e-09	protein_coding	ADP ribosylation factor like GTPase 3 [Source:HGNC Symbol;Acc:HGNC:694]	Microglia_interactome	SCZ_Trubetskoy2022
ENSG00000254732	ENSG00000254732	11	57509251	57572243	+	10	6.3682	9.5624e-11	6.08366e-09	protein_coding	novel protein, C11orf31-CTNND1 readthrough	Microglia_interactome	SCZ_Trubetskoy2022
ENSG00000201785	SNORD117	6	31504151	31504226	-	14	6.3655	9.7321e-11	6.14922e-09	snoRNA	small nucleolar RNA, C/D box 117 [Source:HGNC Symbol;Acc:HGNC:32742]	Microglia_interactome	SCZ_Trubetskoy2022
ENSG00000196866	H2AC7	6	26199012	26199521	-	15	6.3615	9.9883e-11	6.26817e-09	protein_coding	H2A clustered histone 7 [Source:HGNC Symbol;Acc:HGNC:4729]	Microglia_interactome	SCZ_Trubetskoy2022
ENSG00000214892	USP8P1	6	31243349	31246531	+	135	6.331	1.2176e-10	7.58943e-09	processed_pseudogene	USP8 pseudogene 1 [Source:HGNC Symbol;Acc:HGNC:13987]	Microglia_interactome	SCZ_Trubetskoy2022
ENSG00000149927	DOC2A	16	30016835	30034591	-	20	6.3284	1.2385e-10	7.66789e-09	protein_coding	double C2 domain alpha [Source:HGNC Symbol;Acc:HGNC:2985]	Microglia_interactome	SCZ_Trubetskoy2022
ENSG00000156398	SFXN2	10	104474295	104503249	+	47	6.2886	1.6016e-10	9.84984e-09	protein_coding	sideroflexin 2 [Source:HGNC Symbol;Acc:HGNC:16086]	Microglia_interactome	SCZ_Trubetskoy2022
ENSG00000197696	NMB	15	85198360	85201794	-	24	6.2828	1.6622e-10	1.01548e-08	protein_coding	neuromedin B [Source:HGNC Symbol;Acc:HGNC:7842]	Microglia_interactome	SCZ_Trubetskoy2022
ENSG00000199332	Y_RNA	6	31369929	31370027	-	42	6.2773	1.7223e-10	1.04375e-08	misc_RNA	Y RNA [Source:RFAM;Acc:RF00019]	Microglia_interactome	SCZ_Trubetskoy2022
ENSG00000166170	BAG5	14	104022882	104028994	-	9	6.2765	1.7311e-10	1.04375e-08	protein_coding	BAG cochaperone 5 [Source:HGNC Symbol;Acc:HGNC:941]	Microglia_interactome	SCZ_Trubetskoy2022
ENSG00000201754	SNORD52	6	31804853	31804919	+	15	6.2733	1.7675e-10	1.05878e-08	snoRNA	small nucleolar RNA, C/D box 52 [Source:HGNC Symbol;Acc:HGNC:10202]	Microglia_interactome	SCZ_Trubetskoy2022
ENSG00000156599	ZDHHC5	11	57435219	57468654	+	26	6.2706	1.7987e-10	1.07052e-08	protein_coding	zinc finger DHHC-type palmitoyltransferase 5 [Source:HGNC Symbol;Acc:HGNC:18472]	Microglia_interactome	SCZ_Trubetskoy2022
ENSG00000272305	ENSG00000272305	3	53003135	53133469	-	20	6.2481	2.0775e-10	1.22852e-08	protein_coding	novel transcript	Microglia_interactome	SCZ_Trubetskoy2022
ENSG00000277157	H4C4	6	26188938	26189340	-	13	6.2284	2.3558e-10	1.38422e-08	protein_coding	H4 clustered histone 4 [Source:HGNC Symbol;Acc:HGNC:4782]	Microglia_interactome	SCZ_Trubetskoy2022
ENSG00000016864	GLT8D1	3	52728502	52740048	-	15	6.2204	2.4791e-10	1.44745e-08	protein_coding	glycosyltransferase 8 domain containing 1 [Source:HGNC Symbol;Acc:HGNC:24870]	Microglia_interactome	SCZ_Trubetskoy2022
ENSG00000177082	WDR73	15	85182516	85197574	-	42	6.176	3.2875e-10	1.90737e-08	protein_coding	WD repeat domain 73 [Source:HGNC Symbol;Acc:HGNC:25928]	Microglia_interactome	SCZ_Trubetskoy2022
ENSG00000136381	IREB2	15	78729773	78793795	+	27	6.1699	3.4175e-10	1.96974e-08	protein_coding	iron responsive element binding protein 2 [Source:HGNC Symbol;Acc:HGNC:6115]	Microglia_interactome	SCZ_Trubetskoy2022
ENSG00000256053	COA8	14	104029297	104073860	+	17	6.1689	3.4377e-10	1.96974e-08	protein_coding	cytochrome c oxidase assembly factor 8 [Source:HGNC Symbol;Acc:HGNC:20492]	Microglia_interactome	SCZ_Trubetskoy2022
ENSG00000212493	SNORD19	3	52723264	52723331	+	3	6.1611	3.6121e-10	2.04427e-08	snoRNA	small nucleolar RNA, C/D box 19 [Source:HGNC Symbol;Acc:HGNC:32717]	Microglia_interactome	SCZ_Trubetskoy2022
ENSG00000252787	SNORD19B	3	52722898	52722977	+	3	6.1611	3.6121e-10	2.04427e-08	snoRNA		Microglia_interactome	SCZ_Trubetskoy2022
ENSG00000150967	ABCB9	12	123405498	123466196	-	19	6.1564	3.7216e-10	2.0934e-08	protein_coding	ATP binding cassette subfamily B member 9 [Source:HGNC Symbol;Acc:HGNC:50]	Microglia_interactome	SCZ_Trubetskoy2022
ENSG00000275221	H2AC15	6	27805658	27806153	-	3	6.153	3.8012e-10	2.12522e-08	protein_coding	H2A clustered histone 15 [Source:HGNC Symbol;Acc:HGNC:4726]	Microglia_interactome	SCZ_Trubetskoy2022
ENSG00000162972	MAIP1	2	200820040	200873263	+	21	6.1473	3.9409e-10	2.19005e-08	protein_coding	matrix AAA peptidase interacting protein 1 [Source:HGNC Symbol;Acc:HGNC:26198]	Microglia_interactome	SCZ_Trubetskoy2022
ENSG00000238498	snoU13	22	42472062	42472165	-	9	6.1362	4.2262e-10	2.33453e-08	snoRNA	small nucleolar RNA, C/D box 13 pseudogene 1 [Source:HGNC Symbol;Acc:HGNC:10110]	Microglia_interactome	SCZ_Trubetskoy2022
ENSG00000176700	SCAND2P	15	85174682	85190709	+	33	6.128	4.4505e-10	2.4438e-08	transcribed_unprocessed_pseudogene	SCAN domain containing 2 pseudogene [Source:HGNC Symbol;Acc:HGNC:10567]	Microglia_interactome	SCZ_Trubetskoy2022
ENSG00000211450	SELENOH	11	57508963	57511026	+	11	6.1243	4.5531e-10	2.48535e-08	protein_coding	selenoprotein H [Source:HGNC Symbol;Acc:HGNC:18251]	Microglia_interactome	SCZ_Trubetskoy2022
ENSG00000185130	H2BC13	6	27775257	27775707	-	6	6.1094	5e-10	2.57682e-08	protein_coding	H2B clustered histone 13 [Source:HGNC Symbol;Acc:HGNC:4748]	Microglia_interactome	SCZ_Trubetskoy2022
ENSG00000186470	BTN3A2	6	26365387	26378548	+	95	6.1094	5e-10	2.57682e-08	protein_coding	butyrophilin subfamily 3 member A2 [Source:HGNC Symbol;Acc:HGNC:1139]	Microglia_interactome	SCZ_Trubetskoy2022
ENSG00000196230	TUBB	6	30685212	30693315	+	53	6.1094	5e-10	2.57682e-08	protein_coding	tubulin beta class I [Source:HGNC Symbol;Acc:HGNC:20778]	Microglia_interactome	SCZ_Trubetskoy2022
ENSG00000196747	H2AC13	6	27775951	27776445	+	15	6.1094	5e-10	2.57682e-08	protein_coding	H2A clustered histone 13 [Source:HGNC Symbol;Acc:HGNC:4725]	Microglia_interactome	SCZ_Trubetskoy2022
ENSG00000204444	APOM	6	31620193	31625987	+	34	6.1094	5e-10	2.57682e-08	protein_coding	apolipoprotein M [Source:HGNC Symbol;Acc:HGNC:13916]	Microglia_interactome	SCZ_Trubetskoy2022
ENSG00000222345	SNORD19	3	52725394	52725469	+	2	6.1094	5e-10	2.57682e-08	snoRNA	small nucleolar RNA, C/D box 19C [Source:HGNC Symbol;Acc:HGNC:52224]	Microglia_interactome	SCZ_Trubetskoy2022
ENSG00000228022	HCG20	6	30711567	30760027	+	211	6.1094	5e-10	2.57682e-08	lncRNA	HLA complex group 20 [Source:HGNC Symbol;Acc:HGNC:31334]	Microglia_interactome	SCZ_Trubetskoy2022
ENSG00000272009	ENSG00000272009	6	28046570	28048908	-	8	6.1094	5e-10	2.57682e-08	lncRNA		Microglia_interactome	SCZ_Trubetskoy2022
ENSG00000273542	H4C12	6	27798952	27799338	-	3	6.1094	5e-10	2.57682e-08	protein_coding	H4 clustered histone 12 [Source:HGNC Symbol;Acc:HGNC:4784]	Microglia_interactome	SCZ_Trubetskoy2022
ENSG00000286940	MICB-DT	6	31447750	31462712	-	114	6.1094	5e-10	2.57682e-08	lncRNA	MICB divergent transcript [Source:HGNC Symbol;Acc:HGNC:53632]	Microglia_interactome	SCZ_Trubetskoy2022
ENSG00000166272	WBP1L	10	104503705	104594273	+	57	6.1082	5.0391e-10	2.58254e-08	protein_coding	WW domain binding protein 1 like [Source:HGNC Symbol;Acc:HGNC:23510]	Microglia_interactome	SCZ_Trubetskoy2022
ENSG00000285565	ENSG00000285565	6	31796611	31807496	+	15	6.0951	5.4678e-10	2.78677e-08	lncRNA		Microglia_interactome	SCZ_Trubetskoy2022
ENSG00000273063	ENSG00000273063	2	58468484	58468821	+	9	6.0905	5.6275e-10	2.8524e-08	lncRNA	novel transcript	Microglia_interactome	SCZ_Trubetskoy2022
ENSG00000156587	UBE2L6	11	57319129	57335757	-	29	6.0668	6.5248e-10	3.28914e-08	protein_coding	ubiquitin conjugating enzyme E2 L6 [Source:HGNC Symbol;Acc:HGNC:12490]	Microglia_interactome	SCZ_Trubetskoy2022
ENSG00000259415	ENSG00000259415	15	85296353	85297733	+	16	6.0509	7.2038e-10	3.61169e-08	lncRNA	novel transcript	Microglia_interactome	SCZ_Trubetskoy2022
ENSG00000265236	SNORD84	6	31508878	31508955	-	22	6.0479	7.3387e-10	3.65943e-08	snoRNA	small nucleolar RNA, C/D box 84 [Source:HGNC Symbol;Acc:HGNC:32743]	Microglia_interactome	SCZ_Trubetskoy2022
ENSG00000158406	H4C8	6	26277837	26285866	-	16	5.9929	1.0305e-09	5.11095e-08	protein_coding	H4 clustered histone 8 [Source:HGNC Symbol;Acc:HGNC:4788]	Microglia_interactome	SCZ_Trubetskoy2022
ENSG00000204388	HSPA1B	6	31795515	31798031	+	8	5.9831	1.0948e-09	5.40082e-08	protein_coding	heat shock protein family A (Hsp70) member 1B [Source:HGNC Symbol;Acc:HGNC:5233]	Microglia_interactome	SCZ_Trubetskoy2022
ENSG00000113013	HSPA9	5	137889445	137911364	-	19	5.9822	1.1008e-09	5.40153e-08	protein_coding	heat shock protein family A (Hsp70) member 9 [Source:HGNC Symbol;Acc:HGNC:5244]	Microglia_interactome	SCZ_Trubetskoy2022
ENSG00000121749	TBC1D15	12	72233487	72321028	+	32	5.9788	1.1236e-09	5.48424e-08	protein_coding	TBC1 domain family member 15 [Source:HGNC Symbol;Acc:HGNC:25694]	Microglia_interactome	SCZ_Trubetskoy2022
ENSG00000166716	ZNF592	15	85291823	85349676	+	26	5.9773	1.1347e-09	5.50927e-08	protein_coding	zinc finger protein 592 [Source:HGNC Symbol;Acc:HGNC:28986]	Microglia_interactome	SCZ_Trubetskoy2022
ENSG00000126214	KLC1	14	104028233	104180586	+	66	5.9709	1.1801e-09	5.6997e-08	protein_coding	kinesin light chain 1 [Source:HGNC Symbol;Acc:HGNC:6387]	Microglia_interactome	SCZ_Trubetskoy2022
ENSG00000111237	VPS29	12	110928888	110939916	-	9	5.9561	1.2919e-09	6.19174e-08	protein_coding	VPS29 retromer complex component [Source:HGNC Symbol;Acc:HGNC:14340]	Microglia_interactome	SCZ_Trubetskoy2022
ENSG00000288534	ENSG00000288534	11	57480054	57585903	+	11	5.9556	1.2954e-09	6.19174e-08	protein_coding	TMX2-CTNND1 readthrough (NMD candidate)	Microglia_interactome	SCZ_Trubetskoy2022
ENSG00000122970	IFT81	12	110562140	110656598	+	21	5.9455	1.3777e-09	6.55118e-08	protein_coding	intraflagellar transport 81 [Source:HGNC Symbol;Acc:HGNC:14313]	Microglia_interactome	SCZ_Trubetskoy2022
ENSG00000144642	RBMS3	3	28616282	30051882	+	90	5.9366	1.4551e-09	6.88374e-08	protein_coding	RNA binding motif single stranded interacting protein 3 [Source:HGNC Symbol;Acc:HGNC:13427]	Microglia_interactome	SCZ_Trubetskoy2022
ENSG00000254779	EGLN1P1	15	85177105	85177866	+	9	5.9299	1.5152e-09	7.13149e-08	transcribed_processed_pseudogene	egl-9 family hypoxia inducible factor 1 pseudogene 1 [Source:HGNC Symbol;Acc:HGNC:44481]	Microglia_interactome	SCZ_Trubetskoy2022
ENSG00000230622	UQCRHP1	6	31578860	31579133	-	26	5.9287	1.5271e-09	7.15101e-08	processed_pseudogene	ubiquinol-cytochrome c reductase hinge protein pseudogene 1 [Source:HGNC Symbol;Acc:HGNC:31341]	Microglia_interactome	SCZ_Trubetskoy2022
ENSG00000238862	SNORD19B	3	52724760	52724843	+	1	5.9067	1.745e-09	8.13011e-08	snoRNA	small nucleolar RNA, C/D box 19B [Source:HGNC Symbol;Acc:HGNC:33570]	Microglia_interactome	SCZ_Trubetskoy2022
ENSG00000154822	PLCL2	3	16844159	17132096	+	60	5.891	1.9193e-09	8.89726e-08	protein_coding	phospholipase C like 2 [Source:HGNC Symbol;Acc:HGNC:9064]	Microglia_interactome	SCZ_Trubetskoy2022
ENSG00000230778	ANKRD63	15	40570573	40575265	-	9	5.8799	2.0521e-09	9.46531e-08	protein_coding	ankyrin repeat domain 63 [Source:HGNC Symbol;Acc:HGNC:40027]	Microglia_interactome	SCZ_Trubetskoy2022
ENSG00000213593	TMX2	11	57480065	57508445	+	8	5.8736	2.1327e-09	9.78814e-08	protein_coding	thioredoxin related transmembrane protein 2 [Source:HGNC Symbol;Acc:HGNC:30739]	Microglia_interactome	SCZ_Trubetskoy2022
ENSG00000204427	ABHD16A	6	31654732	31671133	-	23	5.8611	2.2993e-09	1.05005e-07	protein_coding	abhydrolase domain containing 16A, phospholipase [Source:HGNC Symbol;Acc:HGNC:13921]	Microglia_interactome	SCZ_Trubetskoy2022
ENSG00000100387	RBX1	22	41347351	41369313	+	9	5.8462	2.5147e-09	1.14276e-07	protein_coding	ring-box 1 [Source:HGNC Symbol;Acc:HGNC:9928]	Microglia_interactome	SCZ_Trubetskoy2022
ENSG00000126461	SCAF1	19	50145466	50161899	+	8	5.841	2.5939e-09	1.17298e-07	protein_coding	SR-related CTD associated factor 1 [Source:HGNC Symbol;Acc:HGNC:30403]	Microglia_interactome	SCZ_Trubetskoy2022
ENSG00000110031	LPXN	11	58294344	58345693	-	16	5.8399	2.6111e-09	1.17499e-07	protein_coding	leupaxin [Source:HGNC Symbol;Acc:HGNC:14061]	Microglia_interactome	SCZ_Trubetskoy2022
ENSG00000186298	PPP1CC	12	111157485	111180744	-	28	5.8271	2.8206e-09	1.26311e-07	protein_coding	protein phosphatase 1 catalytic subunit gamma [Source:HGNC Symbol;Acc:HGNC:9283]	Microglia_interactome	SCZ_Trubetskoy2022
ENSG00000102882	MAPK3	16	30125426	30134827	-	8	5.8138	3.0541e-09	1.36107e-07	protein_coding	mitogen-activated protein kinase 3 [Source:HGNC Symbol;Acc:HGNC:6877]	Microglia_interactome	SCZ_Trubetskoy2022
ENSG00000204472	AIF1	6	31582994	31584798	+	32	5.8019	3.2789e-09	1.45422e-07	protein_coding	allograft inflammatory factor 1 [Source:HGNC Symbol;Acc:HGNC:352]	Microglia_interactome	SCZ_Trubetskoy2022
ENSG00000188725	SMIM15	5	60453531	60458295	-	59	5.7817	3.6982e-09	1.63234e-07	protein_coding	small integral membrane protein 15 [Source:HGNC Symbol;Acc:HGNC:33861]	Microglia_interactome	SCZ_Trubetskoy2022
ENSG00000148572	NRBF2	10	64893007	64914791	+	22	5.771	3.9401e-09	1.73083e-07	protein_coding	nuclear receptor binding factor 2 [Source:HGNC Symbol;Acc:HGNC:19692]	Microglia_interactome	SCZ_Trubetskoy2022
ENSG00000198502	HLA-DRB5	6	32485130	32498064	-	12	5.7629	4.1342e-09	1.80749e-07	protein_coding	major histocompatibility complex, class II, DR beta 5 [Source:HGNC Symbol;Acc:HGNC:4953]	Microglia_interactome	SCZ_Trubetskoy2022
ENSG00000251279	SMIM15-AS1	5	60457897	60527867	+	62	5.755	4.3327e-09	1.88534e-07	lncRNA	SMIM15 antisense RNA 1 [Source:HGNC Symbol;Acc:HGNC:41293]	Microglia_interactome	SCZ_Trubetskoy2022
ENSG00000115392	FANCL	2	58386378	58468545	-	103	5.7324	4.9512e-09	2.14436e-07	protein_coding	FA complementation group L [Source:HGNC Symbol;Acc:HGNC:20748]	Microglia_interactome	SCZ_Trubetskoy2022
ENSG00000122687	MRM2	7	2273830	2281840	-	19	5.7122	5.5763e-09	2.4038e-07	protein_coding	mitochondrial rRNA methyltransferase 2 [Source:HGNC Symbol;Acc:HGNC:16352]	Microglia_interactome	SCZ_Trubetskoy2022
ENSG00000221160	MIR1281	22	41488517	41488570	+	6	5.6947	6.1794e-09	2.65139e-07	miRNA		Microglia_interactome	SCZ_Trubetskoy2022
ENSG00000157778	PSMG3	7	1606968	1610641	-	30	5.691	6.3135e-09	2.69639e-07	protein_coding	proteasome assembly chaperone 3 [Source:HGNC Symbol;Acc:HGNC:22420]	Microglia_interactome	SCZ_Trubetskoy2022
ENSG00000149182	ARFGAP2	11	47185850	47198676	-	17	5.6831	6.6122e-09	2.81095e-07	protein_coding	ADP ribosylation factor GTPase activating protein 2 [Source:HGNC Symbol;Acc:HGNC:13504]	Microglia_interactome	SCZ_Trubetskoy2022
ENSG00000111231	GPN3	12	110890291	110907073	-	19	5.6759	6.8979e-09	2.91895e-07	protein_coding	GPN-loop GTPase 3 [Source:HGNC Symbol;Acc:HGNC:30186]	Microglia_interactome	SCZ_Trubetskoy2022
ENSG00000204852	TCTN1	12	111051832	111101236	+	26	5.6705	7.1201e-09	2.99922e-07	protein_coding	tectonic family member 1 [Source:HGNC Symbol;Acc:HGNC:26113]	Microglia_interactome	SCZ_Trubetskoy2022
ENSG00000234006	DDX39B-AS1	6	31510081	31510915	+	24	5.6686	7.1988e-09	3.01859e-07	lncRNA	DDX39B antisense RNA 1 [Source:HGNC Symbol;Acc:HGNC:39771]	Microglia_interactome	SCZ_Trubetskoy2022
ENSG00000120071	KANSL1	17	44107282	44302755	-	110	5.6628	7.4465e-09	3.10832e-07	protein_coding	KAT8 regulatory NSL complex subunit 1 [Source:HGNC Symbol;Acc:HGNC:24565]	Microglia_interactome	SCZ_Trubetskoy2022
ENSG00000206503	HLA-A	6	29909037	29913661	+	167	5.6537	7.8533e-09	3.26336e-07	protein_coding	major histocompatibility complex, class I, A [Source:HGNC Symbol;Acc:HGNC:4931]	Microglia_interactome	SCZ_Trubetskoy2022
ENSG00000200816	SNORA38	6	31590856	31590987	+	32	5.6525	7.9048e-09	3.27003e-07	snoRNA	small nucleolar RNA, H/ACA box 38 [Source:HGNC Symbol;Acc:HGNC:32631]	Microglia_interactome	SCZ_Trubetskoy2022
ENSG00000143702	CEP170	1	243287730	243418650	-	58	5.6492	8.0607e-09	3.31964e-07	protein_coding	centrosomal protein 170 [Source:HGNC Symbol;Acc:HGNC:28920]	Microglia_interactome	SCZ_Trubetskoy2022
ENSG00000186010	NDUFA13	19	19626545	19639863	+	12	5.6432	8.3448e-09	3.42137e-07	protein_coding	NADH:ubiquinone oxidoreductase subunit A13 [Source:HGNC Symbol;Acc:HGNC:17194]	Microglia_interactome	SCZ_Trubetskoy2022
ENSG00000235301	HLA-Z	6	32864193	32864267	+	15	5.6389	8.5565e-09	3.49264e-07	unprocessed_pseudogene	major histocompatibility complex, class I, Z (pseudogene) [Source:HGNC Symbol;Acc:HGNC:19394]	Microglia_interactome	SCZ_Trubetskoy2022
ENSG00000288587	ENSG00000288587	6	31368479	31431482	+	70	5.6254	9.2534e-09	3.76047e-07	lncRNA	novel transcript	Microglia_interactome	SCZ_Trubetskoy2022
ENSG00000243224	TWF2-DT	3	52273272	52275120	+	5	5.6214	9.4713e-09	3.83214e-07	lncRNA	TWF2 divergent transcript [Source:HGNC Symbol;Acc:HGNC:55619]	Microglia_interactome	SCZ_Trubetskoy2022
ENSG00000232912	RERE-AS1	1	8484705	8495073	+	7	5.6192	9.5913e-09	3.86374e-07	lncRNA	RERE antisense RNA 1 [Source:HGNC Symbol;Acc:HGNC:40501]	Microglia_interactome	SCZ_Trubetskoy2022
ENSG00000255073	ZFP91-CNTF	11	58346645	58392112	+	16	5.6156	9.795e-09	3.92865e-07	protein_coding	ZFP91-CNTF readthrough (NMD candidate) [Source:HGNC Symbol;Acc:HGNC:33441]	Microglia_interactome	SCZ_Trubetskoy2022
ENSG00000275120	ENSG00000275120	15	85141040	85177219	-	17	5.6118	1.0012e-08	3.9983e-07	lncRNA	ZSCAN2 antisense RNA 1 [Source:HGNC Symbol;Acc:HGNC:56673]	Microglia_interactome	SCZ_Trubetskoy2022
ENSG00000230487	PSMG3-AS1	7	1609709	1629262	+	41	5.5699	1.2742e-08	5.05514e-07	lncRNA	PSMG3 antisense RNA 1 (head to head) [Source:HGNC Symbol;Acc:HGNC:22230]	Microglia_interactome	SCZ_Trubetskoy2022
ENSG00000282988	ENSG00000282988	6	26195823	26199521	-	20	5.5696	1.2768e-08	5.05514e-07	protein_coding	novel protein	Microglia_interactome	SCZ_Trubetskoy2022
ENSG00000182057	OGFRP1	22	42665709	42675540	+	43	5.5516	1.4156e-08	5.58073e-07	lncRNA	opioid growth factor receptor pseudogene 1 [Source:HGNC Symbol;Acc:HGNC:50511]	Microglia_interactome	SCZ_Trubetskoy2022
ENSG00000224157	HCG14	6	28864307	28865099	+	14	5.5465	1.4571e-08	5.71989e-07	lncRNA	HLA complex group 14 [Source:HGNC Symbol;Acc:HGNC:18323]	Microglia_interactome	SCZ_Trubetskoy2022
ENSG00000174579	MSL2	3	135867759	135916083	-	5	5.5127	1.767e-08	6.90702e-07	protein_coding	MSL complex subunit 2 [Source:HGNC Symbol;Acc:HGNC:25544]	Microglia_interactome	SCZ_Trubetskoy2022
ENSG00000178093	TSSK6	19	19623227	19626357	-	9	5.51	1.7937e-08	6.98181e-07	protein_coding	testis specific serine kinase 6 [Source:HGNC Symbol;Acc:HGNC:30410]	Microglia_interactome	SCZ_Trubetskoy2022
ENSG00000186660	ZFP91	11	58346536	58389023	+	14	5.4852	2.0655e-08	8.00598e-07	protein_coding	ZFP91 zinc finger protein, atypical E3 ubiquitin ligase [Source:HGNC Symbol;Acc:HGNC:14983]	Microglia_interactome	SCZ_Trubetskoy2022
ENSG00000137343	ATAT1	6	30594619	30614600	+	21	5.4785	2.1449e-08	8.27896e-07	protein_coding	alpha tubulin acetyltransferase 1 [Source:HGNC Symbol;Acc:HGNC:21186]	Microglia_interactome	SCZ_Trubetskoy2022
ENSG00000204439	C6orf47	6	31626075	31628555	-	31	5.4765	2.1694e-08	8.33863e-07	protein_coding	chromosome 6 open reading frame 47 [Source:HGNC Symbol;Acc:HGNC:19076]	Microglia_interactome	SCZ_Trubetskoy2022
ENSG00000165912	PACSIN3	11	47199073	47207994	-	11	5.4745	2.1932e-08	8.39513e-07	protein_coding	protein kinase C and casein kinase substrate in neurons 3 [Source:HGNC Symbol;Acc:HGNC:8572]	Microglia_interactome	SCZ_Trubetskoy2022
ENSG00000179965	ZNF771	16	30418735	30442429	+	4	5.471	2.2369e-08	8.52703e-07	protein_coding	zinc finger protein 771 [Source:HGNC Symbol;Acc:HGNC:29653]	Microglia_interactome	SCZ_Trubetskoy2022
ENSG00000285184	ENSG00000285184	1	150017636	150039779	-	29	5.4696	2.2553e-08	8.56179e-07	lncRNA	novel transcript	Microglia_interactome	SCZ_Trubetskoy2022
ENSG00000247596	TWF2	3	52262628	52280804	-	16	5.4613	2.3633e-08	8.93502e-07	protein_coding	twinfilin actin binding protein 2 [Source:HGNC Symbol;Acc:HGNC:9621]	Microglia_interactome	SCZ_Trubetskoy2022
ENSG00000176371	ZSCAN2	15	85144217	85171027	+	12	5.4545	2.455e-08	9.23475e-07	protein_coding	zinc finger and SCAN domain containing 2 [Source:HGNC Symbol;Acc:HGNC:20994]	Microglia_interactome	SCZ_Trubetskoy2022
ENSG00000136631	VPS45	1	150039336	150117507	+	30	5.454	2.4626e-08	9.23475e-07	protein_coding	vacuolar protein sorting 45 homolog [Source:HGNC Symbol;Acc:HGNC:14579]	Microglia_interactome	SCZ_Trubetskoy2022
ENSG00000171604	CXXC5	5	139026884	139063467	+	24	5.4393	2.6741e-08	9.98728e-07	protein_coding	CXXC finger protein 5 [Source:HGNC Symbol;Acc:HGNC:26943]	Microglia_interactome	SCZ_Trubetskoy2022
ENSG00000126457	PRMT1	19	50179043	50192286	+	11	5.4383	2.6903e-08	1.00073e-06	protein_coding	protein arginine methyltransferase 1 [Source:HGNC Symbol;Acc:HGNC:5187]	Microglia_interactome	SCZ_Trubetskoy2022
ENSG00000285667	ENSG00000285667	15	85260705	85290068	-	19	5.4273	2.86e-08	1.05958e-06	lncRNA	novel transcript	Microglia_interactome	SCZ_Trubetskoy2022
ENSG00000274290	H2BC6	6	26172287	26184883	+	24	5.4257	2.8865e-08	1.06512e-06	protein_coding	H2B clustered histone 6 [Source:HGNC Symbol;Acc:HGNC:4753]	Microglia_interactome	SCZ_Trubetskoy2022
ENSG00000149922	TBX6	16	30097114	30103245	-	3	5.4077	3.1923e-08	1.17327e-06	protein_coding	T-box transcription factor 6 [Source:HGNC Symbol;Acc:HGNC:11605]	Microglia_interactome	SCZ_Trubetskoy2022
ENSG00000267284	ENSG00000267284	18	53257135	53506415	+	18	5.3906	3.512e-08	1.28564e-06	lncRNA	novel transcript	Microglia_interactome	SCZ_Trubetskoy2022
ENSG00000149926	TLCD3B	16	30035748	30064299	-	12	5.3858	3.6055e-08	1.31465e-06	protein_coding	TLC domain containing 3B [Source:HGNC Symbol;Acc:HGNC:25295]	Microglia_interactome	SCZ_Trubetskoy2022
ENSG00000100147	CCDC134	22	42196683	42228168	+	19	5.3812	3.6997e-08	1.34369e-06	protein_coding	coiled-coil domain containing 134 [Source:HGNC Symbol;Acc:HGNC:26185]	Microglia_interactome	SCZ_Trubetskoy2022
ENSG00000172409	CLP1	11	57415661	57429337	+	7	5.3779	3.7674e-08	1.36291e-06	protein_coding	cleavage factor polyribonucleotide kinase subunit 1 [Source:HGNC Symbol;Acc:HGNC:16999]	Microglia_interactome	SCZ_Trubetskoy2022
ENSG00000142599	RERE	1	8412457	8908980	-	51	5.3763	3.8016e-08	1.36991e-06	protein_coding	arginine-glutamic acid dipeptide repeats [Source:HGNC Symbol;Acc:HGNC:9965]	Microglia_interactome	SCZ_Trubetskoy2022
ENSG00000162426	SLC45A1	1	8378174	8404227	+	23	5.3654	4.0379e-08	1.4494e-06	protein_coding	solute carrier family 45 member 1 [Source:HGNC Symbol;Acc:HGNC:17939]	Microglia_interactome	SCZ_Trubetskoy2022
ENSG00000250641	LY6G6F-LY6G6D	6	31674681	31685695	+	14	5.3321	4.8546e-08	1.7358e-06	protein_coding	LY6G6F-LY6G6D readthrough [Source:HGNC Symbol;Acc:HGNC:38821]	Microglia_interactome	SCZ_Trubetskoy2022
ENSG00000143614	GATAD2B	1	153761506	153895836	-	27	5.3289	4.9402e-08	1.74858e-06	protein_coding	GATA zinc finger domain containing 2B [Source:HGNC Symbol;Acc:HGNC:30778]	Microglia_interactome	SCZ_Trubetskoy2022
ENSG00000144381	HSPD1	2	198351308	198381461	-	24	5.3288	4.9422e-08	1.74858e-06	protein_coding	heat shock protein family D (Hsp60) member 1 [Source:HGNC Symbol;Acc:HGNC:5261]	Microglia_interactome	SCZ_Trubetskoy2022
ENSG00000204424	LY6G6F	6	31674643	31678456	+	13	5.3287	4.9472e-08	1.74858e-06	protein_coding	lymphocyte antigen 6 family member G6F [Source:HGNC Symbol;Acc:HGNC:13933]	Microglia_interactome	SCZ_Trubetskoy2022
ENSG00000202335	SNORD50	12	110934157	110934226	-	2	5.3149	5.3371e-08	1.87919e-06	snoRNA		Microglia_interactome	SCZ_Trubetskoy2022
ENSG00000198561	CTNND1	11	57520715	57587018	+	32	5.3137	5.3715e-08	1.88411e-06	protein_coding	catenin delta 1 [Source:HGNC Symbol;Acc:HGNC:2515]	Microglia_interactome	SCZ_Trubetskoy2022
ENSG00000124549	BTN2A3P	6	26421619	26432611	+	44	5.3095	5.4965e-08	1.92065e-06	transcribed_unprocessed_pseudogene	butyrophilin subfamily 2 member A3, pseudogene [Source:HGNC Symbol;Acc:HGNC:13229]	Microglia_interactome	SCZ_Trubetskoy2022
ENSG00000198911	SREBF2	22	42229083	42303311	+	36	5.2992	5.8163e-08	2.02473e-06	protein_coding	sterol regulatory element binding transcription factor 2 [Source:HGNC Symbol;Acc:HGNC:11290]	Microglia_interactome	SCZ_Trubetskoy2022
ENSG00000109572	CLCN3	4	170533784	170644824	+	38	5.2936	5.9951e-08	2.07913e-06	protein_coding	chloride voltage-gated channel 3 [Source:HGNC Symbol;Acc:HGNC:2021]	Microglia_interactome	SCZ_Trubetskoy2022
ENSG00000167194	C16orf92	16	30034519	30039057	+	7	5.2849	6.2897e-08	2.16853e-06	protein_coding	chromosome 16 open reading frame 92 [Source:HGNC Symbol;Acc:HGNC:26346]	Microglia_interactome	SCZ_Trubetskoy2022
ENSG00000054282	SDCCAG8	1	243419336	243663393	+	56	5.2846	6.2999e-08	2.16853e-06	protein_coding	SHH signaling and ciliogenesis regulator SDCCAG8 [Source:HGNC Symbol;Acc:HGNC:10671]	Microglia_interactome	SCZ_Trubetskoy2022
ENSG00000023902	PLEKHO1	1	150121373	150136916	+	13	5.2769	6.5704e-08	2.25323e-06	protein_coding	pleckstrin homology domain containing O1 [Source:HGNC Symbol;Acc:HGNC:24310]	Microglia_interactome	SCZ_Trubetskoy2022
ENSG00000126070	AGO3	1	36396319	36538101	+	8	5.2639	7.0534e-08	2.40991e-06	protein_coding	argonaute RISC catalytic component 3 [Source:HGNC Symbol;Acc:HGNC:18421]	Microglia_interactome	SCZ_Trubetskoy2022
ENSG00000174437	ATP2A2	12	110718561	110788898	+	26	5.2503	7.5942e-08	2.58511e-06	protein_coding	ATPase sarcoplasmic/endoplasmic reticulum Ca2+ transporting 2 [Source:HGNC Symbol;Acc:HGNC:812]	Microglia_interactome	SCZ_Trubetskoy2022
ENSG00000233436	BTBD18	11	57510986	57520147	-	13	5.2449	7.8168e-08	2.64298e-06	protein_coding	BTB domain containing 18 [Source:HGNC Symbol;Acc:HGNC:37214]	Microglia_interactome	SCZ_Trubetskoy2022
ENSG00000196850	PPTC7	12	110971050	111021123	-	12	5.2448	7.8215e-08	2.64298e-06	protein_coding	protein phosphatase targeting COQ7 [Source:HGNC Symbol;Acc:HGNC:30695]	Microglia_interactome	SCZ_Trubetskoy2022
ENSG00000165046	LETM2	8	38243725	38267045	+	14	5.2306	8.4479e-08	2.84423e-06	protein_coding	leucine zipper and EF-hand containing transmembrane protein 2 [Source:HGNC Symbol;Acc:HGNC:14648]	Microglia_interactome	SCZ_Trubetskoy2022
ENSG00000204428	LY6G5C	6	31644461	31651817	-	18	5.2222	8.8424e-08	2.96622e-06	protein_coding	lymphocyte antigen 6 family member G5C [Source:HGNC Symbol;Acc:HGNC:13932]	Microglia_interactome	SCZ_Trubetskoy2022
ENSG00000257268	ENSG00000257268	12	111269583	111283767	+	9	5.2136	9.2605e-08	3.09522e-06	lncRNA	novel transcript	Microglia_interactome	SCZ_Trubetskoy2022
ENSG00000196126	HLA-DRB1	6	32545679	32557625	-	32	5.2096	9.4603e-08	3.15059e-06	protein_coding	major histocompatibility complex, class II, DR beta 1 [Source:HGNC Symbol;Acc:HGNC:4948]	Microglia_interactome	SCZ_Trubetskoy2022
ENSG00000261416	CORO1A-AS1	16	30194826	30196278	-	4	5.2082	9.532e-08	3.16305e-06	lncRNA	CORO1A antisense RNA 1 [Source:HGNC Symbol;Acc:HGNC:55367]	Microglia_interactome	SCZ_Trubetskoy2022
ENSG00000106266	SNX8	7	2291405	2393953	-	59	5.2058	9.658e-08	3.19337e-06	protein_coding	sorting nexin 8 [Source:HGNC Symbol;Acc:HGNC:14972]	Microglia_interactome	SCZ_Trubetskoy2022
ENSG00000151164	RAD9B	12	110939460	110971361	+	7	5.1922	1.0392e-07	3.42379e-06	protein_coding	RAD9 checkpoint clamp component B [Source:HGNC Symbol;Acc:HGNC:21700]	Microglia_interactome	SCZ_Trubetskoy2022
ENSG00000118007	STAG1	3	136055078	136471245	-	27	5.1889	1.0576e-07	3.47201e-06	protein_coding	STAG1 cohesin complex component [Source:HGNC Symbol;Acc:HGNC:11354]	Microglia_interactome	SCZ_Trubetskoy2022
ENSG00000285779	ENSG00000285779	1	153931627	153948363	-	9	5.1843	1.0842e-07	3.54672e-06	protein_coding	novel protein	Microglia_interactome	SCZ_Trubetskoy2022
ENSG00000248309	MEF2C-AS1	5	88179145	88762215	+	136	5.183	1.0917e-07	3.55863e-06	lncRNA	MEF2C antisense RNA 1 [Source:HGNC Symbol;Acc:HGNC:48908]	Microglia_interactome	SCZ_Trubetskoy2022
ENSG00000197136	PCNX3	11	65383247	65404910	+	11	5.1676	1.1855e-07	3.85079e-06	protein_coding	pecanex 3 [Source:HGNC Symbol;Acc:HGNC:18760]	Microglia_interactome	SCZ_Trubetskoy2022
ENSG00000165997	ARL5B	10	18948360	18970568	+	49	5.1504	1.2998e-07	4.20725e-06	protein_coding	ADP ribosylation factor like GTPase 5B [Source:HGNC Symbol;Acc:HGNC:23052]	Microglia_interactome	SCZ_Trubetskoy2022
ENSG00000279925	ENSG00000279925	12	111182354	111184011	+	5	5.135	1.4108e-07	4.55057e-06	TEC	novel transcript	Microglia_interactome	SCZ_Trubetskoy2022
ENSG00000158792	SPATA2L	16	89762765	89768113	-	18	5.1184	1.5406e-07	4.95193e-06	protein_coding	spermatogenesis associated 2 like [Source:HGNC Symbol;Acc:HGNC:28393]	Microglia_interactome	SCZ_Trubetskoy2022
ENSG00000287044	ENSG00000287044	6	108763084	108879489	-	23	5.117	1.5518e-07	4.97061e-06	lncRNA	novel transcript, antisense to LACE1	Microglia_interactome	SCZ_Trubetskoy2022
ENSG00000241058	NSUN6	10	18834490	18948214	-	48	5.1132	1.5837e-07	5.05524e-06	protein_coding	NOP2/Sun RNA methyltransferase 6 [Source:HGNC Symbol;Acc:HGNC:23529]	Microglia_interactome	SCZ_Trubetskoy2022
ENSG00000023330	ALAS1	3	52232102	52248343	+	2	5.1117	1.5961e-07	5.07725e-06	protein_coding	5'-aminolevulinate synthase 1 [Source:HGNC Symbol;Acc:HGNC:396]	Microglia_interactome	SCZ_Trubetskoy2022
ENSG00000143578	CREB3L4	1	153940010	153946837	+	9	5.1103	1.6082e-07	5.09816e-06	protein_coding	cAMP responsive element binding protein 3 like 4 [Source:HGNC Symbol;Acc:HGNC:18854]	Microglia_interactome	SCZ_Trubetskoy2022
ENSG00000180900	SCRIB	8	144873090	144897943	-	29	5.1076	1.6318e-07	5.15526e-06	protein_coding	scribble planar cell polarity protein [Source:HGNC Symbol;Acc:HGNC:30377]	Microglia_interactome	SCZ_Trubetskoy2022
ENSG00000173327	MAP3K11	11	65365227	65382853	-	12	5.1036	1.6666e-07	5.24723e-06	protein_coding	mitogen-activated protein kinase kinase kinase 11 [Source:HGNC Symbol;Acc:HGNC:6850]	Microglia_interactome	SCZ_Trubetskoy2022
ENSG00000163635	ATXN7	3	63848831	63989138	+	57	5.1016	1.684e-07	5.28398e-06	protein_coding	ataxin 7 [Source:HGNC Symbol;Acc:HGNC:10560]	Microglia_interactome	SCZ_Trubetskoy2022
ENSG00000184208	C22orf46	22	42084881	42094140	+	13	5.0939	1.7543e-07	5.4859e-06	transcribed_unitary_pseudogene	chromosome 22 open reading frame 46, pseudogene [Source:HGNC Symbol;Acc:HGNC:26294]	Microglia_interactome	SCZ_Trubetskoy2022
ENSG00000070366	SMG6	17	1963133	2207079	-	71	5.0885	1.8041e-07	5.62258e-06	protein_coding	SMG6 nonsense mediated mRNA decay factor [Source:HGNC Symbol;Acc:HGNC:17809]	Microglia_interactome	SCZ_Trubetskoy2022
ENSG00000118689	FOXO3	6	108881038	109005977	+	23	5.0733	1.9552e-07	6.07297e-06	protein_coding	forkhead box O3 [Source:HGNC Symbol;Acc:HGNC:3821]	Microglia_interactome	SCZ_Trubetskoy2022
ENSG00000164574	GALNT10	5	153570290	153800544	+	99	5.0667	2.0243e-07	6.2665e-06	protein_coding	polypeptide N-acetylgalactosaminyltransferase 10 [Source:HGNC Symbol;Acc:HGNC:19873]	Microglia_interactome	SCZ_Trubetskoy2022
ENSG00000142546	NOSIP	19	50058725	50093519	-	29	5.0654	2.0377e-07	6.28688e-06	protein_coding	nitric oxide synthase interacting protein [Source:HGNC Symbol;Acc:HGNC:17946]	Microglia_interactome	SCZ_Trubetskoy2022
ENSG00000289447	ENSG00000289447	6	26285580	26286462	+	11	5.0643	2.0493e-07	6.29261e-06	lncRNA	novel transcript	Microglia_interactome	SCZ_Trubetskoy2022
ENSG00000272092	ENSG00000272092	8	38239882	38240979	+	6	5.064	2.0532e-07	6.29261e-06	lncRNA	novel transcript	Microglia_interactome	SCZ_Trubetskoy2022
ENSG00000147548	NSD3	8	38127222	38239790	-	14	5.0456	2.2611e-07	6.90684e-06	protein_coding	nuclear receptor binding SET domain protein 3 [Source:HGNC Symbol;Acc:HGNC:12767]	Microglia_interactome	SCZ_Trubetskoy2022
ENSG00000137075	RNF38	9	36336393	36487545	-	6	5.0381	2.3506e-07	7.15653e-06	protein_coding	ring finger protein 38 [Source:HGNC Symbol;Acc:HGNC:18052]	Microglia_interactome	SCZ_Trubetskoy2022
ENSG00000104219	ZDHHC2	8	17013991	17082308	+	69	5.0373	2.3609e-07	7.16424e-06	protein_coding	zinc finger DHHC-type palmitoyltransferase 2 [Source:HGNC Symbol;Acc:HGNC:18469]	Microglia_interactome	SCZ_Trubetskoy2022
ENSG00000227766	ENSG00000227766	6	29909852	29910844	-	97	5.0338	2.4049e-07	7.27384e-06	unprocessed_pseudogene	HLA complex group 4 pseudogene 5	Microglia_interactome	SCZ_Trubetskoy2022
ENSG00000261758	STAG1-DT	3	136471472	136474622	+	22	5.0298	2.4555e-07	7.40261e-06	lncRNA	STAG1 divergent transcript [Source:HGNC Symbol;Acc:HGNC:55350]	Microglia_interactome	SCZ_Trubetskoy2022
ENSG00000111229	ARPC3	12	110872628	110888227	-	23	5.0254	2.5114e-07	7.53674e-06	protein_coding	actin related protein 2/3 complex subunit 3 [Source:HGNC Symbol;Acc:HGNC:706]	Microglia_interactome	SCZ_Trubetskoy2022
ENSG00000121316	PLBD1	12	14656595	14720817	-	44	5.0249	2.519e-07	7.53674e-06	protein_coding	phospholipase B domain containing 1 [Source:HGNC Symbol;Acc:HGNC:26215]	Microglia_interactome	SCZ_Trubetskoy2022
ENSG00000100138	SNU13	22	42069937	42086508	-	17	5.0244	2.5245e-07	7.53674e-06	protein_coding	small nuclear ribonucleoprotein 13 [Source:HGNC Symbol;Acc:HGNC:7819]	Microglia_interactome	SCZ_Trubetskoy2022
ENSG00000166888	STAT6	12	57489191	57525922	-	37	5.0202	2.5805e-07	7.67907e-06	protein_coding	signal transducer and activator of transcription 6 [Source:HGNC Symbol;Acc:HGNC:11368]	Microglia_interactome	SCZ_Trubetskoy2022
ENSG00000239569	KMT2E-AS1	7	104653724	104654768	-	4	5.0188	2.5993e-07	7.71014e-06	lncRNA	KMT2E antisense RNA 1 [Source:HGNC Symbol;Acc:HGNC:40845]	Microglia_interactome	SCZ_Trubetskoy2022
ENSG00000107882	SUFU	10	104263729	104393292	+	43	5.0172	2.6215e-07	7.75107e-06	protein_coding	SUFU negative regulator of hedgehog signaling [Source:HGNC Symbol;Acc:HGNC:16466]	Microglia_interactome	SCZ_Trubetskoy2022
ENSG00000146555	SDK1	7	3340884	4308632	+	130	5.0097	2.7258e-07	8.02781e-06	protein_coding	sidekick cell adhesion molecule 1 [Source:HGNC Symbol;Acc:HGNC:19307]	Microglia_interactome	SCZ_Trubetskoy2022
ENSG00000235525	FTLP1	20	44603888	44604714	-	17	5.0092	2.7325e-07	8.02781e-06	processed_pseudogene	ferritin light chain pseudogene 1 [Source:HGNC Symbol;Acc:HGNC:16547]	Microglia_interactome	SCZ_Trubetskoy2022
ENSG00000100207	TCF20	22	42556019	42739622	-	53	5.0028	2.8252e-07	8.2738e-06	protein_coding	transcription factor 20 [Source:HGNC Symbol;Acc:HGNC:11631]	Microglia_interactome	SCZ_Trubetskoy2022
ENSG00000273026	ENSG00000273026	1	153938992	153939406	+	6	4.9879	3.0518e-07	8.90913e-06	lncRNA	novel transcript, antisense to SLC39A1	Microglia_interactome	SCZ_Trubetskoy2022
ENSG00000122877	EGR2	10	64571756	64578927	-	71	4.9715	3.3226e-07	9.66908e-06	protein_coding	early growth response 2 [Source:HGNC Symbol;Acc:HGNC:3239]	Microglia_interactome	SCZ_Trubetskoy2022
ENSG00000115540	MOB4	2	198380295	198418423	+	8	4.9625	3.4792e-07	1.0093e-05	protein_coding	MOB family member 4, phocein [Source:HGNC Symbol;Acc:HGNC:17261]	Microglia_interactome	SCZ_Trubetskoy2022
ENSG00000181915	ADO	10	64564480	64568239	+	68	4.9558	3.6013e-07	1.04144e-05	protein_coding	2-aminoethanethiol dioxygenase [Source:HGNC Symbol;Acc:HGNC:23506]	Microglia_interactome	SCZ_Trubetskoy2022
ENSG00000143570	SLC39A1	1	153931575	153940660	-	8	4.9511	3.6902e-07	1.06382e-05	protein_coding	solute carrier family 39 member 1 [Source:HGNC Symbol;Acc:HGNC:12876]	Microglia_interactome	SCZ_Trubetskoy2022
ENSG00000284738	ENSG00000284738	1	153895760	153907721	+	10	4.9474	3.7611e-07	1.08088e-05	lncRNA	novel transcript, antisense to DENND4B	Microglia_interactome	SCZ_Trubetskoy2022
ENSG00000159479	MED8	1	43849588	43855479	-	11	4.9447	3.814e-07	1.09268e-05	protein_coding	mediator complex subunit 8 [Source:HGNC Symbol;Acc:HGNC:19971]	Microglia_interactome	SCZ_Trubetskoy2022
ENSG00000112855	HARS2	5	140071015	140078890	+	17	4.9422	3.8616e-07	1.10289e-05	protein_coding	histidyl-tRNA synthetase 2, mitochondrial [Source:HGNC Symbol;Acc:HGNC:4817]	Microglia_interactome	SCZ_Trubetskoy2022
ENSG00000196510	ANAPC7	12	110810705	110841535	-	36	4.935	4.0079e-07	1.14114e-05	protein_coding	anaphase promoting complex subunit 7 [Source:HGNC Symbol;Acc:HGNC:17380]	Microglia_interactome	SCZ_Trubetskoy2022
ENSG00000108557	RAI1	17	17584772	17714767	+	18	4.9338	4.0329e-07	1.14472e-05	protein_coding	retinoic acid induced 1 [Source:HGNC Symbol;Acc:HGNC:9834]	Microglia_interactome	SCZ_Trubetskoy2022
ENSG00000184983	NDUFA6	22	42481530	42486888	-	50	4.9246	4.2265e-07	1.196e-05	protein_coding	NADH:ubiquinone oxidoreductase subunit A6 [Source:HGNC Symbol;Acc:HGNC:7690]	Microglia_interactome	SCZ_Trubetskoy2022
ENSG00000092847	AGO1	1	36335409	36396133	+	4	4.9156	4.4256e-07	1.24851e-05	protein_coding	argonaute RISC component 1 [Source:HGNC Symbol;Acc:HGNC:3262]	Microglia_interactome	SCZ_Trubetskoy2022
ENSG00000198198	SZT2	1	43855553	43919918	+	38	4.8963	4.8827e-07	1.37326e-05	protein_coding	SZT2 subunit of KICSTOR complex [Source:HGNC Symbol;Acc:HGNC:29040]	Microglia_interactome	SCZ_Trubetskoy2022
ENSG00000272654	JTB-DT	1	153950203	153951636	+	6	4.8898	5.0458e-07	1.41482e-05	lncRNA	JTB divergent transcript [Source:HGNC Symbol;Acc:HGNC:56047]	Microglia_interactome	SCZ_Trubetskoy2022
ENSG00000108641	B9D1	17	19237621	19281506	-	13	4.8852	5.1662e-07	1.44419e-05	protein_coding	B9 domain containing 1 [Source:HGNC Symbol;Acc:HGNC:24123]	Microglia_interactome	SCZ_Trubetskoy2022
ENSG00000289487	ENSG00000289487	10	64574193	64679667	-	64	4.8775	5.373e-07	1.49746e-05	lncRNA	novel transcript	Microglia_interactome	SCZ_Trubetskoy2022
ENSG00000110046	ATG2A	11	64662018	64684683	-	18	4.8732	5.4895e-07	1.52532e-05	protein_coding	autophagy related 2A [Source:HGNC Symbol;Acc:HGNC:29028]	Microglia_interactome	SCZ_Trubetskoy2022
ENSG00000056972	TRAF3IP2	6	111876584	111928109	-	52	4.8696	5.5907e-07	1.54878e-05	protein_coding	TRAF3 interacting protein 2 [Source:HGNC Symbol;Acc:HGNC:1343]	Microglia_interactome	SCZ_Trubetskoy2022
ENSG00000126460	PRRG2	19	50083903	50094261	+	24	4.8679	5.6396e-07	1.55764e-05	protein_coding	proline rich and Gla domain 2 [Source:HGNC Symbol;Acc:HGNC:9470]	Microglia_interactome	SCZ_Trubetskoy2022
ENSG00000206341	HLA-H	6	29855529	29858259	+	61	4.8651	5.7213e-07	1.57549e-05	unprocessed_pseudogene	major histocompatibility complex, class I, H (pseudogene) [Source:HGNC Symbol;Acc:HGNC:4965]	Microglia_interactome	SCZ_Trubetskoy2022
ENSG00000137841	PLCB2	15	40570377	40600136	-	42	4.8603	5.8603e-07	1.60567e-05	protein_coding	phospholipase C beta 2 [Source:HGNC Symbol;Acc:HGNC:9055]	Microglia_interactome	SCZ_Trubetskoy2022
ENSG00000198837	DENND4B	1	153901977	153919194	-	14	4.8594	5.886e-07	1.60567e-05	protein_coding	DENN domain containing 4B [Source:HGNC Symbol;Acc:HGNC:29044]	Microglia_interactome	SCZ_Trubetskoy2022
ENSG00000238280	ENSG00000238280	10	64442412	64565647	-	60	4.8593	5.8907e-07	1.60567e-05	lncRNA	novel transcript	Microglia_interactome	SCZ_Trubetskoy2022
ENSG00000285043	ENSG00000285043	16	30064444	30081735	+	6	4.859	5.9005e-07	1.60567e-05	protein_coding	novel protein	Microglia_interactome	SCZ_Trubetskoy2022
ENSG00000102879	CORO1A	16	30194148	30200397	+	7	4.8483	6.2276e-07	1.68969e-05	protein_coding	coronin 1A [Source:HGNC Symbol;Acc:HGNC:2252]	Microglia_interactome	SCZ_Trubetskoy2022
ENSG00000204261	PSMB8-AS1	6	32811855	32814277	+	45	4.8447	6.3401e-07	1.71517e-05	lncRNA	PSMB8 antisense RNA 1 (head to head) [Source:HGNC Symbol;Acc:HGNC:39758]	Microglia_interactome	SCZ_Trubetskoy2022
ENSG00000231889	TRAF3IP2-AS1	6	111804662	111919986	+	44	4.8417	6.4372e-07	1.73635e-05	lncRNA	TRAF3IP2 antisense RNA 1 [Source:HGNC Symbol;Acc:HGNC:40005]	Microglia_interactome	SCZ_Trubetskoy2022
ENSG00000110700	RPS13	11	17095935	17099262	-	14	4.84	6.4931e-07	1.74632e-05	protein_coding	ribosomal protein S13 [Source:HGNC Symbol;Acc:HGNC:10386]	Microglia_interactome	SCZ_Trubetskoy2022
ENSG00000198026	ZNF335	20	44577299	44600842	-	33	4.8307	6.8016e-07	1.82398e-05	protein_coding	zinc finger protein 335 [Source:HGNC Symbol;Acc:HGNC:15807]	Microglia_interactome	SCZ_Trubetskoy2022
ENSG00000141034	GID4	17	17942722	17971719	+	11	4.8294	6.8456e-07	1.83045e-05	protein_coding	GID complex subunit 4 homolog [Source:HGNC Symbol;Acc:HGNC:28453]	Microglia_interactome	SCZ_Trubetskoy2022
ENSG00000259797	ENSG00000259797	16	68350704	68352939	+	17	4.8262	6.9579e-07	1.8551e-05	lncRNA	novel transcript, intronic to PRMT7	Microglia_interactome	SCZ_Trubetskoy2022
ENSG00000199990	VTRNA1-1	5	140090860	140090958	+	4	4.8199	7.1806e-07	1.90896e-05	misc_RNA	vault RNA 1-1 [Source:HGNC Symbol;Acc:HGNC:12654]	Microglia_interactome	SCZ_Trubetskoy2022
ENSG00000179344	HLA-DQB1	6	32627244	32636160	-	25	4.8157	7.3325e-07	1.94374e-05	protein_coding	major histocompatibility complex, class II, DQ beta 1 [Source:HGNC Symbol;Acc:HGNC:4944]	Microglia_interactome	SCZ_Trubetskoy2022
ENSG00000054116	TRAPPC3	1	36602171	36621654	-	18	4.799	7.9734e-07	2.10758e-05	protein_coding	trafficking protein particle complex subunit 3 [Source:HGNC Symbol;Acc:HGNC:19942]	Microglia_interactome	SCZ_Trubetskoy2022
ENSG00000238343	snoU13	16	68347142	68347243	-	17	4.7974	8.0385e-07	2.11872e-05	snoRNA		Microglia_interactome	SCZ_Trubetskoy2022
ENSG00000234816	H2AC5P	6	26044217	26044585	+	10	4.7955	8.1148e-07	2.13274e-05	unprocessed_pseudogene	H2A clustered histone 5, pseudogene [Source:HGNC Symbol;Acc:HGNC:4728]	Microglia_interactome	SCZ_Trubetskoy2022
ENSG00000109466	KLHL2	4	166128713	166244308	+	16	4.7799	8.7695e-07	2.29826e-05	protein_coding	kelch like family member 2 [Source:HGNC Symbol;Acc:HGNC:6353]	Microglia_interactome	SCZ_Trubetskoy2022
ENSG00000254602	MIR130AHG	11	57405497	57420263	+	9	4.7783	8.837e-07	2.30939e-05	lncRNA	MIR130A host gene [Source:HGNC Symbol;Acc:HGNC:55966]	Microglia_interactome	SCZ_Trubetskoy2022
ENSG00000171953	ATPAF2	17	17880723	17942523	-	17	4.774	9.0286e-07	2.35279e-05	protein_coding	ATP synthase mitochondrial F1 complex assembly factor 2 [Source:HGNC Symbol;Acc:HGNC:18802]	Microglia_interactome	SCZ_Trubetskoy2022
ENSG00000214401	KANSL1-AS1	17	44270932	44275208	+	13	4.7632	9.5259e-07	2.47539e-05	lncRNA	KANSL1 antisense RNA 1 [Source:HGNC Symbol;Acc:HGNC:43740]	Microglia_interactome	SCZ_Trubetskoy2022
ENSG00000280137	ENSG00000280137	16	30391084	30391431	-	2	4.7616	9.6028e-07	2.48837e-05	TEC	novel transcript	Microglia_interactome	SCZ_Trubetskoy2022
ENSG00000188938	FAM120AOS	9	96193723	96215863	-	73	4.7573	9.8124e-07	2.53556e-05	protein_coding	family with sequence similarity 120 member A opposite strand [Source:HGNC Symbol;Acc:HGNC:23389]	Microglia_interactome	SCZ_Trubetskoy2022
ENSG00000120314	WDR55	5	140044453	140053709	+	24	4.7562	9.8615e-07	2.54113e-05	protein_coding	WD repeat domain 55 [Source:HGNC Symbol;Acc:HGNC:25971]	Microglia_interactome	SCZ_Trubetskoy2022
ENSG00000068971	PPP2R5B	11	64685025	64701947	+	18	4.7526	1.0039e-06	2.57966e-05	protein_coding	protein phosphatase 2 regulatory subunit B'beta [Source:HGNC Symbol;Acc:HGNC:9310]	Microglia_interactome	SCZ_Trubetskoy2022
ENSG00000156603	MED19	11	57471182	57479693	-	8	4.7479	1.0276e-06	2.63322e-05	protein_coding	mediator complex subunit 19 [Source:HGNC Symbol;Acc:HGNC:29600]	Microglia_interactome	SCZ_Trubetskoy2022
ENSG00000072134	EPN2	17	19118928	19240028	+	11	4.7352	1.0941e-06	2.79586e-05	protein_coding	epsin 2 [Source:HGNC Symbol;Acc:HGNC:18639]	Microglia_interactome	SCZ_Trubetskoy2022
ENSG00000289764	ENSG00000289764	17	78518875	78518931	+	7	4.7254	1.1482e-06	2.92601e-05	protein_coding	novel protein	Microglia_interactome	SCZ_Trubetskoy2022
ENSG00000170445	HARS1	5	140052620	140071122	-	30	4.7244	1.154e-06	2.93269e-05	protein_coding	histidyl-tRNA synthetase 1 [Source:HGNC Symbol;Acc:HGNC:4816]	Microglia_interactome	SCZ_Trubetskoy2022
ENSG00000201403	SNORD14B	11	17097326	17097415	-	10	4.7197	1.1808e-06	2.99255e-05	snoRNA	small nucleolar RNA, C/D box 14B [Source:HGNC Symbol;Acc:HGNC:31803]	Microglia_interactome	SCZ_Trubetskoy2022
ENSG00000270640	ENSG00000270640	2	28619682	28619977	+	5	4.7165	1.1998e-06	3.03237e-05	lncRNA	novel transcript, sense intronic to FOSL2	Microglia_interactome	SCZ_Trubetskoy2022
ENSG00000013392	RWDD2A	6	83903076	83908654	+	7	4.7091	1.244e-06	3.13047e-05	protein_coding	RWD domain containing 2A [Source:HGNC Symbol;Acc:HGNC:21385]	Microglia_interactome	SCZ_Trubetskoy2022
ENSG00000163933	RFT1	3	53122499	53164469	-	58	4.7089	1.2454e-06	3.13047e-05	protein_coding	RFT1 homolog [Source:HGNC Symbol;Acc:HGNC:30220]	Microglia_interactome	SCZ_Trubetskoy2022
ENSG00000224968	LINC01645	1	177320696	177428895	+	8	4.708	1.2506e-06	3.135e-05	lncRNA	long intergenic non-protein coding RNA 1645 [Source:HGNC Symbol;Acc:HGNC:52432]	Microglia_interactome	SCZ_Trubetskoy2022
ENSG00000275734	ENSG00000275734	16	89737976	89751712	+	12	4.7017	1.2899e-06	3.22475e-05	lncRNA	novel transcript, sense overlapping CDK10	Microglia_interactome	SCZ_Trubetskoy2022
ENSG00000256751	PLBD1-AS1	12	14720327	14777125	+	42	4.7011	1.2939e-06	3.22601e-05	lncRNA	PLBD1 antisense RNA 1 [Source:HGNC Symbol;Acc:HGNC:51143]	Microglia_interactome	SCZ_Trubetskoy2022
ENSG00000198563	DDX39B	6	31497996	31510225	-	67	4.6958	1.3276e-06	3.30111e-05	protein_coding	DExD-box helicase 39B [Source:HGNC Symbol;Acc:HGNC:13917]	Microglia_interactome	SCZ_Trubetskoy2022
ENSG00000142686	C1orf216	1	36179478	36184495	-	7	4.695	1.3331e-06	3.30587e-05	protein_coding	chromosome 1 open reading frame 216 [Source:HGNC Symbol;Acc:HGNC:26800]	Microglia_interactome	SCZ_Trubetskoy2022
ENSG00000108953	YWHAE	17	1247569	1303516	-	32	4.6916	1.3556e-06	3.35266e-05	protein_coding	tyrosine 3-monooxygenase/tryptophan 5-monooxygenase activation protein epsilon [Source:HGNC Symbol;Acc:HGNC:12851]	Microglia_interactome	SCZ_Trubetskoy2022
ENSG00000185989	RASA3	13	114747194	114898098	-	87	4.6867	1.3882e-06	3.4241e-05	protein_coding	RAS p21 protein activator 3 [Source:HGNC Symbol;Acc:HGNC:20331]	Microglia_interactome	SCZ_Trubetskoy2022
ENSG00000100393	EP300	22	41488596	41576081	+	27	4.6824	1.4177e-06	3.48754e-05	protein_coding	E1A binding protein p300 [Source:HGNC Symbol;Acc:HGNC:3373]	Microglia_interactome	SCZ_Trubetskoy2022
ENSG00000279409	ENSG00000279409	15	40550702	40552571	+	7	4.6773	1.4534e-06	3.56586e-05	TEC	TEC	Microglia_interactome	SCZ_Trubetskoy2022
ENSG00000025772	TOMM34	20	43570771	43589038	-	6	4.673	1.4839e-06	3.63103e-05	protein_coding	translocase of outer mitochondrial membrane 34 [Source:HGNC Symbol;Acc:HGNC:15746]	Microglia_interactome	SCZ_Trubetskoy2022
ENSG00000185278	ZBTB37	1	173837220	173872685	+	49	4.6583	1.5945e-06	3.89134e-05	protein_coding	zinc finger and BTB domain containing 37 [Source:HGNC Symbol;Acc:HGNC:28365]	Microglia_interactome	SCZ_Trubetskoy2022
ENSG00000136213	CHST12	7	2443223	2488119	+	33	4.6541	1.6269e-06	3.95993e-05	protein_coding	carbohydrate sulfotransferase 12 [Source:HGNC Symbol;Acc:HGNC:17423]	Microglia_interactome	SCZ_Trubetskoy2022
ENSG00000204856	FAM216A	12	110906220	110928190	+	18	4.6517	1.6462e-06	3.99637e-05	protein_coding	family with sequence similarity 216 member A [Source:HGNC Symbol;Acc:HGNC:30180]	Microglia_interactome	SCZ_Trubetskoy2022
ENSG00000143368	SF3B4	1	149895209	149899695	-	10	4.6247	1.8761e-06	4.54253e-05	protein_coding	splicing factor 3b subunit 4 [Source:HGNC Symbol;Acc:HGNC:10771]	Microglia_interactome	SCZ_Trubetskoy2022
ENSG00000041988	THAP3	1	6684928	6695646	+	15	4.624	1.8824e-06	4.54585e-05	protein_coding	THAP domain containing 3 [Source:HGNC Symbol;Acc:HGNC:20855]	Microglia_interactome	SCZ_Trubetskoy2022
ENSG00000244573	RPL30P11	12	14509776	14518437	-	56	4.6226	1.8948e-06	4.56385e-05	transcribed_processed_pseudogene	ribosomal protein L30 pseudogene 11 [Source:HGNC Symbol;Acc:HGNC:36260]	Microglia_interactome	SCZ_Trubetskoy2022
ENSG00000146007	ZMAT2	5	140078265	140086271	+	5	4.6107	2.0062e-06	4.81958e-05	protein_coding	zinc finger matrin-type 2 [Source:HGNC Symbol;Acc:HGNC:26433]	Microglia_interactome	SCZ_Trubetskoy2022
ENSG00000114841	DNAH1	3	52350335	52434508	+	20	4.5972	2.1413e-06	5.13078e-05	protein_coding	dynein axonemal heavy chain 1 [Source:HGNC Symbol;Acc:HGNC:2940]	Microglia_interactome	SCZ_Trubetskoy2022
ENSG00000162413	KLHL21	1	6650784	6674667	-	19	4.5964	2.1489e-06	5.13565e-05	protein_coding	kelch like family member 21 [Source:HGNC Symbol;Acc:HGNC:29041]	Microglia_interactome	SCZ_Trubetskoy2022
ENSG00000277075	H2AC8	6	26217149	26217665	+	6	4.5936	2.1788e-06	5.19365e-05	protein_coding	H2A clustered histone 8 [Source:HGNC Symbol;Acc:HGNC:4724]	Microglia_interactome	SCZ_Trubetskoy2022
ENSG00000213676	ATF6B	6	32083041	32096030	-	31	4.5704	2.4342e-06	5.7875e-05	protein_coding	activating transcription factor 6 beta [Source:HGNC Symbol;Acc:HGNC:2349]	Microglia_interactome	SCZ_Trubetskoy2022
ENSG00000092853	CLSPN	1	36185819	36235579	-	10	4.5696	2.4438e-06	5.79539e-05	protein_coding	claspin [Source:HGNC Symbol;Acc:HGNC:19715]	Microglia_interactome	SCZ_Trubetskoy2022
ENSG00000233529	HCG21	6	30913756	30922639	-	31	4.5683	2.4589e-06	5.81624e-05	lncRNA	HLA complex group 21 [Source:HGNC Symbol;Acc:HGNC:31335]	Microglia_interactome	SCZ_Trubetskoy2022
ENSG00000289559	ENSG00000289559	6	32860974	32862442	-	27	4.5665	2.48e-06	5.85115e-05	lncRNA	novel transcript	Microglia_interactome	SCZ_Trubetskoy2022
ENSG00000048828	FAM120A	9	96213967	96328394	+	54	4.5636	2.5137e-06	5.91553e-05	protein_coding	family with sequence similarity 120 member A [Source:HGNC Symbol;Acc:HGNC:13247]	Microglia_interactome	SCZ_Trubetskoy2022
ENSG00000278993	ENSG00000278993	12	110939419	110941246	+	6	4.5618	2.5363e-06	5.95353e-05	TEC	novel transcript	Microglia_interactome	SCZ_Trubetskoy2022
ENSG00000290040	ENSG00000290040	12	14519020	14519528	+	50	4.5609	2.5468e-06	5.963e-05	lncRNA	novel transcript, sense intronic to ATF7IP	Microglia_interactome	SCZ_Trubetskoy2022
ENSG00000072518	MARK2	11	63606400	63678492	+	28	4.5602	2.5552e-06	5.96752e-05	protein_coding	microtubule affinity regulating kinase 2 [Source:HGNC Symbol;Acc:HGNC:3332]	Microglia_interactome	SCZ_Trubetskoy2022
ENSG00000197837	H4-16	12	14920933	14924065	-	49	4.5581	2.5814e-06	6.01349e-05	protein_coding	H4 histone 16 [Source:HGNC Symbol;Acc:HGNC:20510]	Microglia_interactome	SCZ_Trubetskoy2022
ENSG00000103066	PLA2G15	16	68279207	68294961	+	27	4.5568	2.5966e-06	6.03171e-05	protein_coding	phospholipase A2 group XV [Source:HGNC Symbol;Acc:HGNC:17163]	Microglia_interactome	SCZ_Trubetskoy2022
ENSG00000285925	ENSG00000285925	2	37567100	37570939	-	14	4.5564	2.6023e-06	6.03171e-05	lncRNA	novel transcript, antisense to QPCT	Microglia_interactome	SCZ_Trubetskoy2022
ENSG00000105538	RASIP1	19	49223842	49243867	-	11	4.5526	2.6489e-06	6.12434e-05	protein_coding	Ras interacting protein 1 [Source:HGNC Symbol;Acc:HGNC:24716]	Microglia_interactome	SCZ_Trubetskoy2022
ENSG00000264052	MIR3655	5	140027429	140027511	+	7	4.5514	2.6641e-06	6.14408e-05	miRNA		Microglia_interactome	SCZ_Trubetskoy2022
ENSG00000273855	ENSG00000273855	15	40577669	40578110	-	2	4.5477	2.7115e-06	6.23124e-05	lncRNA	novel transcript, sense intronic to PLCB2	Microglia_interactome	SCZ_Trubetskoy2022
ENSG00000287574	ENSG00000287574	7	44622118	44623275	+	6	4.5474	2.7154e-06	6.23124e-05	lncRNA	novel transcript	Microglia_interactome	SCZ_Trubetskoy2022
ENSG00000136271	DDX56	7	44605403	44614650	-	32	4.5438	2.7621e-06	6.32267e-05	protein_coding	DEAD-box helicase 56 [Source:HGNC Symbol;Acc:HGNC:18193]	Microglia_interactome	SCZ_Trubetskoy2022
ENSG00000157450	RNF111	15	59157374	59389618	+	49	4.5414	2.7936e-06	6.37895e-05	protein_coding	ring finger protein 111 [Source:HGNC Symbol;Acc:HGNC:17384]	Microglia_interactome	SCZ_Trubetskoy2022
ENSG00000112893	MAN2A1	5	109025628	109205326	+	94	4.5395	2.82e-06	6.42333e-05	protein_coding	mannosidase alpha class 2A member 1 [Source:HGNC Symbol;Acc:HGNC:6824]	Microglia_interactome	SCZ_Trubetskoy2022
ENSG00000204520	MICA	6	31367561	31383092	+	110	4.5291	2.9622e-06	6.73061e-05	protein_coding	MHC class I polypeptide-related sequence A [Source:HGNC Symbol;Acc:HGNC:7090]	Microglia_interactome	SCZ_Trubetskoy2022
ENSG00000140612	SEC11A	15	85212769	85259691	-	14	4.5284	2.972e-06	6.73629e-05	protein_coding	SEC11 homolog A, signal peptidase complex subunit [Source:HGNC Symbol;Acc:HGNC:17718]	Microglia_interactome	SCZ_Trubetskoy2022
ENSG00000163728	TTC14	3	180319951	180335616	+	10	4.5265	2.9985e-06	6.7797e-05	protein_coding	tetratricopeptide repeat domain 14 [Source:HGNC Symbol;Acc:HGNC:24697]	Microglia_interactome	SCZ_Trubetskoy2022
ENSG00000254470	AP5B1	11	65541369	65548447	-	33	4.5246	3.0249e-06	6.82267e-05	protein_coding	adaptor related protein complex 5 subunit beta 1 [Source:HGNC Symbol;Acc:HGNC:25104]	Microglia_interactome	SCZ_Trubetskoy2022
ENSG00000223979	SMCR2	17	17577340	17581002	-	4	4.5207	3.0819e-06	6.93427e-05	lncRNA	Smith-Magenis syndrome chromosome region, candidate 2 [Source:HGNC Symbol;Acc:HGNC:17914]	Microglia_interactome	SCZ_Trubetskoy2022
ENSG00000178538	CA8	8	61097971	61193959	-	56	4.5165	3.1434e-06	7.05544e-05	protein_coding	carbonic anhydrase 8 [Source:HGNC Symbol;Acc:HGNC:1382]	Microglia_interactome	SCZ_Trubetskoy2022
ENSG00000143545	RAB13	1	153954093	153958834	-	7	4.5111	3.2245e-06	7.21991e-05	protein_coding	RAB13, member RAS oncogene family [Source:HGNC Symbol;Acc:HGNC:9762]	Microglia_interactome	SCZ_Trubetskoy2022
ENSG00000160741	CRTC2	1	153920145	153931091	-	7	4.507	3.2878e-06	7.34381e-05	protein_coding	CREB regulated transcription coactivator 2 [Source:HGNC Symbol;Acc:HGNC:27301]	Microglia_interactome	SCZ_Trubetskoy2022
ENSG00000163634	THOC7	3	63819546	63849544	-	29	4.5063	3.2978e-06	7.34836e-05	protein_coding	THO complex subunit 7 [Source:HGNC Symbol;Acc:HGNC:29874]	Microglia_interactome	SCZ_Trubetskoy2022
ENSG00000083097	DOP1A	6	83777385	83881069	+	20	4.5047	3.324e-06	7.38889e-05	protein_coding	DOP1 leucine zipper like protein A [Source:HGNC Symbol;Acc:HGNC:21194]	Microglia_interactome	SCZ_Trubetskoy2022
ENSG00000204264	PSMB8	6	32808494	32812456	-	49	4.503	3.3504e-06	7.42967e-05	protein_coding	proteasome 20S subunit beta 8 [Source:HGNC Symbol;Acc:HGNC:9545]	Microglia_interactome	SCZ_Trubetskoy2022
ENSG00000251445	CBR4-DT	4	169931581	169932090	+	13	4.4989	3.4156e-06	7.55609e-05	lncRNA	CBR4 divergent transcript [Source:HGNC Symbol;Acc:HGNC:55540]	Microglia_interactome	SCZ_Trubetskoy2022
ENSG00000228606	DCAF8-DT	1	160231521	160233118	+	7	4.4968	3.4496e-06	7.61305e-05	lncRNA	DCAF8 divergent transcript [Source:HGNC Symbol;Acc:HGNC:55792]	Microglia_interactome	SCZ_Trubetskoy2022
ENSG00000103061	SLC7A6OS	16	68318406	68344849	-	29	4.4858	3.6312e-06	7.99471e-05	protein_coding	solute carrier family 7 member 6 opposite strand [Source:HGNC Symbol;Acc:HGNC:25807]	Microglia_interactome	SCZ_Trubetskoy2022
ENSG00000128594	LRRC4	7	127667124	127672160	-	10	4.4839	3.6641e-06	8.04793e-05	protein_coding	leucine rich repeat containing 4 [Source:HGNC Symbol;Acc:HGNC:15586]	Microglia_interactome	SCZ_Trubetskoy2022
ENSG00000168062	BATF2	11	64755417	64764490	-	10	4.481	3.7142e-06	8.1386e-05	protein_coding	basic leucine zipper ATF-like transcription factor 2 [Source:HGNC Symbol;Acc:HGNC:25163]	Microglia_interactome	SCZ_Trubetskoy2022
ENSG00000167526	RPL13	16	89627085	89630950	+	30	4.4773	3.7803e-06	8.26381e-05	protein_coding	ribosomal protein L13 [Source:HGNC Symbol;Acc:HGNC:10303]	Microglia_interactome	SCZ_Trubetskoy2022
ENSG00000104447	TRPS1	8	116420724	116821899	-	19	4.471	3.8929e-06	8.48984e-05	protein_coding	transcriptional repressor GATA binding 1 [Source:HGNC Symbol;Acc:HGNC:12340]	Microglia_interactome	SCZ_Trubetskoy2022
ENSG00000131495	NDUFA2	5	140018325	140027356	-	17	4.4582	4.1323e-06	8.99068e-05	protein_coding	NADH:ubiquinone oxidoreductase subunit A2 [Source:HGNC Symbol;Acc:HGNC:7685]	Microglia_interactome	SCZ_Trubetskoy2022
ENSG00000138080	EMILIN1	2	27301483	27309271	+	3	4.4574	4.1478e-06	9.00317e-05	protein_coding	elastin microfibril interfacer 1 [Source:HGNC Symbol;Acc:HGNC:19880]	Microglia_interactome	SCZ_Trubetskoy2022
ENSG00000113119	TMCO6	5	140019020	140024993	+	24	4.4568	4.1597e-06	9.0078e-05	protein_coding	transmembrane and coiled-coil domains 6 [Source:HGNC Symbol;Acc:HGNC:28814]	Microglia_interactome	SCZ_Trubetskoy2022
ENSG00000116871	MAP7D1	1	36621180	36646450	+	18	4.4551	4.1918e-06	9.05606e-05	protein_coding	MAP7 domain containing 1 [Source:HGNC Symbol;Acc:HGNC:25514]	Microglia_interactome	SCZ_Trubetskoy2022
ENSG00000122986	HVCN1	12	111065646	111142755	-	21	4.4466	4.3624e-06	9.4026e-05	protein_coding	hydrogen voltage gated channel 1 [Source:HGNC Symbol;Acc:HGNC:28240]	Microglia_interactome	SCZ_Trubetskoy2022
ENSG00000103067	ESRP2	16	68262936	68272005	-	14	4.4424	4.4488e-06	9.56648e-05	protein_coding	epithelial splicing regulatory protein 2 [Source:HGNC Symbol;Acc:HGNC:26152]	Microglia_interactome	SCZ_Trubetskoy2022
ENSG00000213672	NCKIPSD	3	48711277	48723797	-	10	4.4396	4.5056e-06	9.66608e-05	protein_coding	NCK interacting protein with SH3 domain [Source:HGNC Symbol;Acc:HGNC:15486]	Microglia_interactome	SCZ_Trubetskoy2022
ENSG00000240549	THOC7-AS1	3	63846321	63847495	+	19	4.4363	4.5757e-06	9.7937e-05	lncRNA	THOC7 antisense RNA 1 [Source:HGNC Symbol;Acc:HGNC:41249]	Microglia_interactome	SCZ_Trubetskoy2022
ENSG00000258465	ENSG00000258465	1	160186590	160254920	-	9	4.4319	4.6697e-06	9.97176e-05	protein_coding	novel protein	Microglia_interactome	SCZ_Trubetskoy2022
ENSG00000013375	PGM3	6	83857043	83903655	-	27	4.4311	4.6886e-06	9.98899e-05	protein_coding	phosphoglucomutase 3 [Source:HGNC Symbol;Acc:HGNC:8907]	Microglia_interactome	SCZ_Trubetskoy2022
ENSG00000141759	TXNL4A	18	77730813	77793949	-	39	4.4271	4.7756e-06	0.000101509	protein_coding	thioredoxin like 4A [Source:HGNC Symbol;Acc:HGNC:30551]	Microglia_interactome	SCZ_Trubetskoy2022
ENSG00000149292	TTC12	11	113185301	113254266	+	34	4.4243	4.8382e-06	0.000102603	protein_coding	tetratricopeptide repeat domain 12 [Source:HGNC Symbol;Acc:HGNC:23700]	Microglia_interactome	SCZ_Trubetskoy2022
ENSG00000257991	ENSG00000257991	12	72228814	72229176	-	2	4.4132	5.092e-06	0.000107738	processed_pseudogene	vacuolar protein sorting 24 homolog (S. cerevisiae) (VPS24) pseudogene	Microglia_interactome	SCZ_Trubetskoy2022
ENSG00000113141	IK	5	140026643	140042065	+	16	4.3998	5.4177e-06	0.00011424	protein_coding	IK cytokine [Source:HGNC Symbol;Acc:HGNC:5958]	Microglia_interactome	SCZ_Trubetskoy2022
ENSG00000158604	TMED4	7	44617493	44621886	-	15	4.3995	5.4241e-06	0.00011424	protein_coding	transmembrane p24 trafficking protein 4 [Source:HGNC Symbol;Acc:HGNC:22301]	Microglia_interactome	SCZ_Trubetskoy2022
ENSG00000289935	ENSG00000289935	1	153918027	153918476	-	2	4.3967	5.4948e-06	0.00011525	lncRNA	novel transcript, sense intronic to DENND4B	Microglia_interactome	SCZ_Trubetskoy2022
ENSG00000175324	LSM1	8	38020853	38034248	-	3	4.3966	5.497e-06	0.00011525	protein_coding	LSM1 homolog, mRNA degradation associated [Source:HGNC Symbol;Acc:HGNC:20472]	Microglia_interactome	SCZ_Trubetskoy2022
ENSG00000204859	ZBTB48	1	6640054	6649340	+	8	4.3869	5.7489e-06	0.000120258	protein_coding	zinc finger and BTB domain containing 48 [Source:HGNC Symbol;Acc:HGNC:4930]	Microglia_interactome	SCZ_Trubetskoy2022
ENSG00000111361	EIF2B1	12	124104953	124118313	-	21	4.3827	5.8621e-06	0.000122348	protein_coding	eukaryotic translation initiation factor 2B subunit alpha [Source:HGNC Symbol;Acc:HGNC:3257]	Microglia_interactome	SCZ_Trubetskoy2022
ENSG00000186417	GLDN	15	51633852	51700202	+	79	4.3813	5.8984e-06	0.000122828	protein_coding	gliomedin [Source:HGNC Symbol;Acc:HGNC:29514]	Microglia_interactome	SCZ_Trubetskoy2022
ENSG00000072310	SREBF1	17	17713713	17740316	-	20	4.3781	5.9862e-06	0.000124375	protein_coding	sterol regulatory element binding transcription factor 1 [Source:HGNC Symbol;Acc:HGNC:11289]	Microglia_interactome	SCZ_Trubetskoy2022
ENSG00000126458	RRAS	19	50138549	50143400	-	7	4.3739	6.1023e-06	0.000126503	protein_coding	RAS related [Source:HGNC Symbol;Acc:HGNC:10447]	Microglia_interactome	SCZ_Trubetskoy2022
ENSG00000079691	CARMIL1	6	25279306	25620758	+	51	4.3656	6.3378e-06	0.00013109	protein_coding	capping protein regulator and myosin 1 linker 1 [Source:HGNC Symbol;Acc:HGNC:21581]	Microglia_interactome	SCZ_Trubetskoy2022
ENSG00000116863	ADPRS	1	36554493	36559533	+	4	4.3556	6.6362e-06	0.000136955	protein_coding	ADP-ribosylserine hydrolase [Source:HGNC Symbol;Acc:HGNC:21304]	Microglia_interactome	SCZ_Trubetskoy2022
ENSG00000200084	SNORD68	16	89627842	89627925	+	17	4.3533	6.7057e-06	0.000138081	snoRNA	small nucleolar RNA, C/D box 68 [Source:HGNC Symbol;Acc:HGNC:32729]	Microglia_interactome	SCZ_Trubetskoy2022
ENSG00000213445	SIPA1	11	65405572	65418389	+	18	4.3495	6.8224e-06	0.000140171	protein_coding	signal-induced proliferation-associated 1 [Source:HGNC Symbol;Acc:HGNC:10885]	Microglia_interactome	SCZ_Trubetskoy2022
ENSG00000156735	BAG4	8	38034051	38070819	+	5	4.3401	7.1217e-06	0.000145753	protein_coding	BAG cochaperone 4 [Source:HGNC Symbol;Acc:HGNC:940]	Microglia_interactome	SCZ_Trubetskoy2022
ENSG00000151773	CCDC122	13	44398045	44453876	-	52	4.34	7.1257e-06	0.000145753	protein_coding	coiled-coil domain containing 122 [Source:HGNC Symbol;Acc:HGNC:26478]	Microglia_interactome	SCZ_Trubetskoy2022
ENSG00000035687	ADSS2	1	244571796	244615211	-	20	4.336	7.2546e-06	0.000148061	protein_coding	adenylosuccinate synthase 2 [Source:HGNC Symbol;Acc:HGNC:292]	Microglia_interactome	SCZ_Trubetskoy2022
ENSG00000230828	ENSG00000230828	1	50580609	50580954	+	9	4.335	7.2874e-06	0.000148402	processed_pseudogene	novel pseudogene	Microglia_interactome	SCZ_Trubetskoy2022
ENSG00000230521	ENSG00000230521	6	29855071	29856045	-	59	4.328	7.5252e-06	0.000152907	unprocessed_pseudogene	HLA complex group 4 pseudogene 7	Microglia_interactome	SCZ_Trubetskoy2022
ENSG00000260285	TRMT61A-DT	14	103991347	103995409	-	19	4.3272	7.55e-06	0.00015303	lncRNA	TRMT61A divergent transcript [Source:HGNC Symbol;Acc:HGNC:56082]	Microglia_interactome	SCZ_Trubetskoy2022
ENSG00000116852	KIF21B	1	200938518	200992842	-	24	4.3268	7.5644e-06	0.00015303	protein_coding	kinesin family member 21B [Source:HGNC Symbol;Acc:HGNC:29442]	Microglia_interactome	SCZ_Trubetskoy2022
ENSG00000251396	LINC01301	8	61202487	61429374	-	28	4.326	7.5925e-06	0.000153262	lncRNA	long intergenic non-protein coding RNA 1301 [Source:HGNC Symbol;Acc:HGNC:50464]	Microglia_interactome	SCZ_Trubetskoy2022
ENSG00000066117	SMARCD1	12	50478983	50494490	+	15	4.3241	7.6564e-06	0.000154215	protein_coding	SWI/SNF related, matrix associated, actin dependent regulator of chromatin, subfamily d, member 1 [Source:HGNC Symbol;Acc:HGNC:11106]	Microglia_interactome	SCZ_Trubetskoy2022
ENSG00000175662	TOM1L2	17	17746825	17875736	-	24	4.3215	7.7477e-06	0.000155714	protein_coding	target of myb1 like 2 membrane trafficking protein [Source:HGNC Symbol;Acc:HGNC:11984]	Microglia_interactome	SCZ_Trubetskoy2022
ENSG00000208009	MIR130A	11	57408671	57408759	+	4	4.3104	8.1486e-06	0.000163415	miRNA	microRNA 130a [Source:HGNC Symbol;Acc:HGNC:31514]	Microglia_interactome	SCZ_Trubetskoy2022
ENSG00000166484	MAPK7	17	19281034	19286857	+	5	4.3078	8.2443e-06	0.000164763	protein_coding	mitogen-activated protein kinase 7 [Source:HGNC Symbol;Acc:HGNC:6880]	Microglia_interactome	SCZ_Trubetskoy2022
ENSG00000270344	POC1B-AS1	12	89918371	89941782	+	38	4.3075	8.2569e-06	0.000164763	lncRNA	POC1B antisense RNA 1 [Source:HGNC Symbol;Acc:HGNC:52949]	Microglia_interactome	SCZ_Trubetskoy2022
ENSG00000164077	MON1A	3	49944593	49967606	-	9	4.3071	8.2694e-06	0.000164763	protein_coding	MON1 homolog A, secretory trafficking associated [Source:HGNC Symbol;Acc:HGNC:28207]	Microglia_interactome	SCZ_Trubetskoy2022
ENSG00000162734	PEA15	1	160175170	160185166	+	7	4.2576	1.0332e-05	0.000205415	protein_coding	proliferation and apoptosis adaptor protein 15 [Source:HGNC Symbol;Acc:HGNC:8822]	Microglia_interactome	SCZ_Trubetskoy2022
ENSG00000269609	C10orf95-AS1	10	104209573	104220863	+	13	4.2533	1.0534e-05	0.000208981	lncRNA	C10orf95 antisense RNA 1 [Source:HGNC Symbol;Acc:HGNC:45238]	Microglia_interactome	SCZ_Trubetskoy2022
ENSG00000265381	AL121987.1	1	160175167	160175254	+	6	4.2491	1.073e-05	0.000212413	miRNA		Microglia_interactome	SCZ_Trubetskoy2022
ENSG00000132716	DCAF8	1	160185505	160232339	-	11	4.2399	1.1179e-05	0.000220827	protein_coding	DDB1 and CUL4 associated factor 8 [Source:HGNC Symbol;Acc:HGNC:24891]	Microglia_interactome	SCZ_Trubetskoy2022
ENSG00000095951	HIVEP1	6	12008995	12165232	+	37	4.2387	1.1241e-05	0.000221302	protein_coding	HIVEP zinc finger 1 [Source:HGNC Symbol;Acc:HGNC:4920]	Microglia_interactome	SCZ_Trubetskoy2022
ENSG00000008300	CELSR3	3	48673896	48700319	-	8	4.2385	1.1251e-05	0.000221302	protein_coding	cadherin EGF LAG seven-pass G-type receptor 3 [Source:HGNC Symbol;Acc:HGNC:3230]	Microglia_interactome	SCZ_Trubetskoy2022
ENSG00000203709	MIR29B2CHG	1	207974863	208052460	-	57	4.2357	1.139e-05	0.000223559	lncRNA	MIR29B2 and MIR29C host gene [Source:HGNC Symbol;Acc:HGNC:32018]	Microglia_interactome	SCZ_Trubetskoy2022
ENSG00000175727	MLXIP	12	122516628	122631894	+	50	4.2233	1.2036e-05	0.000235737	protein_coding	MLX interacting protein [Source:HGNC Symbol;Acc:HGNC:17055]	Microglia_interactome	SCZ_Trubetskoy2022
ENSG00000198797	BRINP2	1	177140094	177251558	+	9	4.2221	1.21e-05	0.000236488	protein_coding	BMP/retinoic acid inducible neural specific 2 [Source:HGNC Symbol;Acc:HGNC:13746]	Microglia_interactome	SCZ_Trubetskoy2022
ENSG00000041357	PSMA4	15	78832747	78844759	+	36	4.2162	1.2422e-05	0.000241874	protein_coding	proteasome 20S subunit alpha 4 [Source:HGNC Symbol;Acc:HGNC:9533]	Microglia_interactome	SCZ_Trubetskoy2022
ENSG00000270757	HSPE1-MOB4	2	198365137	198415450	+	12	4.2161	1.2428e-05	0.000241874	protein_coding	HSPE1-MOB4 readthrough [Source:HGNC Symbol;Acc:HGNC:49184]	Microglia_interactome	SCZ_Trubetskoy2022
ENSG00000119314	PTBP3	9	114979996	115095944	-	22	4.2119	1.2662e-05	0.000245909	protein_coding	polypyrimidine tract binding protein 3 [Source:HGNC Symbol;Acc:HGNC:10253]	Microglia_interactome	SCZ_Trubetskoy2022
ENSG00000114054	PCCB	3	135969182	136056738	+	16	4.2101	1.2762e-05	0.000247331	protein_coding	propionyl-CoA carboxylase subunit beta [Source:HGNC Symbol;Acc:HGNC:8654]	Microglia_interactome	SCZ_Trubetskoy2022
ENSG00000261324	ENSG00000261324	12	14915438	14920865	-	44	4.2092	1.2816e-05	0.000247857	lncRNA	novel transcript, overlapping HIST4H4	Microglia_interactome	SCZ_Trubetskoy2022
ENSG00000241399	CD302	2	160625139	160654766	-	27	4.2071	1.2932e-05	0.000249577	protein_coding	CD302 molecule [Source:HGNC Symbol;Acc:HGNC:30843]	Microglia_interactome	SCZ_Trubetskoy2022
ENSG00000180098	TRNAU1AP	1	28879597	28905057	+	4	4.1962	1.3569e-05	0.000261317	protein_coding	tRNA selenocysteine 1 associated protein 1 [Source:HGNC Symbol;Acc:HGNC:30813]	Microglia_interactome	SCZ_Trubetskoy2022
ENSG00000277720	H3C5P	6	26219273	26219468	+	9	4.1958	1.3597e-05	0.000261317	unprocessed_pseudogene	H3 clustered histone 5, pseudogene [Source:HGNC Symbol;Acc:HGNC:54427]	Microglia_interactome	SCZ_Trubetskoy2022
ENSG00000256546	LINC02985	12	122501212	122506522	+	8	4.1938	1.3719e-05	0.000263114	lncRNA	long intergenic non-protein coding RNA 2985 [Source:HGNC Symbol;Acc:HGNC:56073]	Microglia_interactome	SCZ_Trubetskoy2022
ENSG00000278828	H3C10	6	27777829	27779078	+	6	4.1886	1.4033e-05	0.000268578	protein_coding	H3 clustered histone 10 [Source:HGNC Symbol;Acc:HGNC:4775]	Microglia_interactome	SCZ_Trubetskoy2022
ENSG00000099250	NRP1	10	33466420	33625190	-	116	4.188	1.4071e-05	0.00026865	protein_coding	neuropilin 1 [Source:HGNC Symbol;Acc:HGNC:8004]	Microglia_interactome	SCZ_Trubetskoy2022
ENSG00000166886	NAB2	12	57482826	57489259	+	11	4.1876	1.4095e-05	0.00026865	protein_coding	NGFI-A binding protein 2 [Source:HGNC Symbol;Acc:HGNC:7627]	Microglia_interactome	SCZ_Trubetskoy2022
ENSG00000164087	POC1A	3	52109242	52188706	-	8	4.1867	1.4152e-05	0.00026918	protein_coding	POC1 centriolar protein A [Source:HGNC Symbol;Acc:HGNC:24488]	Microglia_interactome	SCZ_Trubetskoy2022
ENSG00000182264	IZUMO1	19	49244109	49250166	-	23	4.1797	1.4597e-05	0.000276864	protein_coding	izumo sperm-oocyte fusion 1 [Source:HGNC Symbol;Acc:HGNC:28539]	Microglia_interactome	SCZ_Trubetskoy2022
ENSG00000143772	ITPKB	1	226819391	226927024	-	18	4.1794	1.4616e-05	0.000276864	protein_coding	inositol-trisphosphate 3-kinase B [Source:HGNC Symbol;Acc:HGNC:6179]	Microglia_interactome	SCZ_Trubetskoy2022
ENSG00000136295	TTYH3	7	2671620	2704436	+	40	4.1774	1.4743e-05	0.00027788	protein_coding	tweety family member 3 [Source:HGNC Symbol;Acc:HGNC:22222]	Microglia_interactome	SCZ_Trubetskoy2022
ENSG00000230698	ENSG00000230698	3	49936735	49941190	+	7	4.1772	1.4759e-05	0.00027788	lncRNA	novel transcript	Microglia_interactome	SCZ_Trubetskoy2022
ENSG00000136383	ALPK3	15	85360587	85416710	+	43	4.1771	1.476e-05	0.00027788	protein_coding	alpha kinase 3 [Source:HGNC Symbol;Acc:HGNC:17574]	Microglia_interactome	SCZ_Trubetskoy2022
ENSG00000171681	ATF7IP	12	14518610	14655865	+	102	4.1735	1.4995e-05	0.000281729	protein_coding	activating transcription factor 7 interacting protein [Source:HGNC Symbol;Acc:HGNC:20092]	Microglia_interactome	SCZ_Trubetskoy2022
ENSG00000198791	CNOT7	8	17082475	17104387	-	69	4.1712	1.5152e-05	0.000283809	protein_coding	CCR4-NOT transcription complex subunit 7 [Source:HGNC Symbol;Acc:HGNC:14101]	Microglia_interactome	SCZ_Trubetskoy2022
ENSG00000176340	COX8A	11	63742092	63744015	+	14	4.1705	1.5198e-05	0.000283809	protein_coding	cytochrome c oxidase subunit 8A [Source:HGNC Symbol;Acc:HGNC:2294]	Microglia_interactome	SCZ_Trubetskoy2022
ENSG00000256100	ENSG00000256100	11	63742092	63755818	+	14	4.1705	1.5198e-05	0.000283809	protein_coding	novel transcript	Microglia_interactome	SCZ_Trubetskoy2022
ENSG00000164091	WDR82	3	52288450	52322036	-	20	4.1633	1.5684e-05	0.000292261	protein_coding	WD repeat domain 82 [Source:HGNC Symbol;Acc:HGNC:28826]	Microglia_interactome	SCZ_Trubetskoy2022
ENSG00000103544	VPS35L	16	19566562	19718115	+	69	4.1629	1.5714e-05	0.000292261	protein_coding	VPS35 endosomal protein sorting factor like [Source:HGNC Symbol;Acc:HGNC:24641]	Microglia_interactome	SCZ_Trubetskoy2022
ENSG00000138030	KHK	2	27309615	27323630	+	7	4.1532	1.639e-05	0.000304221	protein_coding	ketohexokinase [Source:HGNC Symbol;Acc:HGNC:6315]	Microglia_interactome	SCZ_Trubetskoy2022
ENSG00000164078	MST1R	3	49924435	49941306	-	9	4.1504	1.6598e-05	0.000307463	protein_coding	macrophage stimulating 1 receptor [Source:HGNC Symbol;Acc:HGNC:7381]	Microglia_interactome	SCZ_Trubetskoy2022
ENSG00000104915	STX10	19	13254872	13261197	-	3	4.1486	1.6727e-05	0.000309232	protein_coding	syntaxin 10 [Source:HGNC Symbol;Acc:HGNC:11428]	Microglia_interactome	SCZ_Trubetskoy2022
ENSG00000198551	ZNF627	19	11670189	11729976	+	16	4.1408	1.7303e-05	0.00031924	protein_coding	zinc finger protein 627 [Source:HGNC Symbol;Acc:HGNC:30570]	Microglia_interactome	SCZ_Trubetskoy2022
ENSG00000137288	UQCC2	6	33662070	33679504	-	29	4.1369	1.7598e-05	0.000324035	protein_coding	ubiquinol-cytochrome c reductase complex assembly factor 2 [Source:HGNC Symbol;Acc:HGNC:21237]	Microglia_interactome	SCZ_Trubetskoy2022
ENSG00000148834	GSTO1	10	105995114	106027217	+	11	4.1306	1.8088e-05	0.000332082	protein_coding	glutathione S-transferase omega 1 [Source:HGNC Symbol;Acc:HGNC:13312]	Microglia_interactome	SCZ_Trubetskoy2022
ENSG00000162729	IGSF8	1	160061130	160068733	-	15	4.1304	1.8107e-05	0.000332082	protein_coding	immunoglobulin superfamily member 8 [Source:HGNC Symbol;Acc:HGNC:17813]	Microglia_interactome	SCZ_Trubetskoy2022
ENSG00000164037	SLC9B1	4	103806205	103940876	-	14	4.1297	1.8161e-05	0.000332411	protein_coding	solute carrier family 9 member B1 [Source:HGNC Symbol;Acc:HGNC:24244]	Microglia_interactome	SCZ_Trubetskoy2022
ENSG00000137872	SEMA6D	15	47476298	48066425	+	68	4.1259	1.8464e-05	0.000337288	protein_coding	semaphorin 6D [Source:HGNC Symbol;Acc:HGNC:16770]	Microglia_interactome	SCZ_Trubetskoy2022
ENSG00000102901	CENPT	16	67862060	67881714	-	18	4.1208	1.8876e-05	0.000343758	protein_coding	centromere protein T [Source:HGNC Symbol;Acc:HGNC:25787]	Microglia_interactome	SCZ_Trubetskoy2022
ENSG00000288936	ENSG00000288936	5	60617325	60627666	-	42	4.1204	1.8915e-05	0.000343758	lncRNA	novel transcript	Microglia_interactome	SCZ_Trubetskoy2022
ENSG00000120334	CENPL	1	173768688	173794021	-	14	4.1202	1.893e-05	0.000343758	protein_coding	centromere protein L [Source:HGNC Symbol;Acc:HGNC:17879]	Microglia_interactome	SCZ_Trubetskoy2022
ENSG00000143543	JTB	1	153946745	153950150	-	5	4.119	1.9024e-05	0.000344726	protein_coding	jumping translocation breakpoint [Source:HGNC Symbol;Acc:HGNC:6201]	Microglia_interactome	SCZ_Trubetskoy2022
ENSG00000128191	DGCR8	22	20067755	20099400	+	58	4.1186	1.9058e-05	0.000344726	protein_coding	DGCR8 microprocessor complex subunit [Source:HGNC Symbol;Acc:HGNC:2847]	Microglia_interactome	SCZ_Trubetskoy2022
ENSG00000109332	UBE2D3	4	103715540	103790053	-	40	4.113	1.953e-05	0.000352572	protein_coding	ubiquitin conjugating enzyme E2 D3 [Source:HGNC Symbol;Acc:HGNC:12476]	Microglia_interactome	SCZ_Trubetskoy2022
ENSG00000171962	DRC3	17	17876127	17920203	+	19	4.112	1.9616e-05	0.000352888	protein_coding	dynein regulatory complex subunit 3 [Source:HGNC Symbol;Acc:HGNC:25384]	Microglia_interactome	SCZ_Trubetskoy2022
ENSG00000164088	PPM1M	3	52279775	52284615	+	4	4.1119	1.9624e-05	0.000352888	protein_coding	protein phosphatase, Mg2+/Mn2+ dependent 1M [Source:HGNC Symbol;Acc:HGNC:26506]	Microglia_interactome	SCZ_Trubetskoy2022
ENSG00000289071	ENSG00000289071	1	207996248	207996891	+	18	4.1102	1.9764e-05	0.000354491	lncRNA	novel transcript	Microglia_interactome	SCZ_Trubetskoy2022
ENSG00000081189	MEF2C	5	88012934	88200074	-	155	4.1099	1.979e-05	0.000354491	protein_coding	myocyte enhancer factor 2C [Source:HGNC Symbol;Acc:HGNC:6996]	Microglia_interactome	SCZ_Trubetskoy2022
ENSG00000090238	YPEL3	16	30103635	30108236	-	2	4.1087	1.9891e-05	0.000354922	protein_coding	yippee like 3 [Source:HGNC Symbol;Acc:HGNC:18327]	Microglia_interactome	SCZ_Trubetskoy2022
ENSG00000250616	YPEL3-DT	16	30107751	30116514	+	2	4.1087	1.9891e-05	0.000354922	lncRNA	YPEL3 divergent transcript [Source:HGNC Symbol;Acc:HGNC:55547]	Microglia_interactome	SCZ_Trubetskoy2022
ENSG00000112304	ACOT13	6	24667263	24705293	+	38	4.1008	2.059e-05	0.000366685	protein_coding	acyl-CoA thioesterase 13 [Source:HGNC Symbol;Acc:HGNC:20999]	Microglia_interactome	SCZ_Trubetskoy2022
ENSG00000287222	ENSG00000287222	8	144911688	144915031	+	3	4.0948	2.1126e-05	0.000375505	lncRNA	novel transcript, antisense to PUF60	Microglia_interactome	SCZ_Trubetskoy2022
ENSG00000164086	DUSP7	3	52082935	52090587	-	8	4.0943	2.1171e-05	0.000375582	protein_coding	dual specificity phosphatase 7 [Source:HGNC Symbol;Acc:HGNC:3073]	Microglia_interactome	SCZ_Trubetskoy2022
ENSG00000169554	ZEB2	2	145121931	145278624	-	68	4.0937	2.1229e-05	0.000375888	protein_coding	zinc finger E-box binding homeobox 2 [Source:HGNC Symbol;Acc:HGNC:14881]	Microglia_interactome	SCZ_Trubetskoy2022
ENSG00000288663	ENSG00000288663	12	53689276	53700958	+	5	4.0869	2.1863e-05	0.000386372	lncRNA	novel protein, readthrough PFDN5-C12orf10	Microglia_interactome	SCZ_Trubetskoy2022
ENSG00000101109	STK4	20	43595135	43708662	+	49	4.0851	2.2026e-05	0.000388508	protein_coding	serine/threonine kinase 4 [Source:HGNC Symbol;Acc:HGNC:11408]	Microglia_interactome	SCZ_Trubetskoy2022
ENSG00000090263	MRPS33	7	140702410	140715028	-	26	4.0816	2.2364e-05	0.000393717	protein_coding	mitochondrial ribosomal protein S33 [Source:HGNC Symbol;Acc:HGNC:16634]	Microglia_interactome	SCZ_Trubetskoy2022
ENSG00000234789	ENSG00000234789	9	132402755	132403561	+	11	4.0767	2.2839e-05	0.000401314	lncRNA	novel transcript	Microglia_interactome	SCZ_Trubetskoy2022
ENSG00000106268	NUDT1	7	2281861	2290781	+	27	4.0739	2.3116e-05	0.00040506	protein_coding	nudix hydrolase 1 [Source:HGNC Symbol;Acc:HGNC:8048]	Microglia_interactome	SCZ_Trubetskoy2022
ENSG00000226266	ENSG00000226266	2	160527219	160568955	-	33	4.0737	2.314e-05	0.00040506	lncRNA	novel transcript	Microglia_interactome	SCZ_Trubetskoy2022
ENSG00000258424	ENSG00000258424	14	90868867	90871579	-	54	4.0712	2.3384e-05	0.000408237	lncRNA	novel transcript, antisense to CALM1	Microglia_interactome	SCZ_Trubetskoy2022
ENSG00000145354	CISD2	4	103790131	103813964	+	16	4.071	2.341e-05	0.000408237	protein_coding	CDGSH iron sulfur domain 2 [Source:HGNC Symbol;Acc:HGNC:24212]	Microglia_interactome	SCZ_Trubetskoy2022
ENSG00000225190	PLEKHM1	17	43513266	43568124	-	39	4.0704	2.3468e-05	0.000408476	protein_coding	pleckstrin homology and RUN domain containing M1 [Source:HGNC Symbol;Acc:HGNC:29017]	Microglia_interactome	SCZ_Trubetskoy2022
ENSG00000152061	RABGAP1L	1	174128548	174964445	+	53	4.066	2.3909e-05	0.000415212	protein_coding	RAB GTPase activating protein 1 like [Source:HGNC Symbol;Acc:HGNC:24663]	Microglia_interactome	SCZ_Trubetskoy2022
ENSG00000272034	SNORD14A	11	17096201	17096291	-	11	4.0655	2.3964e-05	0.000415212	snoRNA	small nucleolar RNA, C/D box 14A [Source:HGNC Symbol;Acc:HGNC:10113]	Microglia_interactome	SCZ_Trubetskoy2022
ENSG00000166278	C2	6	31865562	31913450	+	52	4.0653	2.399e-05	0.000415212	protein_coding	complement C2 [Source:HGNC Symbol;Acc:HGNC:1248]	Microglia_interactome	SCZ_Trubetskoy2022
ENSG00000173295	FAM86B3P	8	8086117	8102387	+	28	4.0626	2.4267e-05	0.000419219	transcribed_unprocessed_pseudogene	family with sequence similarity 86 member B3, pseudogene [Source:HGNC Symbol;Acc:HGNC:44371]	Microglia_interactome	SCZ_Trubetskoy2022
ENSG00000106263	EIF3B	7	2393721	2420380	+	56	4.0606	2.4476e-05	0.000422039	protein_coding	eukaryotic translation initiation factor 3 subunit B [Source:HGNC Symbol;Acc:HGNC:3280]	Microglia_interactome	SCZ_Trubetskoy2022
ENSG00000221322	AC116533.1	11	17095499	17095582	+	16	4.0594	2.4604e-05	0.000423455	miRNA		Microglia_interactome	SCZ_Trubetskoy2022
ENSG00000160685	ZBTB7B	1	154975106	154990999	+	19	4.0503	2.5579e-05	0.000439416	protein_coding	zinc finger and BTB domain containing 7B [Source:HGNC Symbol;Acc:HGNC:18668]	Microglia_interactome	SCZ_Trubetskoy2022
ENSG00000246560	UBE2D3-AS1	4	103748768	103765256	+	20	4.0485	2.5778e-05	0.000442011	lncRNA	UBE2D3 antisense RNA 1 [Source:HGNC Symbol;Acc:HGNC:54095]	Microglia_interactome	SCZ_Trubetskoy2022
ENSG00000204267	TAP2	6	32789610	32806516	-	86	4.0446	2.6203e-05	0.000448465	protein_coding	transporter 2, ATP binding cassette subfamily B member [Source:HGNC Symbol;Acc:HGNC:44]	Microglia_interactome	SCZ_Trubetskoy2022
ENSG00000102898	NUTF2	16	67880785	67906470	+	15	4.0438	2.63e-05	0.000449292	protein_coding	nuclear transport factor 2 [Source:HGNC Symbol;Acc:HGNC:13722]	Microglia_interactome	SCZ_Trubetskoy2022
ENSG00000132600	PRMT7	16	68344854	68394755	+	68	4.0397	2.6754e-05	0.000456203	protein_coding	protein arginine methyltransferase 7 [Source:HGNC Symbol;Acc:HGNC:25557]	Microglia_interactome	SCZ_Trubetskoy2022
ENSG00000100219	XBP1	22	29190543	29196585	-	12	4.038	2.6954e-05	0.000458765	protein_coding	X-box binding protein 1 [Source:HGNC Symbol;Acc:HGNC:12801]	Microglia_interactome	SCZ_Trubetskoy2022
ENSG00000176749	CDK5R1	17	30814011	30818271	+	5	4.0371	2.7058e-05	0.000459687	protein_coding	cyclin dependent kinase 5 regulatory subunit 1 [Source:HGNC Symbol;Acc:HGNC:1775]	Microglia_interactome	SCZ_Trubetskoy2022
ENSG00000286198	ENSG00000286198	1	208418311	208444012	-	52	4.0354	2.7254e-05	0.000462166	lncRNA	novel transcript	Microglia_interactome	SCZ_Trubetskoy2022
ENSG00000136536	MARCHF7	2	160568968	160627538	+	75	4.0295	2.7951e-05	0.000473116	protein_coding	membrane associated ring-CH-type finger 7 [Source:HGNC Symbol;Acc:HGNC:17393]	Microglia_interactome	SCZ_Trubetskoy2022
ENSG00000249249	TICAM2-AS1	5	114937754	114959594	+	20	4.0252	2.8462e-05	0.000480883	lncRNA	TICAM2 antisense RNA 1 [Source:HGNC Symbol;Acc:HGNC:55575]	Microglia_interactome	SCZ_Trubetskoy2022
ENSG00000172803	SNX32	11	65601305	65624367	+	11	4.0244	2.8564e-05	0.000481724	protein_coding	sorting nexin 32 [Source:HGNC Symbol;Acc:HGNC:26423]	Microglia_interactome	SCZ_Trubetskoy2022
ENSG00000173214	MFSD4B	6	111580530	111766557	+	71	4.0227	2.8761e-05	0.000484161	protein_coding	major facilitator superfamily domain containing 4B [Source:HGNC Symbol;Acc:HGNC:21053]	Microglia_interactome	SCZ_Trubetskoy2022
ENSG00000130449	ZSWIM6	5	60628085	60841999	+	41	4.0219	2.8869e-05	0.000485094	protein_coding	zinc finger SWIM-type containing 6 [Source:HGNC Symbol;Acc:HGNC:29316]	Microglia_interactome	SCZ_Trubetskoy2022
ENSG00000131979	GCH1	14	55308726	55369544	-	10	4.0201	2.909e-05	0.000487919	protein_coding	GTP cyclohydrolase 1 [Source:HGNC Symbol;Acc:HGNC:4193]	Microglia_interactome	SCZ_Trubetskoy2022
ENSG00000107262	BAG1	9	33247818	33264718	-	27	4.0193	2.918e-05	0.00048854	protein_coding	BAG cochaperone 1 [Source:HGNC Symbol;Acc:HGNC:937]	Microglia_interactome	SCZ_Trubetskoy2022
ENSG00000122490	SLC66A2	18	77662420	77711657	-	43	4.0183	2.9308e-05	0.000489794	protein_coding	solute carrier family 66 member 2 [Source:HGNC Symbol;Acc:HGNC:26188]	Microglia_interactome	SCZ_Trubetskoy2022
ENSG00000110583	NAA40	11	63706431	63724791	+	16	4.0162	2.9568e-05	0.000493246	protein_coding	N-alpha-acetyltransferase 40, NatD catalytic subunit [Source:HGNC Symbol;Acc:HGNC:25845]	Microglia_interactome	SCZ_Trubetskoy2022
ENSG00000198554	WDHD1	14	55405667	55493823	-	21	4.0093	3.0451e-05	0.000507059	protein_coding	WD repeat and HMG-box DNA binding protein 1 [Source:HGNC Symbol;Acc:HGNC:23170]	Microglia_interactome	SCZ_Trubetskoy2022
ENSG00000205726	ITSN1	21	35014706	35272165	+	101	3.9995	3.1741e-05	0.000527587	protein_coding	intersectin 1 [Source:HGNC Symbol;Acc:HGNC:6183]	Microglia_interactome	SCZ_Trubetskoy2022
ENSG00000227741	ENSG00000227741	1	160171989	160178659	-	5	3.9928	3.2649e-05	0.000541703	lncRNA	novel transcript	Microglia_interactome	SCZ_Trubetskoy2022
ENSG00000128923	MINDY2	15	59063391	59154099	+	35	3.9847	3.3777e-05	0.000558675	protein_coding	MINDY lysine 48 deubiquitinase 2 [Source:HGNC Symbol;Acc:HGNC:26954]	Microglia_interactome	SCZ_Trubetskoy2022
ENSG00000140598	EFL1	15	82422547	82555114	-	58	3.9846	3.3793e-05	0.000558675	protein_coding	elongation factor like GTPase 1 [Source:HGNC Symbol;Acc:HGNC:25789]	Microglia_interactome	SCZ_Trubetskoy2022
ENSG00000227502	MROCKI	6	114189178	114194555	-	49	3.9821	3.416e-05	0.000563383	lncRNA	MARCKS cis regulating lncRNA promoter of cytokines and inflammation [Source:HGNC Symbol;Acc:HGNC:50323]	Microglia_interactome	SCZ_Trubetskoy2022
ENSG00000139697	SBNO1	12	123773656	123849394	-	48	3.9817	3.4211e-05	0.000563383	protein_coding	strawberry notch homolog 1 [Source:HGNC Symbol;Acc:HGNC:22973]	Microglia_interactome	SCZ_Trubetskoy2022
ENSG00000205220	PSMB10	16	67968409	67970767	-	6	3.9814	3.4261e-05	0.000563383	protein_coding	proteasome 20S subunit beta 10 [Source:HGNC Symbol;Acc:HGNC:9538]	Microglia_interactome	SCZ_Trubetskoy2022
ENSG00000163125	RPRD2	1	150335567	150449042	+	17	3.9784	3.4695e-05	0.000569504	protein_coding	regulation of nuclear pre-mRNA domain containing 2 [Source:HGNC Symbol;Acc:HGNC:29039]	Microglia_interactome	SCZ_Trubetskoy2022
ENSG00000143537	ADAM15	1	155023042	155035251	+	28	3.9763	3.4996e-05	0.000573425	protein_coding	ADAM metallopeptidase domain 15 [Source:HGNC Symbol;Acc:HGNC:193]	Microglia_interactome	SCZ_Trubetskoy2022
ENSG00000281357	ARRDC3-AS1	5	90676166	90911922	+	37	3.9757	3.5092e-05	0.000573978	lncRNA	ARRDC3 antisense RNA 1 [Source:HGNC Symbol;Acc:HGNC:44145]	Microglia_interactome	SCZ_Trubetskoy2022
ENSG00000285641	ENSG00000285641	1	153948326	153958722	-	6	3.9706	3.5851e-05	0.000585355	protein_coding	novel protein	Microglia_interactome	SCZ_Trubetskoy2022
ENSG00000262810	ENSG00000262810	17	1992975	2004854	+	7	3.9646	3.6752e-05	0.000599006	lncRNA	novel transcript, antisense to SMG6	Microglia_interactome	SCZ_Trubetskoy2022
ENSG00000259001	ENSG00000259001	14	20811207	20811844	-	24	3.9594	3.7576e-05	0.000611356	lncRNA	ribonuclease P RNA component H1	Microglia_interactome	SCZ_Trubetskoy2022
ENSG00000093000	NUP50	22	45559806	45583898	+	87	3.9581	3.7775e-05	0.000612984	protein_coding	nucleoporin 50 [Source:HGNC Symbol;Acc:HGNC:8065]	Microglia_interactome	SCZ_Trubetskoy2022
ENSG00000112531	QKI	6	163835032	163999624	+	132	3.9579	3.7809e-05	0.000612984	protein_coding	QKI, KH domain containing RNA binding [Source:HGNC Symbol;Acc:HGNC:21100]	Microglia_interactome	SCZ_Trubetskoy2022
ENSG00000171812	COL8A2	1	36560840	36590823	-	10	3.9574	3.7882e-05	0.00061309	protein_coding	collagen type VIII alpha 2 chain [Source:HGNC Symbol;Acc:HGNC:2216]	Microglia_interactome	SCZ_Trubetskoy2022
ENSG00000116161	CACYBP	1	174968300	174981163	+	8	3.9567	3.7995e-05	0.000613842	protein_coding	calcyclin binding protein [Source:HGNC Symbol;Acc:HGNC:30423]	Microglia_interactome	SCZ_Trubetskoy2022
ENSG00000205758	CRYZL1	21	34961647	35016232	-	26	3.9561	3.8094e-05	0.000614366	protein_coding	crystallin zeta like 1 [Source:HGNC Symbol;Acc:HGNC:2420]	Microglia_interactome	SCZ_Trubetskoy2022
ENSG00000232810	TNF	6	31543342	31546113	+	33	3.9552	3.824e-05	0.000615644	protein_coding	tumor necrosis factor [Source:HGNC Symbol;Acc:HGNC:11892]	Microglia_interactome	SCZ_Trubetskoy2022
ENSG00000265432	MIR4308	14	55344831	55344911	-	4	3.9536	3.8491e-05	0.000618605	miRNA	microRNA 4308 [Source:HGNC Symbol;Acc:HGNC:38206]	Microglia_interactome	SCZ_Trubetskoy2022
ENSG00000138430	OLA1	2	174937175	175113327	-	36	3.9526	3.8659e-05	0.000620077	protein_coding	Obg like ATPase 1 [Source:HGNC Symbol;Acc:HGNC:28833]	Microglia_interactome	SCZ_Trubetskoy2022
ENSG00000131503	ANKHD1	5	139781399	139919441	+	19	3.9522	3.8717e-05	0.000620077	protein_coding	ankyrin repeat and KH domain containing 1 [Source:HGNC Symbol;Acc:HGNC:24714]	Microglia_interactome	SCZ_Trubetskoy2022
ENSG00000103064	SLC7A6	16	68298419	68335726	+	37	3.9463	3.9679e-05	0.000634383	protein_coding	solute carrier family 7 member 6 [Source:HGNC Symbol;Acc:HGNC:11064]	Microglia_interactome	SCZ_Trubetskoy2022
ENSG00000283155	ENSG00000283155	5	139942028	139971708	-	23	3.9445	3.9981e-05	0.000638105	lncRNA	novel transcript	Microglia_interactome	SCZ_Trubetskoy2022
ENSG00000248993	ENSG00000248993	6	32905141	32920899	-	14	3.9425	4.0317e-05	0.000642356	protein_coding	novel protein	Microglia_interactome	SCZ_Trubetskoy2022
ENSG00000213380	COG8	16	69354043	69373486	-	20	3.9386	4.098e-05	0.000651794	protein_coding	component of oligomeric golgi complex 8 [Source:HGNC Symbol;Acc:HGNC:18623]	Microglia_interactome	SCZ_Trubetskoy2022
ENSG00000278376	ENSG00000278376	11	118661911	118663846	+	23	3.9355	4.1504e-05	0.000658992	lncRNA	novel transcript	Microglia_interactome	SCZ_Trubetskoy2022
ENSG00000124067	SLC12A4	16	67977377	68003504	-	17	3.9339	4.1794e-05	0.000662456	protein_coding	solute carrier family 12 member 4 [Source:HGNC Symbol;Acc:HGNC:10913]	Microglia_interactome	SCZ_Trubetskoy2022
ENSG00000173575	CHD2	15	93443419	93571226	+	113	3.9314	4.222e-05	0.000668061	protein_coding	chromodomain helicase DNA binding protein 2 [Source:HGNC Symbol;Acc:HGNC:1917]	Microglia_interactome	SCZ_Trubetskoy2022
ENSG00000250635	CXXC5-AS1	5	139028584	139029313	-	4	3.925	4.337e-05	0.000685015	lncRNA	CXXC5 antisense RNA 1 [Source:HGNC Symbol;Acc:HGNC:53009]	Microglia_interactome	SCZ_Trubetskoy2022
ENSG00000261884	ENSG00000261884	16	67963517	67969920	-	7	3.9246	4.344e-05	0.000685015	protein_coding	novel transcript	Microglia_interactome	SCZ_Trubetskoy2022
ENSG00000122008	POLK	5	74807581	74896969	+	30	3.9217	4.3967e-05	0.000692143	protein_coding	DNA polymerase kappa [Source:HGNC Symbol;Acc:HGNC:9183]	Microglia_interactome	SCZ_Trubetskoy2022
ENSG00000113732	ATP6V0E1	5	172410774	172462448	+	8	3.9204	4.4193e-05	0.000694515	protein_coding	ATPase H+ transporting V0 subunit e1 [Source:HGNC Symbol;Acc:HGNC:863]	Microglia_interactome	SCZ_Trubetskoy2022
ENSG00000154359	LONRF1	8	12579415	12613582	-	44	3.917	4.4829e-05	0.000702118	protein_coding	LON peptidase N-terminal domain and ring finger 1 [Source:HGNC Symbol;Acc:HGNC:26302]	Microglia_interactome	SCZ_Trubetskoy2022
ENSG00000226471	ENSG00000226471	22	29196671	29244547	+	21	3.917	4.4829e-05	0.000702118	lncRNA	novel transcript	Microglia_interactome	SCZ_Trubetskoy2022
ENSG00000103540	CCP110	16	19535133	19564730	+	75	3.9111	4.5938e-05	0.000718268	protein_coding	centriolar coiled-coil protein 110 [Source:HGNC Symbol;Acc:HGNC:24342]	Microglia_interactome	SCZ_Trubetskoy2022
ENSG00000277443	MARCKS	6	114178524	114184652	+	80	3.9025	4.7605e-05	0.000743073	protein_coding	myristoylated alanine rich protein kinase C substrate [Source:HGNC Symbol;Acc:HGNC:6759]	Microglia_interactome	SCZ_Trubetskoy2022
ENSG00000163931	TKT	3	53258728	53290068	-	89	3.8994	4.8206e-05	0.000751183	protein_coding	transketolase [Source:HGNC Symbol;Acc:HGNC:11834]	Microglia_interactome	SCZ_Trubetskoy2022
ENSG00000203778	FAM229B	6	112408794	112423993	+	18	3.898	4.8499e-05	0.00075367	protein_coding	family with sequence similarity 229 member B [Source:HGNC Symbol;Acc:HGNC:33858]	Microglia_interactome	SCZ_Trubetskoy2022
ENSG00000231389	HLA-DPA1	6	33032346	33048552	-	330	3.8978	4.8529e-05	0.00075367	protein_coding	major histocompatibility complex, class II, DP alpha 1 [Source:HGNC Symbol;Acc:HGNC:4938]	Microglia_interactome	SCZ_Trubetskoy2022
ENSG00000107077	KDM4C	9	6720863	7175648	+	127	3.8964	4.8816e-05	0.000756295	protein_coding	lysine demethylase 4C [Source:HGNC Symbol;Acc:HGNC:17071]	Microglia_interactome	SCZ_Trubetskoy2022
ENSG00000100592	DAAM1	14	59655364	59838123	+	80	3.8962	4.8862e-05	0.000756295	protein_coding	dishevelled associated activator of morphogenesis 1 [Source:HGNC Symbol;Acc:HGNC:18142]	Microglia_interactome	SCZ_Trubetskoy2022
ENSG00000141564	RPTOR	17	78518619	78940171	+	83	3.8956	4.8985e-05	0.000756929	protein_coding	regulatory associated protein of MTOR complex 1 [Source:HGNC Symbol;Acc:HGNC:30287]	Microglia_interactome	SCZ_Trubetskoy2022
ENSG00000286897	ENSG00000286897	15	59042122	59053203	+	12	3.8917	4.9775e-05	0.00076785	lncRNA	novel transcript	Microglia_interactome	SCZ_Trubetskoy2022
ENSG00000159314	ARHGAP27	17	43471268	43511787	-	57	3.8887	5.0382e-05	0.000775916	protein_coding	Rho GTPase activating protein 27 [Source:HGNC Symbol;Acc:HGNC:31813]	Microglia_interactome	SCZ_Trubetskoy2022
ENSG00000183741	CBX6	22	39257427	39268254	-	39	3.8877	5.0594e-05	0.000777883	protein_coding	chromobox 6 [Source:HGNC Symbol;Acc:HGNC:1556]	Microglia_interactome	SCZ_Trubetskoy2022
ENSG00000177565	TBL1XR1	3	176737128	176945788	-	123	3.8868	5.0779e-05	0.000779428	protein_coding	TBL1X/Y related 1 [Source:HGNC Symbol;Acc:HGNC:29529]	Microglia_interactome	SCZ_Trubetskoy2022
ENSG00000278535	DHRS11	17	34948309	34957233	+	13	3.8852	5.1129e-05	0.000783497	protein_coding	dehydrogenase/reductase 11 [Source:HGNC Symbol;Acc:HGNC:28639]	Microglia_interactome	SCZ_Trubetskoy2022
ENSG00000084764	MAPRE3	2	27193505	27250087	+	9	3.8803	5.2174e-05	0.000798184	protein_coding	microtubule associated protein RP/EB family member 3 [Source:HGNC Symbol;Acc:HGNC:6892]	Microglia_interactome	SCZ_Trubetskoy2022
ENSG00000108587	GOSR1	17	28804380	28854610	+	17	3.8789	5.2454e-05	0.000801139	protein_coding	golgi SNAP receptor complex member 1 [Source:HGNC Symbol;Acc:HGNC:4430]	Microglia_interactome	SCZ_Trubetskoy2022
ENSG00000153234	NR4A2	2	157180949	157198860	-	6	3.8752	5.3258e-05	0.000812074	protein_coding	nuclear receptor subfamily 4 group A member 2 [Source:HGNC Symbol;Acc:HGNC:7981]	Microglia_interactome	SCZ_Trubetskoy2022
ENSG00000167522	ANKRD11	16	89334038	89556969	-	112	3.8731	5.3734e-05	0.00081798	protein_coding	ankyrin repeat domain containing 11 [Source:HGNC Symbol;Acc:HGNC:21316]	Microglia_interactome	SCZ_Trubetskoy2022
ENSG00000150347	ARID5B	10	63661443	63856703	+	55	3.8703	5.4341e-05	0.00082544	protein_coding	AT-rich interaction domain 5B [Source:HGNC Symbol;Acc:HGNC:17362]	Microglia_interactome	SCZ_Trubetskoy2022
ENSG00000074935	TUBE1	6	112391866	112408732	-	19	3.8701	5.4403e-05	0.00082544	protein_coding	tubulin epsilon 1 [Source:HGNC Symbol;Acc:HGNC:20775]	Microglia_interactome	SCZ_Trubetskoy2022
ENSG00000110881	ASIC1	12	50451331	50477394	+	23	3.8672	5.5052e-05	0.000833916	protein_coding	acid sensing ion channel subunit 1 [Source:HGNC Symbol;Acc:HGNC:100]	Microglia_interactome	SCZ_Trubetskoy2022
ENSG00000176087	SLC35A4	5	139944031	139948685	+	25	3.8661	5.5298e-05	0.000836123	protein_coding	solute carrier family 35 member A4 [Source:HGNC Symbol;Acc:HGNC:20753]	Microglia_interactome	SCZ_Trubetskoy2022
ENSG00000089053	ANAPC5	12	121746048	121837699	-	45	3.8657	5.5379e-05	0.000836123	protein_coding	anaphase promoting complex subunit 5 [Source:HGNC Symbol;Acc:HGNC:15713]	Microglia_interactome	SCZ_Trubetskoy2022
ENSG00000172977	KAT5	11	65479467	65487075	+	35	3.8625	5.6116e-05	0.000845866	protein_coding	lysine acetyltransferase 5 [Source:HGNC Symbol;Acc:HGNC:5275]	Microglia_interactome	SCZ_Trubetskoy2022
ENSG00000009413	REV3L	6	111620231	111804918	-	50	3.8614	5.636e-05	0.000848158	protein_coding	REV3 like, DNA directed polymerase zeta catalytic subunit [Source:HGNC Symbol;Acc:HGNC:9968]	Microglia_interactome	SCZ_Trubetskoy2022
ENSG00000166260	COX11	17	53029263	53046064	-	52	3.8594	5.6831e-05	0.000853853	protein_coding	cytochrome c oxidase copper chaperone COX11 [Source:HGNC Symbol;Acc:HGNC:2261]	Microglia_interactome	SCZ_Trubetskoy2022
ENSG00000170802	FOXN2	2	48541776	48606434	+	20	3.8537	5.8184e-05	0.00087276	protein_coding	forkhead box N2 [Source:HGNC Symbol;Acc:HGNC:5281]	Microglia_interactome	SCZ_Trubetskoy2022
ENSG00000198431	TXNRD1	12	104609557	104744085	+	37	3.8464	5.993e-05	0.000895721	protein_coding	thioredoxin reductase 1 [Source:HGNC Symbol;Acc:HGNC:12437]	Microglia_interactome	SCZ_Trubetskoy2022
ENSG00000289198	ENSG00000289198	6	114176716	114178058	+	75	3.8463	5.9958e-05	0.000895721	lncRNA	novel transcript	Microglia_interactome	SCZ_Trubetskoy2022
ENSG00000137776	SLTM	15	59171249	59225878	-	11	3.8461	6.0006e-05	0.000895721	protein_coding	SAFB like transcription modulator [Source:HGNC Symbol;Acc:HGNC:20709]	Microglia_interactome	SCZ_Trubetskoy2022
ENSG00000038358	EDC4	16	67906955	67918402	+	8	3.8446	6.0363e-05	0.000899594	protein_coding	enhancer of mRNA decapping 4 [Source:HGNC Symbol;Acc:HGNC:17157]	Microglia_interactome	SCZ_Trubetskoy2022
ENSG00000104863	LIN7B	19	49617581	49621717	+	11	3.8426	6.0875e-05	0.000904481	protein_coding	lin-7 homolog B, crumbs cell polarity complex component [Source:HGNC Symbol;Acc:HGNC:17788]	Microglia_interactome	SCZ_Trubetskoy2022
ENSG00000155090	KLF10	8	103661012	103667953	-	14	3.8425	6.0887e-05	0.000904481	protein_coding	KLF transcription factor 10 [Source:HGNC Symbol;Acc:HGNC:11810]	Microglia_interactome	SCZ_Trubetskoy2022
ENSG00000261118	ENSG00000261118	16	89558425	89570868	-	71	3.8329	6.3329e-05	0.000939244	lncRNA	novel transcript, antisense to SPG7	Microglia_interactome	SCZ_Trubetskoy2022
ENSG00000110367	DDX6	11	118618472	118661873	-	46	3.8321	6.3531e-05	0.000940728	protein_coding	DEAD-box helicase 6 [Source:HGNC Symbol;Acc:HGNC:2747]	Microglia_interactome	SCZ_Trubetskoy2022
ENSG00000223865	HLA-DPB1	6	33043767	33057473	+	297	3.8289	6.4358e-05	0.000951446	protein_coding	major histocompatibility complex, class II, DP beta 1 [Source:HGNC Symbol;Acc:HGNC:4940]	Microglia_interactome	SCZ_Trubetskoy2022
ENSG00000122482	ZNF644	1	91380855	91487829	-	23	3.827	6.4852e-05	0.000957216	protein_coding	zinc finger protein 644 [Source:HGNC Symbol;Acc:HGNC:29222]	Microglia_interactome	SCZ_Trubetskoy2022
ENSG00000204252	HLA-DOA	6	32971959	32977368	-	58	3.8266	6.496e-05	0.000957278	protein_coding	major histocompatibility complex, class II, DO alpha [Source:HGNC Symbol;Acc:HGNC:4936]	Microglia_interactome	SCZ_Trubetskoy2022
ENSG00000170458	CD14	5	140011313	140013285	-	18	3.826	6.5109e-05	0.000957943	protein_coding	CD14 molecule [Source:HGNC Symbol;Acc:HGNC:1628]	Microglia_interactome	SCZ_Trubetskoy2022
ENSG00000158092	NCK1	3	136581050	136670448	+	22	3.8233	6.5831e-05	0.000965491	protein_coding	NCK adaptor protein 1 [Source:HGNC Symbol;Acc:HGNC:7664]	Microglia_interactome	SCZ_Trubetskoy2022
ENSG00000137500	CCDC90B	11	82970123	82997433	-	43	3.823	6.593e-05	0.000965491	protein_coding	coiled-coil domain containing 90B [Source:HGNC Symbol;Acc:HGNC:28108]	Microglia_interactome	SCZ_Trubetskoy2022
ENSG00000177380	PPFIA3	19	49622801	49654283	+	39	3.8229	6.5936e-05	0.000965491	protein_coding	PTPRF interacting protein alpha 3 [Source:HGNC Symbol;Acc:HGNC:9247]	Microglia_interactome	SCZ_Trubetskoy2022
ENSG00000286189	ENSG00000286189	4	85891333	85891883	+	1	3.8218	6.625e-05	0.000968552	lncRNA		Microglia_interactome	SCZ_Trubetskoy2022
ENSG00000162374	ELAVL4	1	50489701	50669444	+	24	3.8195	6.6868e-05	0.00097604	protein_coding	ELAV like RNA binding protein 4 [Source:HGNC Symbol;Acc:HGNC:3315]	Microglia_interactome	SCZ_Trubetskoy2022
ENSG00000233230	ENSG00000233230	2	48132817	48135315	+	41	3.8171	6.7523e-05	0.000982914	lncRNA	novel transcript	Microglia_interactome	SCZ_Trubetskoy2022
ENSG00000108671	PSMD11	17	30771397	30810337	+	4	3.817	6.7552e-05	0.000982914	protein_coding	proteasome 26S subunit, non-ATPase 11 [Source:HGNC Symbol;Acc:HGNC:9556]	Microglia_interactome	SCZ_Trubetskoy2022
ENSG00000119777	TMEM214	2	27255778	27264562	+	8	3.8155	6.7945e-05	0.000987075	protein_coding	transmembrane protein 214 [Source:HGNC Symbol;Acc:HGNC:25983]	Microglia_interactome	SCZ_Trubetskoy2022
ENSG00000226742	HSBP1L1	18	77724582	77730822	+	22	3.8151	6.8055e-05	0.000987119	protein_coding	heat shock factor binding protein 1 like 1 [Source:HGNC Symbol;Acc:HGNC:37243]	Microglia_interactome	SCZ_Trubetskoy2022
ENSG00000138722	MMRN1	4	90800683	90875780	+	55	3.8122	6.8868e-05	0.000997343	protein_coding	multimerin 1 [Source:HGNC Symbol;Acc:HGNC:7178]	Microglia_interactome	SCZ_Trubetskoy2022
ENSG00000246174	KCTD21-AS1	11	77850802	77886369	+	23	3.8069	7.0351e-05	0.00101722	lncRNA	KCTD21 antisense RNA 1 [Source:HGNC Symbol;Acc:HGNC:48674]	Microglia_interactome	SCZ_Trubetskoy2022
ENSG00000102904	TSNAXIP1	16	67840668	67866051	+	16	3.8063	7.0525e-05	0.00101814	protein_coding	translin associated factor X interacting protein 1 [Source:HGNC Symbol;Acc:HGNC:18586]	Microglia_interactome	SCZ_Trubetskoy2022
ENSG00000254846	ENSG00000254846	14	20812392	20815047	-	26	3.8022	7.1713e-05	0.00103231	lncRNA	novel transcript	Microglia_interactome	SCZ_Trubetskoy2022
ENSG00000243364	EFNA4	1	155036213	155042029	+	11	3.8021	7.173e-05	0.00103231	protein_coding	ephrin A4 [Source:HGNC Symbol;Acc:HGNC:3224]	Microglia_interactome	SCZ_Trubetskoy2022
ENSG00000197635	DPP4	2	162848755	162930904	-	40	3.8007	7.2139e-05	0.00103658	protein_coding	dipeptidyl peptidase 4 [Source:HGNC Symbol;Acc:HGNC:3009]	Microglia_interactome	SCZ_Trubetskoy2022
ENSG00000270083	ENSG00000270083	22	42485634	42486032	-	46	3.7992	7.2582e-05	0.00104132	lncRNA	novel transcript, sense intronic to NDUFA6	Microglia_interactome	SCZ_Trubetskoy2022
ENSG00000239213	NCK1-DT	3	136554187	136581460	-	14	3.7987	7.2741e-05	0.00104198	lncRNA	NCK1 divergent transcript [Source:HGNC Symbol;Acc:HGNC:49645]	Microglia_interactome	SCZ_Trubetskoy2022
ENSG00000122692	SMU1	9	33041763	33076672	-	40	3.7981	7.2911e-05	0.0010428	protein_coding	SMU1 DNA replication regulator and spliceosomal factor [Source:HGNC Symbol;Acc:HGNC:18247]	Microglia_interactome	SCZ_Trubetskoy2022
ENSG00000087085	ACHE	7	100487615	100494594	-	17	3.7975	7.3095e-05	0.00104381	protein_coding	acetylcholinesterase (Yt blood group) [Source:HGNC Symbol;Acc:HGNC:108]	Microglia_interactome	SCZ_Trubetskoy2022
ENSG00000164442	CITED2	6	139692944	139695785	-	93	3.7929	7.4463e-05	0.0010617	protein_coding	Cbp/p300 interacting transactivator with Glu/Asp rich carboxy-terminal domain 2 [Source:HGNC Symbol;Acc:HGNC:1987]	Microglia_interactome	SCZ_Trubetskoy2022
ENSG00000101307	SIRPB1	20	1542031	1600707	-	33	3.7876	7.6061e-05	0.00108281	protein_coding	signal regulatory protein beta 1 [Source:HGNC Symbol;Acc:HGNC:15928]	Microglia_interactome	SCZ_Trubetskoy2022
ENSG00000251246	ENSG00000251246	1	155036224	155059283	+	12	3.787	7.6229e-05	0.00108281	protein_coding	EFNA4-EFNA3 readthrough [Source:NCBI gene (formerly Entrezgene);Acc:125467750]	Microglia_interactome	SCZ_Trubetskoy2022
ENSG00000240065	PSMB9	6	32811913	32827628	+	68	3.7864	7.6416e-05	0.00108281	protein_coding	proteasome 20S subunit beta 9 [Source:HGNC Symbol;Acc:HGNC:9546]	Microglia_interactome	SCZ_Trubetskoy2022
ENSG00000260441	ENSG00000260441	16	68290065	68294346	-	15	3.7861	7.6513e-05	0.00108281	lncRNA	novel transcript, antisense to PLA2G15	Microglia_interactome	SCZ_Trubetskoy2022
ENSG00000283959	ENSG00000283959	8	103668469	103699346	+	16	3.7861	7.653e-05	0.00108281	lncRNA	novel transcript	Microglia_interactome	SCZ_Trubetskoy2022
ENSG00000216331	H1-12P	6	26195782	26196861	+	14	3.7826	7.759e-05	0.00109612	unprocessed_pseudogene	H1.12 linker histone, cluster member, pseudogene [Source:HGNC Symbol;Acc:HGNC:19163]	Microglia_interactome	SCZ_Trubetskoy2022
ENSG00000086065	CHMP5	9	33264877	33282068	+	21	3.7767	7.9469e-05	0.00112095	protein_coding	charged multivesicular body protein 5 [Source:HGNC Symbol;Acc:HGNC:26942]	Microglia_interactome	SCZ_Trubetskoy2022
ENSG00000138081	FBXO11	2	48016455	48133637	-	77	3.776	7.9685e-05	0.00112228	protein_coding	F-box protein 11 [Source:HGNC Symbol;Acc:HGNC:13590]	Microglia_interactome	SCZ_Trubetskoy2022
ENSG00000162736	NCSTN	1	160313084	160328742	+	36	3.7703	8.1534e-05	0.00114657	protein_coding	nicastrin [Source:HGNC Symbol;Acc:HGNC:17091]	Microglia_interactome	SCZ_Trubetskoy2022
ENSG00000213523	SRA1	5	139916925	139937262	-	20	3.766	8.293e-05	0.00116443	protein_coding	steroid receptor RNA activator 1 [Source:HGNC Symbol;Acc:HGNC:11281]	Microglia_interactome	SCZ_Trubetskoy2022
ENSG00000174672	BRSK2	11	1411129	1483919	+	45	3.7626	8.4087e-05	0.00117807	protein_coding	BR serine/threonine kinase 2 [Source:HGNC Symbol;Acc:HGNC:11405]	Microglia_interactome	SCZ_Trubetskoy2022
ENSG00000124788	ATXN1	6	16299343	16761722	-	96	3.7624	8.4157e-05	0.00117807	protein_coding	ataxin 1 [Source:HGNC Symbol;Acc:HGNC:10548]	Microglia_interactome	SCZ_Trubetskoy2022
ENSG00000266852	MIR4482-1	10	106028080	106028177	-	3	3.7567	8.6069e-05	0.00120301	miRNA	microRNA 4482 [Source:HGNC Symbol;Acc:HGNC:41792]	Microglia_interactome	SCZ_Trubetskoy2022
ENSG00000267121	FMNL1-DT	17	43268298	43299589	-	25	3.7562	8.6261e-05	0.00120387	lncRNA	FMNL1 divergent transcript [Source:HGNC Symbol;Acc:HGNC:55311]	Microglia_interactome	SCZ_Trubetskoy2022
ENSG00000167207	NOD2	16	50727499	50766988	+	32	3.7545	8.685e-05	0.00121026	protein_coding	nucleotide binding oligomerization domain containing 2 [Source:HGNC Symbol;Acc:HGNC:5331]	Microglia_interactome	SCZ_Trubetskoy2022
ENSG00000164038	SLC9B2	4	103941025	104006986	-	16	3.7522	8.7633e-05	0.00121933	protein_coding	solute carrier family 9 member B2 [Source:HGNC Symbol;Acc:HGNC:25143]	Microglia_interactome	SCZ_Trubetskoy2022
ENSG00000250264	ENSG00000250264	6	32781544	32806599	-	26	3.7481	8.9105e-05	0.00123794	protein_coding	novel protein, TAP2-HLA-DOB readthrough	Microglia_interactome	SCZ_Trubetskoy2022
ENSG00000260861	ENSG00000260861	20	1520790	1600655	-	13	3.747	8.9493e-05	0.00124146	protein_coding	novel protein, SIRPB1-SIRPD readthrough	Microglia_interactome	SCZ_Trubetskoy2022
ENSG00000185909	KLHDC8B	3	49209031	49213919	+	14	3.7437	9.0671e-05	0.00125592	protein_coding	kelch domain containing 8B [Source:HGNC Symbol;Acc:HGNC:28557]	Microglia_interactome	SCZ_Trubetskoy2022
ENSG00000232393	RPL5P6	1	91489476	91490361	+	7	3.7428	9.1006e-05	0.00125867	processed_pseudogene	ribosomal protein L5 pseudogene 6 [Source:HGNC Symbol;Acc:HGNC:35890]	Microglia_interactome	SCZ_Trubetskoy2022
ENSG00000278311	GGNBP2	17	34900761	34946278	+	19	3.7383	9.2641e-05	0.00127936	protein_coding	gametogenetin binding protein 2 [Source:HGNC Symbol;Acc:HGNC:19357]	Microglia_interactome	SCZ_Trubetskoy2022
ENSG00000136141	LRCH1	13	47127303	47327175	+	68	3.737	9.3129e-05	0.00128418	protein_coding	leucine rich repeats and calponin homology domain containing 1 [Source:HGNC Symbol;Acc:HGNC:20309]	Microglia_interactome	SCZ_Trubetskoy2022
ENSG00000146285	SCML4	6	108023358	108145521	-	52	3.7294	9.5956e-05	0.00132119	protein_coding	Scm polycomb group protein like 4 [Source:HGNC Symbol;Acc:HGNC:21397]	Microglia_interactome	SCZ_Trubetskoy2022
ENSG00000160714	UBE2Q1	1	154521053	154531504	-	28	3.7266	9.7041e-05	0.00133413	protein_coding	ubiquitin conjugating enzyme E2 Q1 [Source:HGNC Symbol;Acc:HGNC:15698]	Microglia_interactome	SCZ_Trubetskoy2022
ENSG00000118997	DNAH7	2	196602427	196933561	-	54	3.7256	9.7414e-05	0.00133727	protein_coding	dynein axonemal heavy chain 7 [Source:HGNC Symbol;Acc:HGNC:18661]	Microglia_interactome	SCZ_Trubetskoy2022
ENSG00000259316	ENSG00000259316	15	64473379	64673639	-	8	3.7178	0.00010048	0.00137731	protein_coding	novel protein	Microglia_interactome	SCZ_Trubetskoy2022
ENSG00000248905	FMN1	15	33057745	33486915	-	156	3.7099	0.00010366	0.00141879	protein_coding	formin 1 [Source:HGNC Symbol;Acc:HGNC:3768]	Microglia_interactome	SCZ_Trubetskoy2022
ENSG00000230773	ENSG00000230773	2	48151320	48541363	-	45	3.7086	0.0001042	0.00142407	lncRNA	novel transcript	Microglia_interactome	SCZ_Trubetskoy2022
ENSG00000177479	ARIH2	3	48956254	49023815	+	11	3.7079	0.0001045	0.00142605	protein_coding	ariadne RBR E3 ubiquitin protein ligase 2 [Source:HGNC Symbol;Acc:HGNC:690]	Microglia_interactome	SCZ_Trubetskoy2022
ENSG00000166803	PCLAF	15	64656503	64679886	-	9	3.7037	0.00010625	0.00144366	protein_coding	PCNA clamp associated factor [Source:HGNC Symbol;Acc:HGNC:28961]	Microglia_interactome	SCZ_Trubetskoy2022
ENSG00000260630	SNAI3-AS1	16	88729706	88753690	+	36	3.7037	0.00010622	0.00144366	lncRNA	SNAI3 antisense RNA 1 [Source:HGNC Symbol;Acc:HGNC:28327]	Microglia_interactome	SCZ_Trubetskoy2022
ENSG00000197535	MYO5A	15	52599478	52821329	-	119	3.7036	0.00010626	0.00144366	protein_coding	myosin VA [Source:HGNC Symbol;Acc:HGNC:7602]	Microglia_interactome	SCZ_Trubetskoy2022
ENSG00000175048	ZDHHC14	6	157802165	158099189	+	132	3.7022	0.00010686	0.00144968	protein_coding	zinc finger DHHC-type palmitoyltransferase 14 [Source:HGNC Symbol;Acc:HGNC:20341]	Microglia_interactome	SCZ_Trubetskoy2022
ENSG00000159792	PSKH1	16	67927157	67963579	+	3	3.7012	0.00010729	0.00145338	protein_coding	protein serine kinase H1 [Source:HGNC Symbol;Acc:HGNC:9529]	Microglia_interactome	SCZ_Trubetskoy2022
ENSG00000124074	ENKD1	16	67696848	67701168	-	6	3.6989	0.00010827	0.00146236	protein_coding	enkurin domain containing 1 [Source:HGNC Symbol;Acc:HGNC:25246]	Microglia_interactome	SCZ_Trubetskoy2022
ENSG00000159761	C16orf86	16	67700717	67702660	+	6	3.6989	0.00010827	0.00146236	protein_coding	chromosome 16 open reading frame 86 [Source:HGNC Symbol;Acc:HGNC:33755]	Microglia_interactome	SCZ_Trubetskoy2022
ENSG00000162244	RPL29	3	52027538	52029911	-	6	3.6979	0.00010871	0.00146615	protein_coding	ribosomal protein L29 [Source:HGNC Symbol;Acc:HGNC:10331]	Microglia_interactome	SCZ_Trubetskoy2022
ENSG00000197912	SPG7	16	89557127	89624174	+	209	3.696	0.0001095	0.00147465	protein_coding	SPG7 matrix AAA peptidase subunit, paraplegin [Source:HGNC Symbol;Acc:HGNC:11237]	Microglia_interactome	SCZ_Trubetskoy2022
ENSG00000261469	ENSG00000261469	16	68270748	68271570	-	10	3.6863	0.00011376	0.00152823	lncRNA	novel transcript, sense intronic to ESRP2	Microglia_interactome	SCZ_Trubetskoy2022
ENSG00000251201	TMED7-TICAM2	5	114914339	114961858	-	20	3.6862	0.00011381	0.00152823	protein_coding	TMED7-TICAM2 readthrough [Source:HGNC Symbol;Acc:HGNC:33945]	Microglia_interactome	SCZ_Trubetskoy2022
ENSG00000145779	TNFAIP8	5	118604387	118735383	+	53	3.684	0.0001148	0.00153929	protein_coding	TNF alpha induced protein 8 [Source:HGNC Symbol;Acc:HGNC:17260]	Microglia_interactome	SCZ_Trubetskoy2022
ENSG00000255234	CCDC90B-AS1	11	82997163	83134559	+	24	3.6828	0.00011534	0.00154428	lncRNA	CCDC90B antisense RNA 1 [Source:HGNC Symbol;Acc:HGNC:55505]	Microglia_interactome	SCZ_Trubetskoy2022
ENSG00000165282	PIGO	9	35087234	35096616	-	21	3.6824	0.00011551	0.00154432	protein_coding	phosphatidylinositol glycan anchor biosynthesis class O [Source:HGNC Symbol;Acc:HGNC:23215]	Microglia_interactome	SCZ_Trubetskoy2022
ENSG00000015676	NUDCD3	7	44418718	44530257	-	48	3.6766	0.00011816	0.00157746	protein_coding	NudC domain containing 3 [Source:HGNC Symbol;Acc:HGNC:22208]	Microglia_interactome	SCZ_Trubetskoy2022
ENSG00000289047	ENSG00000289047	6	32862076	32871535	+	46	3.676	0.00011848	0.00157945	lncRNA	novel transcript	Microglia_interactome	SCZ_Trubetskoy2022
ENSG00000120899	PTK2B	8	27168999	27316908	+	102	3.6734	0.00011966	0.00159288	protein_coding	protein tyrosine kinase 2 beta [Source:HGNC Symbol;Acc:HGNC:9612]	Microglia_interactome	SCZ_Trubetskoy2022
ENSG00000113163	CERT1	5	74652170	74807963	-	50	3.6725	0.00012009	0.0015963	protein_coding	ceramide transporter 1 [Source:HGNC Symbol;Acc:HGNC:2205]	Microglia_interactome	SCZ_Trubetskoy2022
ENSG00000227477	STK4-DT	20	43592435	43595600	-	12	3.6716	0.00012052	0.00159971	lncRNA	STK4 divergent transcript [Source:HGNC Symbol;Acc:HGNC:43811]	Microglia_interactome	SCZ_Trubetskoy2022
ENSG00000113108	APBB3	5	139937853	139944366	-	28	3.6686	0.00012194	0.00161623	protein_coding	amyloid beta precursor protein binding family B member 3 [Source:HGNC Symbol;Acc:HGNC:20708]	Microglia_interactome	SCZ_Trubetskoy2022
ENSG00000083799	CYLD	16	50775961	50835846	+	34	3.6678	0.00012234	0.00161921	protein_coding	CYLD lysine 63 deubiquitinase [Source:HGNC Symbol;Acc:HGNC:2584]	Microglia_interactome	SCZ_Trubetskoy2022
ENSG00000234719	NPIPB2	16	12021116	12070500	-	54	3.6635	0.00012438	0.00164385	protein_coding	nuclear pore complex interacting protein family member B2 [Source:HGNC Symbol;Acc:HGNC:37451]	Microglia_interactome	SCZ_Trubetskoy2022
ENSG00000226328	NUP50-DT	22	45528901	45559692	-	58	3.6626	0.00012484	0.00164757	lncRNA	NUP50 divergent transcript [Source:HGNC Symbol;Acc:HGNC:50502]	Microglia_interactome	SCZ_Trubetskoy2022
ENSG00000100209	HSCB	22	29138027	29153503	+	18	3.6577	0.00012726	0.0016771	protein_coding	HscB mitochondrial iron-sulfur cluster cochaperone [Source:HGNC Symbol;Acc:HGNC:28913]	Microglia_interactome	SCZ_Trubetskoy2022
ENSG00000204592	HLA-E	6	30457286	30461971	+	31	3.6569	0.00012764	0.00167743	protein_coding	major histocompatibility complex, class I, E [Source:HGNC Symbol;Acc:HGNC:4962]	Microglia_interactome	SCZ_Trubetskoy2022
ENSG00000183527	PSMG1	21	40546695	40555414	-	24	3.6567	0.00012775	0.00167743	protein_coding	proteasome assembly chaperone 1 [Source:HGNC Symbol;Acc:HGNC:3043]	Microglia_interactome	SCZ_Trubetskoy2022
ENSG00000270361	ENSG00000270361	1	154909846	154910535	+	5	3.6565	0.00012783	0.00167743	lncRNA	novel transcript	Microglia_interactome	SCZ_Trubetskoy2022
ENSG00000289103	ENSG00000289103	1	154973275	154974584	-	11	3.6557	0.00012823	0.00168029	lncRNA	novel transcript	Microglia_interactome	SCZ_Trubetskoy2022
ENSG00000157456	CCNB2	15	59397325	59417244	+	20	3.6552	0.00012848	0.00168117	protein_coding	cyclin B2 [Source:HGNC Symbol;Acc:HGNC:1580]	Microglia_interactome	SCZ_Trubetskoy2022
ENSG00000108387	SEPTIN4	17	56597611	56621729	-	29	3.6542	0.00012899	0.00168529	protein_coding	septin 4 [Source:HGNC Symbol;Acc:HGNC:9165]	Microglia_interactome	SCZ_Trubetskoy2022
ENSG00000168286	THAP11	16	67876223	67878098	+	6	3.6539	0.00012916	0.00168529	protein_coding	THAP domain containing 11 [Source:HGNC Symbol;Acc:HGNC:23194]	Microglia_interactome	SCZ_Trubetskoy2022
ENSG00000116062	MSH6	2	47922669	48037202	+	80	3.6521	0.00013008	0.0016949	protein_coding	mutS homolog 6 [Source:HGNC Symbol;Acc:HGNC:7329]	Microglia_interactome	SCZ_Trubetskoy2022
ENSG00000166200	COPS2	15	49398265	49447858	-	66	3.6391	0.00013678	0.00177968	protein_coding	COP9 signalosome subunit 2 [Source:HGNC Symbol;Acc:HGNC:30747]	Microglia_interactome	SCZ_Trubetskoy2022
ENSG00000092148	HECTD1	14	31569323	31677010	-	29	3.6359	0.00013853	0.00179991	protein_coding	HECT domain E3 ubiquitin protein ligase 1 [Source:HGNC Symbol;Acc:HGNC:20157]	Microglia_interactome	SCZ_Trubetskoy2022
ENSG00000120656	TAF12	1	28914341	28974803	-	13	3.6328	0.00014021	0.00181701	protein_coding	TATA-box binding protein associated factor 12 [Source:HGNC Symbol;Acc:HGNC:11545]	Microglia_interactome	SCZ_Trubetskoy2022
ENSG00000100027	YPEL1	22	22051825	22090083	-	23	3.6327	0.00014024	0.00181701	protein_coding	yippee like 1 [Source:HGNC Symbol;Acc:HGNC:12845]	Microglia_interactome	SCZ_Trubetskoy2022
ENSG00000115541	HSPE1	2	198364864	198368173	+	14	3.6278	0.00014292	0.00184914	protein_coding	heat shock protein family E (Hsp10) member 1 [Source:HGNC Symbol;Acc:HGNC:5269]	Microglia_interactome	SCZ_Trubetskoy2022
ENSG00000131149	GSE1	16	85203131	85709810	+	44	3.624	0.00014503	0.00187381	protein_coding	Gse1 coiled-coil protein [Source:HGNC Symbol;Acc:HGNC:28979]	Microglia_interactome	SCZ_Trubetskoy2022
ENSG00000134970	TMED7	5	114948907	114968689	-	17	3.6236	0.00014528	0.00187442	protein_coding	transmembrane p24 trafficking protein 7 [Source:HGNC Symbol;Acc:HGNC:24253]	Microglia_interactome	SCZ_Trubetskoy2022
ENSG00000099899	TRMT2A	22	20099398	20104915	-	32	3.6218	0.00014626	0.00188443	protein_coding	tRNA methyltransferase 2 homolog A [Source:HGNC Symbol;Acc:HGNC:24974]	Microglia_interactome	SCZ_Trubetskoy2022
ENSG00000172046	USP19	3	49145479	49158371	-	7	3.6192	0.00014775	0.00190097	protein_coding	ubiquitin specific peptidase 19 [Source:HGNC Symbol;Acc:HGNC:12617]	Microglia_interactome	SCZ_Trubetskoy2022
ENSG00000169118	CSNK1G1	15	64457724	64648372	-	22	3.6179	0.00014848	0.0019077	protein_coding	casein kinase 1 gamma 1 [Source:HGNC Symbol;Acc:HGNC:2454]	Microglia_interactome	SCZ_Trubetskoy2022
ENSG00000154079	SDHAF4	6	71276620	71299272	+	20	3.6142	0.00015065	0.00193289	protein_coding	succinate dehydrogenase complex assembly factor 4 [Source:HGNC Symbol;Acc:HGNC:20957]	Microglia_interactome	SCZ_Trubetskoy2022
ENSG00000175827	AP001266.1	11	65545092	65547316	-	24	3.6061	0.00015542	0.00199132	pseudogene		Microglia_interactome	SCZ_Trubetskoy2022
ENSG00000038945	MSR1	8	15965387	16424999	-	89	3.6029	0.00015736	0.00201338	protein_coding	macrophage scavenger receptor 1 [Source:HGNC Symbol;Acc:HGNC:7376]	Microglia_interactome	SCZ_Trubetskoy2022
ENSG00000279762	ENSG00000279762	17	30750990	30773056	-	5	3.6018	0.000158	0.00201877	lncRNA	novel transcript, antisense to PSMD11	Microglia_interactome	SCZ_Trubetskoy2022
ENSG00000122705	CLTA	9	36190853	36304778	+	22	3.5993	0.00015954	0.00203562	protein_coding	clathrin light chain A [Source:HGNC Symbol;Acc:HGNC:2090]	Microglia_interactome	SCZ_Trubetskoy2022
ENSG00000086598	TMED2	12	124069080	124083129	+	44	3.5979	0.00016039	0.00204364	protein_coding	transmembrane p24 trafficking protein 2 [Source:HGNC Symbol;Acc:HGNC:16996]	Microglia_interactome	SCZ_Trubetskoy2022
ENSG00000116266	STXBP3	1	109289296	109352145	+	41	3.5967	0.00016116	0.00205062	protein_coding	syntaxin binding protein 3 [Source:HGNC Symbol;Acc:HGNC:11446]	Microglia_interactome	SCZ_Trubetskoy2022
ENSG00000149925	ALDOA	16	30075485	30081778	+	7	3.5933	0.00016329	0.00207486	protein_coding	aldolase, fructose-bisphosphate A [Source:HGNC Symbol;Acc:HGNC:414]	Microglia_interactome	SCZ_Trubetskoy2022
ENSG00000249637	ANKHD1-DT	5	139750476	139781045	-	9	3.5886	0.00016626	0.0021097	lncRNA	ANKHD1 divergent transcript [Source:HGNC Symbol;Acc:HGNC:55564]	Microglia_interactome	SCZ_Trubetskoy2022
ENSG00000156113	KCNMA1	10	78629359	79398127	-	183	3.5859	0.00016797	0.00212847	protein_coding	potassium calcium-activated channel subfamily M alpha 1 [Source:HGNC Symbol;Acc:HGNC:6284]	Microglia_interactome	SCZ_Trubetskoy2022
ENSG00000154447	SH3RF1	4	170015410	170192107	-	17	3.5821	0.00017042	0.00215655	protein_coding	SH3 domain containing ring finger 1 [Source:HGNC Symbol;Acc:HGNC:17650]	Microglia_interactome	SCZ_Trubetskoy2022
ENSG00000185324	CDK10	16	89747145	89762762	+	54	3.5816	0.00017078	0.00215814	protein_coding	cyclin dependent kinase 10 [Source:HGNC Symbol;Acc:HGNC:1770]	Microglia_interactome	SCZ_Trubetskoy2022
ENSG00000113369	ARRDC3	5	90664448	90679134	-	39	3.581	0.00017113	0.00215961	protein_coding	arrestin domain containing 3 [Source:HGNC Symbol;Acc:HGNC:29263]	Microglia_interactome	SCZ_Trubetskoy2022
ENSG00000258655	ARHGAP5-AS1	14	32544152	32545999	-	3	3.5777	0.00017331	0.00218413	lncRNA	ARHGAP5 antisense RNA 1 (head to head) [Source:HGNC Symbol;Acc:HGNC:20279]	Microglia_interactome	SCZ_Trubetskoy2022
ENSG00000118420	UBE3D	6	83602109	83775560	-	27	3.5732	0.00017632	0.00221903	protein_coding	ubiquitin protein ligase E3D [Source:HGNC Symbol;Acc:HGNC:21381]	Microglia_interactome	SCZ_Trubetskoy2022
ENSG00000260488	ENSG00000260488	16	12070708	12071707	-	45	3.572	0.00017711	0.00222594	lncRNA	novel transcript, antisense to RUNDC2A	Microglia_interactome	SCZ_Trubetskoy2022
ENSG00000168993	CPLX1	4	778745	819917	-	27	3.5715	0.00017748	0.00222756	protein_coding	complexin 1 [Source:HGNC Symbol;Acc:HGNC:2309]	Microglia_interactome	SCZ_Trubetskoy2022
ENSG00000198668	CALM1	14	90862846	90874612	+	73	3.5667	0.00018073	0.00226526	protein_coding	calmodulin 1 [Source:HGNC Symbol;Acc:HGNC:1442]	Microglia_interactome	SCZ_Trubetskoy2022
ENSG00000111802	TDP2	6	24650207	24667158	-	35	3.5646	0.00018218	0.00228034	protein_coding	tyrosyl-DNA phosphodiesterase 2 [Source:HGNC Symbol;Acc:HGNC:17768]	Microglia_interactome	SCZ_Trubetskoy2022
ENSG00000241135	LINC00881	3	156807423	156853346	+	17	3.5636	0.0001829	0.00228625	lncRNA	long intergenic non-protein coding RNA 881 [Source:HGNC Symbol;Acc:HGNC:48567]	Microglia_interactome	SCZ_Trubetskoy2022
ENSG00000221420	SNORA81	3	186504464	186504641	+	18	3.5613	0.0001845	0.00230313	snoRNA	small nucleolar RNA, H/ACA box 81 [Source:HGNC Symbol;Acc:HGNC:32667]	Microglia_interactome	SCZ_Trubetskoy2022
ENSG00000153944	MSI2	17	55333212	55762050	+	151	3.561	0.00018475	0.00230313	protein_coding	musashi RNA binding protein 2 [Source:HGNC Symbol;Acc:HGNC:18585]	Microglia_interactome	SCZ_Trubetskoy2022
ENSG00000235568	NFAM1	22	42776413	42828409	-	26	3.5555	0.00018863	0.00234603	protein_coding	NFAT activating protein with ITAM motif 1 [Source:HGNC Symbol;Acc:HGNC:29872]	Microglia_interactome	SCZ_Trubetskoy2022
ENSG00000100991	TRPC4AP	20	33590207	33680610	-	8	3.5554	0.0001887	0.00234603	protein_coding	transient receptor potential cation channel subfamily C member 4 associated protein [Source:HGNC Symbol;Acc:HGNC:16181]	Microglia_interactome	SCZ_Trubetskoy2022
ENSG00000105738	SIPA1L3	19	38397848	38699009	+	62	3.5541	0.00018962	0.0023543	protein_coding	signal induced proliferation associated 1 like 3 [Source:HGNC Symbol;Acc:HGNC:23801]	Microglia_interactome	SCZ_Trubetskoy2022
ENSG00000261644	CYLD-AS1	16	50761328	50776726	-	18	3.5466	0.00019512	0.00241933	lncRNA	CYLD antisense RNA 1 [Source:HGNC Symbol;Acc:HGNC:55352]	Microglia_interactome	SCZ_Trubetskoy2022
ENSG00000119689	DLST	14	75348594	75370446	+	32	3.5389	0.00020087	0.00248728	protein_coding	dihydrolipoamide S-succinyltransferase [Source:HGNC Symbol;Acc:HGNC:2911]	Microglia_interactome	SCZ_Trubetskoy2022
ENSG00000242622	GSK3B-DT	3	119813742	119855630	+	17	3.5375	0.00020194	0.00249606	lncRNA	GSK3B divergent transcript [Source:HGNC Symbol;Acc:HGNC:55635]	Microglia_interactome	SCZ_Trubetskoy2022
ENSG00000172922	RNASEH2C	11	65481476	65488289	-	29	3.5373	0.00020212	0.00249606	protein_coding	ribonuclease H2 subunit C [Source:HGNC Symbol;Acc:HGNC:24116]	Microglia_interactome	SCZ_Trubetskoy2022
ENSG00000143771	CNIH4	1	224544560	224567161	+	16	3.5356	0.0002034	0.00250578	protein_coding	cornichon family member 4 [Source:HGNC Symbol;Acc:HGNC:25013]	Microglia_interactome	SCZ_Trubetskoy2022
ENSG00000159199	ATP5MC1	17	46970127	46973233	+	13	3.5356	0.00020345	0.00250578	protein_coding	ATP synthase membrane subunit c locus 1 [Source:HGNC Symbol;Acc:HGNC:841]	Microglia_interactome	SCZ_Trubetskoy2022
ENSG00000224152	BAZ2B-AS1	2	160471803	160475148	+	9	3.534	0.00020467	0.00251744	lncRNA	BAZ2B antisense RNA 1 [Source:HGNC Symbol;Acc:HGNC:55862]	Microglia_interactome	SCZ_Trubetskoy2022
ENSG00000166166	TRMT61A	14	103995533	104003410	+	16	3.5326	0.00020572	0.00252699	protein_coding	tRNA methyltransferase 61A [Source:HGNC Symbol;Acc:HGNC:23790]	Microglia_interactome	SCZ_Trubetskoy2022
ENSG00000132604	TERF2	16	69389470	69442474	-	18	3.5318	0.00020633	0.0025291	protein_coding	telomeric repeat binding factor 2 [Source:HGNC Symbol;Acc:HGNC:11729]	Microglia_interactome	SCZ_Trubetskoy2022
ENSG00000200418	SNORA63	3	186504112	186504234	+	19	3.5317	0.00020644	0.0025291	snoRNA	small nucleolar RNA, H/ACA box 63B [Source:HGNC Symbol;Acc:HGNC:52209]	Microglia_interactome	SCZ_Trubetskoy2022
ENSG00000148331	ASB6	9	132396883	132404448	-	20	3.5312	0.00020683	0.00253051	protein_coding	ankyrin repeat and SOCS box containing 6 [Source:HGNC Symbol;Acc:HGNC:17181]	Microglia_interactome	SCZ_Trubetskoy2022
ENSG00000119383	PTPA	9	131873229	131911225	+	38	3.5287	0.00020884	0.00255172	protein_coding	protein phosphatase 2 phosphatase activator [Source:HGNC Symbol;Acc:HGNC:9308]	Microglia_interactome	SCZ_Trubetskoy2022
ENSG00000144028	SNRNP200	2	96940076	96987009	-	15	3.5186	0.00021689	0.00264657	protein_coding	small nuclear ribonucleoprotein U5 subunit 200 [Source:HGNC Symbol;Acc:HGNC:30859]	Microglia_interactome	SCZ_Trubetskoy2022
ENSG00000228008	ENSG00000228008	3	49941278	49954370	+	4	3.5166	0.00021856	0.00266343	lncRNA		Microglia_interactome	SCZ_Trubetskoy2022
ENSG00000162735	PEX19	1	160246597	160256138	-	10	3.5148	0.00022003	0.00267781	protein_coding	peroxisomal biogenesis factor 19 [Source:HGNC Symbol;Acc:HGNC:9713]	Microglia_interactome	SCZ_Trubetskoy2022
ENSG00000177352	CCDC71	3	49199968	49203764	-	10	3.513	0.00022153	0.00269251	protein_coding	coiled-coil domain containing 71 [Source:HGNC Symbol;Acc:HGNC:25760]	Microglia_interactome	SCZ_Trubetskoy2022
ENSG00000272617	ENSG00000272617	16	69362547	69368774	-	3	3.5095	0.00022451	0.00272514	protein_coding	novel protein, COG8-PDF readthrough	Microglia_interactome	SCZ_Trubetskoy2022
ENSG00000258583	LINC01500	14	59113349	59650965	+	56	3.508	0.00022578	0.00273695	lncRNA	long intergenic non-protein coding RNA 1500 [Source:HGNC Symbol;Acc:HGNC:51166]	Microglia_interactome	SCZ_Trubetskoy2022
ENSG00000125450	NUP85	17	73201754	73231853	+	41	3.5069	0.00022666	0.00274401	protein_coding	nucleoporin 85 [Source:HGNC Symbol;Acc:HGNC:8734]	Microglia_interactome	SCZ_Trubetskoy2022
ENSG00000117593	DARS2	1	173793791	173827946	+	13	3.5061	0.00022734	0.00274864	protein_coding	aspartyl-tRNA synthetase 2, mitochondrial [Source:HGNC Symbol;Acc:HGNC:25538]	Microglia_interactome	SCZ_Trubetskoy2022
ENSG00000104388	RAB2A	8	61429495	61536203	+	23	3.505	0.00022833	0.002757	protein_coding	RAB2A, member RAS oncogene family [Source:HGNC Symbol;Acc:HGNC:9763]	Microglia_interactome	SCZ_Trubetskoy2022
ENSG00000150672	DLG2	11	83166055	85338966	-	61	3.5001	0.00023258	0.00280464	protein_coding	discs large MAGUK scaffold protein 2 [Source:HGNC Symbol;Acc:HGNC:2901]	Microglia_interactome	SCZ_Trubetskoy2022
ENSG00000121101	TEX14	17	56634039	56769416	-	12	3.4992	0.00023334	0.00281013	protein_coding	testis expressed 14, intercellular bridge forming factor [Source:HGNC Symbol;Acc:HGNC:11737]	Microglia_interactome	SCZ_Trubetskoy2022
ENSG00000159063	ALG8	11	77806290	77850706	-	86	3.4956	0.00023649	0.00284435	protein_coding	ALG8 alpha-1,3-glucosyltransferase [Source:HGNC Symbol;Acc:HGNC:23161]	Microglia_interactome	SCZ_Trubetskoy2022
ENSG00000172845	SP3	2	174745578	174830101	-	81	3.4944	0.00023754	0.00285326	protein_coding	Sp3 transcription factor [Source:HGNC Symbol;Acc:HGNC:11208]	Microglia_interactome	SCZ_Trubetskoy2022
ENSG00000111199	TRPV4	12	110220892	110271211	-	18	3.4927	0.00023909	0.00286815	protein_coding	transient receptor potential cation channel subfamily V member 4 [Source:HGNC Symbol;Acc:HGNC:18083]	Microglia_interactome	SCZ_Trubetskoy2022
ENSG00000172775	PSME3IP1	16	57186378	57220028	-	32	3.4897	0.00024181	0.00289701	protein_coding	proteasome activator subunit 3 interacting protein 1 [Source:HGNC Symbol;Acc:HGNC:29856]	Microglia_interactome	SCZ_Trubetskoy2022
ENSG00000001084	GCLC	6	53362139	53481768	-	56	3.4889	0.00024254	0.00290075	protein_coding	glutamate-cysteine ligase catalytic subunit [Source:HGNC Symbol;Acc:HGNC:4311]	Microglia_interactome	SCZ_Trubetskoy2022
ENSG00000244255	ENSG00000244255	6	31895475	31919825	+	16	3.4882	0.00024314	0.00290075	protein_coding	novel complement component 2 (C2) and complement factor B (CFB) protein	Microglia_interactome	SCZ_Trubetskoy2022
ENSG00000160888	IER2	19	13261225	13265725	+	6	3.488	0.00024337	0.00290075	protein_coding	immediate early response 2 [Source:HGNC Symbol;Acc:HGNC:28871]	Microglia_interactome	SCZ_Trubetskoy2022
ENSG00000153310	CYRIB	8	130851839	131029750	-	91	3.4879	0.00024338	0.00290075	protein_coding	CYFIP related Rac1 interactor B [Source:HGNC Symbol;Acc:HGNC:25216]	Microglia_interactome	SCZ_Trubetskoy2022
ENSG00000255568	BRWD1-IT2	21	40685887	40686886	-	12	3.4875	0.00024379	0.00290189	sense_intronic		Microglia_interactome	SCZ_Trubetskoy2022
ENSG00000163346	PBXIP1	1	154916552	154928599	-	6	3.4855	0.00024556	0.00291919	protein_coding	PBX homeobox interacting protein 1 [Source:HGNC Symbol;Acc:HGNC:21199]	Microglia_interactome	SCZ_Trubetskoy2022
ENSG00000183578	TNFAIP8L3	15	51348795	51397473	-	13	3.484	0.000247	0.00293253	protein_coding	TNF alpha induced protein 8 like 3 [Source:HGNC Symbol;Acc:HGNC:20620]	Microglia_interactome	SCZ_Trubetskoy2022
ENSG00000102981	PARD6A	16	67694849	67696677	+	4	3.4821	0.00024874	0.00294939	protein_coding	par-6 family cell polarity regulator alpha [Source:HGNC Symbol;Acc:HGNC:15943]	Microglia_interactome	SCZ_Trubetskoy2022
ENSG00000095794	CREM	10	35415719	35501886	+	60	3.4815	0.00024934	0.00295271	protein_coding	cAMP responsive element modulator [Source:HGNC Symbol;Acc:HGNC:2352]	Microglia_interactome	SCZ_Trubetskoy2022
ENSG00000185658	BRWD1	21	40556102	40693485	-	73	3.478	0.00025259	0.00298736	protein_coding	bromodomain and WD repeat domain containing 1 [Source:HGNC Symbol;Acc:HGNC:12760]	Microglia_interactome	SCZ_Trubetskoy2022
ENSG00000213639	PPP1CB	2	28974506	29025806	+	45	3.4776	0.00025298	0.00298814	protein_coding	protein phosphatase 1 catalytic subunit beta [Source:HGNC Symbol;Acc:HGNC:9282]	Microglia_interactome	SCZ_Trubetskoy2022
ENSG00000144021	CIAO1	2	96931897	96939911	+	11	3.4765	0.00025404	0.00299683	protein_coding	cytosolic iron-sulfur assembly component 1 [Source:HGNC Symbol;Acc:HGNC:14280]	Microglia_interactome	SCZ_Trubetskoy2022
ENSG00000267141	ENSG00000267141	19	1860249	1862018	+	3	3.476	0.00025443	0.00299759	lncRNA	novel transcript, antisense to KLF16	Microglia_interactome	SCZ_Trubetskoy2022
ENSG00000159720	ATP6V0D1	16	67471917	67515084	-	16	3.475	0.00025544	0.00300566	protein_coding	ATPase H+ transporting V0 subunit d1 [Source:HGNC Symbol;Acc:HGNC:13724]	Microglia_interactome	SCZ_Trubetskoy2022
ENSG00000099999	RNF215	22	30764800	30817760	-	78	3.4698	0.00026045	0.0030607	protein_coding	ring finger protein 215 [Source:HGNC Symbol;Acc:HGNC:33434]	Microglia_interactome	SCZ_Trubetskoy2022
ENSG00000072736	NFATC3	16	68118654	68263162	+	12	3.4659	0.0002642	0.00310082	protein_coding	nuclear factor of activated T cells 3 [Source:HGNC Symbol;Acc:HGNC:7777]	Microglia_interactome	SCZ_Trubetskoy2022
ENSG00000256092	SBNO1-AS1	12	123848415	123850660	+	31	3.4647	0.00026545	0.00311098	lncRNA	SBNO1 antisense RNA 1 [Source:HGNC Symbol;Acc:HGNC:54355]	Microglia_interactome	SCZ_Trubetskoy2022
ENSG00000233906	ENSG00000233906	9	23671786	23672397	-	23	3.4644	0.00026574	0.00311098	lncRNA		Microglia_interactome	SCZ_Trubetskoy2022
ENSG00000204257	HLA-DMA	6	32916390	32936871	-	52	3.464	0.00026614	0.00311171	protein_coding	major histocompatibility complex, class II, DM alpha [Source:HGNC Symbol;Acc:HGNC:4934]	Microglia_interactome	SCZ_Trubetskoy2022
ENSG00000170634	ACYP2	2	54197975	54532437	+	41	3.4636	0.00026655	0.00311256	protein_coding	acylphosphatase 2 [Source:HGNC Symbol;Acc:HGNC:180]	Microglia_interactome	SCZ_Trubetskoy2022
ENSG00000137845	ADAM10	15	58881008	59041990	-	57	3.4622	0.00026785	0.00312379	protein_coding	ADAM metallopeptidase domain 10 [Source:HGNC Symbol;Acc:HGNC:188]	Microglia_interactome	SCZ_Trubetskoy2022
ENSG00000166794	PPIB	15	64447939	64455333	-	23	3.4598	0.00027033	0.0031465	protein_coding	peptidylprolyl isomerase B [Source:HGNC Symbol;Acc:HGNC:9255]	Microglia_interactome	SCZ_Trubetskoy2022
ENSG00000118260	CREB1	2	208394461	208470712	+	28	3.4596	0.00027048	0.0031465	protein_coding	cAMP responsive element binding protein 1 [Source:HGNC Symbol;Acc:HGNC:2345]	Microglia_interactome	SCZ_Trubetskoy2022
ENSG00000104907	TRMT1	19	13215716	13228381	-	9	3.4588	0.00027125	0.00315149	protein_coding	tRNA methyltransferase 1 [Source:HGNC Symbol;Acc:HGNC:25980]	Microglia_interactome	SCZ_Trubetskoy2022
ENSG00000087087	SRRT	7	100472725	100486285	+	18	3.4576	0.00027253	0.00316238	protein_coding	serrate, RNA effector molecule [Source:HGNC Symbol;Acc:HGNC:24101]	Microglia_interactome	SCZ_Trubetskoy2022
ENSG00000217275	ENSG00000217275	6	26202384	26202882	+	13	3.4556	0.00027449	0.00318112	processed_pseudogene	ribosomal protein S10 (RPS10) pseudogene	Microglia_interactome	SCZ_Trubetskoy2022
ENSG00000272991	ENSG00000272991	21	40556395	40556825	+	11	3.453	0.00027724	0.00320896	lncRNA	novel transcript, antisense to BRWD1	Microglia_interactome	SCZ_Trubetskoy2022
ENSG00000213128	RPL32P31	17	78516003	78516405	+	4	3.4525	0.00027773	0.0032106	processed_pseudogene	ribosomal protein L32 pseudogene 31 [Source:HGNC Symbol;Acc:HGNC:37035]	Microglia_interactome	SCZ_Trubetskoy2022
ENSG00000233554	B4GALT1-AS1	9	33166946	33182863	+	31	3.4513	0.00027898	0.00321518	lncRNA	B4GALT1 antisense RNA 1 [Source:HGNC Symbol;Acc:HGNC:49910]	Microglia_interactome	SCZ_Trubetskoy2022
ENSG00000270049	ATP6V0D1-DT	16	67515217	67539880	+	12	3.4511	0.00027915	0.00321518	lncRNA	ATP6V0D1 divergent transcript [Source:HGNC Symbol;Acc:HGNC:55268]	Microglia_interactome	SCZ_Trubetskoy2022
ENSG00000231445	TIMM8AP1	2	162933867	162934161	-	3	3.451	0.0002793	0.00321518	processed_pseudogene	translocase of inner mitochondrial membrane 8A pseudogene 1 [Source:HGNC Symbol;Acc:HGNC:17802]	Microglia_interactome	SCZ_Trubetskoy2022
ENSG00000163624	CDS1	4	85504280	85572487	+	13	3.4507	0.00027952	0.00321518	protein_coding	CDP-diacylglycerol synthase 1 [Source:HGNC Symbol;Acc:HGNC:1800]	Microglia_interactome	SCZ_Trubetskoy2022
ENSG00000287425	ENSG00000287425	11	73694494	73696607	+	18	3.4501	0.00028015	0.00321841	lncRNA	novel transcript	Microglia_interactome	SCZ_Trubetskoy2022
ENSG00000065621	GSTO2	10	106028631	106064708	+	27	3.4477	0.0002827	0.00324367	protein_coding	glutathione S-transferase omega 2 [Source:HGNC Symbol;Acc:HGNC:23064]	Microglia_interactome	SCZ_Trubetskoy2022
ENSG00000050130	JKAMP	14	59951161	59972128	+	28	3.4464	0.00028407	0.00325534	protein_coding	JNK1/MAPK8 associated membrane protein [Source:HGNC Symbol;Acc:HGNC:20184]	Microglia_interactome	SCZ_Trubetskoy2022
ENSG00000274922	ENSG00000274922	13	113341083	113344173	-	13	3.4457	0.00028476	0.00325919	lncRNA	novel transcript	Microglia_interactome	SCZ_Trubetskoy2022
ENSG00000227431	CSE1L-DT	20	47657000	47662705	-	10	3.4454	0.00028515	0.00325961	lncRNA	CSE1L divergent transcript [Source:HGNC Symbol;Acc:HGNC:51232]	Microglia_interactome	SCZ_Trubetskoy2022
ENSG00000122218	COPA	1	160258384	160313356	-	33	3.4445	0.00028609	0.00326631	protein_coding	COPI coat complex subunit alpha [Source:HGNC Symbol;Acc:HGNC:2230]	Microglia_interactome	SCZ_Trubetskoy2022
ENSG00000254996	ANKHD1-EIF4EBP3	5	139781493	139929154	+	12	3.4401	0.00029075	0.00331541	protein_coding	ANKHD1-EIF4EBP3 readthrough [Source:HGNC Symbol;Acc:HGNC:33530]	Microglia_interactome	SCZ_Trubetskoy2022
ENSG00000156976	EIF4A2	3	186500994	186507686	+	26	3.4361	0.00029502	0.00335995	protein_coding	eukaryotic translation initiation factor 4A2 [Source:HGNC Symbol;Acc:HGNC:3284]	Microglia_interactome	SCZ_Trubetskoy2022
ENSG00000139433	GLTP	12	110288750	110318346	-	7	3.4352	0.00029611	0.00336821	protein_coding	glycolipid transfer protein [Source:HGNC Symbol;Acc:HGNC:24867]	Microglia_interactome	SCZ_Trubetskoy2022
ENSG00000150977	RILPL2	12	123899586	123921231	-	20	3.4347	0.00029661	0.00336974	protein_coding	Rab interacting lysosomal protein like 2 [Source:HGNC Symbol;Acc:HGNC:28787]	Microglia_interactome	SCZ_Trubetskoy2022
ENSG00000204653	ASPDH	19	51014857	51017947	-	17	3.4312	0.00030046	0.00340928	protein_coding	aspartate dehydrogenase domain containing [Source:HGNC Symbol;Acc:HGNC:33856]	Microglia_interactome	SCZ_Trubetskoy2022
ENSG00000133056	PIK3C2B	1	204391756	204463933	-	41	3.4295	0.00030233	0.00342628	protein_coding	phosphatidylinositol-4-phosphate 3-kinase catalytic subunit type 2 beta [Source:HGNC Symbol;Acc:HGNC:8972]	Microglia_interactome	SCZ_Trubetskoy2022
ENSG00000124207	CSE1L	20	47662783	47713497	+	10	3.4281	0.00030391	0.00343996	protein_coding	chromosome segregation 1 like [Source:HGNC Symbol;Acc:HGNC:2431]	Microglia_interactome	SCZ_Trubetskoy2022
ENSG00000183864	TOB2	22	41829498	41842805	-	7	3.4234	0.00030923	0.00349589	protein_coding	transducer of ERBB2, 2 [Source:HGNC Symbol;Acc:HGNC:11980]	Microglia_interactome	SCZ_Trubetskoy2022
ENSG00000179950	PUF60	8	144898514	144911522	-	20	3.4219	0.00031091	0.00351058	protein_coding	poly(U) binding splicing factor 60 [Source:HGNC Symbol;Acc:HGNC:17042]	Microglia_interactome	SCZ_Trubetskoy2022
ENSG00000214106	PAXIP1-AS2	7	154720170	154743898	+	46	3.4194	0.00031384	0.00353933	lncRNA	PAXIP1 antisense RNA 2 [Source:HGNC Symbol;Acc:HGNC:48958]	Microglia_interactome	SCZ_Trubetskoy2022
ENSG00000227507	LTB	6	31548302	31550299	-	32	3.4185	0.00031489	0.00354684	protein_coding	lymphotoxin beta [Source:HGNC Symbol;Acc:HGNC:6711]	Microglia_interactome	SCZ_Trubetskoy2022
ENSG00000196950	SLC39A10	2	196440701	196602426	+	37	3.4131	0.0003212	0.0036135	protein_coding	solute carrier family 39 member 10 [Source:HGNC Symbol;Acc:HGNC:20861]	Microglia_interactome	SCZ_Trubetskoy2022
ENSG00000108094	CUL2	10	35297432	35415934	-	85	3.4125	0.00032182	0.00361607	protein_coding	cullin 2 [Source:HGNC Symbol;Acc:HGNC:2552]	Microglia_interactome	SCZ_Trubetskoy2022
ENSG00000148356	LRSAM1	9	130213768	130265778	+	44	3.41	0.00032483	0.00364545	protein_coding	leucine rich repeat and sterile alpha motif containing 1 [Source:HGNC Symbol;Acc:HGNC:25135]	Microglia_interactome	SCZ_Trubetskoy2022
ENSG00000167208	SNX20	16	50700211	50715264	-	28	3.4091	0.00032584	0.00365234	protein_coding	sorting nexin 20 [Source:HGNC Symbol;Acc:HGNC:30390]	Microglia_interactome	SCZ_Trubetskoy2022
ENSG00000152219	ARL14EP	11	30344651	30359770	+	21	3.4086	0.00032654	0.00365574	protein_coding	ADP ribosylation factor like GTPase 14 effector protein [Source:HGNC Symbol;Acc:HGNC:26798]	Microglia_interactome	SCZ_Trubetskoy2022
ENSG00000264947	hsa-mir-3181	16	50776216	50776288	+	19	3.4069	0.00032858	0.00367412	miRNA	microRNA 3181 [Source:HGNC Symbol;Acc:HGNC:38378]	Microglia_interactome	SCZ_Trubetskoy2022
ENSG00000234616	JRK	8	143738874	143763386	-	76	3.405	0.0003308	0.00369447	protein_coding	Jrk helix-turn-helix protein [Source:HGNC Symbol;Acc:HGNC:6199]	Microglia_interactome	SCZ_Trubetskoy2022
ENSG00000146828	SLC12A9	7	100424442	100464632	+	24	3.4046	0.00033127	0.00369524	protein_coding	solute carrier family 12 member 9 [Source:HGNC Symbol;Acc:HGNC:17435]	Microglia_interactome	SCZ_Trubetskoy2022
ENSG00000176125	UFSP1	7	100486342	100487336	-	8	3.4029	0.00033337	0.00371281	protein_coding	UFM1 specific peptidase 1 (inactive) [Source:HGNC Symbol;Acc:HGNC:33821]	Microglia_interactome	SCZ_Trubetskoy2022
ENSG00000169221	TBC1D10B	16	30368423	30381815	-	13	3.4027	0.00033365	0.00371281	protein_coding	TBC1 domain family member 10B [Source:HGNC Symbol;Acc:HGNC:24510]	Microglia_interactome	SCZ_Trubetskoy2022
ENSG00000250802	ZBED3-AS1	5	76382513	76462734	+	49	3.4021	0.00033431	0.00371567	lncRNA	ZBED3 antisense RNA 1 [Source:HGNC Symbol;Acc:HGNC:44188]	Microglia_interactome	SCZ_Trubetskoy2022
ENSG00000151364	KCTD14	11	77726761	77757237	-	22	3.4005	0.00033632	0.00373352	protein_coding	potassium channel tetramerization domain containing 14 [Source:HGNC Symbol;Acc:HGNC:23295]	Microglia_interactome	SCZ_Trubetskoy2022
ENSG00000289829	ENSG00000289829	6	31794618	31795220	-	5	3.3986	0.00033868	0.0037552	lncRNA	novel transcript	Microglia_interactome	SCZ_Trubetskoy2022
ENSG00000197958	RPL12	9	130209953	130213685	-	19	3.3982	0.00033918	0.00375623	protein_coding	ribosomal protein L12 [Source:HGNC Symbol;Acc:HGNC:10302]	Microglia_interactome	SCZ_Trubetskoy2022
ENSG00000011405	PIK3C2A	11	17099277	17229533	-	14	3.396	0.00034188	0.00378159	protein_coding	phosphatidylinositol-4-phosphate 3-kinase catalytic subunit type 2 alpha [Source:HGNC Symbol;Acc:HGNC:8971]	Microglia_interactome	SCZ_Trubetskoy2022
ENSG00000247775	SNCA-AS1	4	90757559	90763129	+	25	3.3952	0.00034287	0.00378799	lncRNA	SNCA antisense RNA 1 [Source:HGNC Symbol;Acc:HGNC:50600]	Microglia_interactome	SCZ_Trubetskoy2022
ENSG00000223446	ENSG00000223446	9	95853742	95857828	-	45	3.3919	0.00034706	0.0038297	lncRNA	novel transcript	Microglia_interactome	SCZ_Trubetskoy2022
ENSG00000261513	ENSG00000261513	16	71757083	71758133	+	7	3.3902	0.00034915	0.00384816	lncRNA	novel transcript, antisense to PHLPP1	Microglia_interactome	SCZ_Trubetskoy2022
ENSG00000283982	ENSG00000283982	9	23500689	23672385	-	30	3.388	0.00035197	0.00387461	lncRNA	novel transcript	Microglia_interactome	SCZ_Trubetskoy2022
ENSG00000086061	DNAJA1	9	33025271	33039905	+	31	3.386	0.00035465	0.00389946	protein_coding	DnaJ heat shock protein family (Hsp40) member A1 [Source:HGNC Symbol;Acc:HGNC:5229]	Microglia_interactome	SCZ_Trubetskoy2022
ENSG00000100154	TTC28	22	28374002	29075828	-	38	3.3841	0.00035711	0.00392183	protein_coding	tetratricopeptide repeat domain 28 [Source:HGNC Symbol;Acc:HGNC:29179]	Microglia_interactome	SCZ_Trubetskoy2022
ENSG00000187860	CCDC157	22	30752624	30774662	+	47	3.3818	0.00036004	0.00394931	protein_coding	coiled-coil domain containing 157 [Source:HGNC Symbol;Acc:HGNC:33854]	Microglia_interactome	SCZ_Trubetskoy2022
ENSG00000165476	REEP3	10	65281161	65384888	+	57	3.3798	0.00036265	0.00397321	protein_coding	receptor accessory protein 3 [Source:HGNC Symbol;Acc:HGNC:23711]	Microglia_interactome	SCZ_Trubetskoy2022
ENSG00000226979	LTA	6	31539831	31542101	+	30	3.3795	0.00036311	0.00397353	protein_coding	lymphotoxin alpha [Source:HGNC Symbol;Acc:HGNC:6709]	Microglia_interactome	SCZ_Trubetskoy2022
ENSG00000126790	L3HYPDH	14	59927081	59951126	-	25	3.3771	0.00036625	0.00400223	protein_coding	trans-L-3-hydroxyproline dehydratase [Source:HGNC Symbol;Acc:HGNC:20488]	Microglia_interactome	SCZ_Trubetskoy2022
ENSG00000230534	ENSG00000230534	10	35386934	35415948	-	31	3.3769	0.0003666	0.00400223	lncRNA	novel transcript	Microglia_interactome	SCZ_Trubetskoy2022
ENSG00000204406	MBD5	2	148778580	149274540	+	51	3.3759	0.00036794	0.00401211	protein_coding	methyl-CpG binding domain protein 5 [Source:HGNC Symbol;Acc:HGNC:20444]	Microglia_interactome	SCZ_Trubetskoy2022
ENSG00000138085	ATRAID	2	27434909	27440046	+	13	3.371	0.00037449	0.00407871	protein_coding	all-trans retinoic acid induced differentiation factor [Source:HGNC Symbol;Acc:HGNC:24090]	Microglia_interactome	SCZ_Trubetskoy2022
ENSG00000084090	STARD7	2	96850597	96874565	-	29	3.3676	0.00037907	0.00412373	protein_coding	StAR related lipid transfer domain containing 7 [Source:HGNC Symbol;Acc:HGNC:18063]	Microglia_interactome	SCZ_Trubetskoy2022
ENSG00000090554	FLT3LG	19	49977464	49989488	+	31	3.3665	0.0003806	0.00413549	protein_coding	fms related receptor tyrosine kinase 3 ligand [Source:HGNC Symbol;Acc:HGNC:3766]	Microglia_interactome	SCZ_Trubetskoy2022
ENSG00000108091	CCDC6	10	61548505	61666314	-	47	3.3656	0.00038195	0.00414095	protein_coding	coiled-coil domain containing 6 [Source:HGNC Symbol;Acc:HGNC:18782]	Microglia_interactome	SCZ_Trubetskoy2022
ENSG00000238141	BRWD1-AS1	21	40687633	40695144	+	10	3.3655	0.000382	0.00414095	lncRNA	BRWD1 antisense RNA 1 [Source:HGNC Symbol;Acc:HGNC:40614]	Microglia_interactome	SCZ_Trubetskoy2022
ENSG00000155970	MICU3	8	16884747	16980151	+	49	3.3641	0.00038404	0.00415818	protein_coding	mitochondrial calcium uptake family member 3 [Source:HGNC Symbol;Acc:HGNC:27820]	Microglia_interactome	SCZ_Trubetskoy2022
ENSG00000177954	RPS27	1	153963238	153964631	+	6	3.3623	0.0003865	0.00417991	protein_coding	ribosomal protein S27 [Source:HGNC Symbol;Acc:HGNC:10416]	Microglia_interactome	SCZ_Trubetskoy2022
ENSG00000289834	ENSG00000289834	10	63659866	63660176	-	21	3.3589	0.0003913	0.00422686	lncRNA	novel transcript	Microglia_interactome	SCZ_Trubetskoy2022
ENSG00000146966	DENND2A	7	140218220	140373793	-	25	3.358	0.00039251	0.00423498	protein_coding	DENN domain containing 2A [Source:HGNC Symbol;Acc:HGNC:22212]	Microglia_interactome	SCZ_Trubetskoy2022
ENSG00000196152	ZNF79	9	130186653	130207651	+	12	3.3575	0.00039323	0.00423779	protein_coding	zinc finger protein 79 [Source:HGNC Symbol;Acc:HGNC:13153]	Microglia_interactome	SCZ_Trubetskoy2022
ENSG00000104885	DOT1L	19	2163932	2232577	+	38	3.3508	0.00040293	0.00433306	protein_coding	DOT1 like histone lysine methyltransferase [Source:HGNC Symbol;Acc:HGNC:24948]	Microglia_interactome	SCZ_Trubetskoy2022
ENSG00000090530	P3H2	3	189674517	189840226	-	58	3.3507	0.00040301	0.00433306	protein_coding	prolyl 3-hydroxylase 2 [Source:HGNC Symbol;Acc:HGNC:19317]	Microglia_interactome	SCZ_Trubetskoy2022
ENSG00000162923	WDR26	1	224572848	224624735	-	21	3.3494	0.00040488	0.0043481	protein_coding	WD repeat domain 26 [Source:HGNC Symbol;Acc:HGNC:21208]	Microglia_interactome	SCZ_Trubetskoy2022
ENSG00000076356	PLXNA2	1	208195587	208417729	-	78	3.3473	0.000408	0.00437651	protein_coding	plexin A2 [Source:HGNC Symbol;Acc:HGNC:9100]	Microglia_interactome	SCZ_Trubetskoy2022
ENSG00000179630	LACC1	13	44453420	44468068	+	28	3.3464	0.0004094	0.00438643	protein_coding	laccase domain containing 1 [Source:HGNC Symbol;Acc:HGNC:26789]	Microglia_interactome	SCZ_Trubetskoy2022
ENSG00000247372	ENSG00000247372	5	74615980	74632739	-	4	3.3456	0.00041051	0.00439322	lncRNA	novel transcript	Microglia_interactome	SCZ_Trubetskoy2022
ENSG00000165280	VCP	9	35053925	35072665	-	35	3.3416	0.00041656	0.0044528	protein_coding	valosin containing protein [Source:HGNC Symbol;Acc:HGNC:12666]	Microglia_interactome	SCZ_Trubetskoy2022
ENSG00000230918	DPP4-DT	2	162929766	162934546	+	12	3.3397	0.00041938	0.00447776	lncRNA	DPP4 divergent transcript [Source:HGNC Symbol;Acc:HGNC:40191]	Microglia_interactome	SCZ_Trubetskoy2022
ENSG00000163932	PRKCD	3	53190025	53226733	+	42	3.3382	0.00042162	0.00449647	protein_coding	protein kinase C delta [Source:HGNC Symbol;Acc:HGNC:9399]	Microglia_interactome	SCZ_Trubetskoy2022
ENSG00000163344	PMVK	1	154897216	154909195	-	6	3.3368	0.00042371	0.00451259	protein_coding	phosphomevalonate kinase [Source:HGNC Symbol;Acc:HGNC:9141]	Microglia_interactome	SCZ_Trubetskoy2022
ENSG00000229191	ENSG00000229191	1	200993077	200997920	+	10	3.3366	0.00042411	0.00451259	lncRNA		Microglia_interactome	SCZ_Trubetskoy2022
ENSG00000286482	ENSG00000286482	6	157798094	157802074	-	76	3.3347	0.0004269	0.00453704	lncRNA	novel transcript	Microglia_interactome	SCZ_Trubetskoy2022
ENSG00000131781	FMO5	1	146646930	146714700	-	34	3.3327	0.00043004	0.00456515	protein_coding	flavin containing dimethylaniline monoxygenase 5 [Source:HGNC Symbol;Acc:HGNC:3773]	Microglia_interactome	SCZ_Trubetskoy2022
ENSG00000131143	COX4I1	16	85832239	85840674	+	12	3.3316	0.0004317	0.00457751	protein_coding	cytochrome c oxidase subunit 4I1 [Source:HGNC Symbol;Acc:HGNC:2265]	Microglia_interactome	SCZ_Trubetskoy2022
ENSG00000158321	AUTS2	7	69063282	70258492	+	159	3.329	0.00043576	0.00461525	protein_coding	activator of transcription and developmental regulator AUTS2 [Source:HGNC Symbol;Acc:HGNC:14262]	Microglia_interactome	SCZ_Trubetskoy2022
ENSG00000277767	ENSG00000277767	13	111568351	111570174	+	28	3.3268	0.00043932	0.00464762	lncRNA	novel transcript	Microglia_interactome	SCZ_Trubetskoy2022
ENSG00000146143	PRIM2	6	57179603	57513376	+	12	3.3256	0.00044114	0.00465488	protein_coding	DNA primase subunit 2 [Source:HGNC Symbol;Acc:HGNC:9370]	Microglia_interactome	SCZ_Trubetskoy2022
ENSG00000048471	SNX29	16	12070591	12668144	+	148	3.3254	0.0004414	0.00465488	protein_coding	sorting nexin 29 [Source:HGNC Symbol;Acc:HGNC:30542]	Microglia_interactome	SCZ_Trubetskoy2022
ENSG00000109339	MAPK10	4	86911160	87515778	-	174	3.3254	0.00044152	0.00465488	protein_coding	mitogen-activated protein kinase 10 [Source:HGNC Symbol;Acc:HGNC:6872]	Microglia_interactome	SCZ_Trubetskoy2022
ENSG00000124920	MYRF	11	61520108	61555990	+	29	3.3207	0.00044898	0.00472295	protein_coding	myelin regulatory factor [Source:HGNC Symbol;Acc:HGNC:1181]	Microglia_interactome	SCZ_Trubetskoy2022
ENSG00000134574	DDB2	11	47236016	47260768	+	18	3.3207	0.000449	0.00472295	protein_coding	damage specific DNA binding protein 2 [Source:HGNC Symbol;Acc:HGNC:2718]	Microglia_interactome	SCZ_Trubetskoy2022
ENSG00000065000	AP3D1	19	2100987	2164467	-	99	3.3186	0.00045238	0.00474767	protein_coding	adaptor related protein complex 3 subunit delta 1 [Source:HGNC Symbol;Acc:HGNC:568]	Microglia_interactome	SCZ_Trubetskoy2022
ENSG00000095380	NANS	9	100819014	100845359	+	31	3.3186	0.00045234	0.00474767	protein_coding	N-acetylneuraminate synthase [Source:HGNC Symbol;Acc:HGNC:19237]	Microglia_interactome	SCZ_Trubetskoy2022
ENSG00000100266	PACSIN2	22	43231418	43411155	-	46	3.3151	0.00045803	0.00480151	protein_coding	protein kinase C and casein kinase substrate in neurons 2 [Source:HGNC Symbol;Acc:HGNC:8571]	Microglia_interactome	SCZ_Trubetskoy2022
ENSG00000173653	RCE1	11	66610306	66614023	+	4	3.309	0.00046818	0.00490234	protein_coding	Ras converting CAAX endopeptidase 1 [Source:HGNC Symbol;Acc:HGNC:13721]	Microglia_interactome	SCZ_Trubetskoy2022
ENSG00000187266	EPOR	19	11487883	11495018	-	8	3.3038	0.00047687	0.00498672	protein_coding	erythropoietin receptor [Source:HGNC Symbol;Acc:HGNC:3416]	Microglia_interactome	SCZ_Trubetskoy2022
ENSG00000123505	AMD1	6	111195973	111220082	+	56	3.3036	0.00047733	0.00498672	protein_coding	adenosylmethionine decarboxylase 1 [Source:HGNC Symbol;Acc:HGNC:457]	Microglia_interactome	SCZ_Trubetskoy2022
ENSG00000122484	RPAP2	1	92764616	92867613	+	18	3.3032	0.00047786	0.00498672	protein_coding	RNA polymerase II associated protein 2 [Source:HGNC Symbol;Acc:HGNC:25791]	Microglia_interactome	SCZ_Trubetskoy2022
ENSG00000199461	Y_RNA	14	21147570	21147671	+	14	3.3022	0.00047965	0.00499974	misc_RNA	Y RNA [Source:RFAM;Acc:RF00019]	Microglia_interactome	SCZ_Trubetskoy2022
ENSG00000037474	NSUN2	5	6599352	6633404	-	74	3.3003	0.00048294	0.00502341	protein_coding	NOP2/Sun RNA methyltransferase 2 [Source:HGNC Symbol;Acc:HGNC:25994]	Microglia_interactome	SCZ_Trubetskoy2022
ENSG00000236708	SDK1-AS1	7	3303664	3342084	-	55	3.3002	0.00048301	0.00502341	lncRNA	SDK1 antisense RNA 1 [Source:HGNC Symbol;Acc:HGNC:40883]	Microglia_interactome	SCZ_Trubetskoy2022
ENSG00000103653	CSK	15	75074421	75095538	+	38	3.2993	0.00048466	0.0050327	protein_coding	C-terminal Src kinase [Source:HGNC Symbol;Acc:HGNC:2444]	Microglia_interactome	SCZ_Trubetskoy2022
ENSG00000165233	CARD19	9	95858499	95875565	+	62	3.2991	0.00048501	0.0050327	protein_coding	caspase recruitment domain family member 19 [Source:HGNC Symbol;Acc:HGNC:28148]	Microglia_interactome	SCZ_Trubetskoy2022
ENSG00000163945	UVSSA	4	1339479	1389777	+	91	3.2988	0.00048554	0.0050327	protein_coding	UV stimulated scaffold protein A [Source:HGNC Symbol;Acc:HGNC:29304]	Microglia_interactome	SCZ_Trubetskoy2022
ENSG00000154001	PPP2R5E	14	63838082	64010095	-	26	3.2981	0.00048676	0.00503969	protein_coding	protein phosphatase 2 regulatory subunit B'epsilon [Source:HGNC Symbol;Acc:HGNC:9313]	Microglia_interactome	SCZ_Trubetskoy2022
ENSG00000172053	QARS1	3	49133365	49142563	-	10	3.2963	0.00048977	0.00506517	protein_coding	glutaminyl-tRNA synthetase 1 [Source:HGNC Symbol;Acc:HGNC:9751]	Microglia_interactome	SCZ_Trubetskoy2022
ENSG00000258429	PDF	16	69360816	69364491	-	9	3.2959	0.00049061	0.0050657	protein_coding	peptide deformylase, mitochondrial [Source:HGNC Symbol;Acc:HGNC:30012]	Microglia_interactome	SCZ_Trubetskoy2022
ENSG00000264780	MIR4683	10	35930100	35930180	-	7	3.2957	0.00049092	0.0050657	miRNA		Microglia_interactome	SCZ_Trubetskoy2022
ENSG00000157693	TMEM268	9	117373486	117408702	+	35	3.2941	0.00049372	0.00508763	protein_coding	transmembrane protein 268 [Source:HGNC Symbol;Acc:HGNC:24513]	Microglia_interactome	SCZ_Trubetskoy2022
ENSG00000054965	FAM168A	11	73111532	73309234	-	22	3.2936	0.00049451	0.00508763	protein_coding	family with sequence similarity 168 member A [Source:HGNC Symbol;Acc:HGNC:28999]	Microglia_interactome	SCZ_Trubetskoy2022
ENSG00000130167	TSPAN16	19	11406815	11437672	+	12	3.2935	0.0004947	0.00508763	protein_coding	tetraspanin 16 [Source:HGNC Symbol;Acc:HGNC:30725]	Microglia_interactome	SCZ_Trubetskoy2022
ENSG00000075624	ACTB	7	5566040	5603533	-	100	3.2923	0.00049694	0.00510498	protein_coding	actin beta [Source:HGNC Symbol;Acc:HGNC:132]	Microglia_interactome	SCZ_Trubetskoy2022
ENSG00000204685	STARD7-AS1	2	96874127	96909091	+	16	3.2901	0.00050083	0.00513922	lncRNA	STARD7 antisense RNA 1 [Source:HGNC Symbol;Acc:HGNC:40827]	Microglia_interactome	SCZ_Trubetskoy2022
ENSG00000188739	RBM34	1	235294498	235324598	-	18	3.2873	0.00050585	0.00518496	protein_coding	RNA binding motif protein 34 [Source:HGNC Symbol;Acc:HGNC:28965]	Microglia_interactome	SCZ_Trubetskoy2022
ENSG00000282386	ENSG00000282386	1	153936837	153937546	+	2	3.2863	0.00050758	0.00519692	lncRNA	novel transcript, antisense to SLC39A1	Microglia_interactome	SCZ_Trubetskoy2022
ENSG00000234741	GAS5	1	173827697	173838020	-	9	3.2806	0.00051794	0.00529711	lncRNA	growth arrest specific 5 [Source:HGNC Symbol;Acc:HGNC:16355]	Microglia_interactome	SCZ_Trubetskoy2022
ENSG00000142230	SAE1	19	47616531	47713893	+	3	3.2801	0.00051878	0.00529983	protein_coding	SUMO1 activating enzyme subunit 1 [Source:HGNC Symbol;Acc:HGNC:30660]	Microglia_interactome	SCZ_Trubetskoy2022
ENSG00000177283	FZD8	10	35927175	35931224	-	8	3.2746	0.00052903	0.00539856	protein_coding	frizzled class receptor 8 [Source:HGNC Symbol;Acc:HGNC:4046]	Microglia_interactome	SCZ_Trubetskoy2022
ENSG00000230747	ENSG00000230747	2	96973001	96987469	-	4	3.2727	0.00053254	0.00542838	lncRNA	novel transcript	Microglia_interactome	SCZ_Trubetskoy2022
ENSG00000155111	CDK19	6	110931181	111137161	-	35	3.2712	0.00053552	0.00545273	protein_coding	cyclin dependent kinase 19 [Source:HGNC Symbol;Acc:HGNC:19338]	Microglia_interactome	SCZ_Trubetskoy2022
ENSG00000170291	ELP5	17	7154735	7163259	+	10	3.2688	0.00054007	0.00549299	protein_coding	elongator acetyltransferase complex subunit 5 [Source:HGNC Symbol;Acc:HGNC:30617]	Microglia_interactome	SCZ_Trubetskoy2022
ENSG00000125977	EIF2S2	20	32676115	32700049	-	9	3.2671	0.00054337	0.00551825	protein_coding	eukaryotic translation initiation factor 2 subunit beta [Source:HGNC Symbol;Acc:HGNC:3266]	Microglia_interactome	SCZ_Trubetskoy2022
ENSG00000106144	CASP2	7	142985308	143004789	+	10	3.2669	0.00054375	0.00551825	protein_coding	caspase 2 [Source:HGNC Symbol;Acc:HGNC:1503]	Microglia_interactome	SCZ_Trubetskoy2022
ENSG00000254363	ENSG00000254363	5	139536904	139552636	+	23	3.2648	0.00054778	0.00555304	lncRNA	novel transcript	Microglia_interactome	SCZ_Trubetskoy2022
ENSG00000176658	MYO1D	17	30819540	31204195	-	27	3.2644	0.00054841	0.00555333	protein_coding	myosin ID [Source:HGNC Symbol;Acc:HGNC:7598]	Microglia_interactome	SCZ_Trubetskoy2022
ENSG00000159723	AGRP	16	67516474	67517450	-	4	3.2641	0.00054905	0.00555371	protein_coding	agouti related neuropeptide [Source:HGNC Symbol;Acc:HGNC:330]	Microglia_interactome	SCZ_Trubetskoy2022
ENSG00000264413	MIR5088	19	50185328	50185411	+	1	3.2636	0.00055	0.00555723	miRNA		Microglia_interactome	SCZ_Trubetskoy2022
ENSG00000135624	CCT7	2	73460548	73480149	+	17	3.2598	0.00055741	0.00562594	protein_coding	chaperonin containing TCP1 subunit 7 [Source:HGNC Symbol;Acc:HGNC:1622]	Microglia_interactome	SCZ_Trubetskoy2022
ENSG00000065518	NDUFB4	3	120315175	120321354	+	17	3.259	0.00055906	0.00563146	protein_coding	NADH:ubiquinone oxidoreductase subunit B4 [Source:HGNC Symbol;Acc:HGNC:7699]	Microglia_interactome	SCZ_Trubetskoy2022
ENSG00000134809	TIMM10	11	57295937	57298276	-	11	3.2588	0.00055942	0.00563146	protein_coding	translocase of inner mitochondrial membrane 10 [Source:HGNC Symbol;Acc:HGNC:11814]	Microglia_interactome	SCZ_Trubetskoy2022
ENSG00000120063	GNA13	17	63005407	63052858	-	18	3.2585	0.00056004	0.00563146	protein_coding	G protein subunit alpha 13 [Source:HGNC Symbol;Acc:HGNC:4381]	Microglia_interactome	SCZ_Trubetskoy2022
ENSG00000110844	PRPF40B	12	49962001	50038449	+	21	3.2582	0.00056065	0.00563146	protein_coding	pre-mRNA processing factor 40 homolog B [Source:HGNC Symbol;Acc:HGNC:25031]	Microglia_interactome	SCZ_Trubetskoy2022
ENSG00000177853	ZNF518A	10	97889472	97965044	+	31	3.2578	0.00056143	0.00563146	protein_coding	zinc finger protein 518A [Source:HGNC Symbol;Acc:HGNC:29009]	Microglia_interactome	SCZ_Trubetskoy2022
ENSG00000139323	POC1B	12	89813495	89919824	-	38	3.2577	0.00056162	0.00563146	protein_coding	POC1 centriolar protein B [Source:HGNC Symbol;Acc:HGNC:30836]	Microglia_interactome	SCZ_Trubetskoy2022
ENSG00000197982	C1orf122	1	38272651	38275126	+	6	3.2543	0.00056827	0.00569196	protein_coding	chromosome 1 open reading frame 122 [Source:HGNC Symbol;Acc:HGNC:24789]	Microglia_interactome	SCZ_Trubetskoy2022
ENSG00000207181	SNORA14B	1	235291118	235291252	-	18	3.2515	0.00057389	0.00574201	snoRNA	small nucleolar RNA, H/ACA box 14B [Source:HGNC Symbol;Acc:HGNC:32603]	Microglia_interactome	SCZ_Trubetskoy2022
ENSG00000172818	OVOL1	11	65554534	65564685	+	19	3.2493	0.00057842	0.00578107	protein_coding	ovo like transcriptional repressor 1 [Source:HGNC Symbol;Acc:HGNC:8525]	Microglia_interactome	SCZ_Trubetskoy2022
ENSG00000151062	CACNA2D4	12	1901129	2027832	-	71	3.2404	0.00059682	0.00595851	protein_coding	calcium voltage-gated channel auxiliary subunit alpha2delta 4 [Source:HGNC Symbol;Acc:HGNC:20202]	Microglia_interactome	SCZ_Trubetskoy2022
ENSG00000078814	MYH7B	20	33543613	33590240	+	38	3.2387	0.00060043	0.00598807	protein_coding	myosin heavy chain 7B [Source:HGNC Symbol;Acc:HGNC:15906]	Microglia_interactome	SCZ_Trubetskoy2022
ENSG00000153107	ANAPC1	2	112369216	112642267	-	71	3.238	0.00060187	0.00599595	protein_coding	anaphase promoting complex subunit 1 [Source:HGNC Symbol;Acc:HGNC:19988]	Microglia_interactome	SCZ_Trubetskoy2022
ENSG00000145781	COMMD10	5	115420713	115748459	+	39	3.2368	0.00060445	0.00601516	protein_coding	COMM domain containing 10 [Source:HGNC Symbol;Acc:HGNC:30201]	Microglia_interactome	SCZ_Trubetskoy2022
ENSG00000237188	ENSG00000237188	1	146644334	146767415	+	22	3.2342	0.00060997	0.00606355	lncRNA	novel transcript, antisense to FMO5	Microglia_interactome	SCZ_Trubetskoy2022
ENSG00000173715	C11orf80	11	66511922	66610987	+	10	3.2333	0.00061195	0.00607213	protein_coding	TOP6B like initiator of meiotic double strand breaks [Source:HGNC Symbol;Acc:HGNC:26197]	Microglia_interactome	SCZ_Trubetskoy2022
ENSG00000140836	ZFHX3	16	72816784	73925770	-	121	3.2332	0.00061215	0.00607213	protein_coding	zinc finger homeobox 3 [Source:HGNC Symbol;Acc:HGNC:777]	Microglia_interactome	SCZ_Trubetskoy2022
ENSG00000036257	CUL3	2	225334867	225450114	-	81	3.232	0.00061461	0.00608999	protein_coding	cullin 3 [Source:HGNC Symbol;Acc:HGNC:2553]	Microglia_interactome	SCZ_Trubetskoy2022
ENSG00000071575	TRIB2	2	12857036	12882860	+	10	3.2264	0.00062675	0.00619695	protein_coding	tribbles pseudokinase 2 [Source:HGNC Symbol;Acc:HGNC:30809]	Microglia_interactome	SCZ_Trubetskoy2022
ENSG00000204044	SLC12A5-AS1	20	44642139	44650712	-	44	3.2264	0.0006267	0.00619695	lncRNA	SLC12A5 and MMP9 antisense RNA 1 [Source:HGNC Symbol;Acc:HGNC:53143]	Microglia_interactome	SCZ_Trubetskoy2022
ENSG00000128487	SPECC1	17	19912178	20222339	+	92	3.2261	0.00062742	0.00619695	protein_coding	sperm antigen with calponin homology and coiled-coil domains 1 [Source:HGNC Symbol;Acc:HGNC:30615]	Microglia_interactome	SCZ_Trubetskoy2022
ENSG00000137161	CNPY3	6	42897218	42907032	+	10	3.2257	0.00062822	0.00619821	protein_coding	canopy FGF signaling regulator 3 [Source:HGNC Symbol;Acc:HGNC:11968]	Microglia_interactome	SCZ_Trubetskoy2022
ENSG00000286022	ENSG00000286022	20	2187974	2321705	+	20	3.2211	0.00063841	0.00628856	protein_coding	novel protein	Microglia_interactome	SCZ_Trubetskoy2022
ENSG00000226644	ENSG00000226644	20	2187863	2193797	+	14	3.221	0.00063874	0.00628856	lncRNA	long intergenic non-protein coding RNA 3086 [Source:HGNC Symbol;Acc:HGNC:56701]	Microglia_interactome	SCZ_Trubetskoy2022
ENSG00000196262	PPIA	7	44836279	44864163	+	20	3.2177	0.00064616	0.00635483	protein_coding	peptidylprolyl isomerase A [Source:HGNC Symbol;Acc:HGNC:9253]	Microglia_interactome	SCZ_Trubetskoy2022
ENSG00000228058	LINC01736	1	230138119	230142942	+	128	3.2162	0.00064959	0.00638175	lncRNA	long intergenic non-protein coding RNA 1736 [Source:HGNC Symbol;Acc:HGNC:52524]	Microglia_interactome	SCZ_Trubetskoy2022
ENSG00000198887	SMC5	9	72873894	72969789	+	38	3.2152	0.00065175	0.00639616	protein_coding	structural maintenance of chromosomes 5 [Source:HGNC Symbol;Acc:HGNC:20465]	Microglia_interactome	SCZ_Trubetskoy2022
ENSG00000099995	SF3A1	22	30727977	30752908	-	49	3.2116	0.00065997	0.00646995	protein_coding	splicing factor 3a subunit 1 [Source:HGNC Symbol;Acc:HGNC:10765]	Microglia_interactome	SCZ_Trubetskoy2022
ENSG00000251034	ENSG00000251034	8	22339101	22410957	-	15	3.2087	0.00066666	0.00652461	lncRNA	novel transcript	Microglia_interactome	SCZ_Trubetskoy2022
ENSG00000135956	TMEM127	2	96914252	96931735	-	16	3.2086	0.00066696	0.00652461	protein_coding	transmembrane protein 127 [Source:HGNC Symbol;Acc:HGNC:26038]	Microglia_interactome	SCZ_Trubetskoy2022
ENSG00000143110	C1orf162	1	112016414	112021134	+	102	3.2074	0.0006698	0.00654545	protein_coding	chromosome 1 open reading frame 162 [Source:HGNC Symbol;Acc:HGNC:28344]	Microglia_interactome	SCZ_Trubetskoy2022
ENSG00000188659	SAXO2	15	82555151	82577271	+	15	3.2056	0.00067384	0.00657796	protein_coding	stabilizer of axonemal microtubules 2 [Source:HGNC Symbol;Acc:HGNC:33727]	Microglia_interactome	SCZ_Trubetskoy2022
ENSG00000284968	ENSG00000284968	4	87845782	87857354	-	21	3.2047	0.00067595	0.00658833	lncRNA	Novel transcript, antisense to AFF1	Microglia_interactome	SCZ_Trubetskoy2022
ENSG00000119772	DNMT3A	2	25450724	25565459	-	36	3.2046	0.00067633	0.00658833	protein_coding	DNA methyltransferase 3 alpha [Source:HGNC Symbol;Acc:HGNC:2978]	Microglia_interactome	SCZ_Trubetskoy2022
ENSG00000186575	NF2	22	29999545	30094587	+	17	3.202	0.00068244	0.00664083	protein_coding	NF2, moesin-ezrin-radixin like (MERLIN) tumor suppressor [Source:HGNC Symbol;Acc:HGNC:7773]	Microglia_interactome	SCZ_Trubetskoy2022
ENSG00000267174	ENSG00000267174	19	11406391	11435117	-	12	3.1999	0.00068728	0.00668088	lncRNA	novel transcript	Microglia_interactome	SCZ_Trubetskoy2022
ENSG00000197121	PGAP1	2	197697728	197792520	-	33	3.1989	0.00068977	0.00669803	protein_coding	post-GPI attachment to proteins inositol deacylase 1 [Source:HGNC Symbol;Acc:HGNC:25712]	Microglia_interactome	SCZ_Trubetskoy2022
ENSG00000231046	MFSD4B-DT	6	111548950	111580237	-	17	3.1976	0.00069293	0.00672164	lncRNA	MFSD4B divergent transcript [Source:HGNC Symbol;Acc:HGNC:55773]	Microglia_interactome	SCZ_Trubetskoy2022
ENSG00000288993	ENSG00000288993	17	8029149	8029962	-	6	3.1923	0.0007058	0.00683929	lncRNA	novel transcript	Microglia_interactome	SCZ_Trubetskoy2022
ENSG00000165283	STOML2	9	35099773	35103192	-	5	3.1904	0.00071039	0.00687655	protein_coding	stomatin like 2 [Source:HGNC Symbol;Acc:HGNC:14559]	Microglia_interactome	SCZ_Trubetskoy2022
ENSG00000116750	UCHL5	1	192981380	193029210	-	13	3.1897	0.00071209	0.00687982	protein_coding	ubiquitin C-terminal hydrolase L5 [Source:HGNC Symbol;Acc:HGNC:19678]	Microglia_interactome	SCZ_Trubetskoy2022
ENSG00000236671	PRKG1-AS1	10	53990158	54074267	-	44	3.1897	0.00071222	0.00687982	lncRNA	PRKG1 antisense RNA 1 [Source:HGNC Symbol;Acc:HGNC:45029]	Microglia_interactome	SCZ_Trubetskoy2022
ENSG00000106066	CPVL	7	29034851	29235067	-	124	3.185	0.00072381	0.00698446	protein_coding	carboxypeptidase vitellogenic like [Source:HGNC Symbol;Acc:HGNC:14399]	Microglia_interactome	SCZ_Trubetskoy2022
ENSG00000145979	TBC1D7	6	13266774	13328815	-	39	3.1842	0.00072575	0.00699203	protein_coding	TBC1 domain family member 7 [Source:HGNC Symbol;Acc:HGNC:21066]	Microglia_interactome	SCZ_Trubetskoy2022
ENSG00000184445	KNTC1	12	123011793	123110943	+	24	3.1841	0.00072611	0.00699203	protein_coding	kinetochore associated 1 [Source:HGNC Symbol;Acc:HGNC:17255]	Microglia_interactome	SCZ_Trubetskoy2022
ENSG00000114388	NPRL2	3	50384761	50388257	-	2	3.1828	0.00072939	0.00700169	protein_coding	NPR2 like, GATOR1 complex subunit [Source:HGNC Symbol;Acc:HGNC:24969]	Microglia_interactome	SCZ_Trubetskoy2022
ENSG00000114395	CYB561D2	3	50388276	50395891	+	2	3.1828	0.00072939	0.00700169	protein_coding	cytochrome b561 family member D2 [Source:HGNC Symbol;Acc:HGNC:30253]	Microglia_interactome	SCZ_Trubetskoy2022
ENSG00000272104	ENSG00000272104	3	50388323	50405354	+	2	3.1828	0.00072939	0.00700169	protein_coding	novel protein	Microglia_interactome	SCZ_Trubetskoy2022
ENSG00000198517	MAFK	7	1570338	1582679	+	40	3.182	0.00073131	0.00701282	protein_coding	MAF bZIP transcription factor K [Source:HGNC Symbol;Acc:HGNC:6782]	Microglia_interactome	SCZ_Trubetskoy2022
ENSG00000028528	SNX1	15	64386322	64438289	+	47	3.1804	0.0007354	0.00703952	protein_coding	sorting nexin 1 [Source:HGNC Symbol;Acc:HGNC:11172]	Microglia_interactome	SCZ_Trubetskoy2022
ENSG00000107282	APBA1	9	72042448	72287287	-	56	3.1803	0.00073562	0.00703952	protein_coding	amyloid beta precursor protein binding family A member 1 [Source:HGNC Symbol;Acc:HGNC:578]	Microglia_interactome	SCZ_Trubetskoy2022
ENSG00000263776	SNORA4	3	186505401	186505538	+	18	3.1797	0.00073717	0.00704471	snoRNA	small nucleolar RNA, H/ACA box 4 [Source:HGNC Symbol;Acc:HGNC:32587]	Microglia_interactome	SCZ_Trubetskoy2022
ENSG00000198208	RPS6KL1	14	75370654	75390005	-	40	3.1795	0.00073769	0.00704471	protein_coding	ribosomal protein S6 kinase like 1 [Source:HGNC Symbol;Acc:HGNC:20222]	Microglia_interactome	SCZ_Trubetskoy2022
ENSG00000123444	KBTBD4	11	47593749	47600528	-	8	3.1787	0.00073968	0.00705641	protein_coding	kelch repeat and BTB domain containing 4 [Source:HGNC Symbol;Acc:HGNC:23761]	Microglia_interactome	SCZ_Trubetskoy2022
ENSG00000229931	ATXN1-AS1	6	16761369	16764178	+	63	3.1759	0.00074688	0.00711774	lncRNA	ATXN1 antisense RNA 1 [Source:HGNC Symbol;Acc:HGNC:40515]	Microglia_interactome	SCZ_Trubetskoy2022
ENSG00000171051	FPR1	19	52248425	52307368	-	98	3.1754	0.00074823	0.00712324	protein_coding	formyl peptide receptor 1 [Source:HGNC Symbol;Acc:HGNC:3826]	Microglia_interactome	SCZ_Trubetskoy2022
ENSG00000140319	SRP14	15	40327891	40331382	-	19	3.174	0.00075188	0.00715061	protein_coding	signal recognition particle 14 [Source:HGNC Symbol;Acc:HGNC:11299]	Microglia_interactome	SCZ_Trubetskoy2022
ENSG00000100359	SGSM3	22	40766595	40806293	+	23	3.1714	0.00075848	0.00720595	protein_coding	small G protein signaling modulator 3 [Source:HGNC Symbol;Acc:HGNC:25228]	Microglia_interactome	SCZ_Trubetskoy2022
ENSG00000176170	SPHK1	17	74372665	74383941	+	31	3.171	0.00075966	0.00720974	protein_coding	sphingosine kinase 1 [Source:HGNC Symbol;Acc:HGNC:11240]	Microglia_interactome	SCZ_Trubetskoy2022
ENSG00000109519	GRPEL1	4	7060622	7069791	-	81	3.1683	0.00076667	0.00725108	protein_coding	GrpE like 1, mitochondrial [Source:HGNC Symbol;Acc:HGNC:19696]	Microglia_interactome	SCZ_Trubetskoy2022
ENSG00000121104	FAM117A	17	47787694	47866542	-	11	3.1683	0.00076678	0.00725108	protein_coding	family with sequence similarity 117 member A [Source:HGNC Symbol;Acc:HGNC:24179]	Microglia_interactome	SCZ_Trubetskoy2022
ENSG00000142512	SIGLEC10	19	51913274	51921057	-	109	3.1683	0.00076676	0.00725108	protein_coding	sialic acid binding Ig like lectin 10 [Source:HGNC Symbol;Acc:HGNC:15620]	Microglia_interactome	SCZ_Trubetskoy2022
ENSG00000005700	IBTK	6	82879703	82957471	-	30	3.1681	0.00076716	0.00725108	protein_coding	inhibitor of Bruton tyrosine kinase [Source:HGNC Symbol;Acc:HGNC:17853]	Microglia_interactome	SCZ_Trubetskoy2022
ENSG00000115840	SLC25A12	2	172639915	172864766	-	55	3.1658	0.00077323	0.00730097	protein_coding	solute carrier family 25 member 12 [Source:HGNC Symbol;Acc:HGNC:10982]	Microglia_interactome	SCZ_Trubetskoy2022
ENSG00000282608	ADORA3	1	112042051	112046255	-	108	3.1652	0.00077497	0.00730992	protein_coding	adenosine A3 receptor [Source:HGNC Symbol;Acc:HGNC:268]	Microglia_interactome	SCZ_Trubetskoy2022
ENSG00000248278	SUMO2P17	17	46952222	46986345	-	14	3.1632	0.00078026	0.0073523	transcribed_processed_pseudogene	SUMO2 pseudogene 17 [Source:HGNC Symbol;Acc:HGNC:49358]	Microglia_interactome	SCZ_Trubetskoy2022
ENSG00000164758	MED30	8	118532952	118552501	+	16	3.1618	0.00078386	0.00737868	protein_coding	mediator complex subunit 30 [Source:HGNC Symbol;Acc:HGNC:23032]	Microglia_interactome	SCZ_Trubetskoy2022
ENSG00000143374	TARS2	1	150459890	150480078	+	18	3.1615	0.00078484	0.00738038	protein_coding	threonyl-tRNA synthetase 2, mitochondrial [Source:HGNC Symbol;Acc:HGNC:30740]	Microglia_interactome	SCZ_Trubetskoy2022
ENSG00000228873	ENSG00000228873	2	96811341	96812751	-	9	3.161	0.00078618	0.00738545	lncRNA	novel transcript	Microglia_interactome	SCZ_Trubetskoy2022
ENSG00000214595	EML6	2	54950636	55199161	+	134	3.16	0.00078894	0.00740384	protein_coding	EMAP like 6 [Source:HGNC Symbol;Acc:HGNC:35412]	Microglia_interactome	SCZ_Trubetskoy2022
ENSG00000259635	ENSG00000259635	15	64993447	65011801	+	6	3.1596	0.00078981	0.00740447	lncRNA	novel transcript, antisense OAZ2	Microglia_interactome	SCZ_Trubetskoy2022
ENSG00000287825	ENSG00000287825	6	42895424	42897217	-	11	3.1589	0.00079182	0.00741578	lncRNA	novel transcript, antisense to CNPY3	Microglia_interactome	SCZ_Trubetskoy2022
ENSG00000127084	FGD3	9	95709805	95798518	+	50	3.1586	0.00079265	0.00741602	protein_coding	FYVE, RhoGEF and PH domain containing 3 [Source:HGNC Symbol;Acc:HGNC:16027]	Microglia_interactome	SCZ_Trubetskoy2022
ENSG00000100985	MMP9	20	44637547	44645200	+	43	3.1541	0.00080504	0.00752431	protein_coding	matrix metallopeptidase 9 [Source:HGNC Symbol;Acc:HGNC:7176]	Microglia_interactome	SCZ_Trubetskoy2022
ENSG00000253720	ENSG00000253720	8	130952090	130963302	+	23	3.1511	0.00081333	0.00758575	lncRNA	novel transcript	Microglia_interactome	SCZ_Trubetskoy2022
ENSG00000007341	ST7L	1	113066136	113163447	-	75	3.1508	0.00081398	0.00758575	protein_coding	suppression of tumorigenicity 7 like [Source:HGNC Symbol;Acc:HGNC:18441]	Microglia_interactome	SCZ_Trubetskoy2022
ENSG00000261396	ENSG00000261396	16	67572460	67574009	-	5	3.1508	0.00081408	0.00758575	lncRNA	novel transcript, antisense to FAM65A	Microglia_interactome	SCZ_Trubetskoy2022
ENSG00000183955	KMT5A	12	123868679	123893900	+	31	3.1504	0.0008153	0.00758945	protein_coding	lysine methyltransferase 5A [Source:HGNC Symbol;Acc:HGNC:29489]	Microglia_interactome	SCZ_Trubetskoy2022
ENSG00000288893	ENSG00000288893	10	35932772	35933546	-	9	3.1488	0.00081961	0.00762188	lncRNA	novel transcript	Microglia_interactome	SCZ_Trubetskoy2022
ENSG00000115828	QPCT	2	37569970	37600465	+	37	3.1464	0.00082638	0.0076771	protein_coding	glutaminyl-peptide cyclotransferase [Source:HGNC Symbol;Acc:HGNC:9753]	Microglia_interactome	SCZ_Trubetskoy2022
ENSG00000276728	ENSG00000276728	17	43224093	43225837	-	3	3.1452	0.00082991	0.00770213	lncRNA	novel transcript	Microglia_interactome	SCZ_Trubetskoy2022
ENSG00000183765	CHEK2	22	29083731	29138410	-	46	3.1445	0.00083198	0.00771358	protein_coding	checkpoint kinase 2 [Source:HGNC Symbol;Acc:HGNC:16627]	Microglia_interactome	SCZ_Trubetskoy2022
ENSG00000155034	FBXL18	7	5470966	5553440	-	164	3.1436	0.00083431	0.00772742	protein_coding	F-box and leucine rich repeat protein 18 [Source:HGNC Symbol;Acc:HGNC:21874]	Microglia_interactome	SCZ_Trubetskoy2022
ENSG00000099901	RANBP1	22	20103461	20114878	+	29	3.1426	0.00083718	0.00774622	protein_coding	RAN binding protein 1 [Source:HGNC Symbol;Acc:HGNC:9847]	Microglia_interactome	SCZ_Trubetskoy2022
ENSG00000180867	PDIA3P1	1	146644323	146651201	+	23	3.1403	0.00084377	0.00779938	transcribed_processed_pseudogene	protein disulfide isomerase family A member 3 pseudogene 1 [Source:HGNC Symbol;Acc:HGNC:4607]	Microglia_interactome	SCZ_Trubetskoy2022
ENSG00000168016	TRANK1	3	36868310	36986548	-	33	3.1393	0.00084675	0.00781127	protein_coding	tetratricopeptide repeat and ankyrin repeat containing 1 [Source:HGNC Symbol;Acc:HGNC:29011]	Microglia_interactome	SCZ_Trubetskoy2022
ENSG00000288674	ENSG00000288674	1	227057885	227175246	+	36	3.1393	0.00084663	0.00781127	protein_coding	Novel protein	Microglia_interactome	SCZ_Trubetskoy2022
ENSG00000241286	RPL29P25	12	111279342	111280191	-	12	3.137	0.00085335	0.00786429	processed_pseudogene	ribosomal protein L29 pseudogene 25 [Source:HGNC Symbol;Acc:HGNC:37039]	Microglia_interactome	SCZ_Trubetskoy2022
ENSG00000214174	AMZ2P1	17	62962668	62971748	-	14	3.1364	0.00085514	0.00787292	transcribed_unprocessed_pseudogene	AMZ2 pseudogene 1 [Source:HGNC Symbol;Acc:HGNC:26491]	Microglia_interactome	SCZ_Trubetskoy2022
ENSG00000145147	SLIT2	4	20253528	20622184	+	63	3.1359	0.00085659	0.00787841	protein_coding	slit guidance ligand 2 [Source:HGNC Symbol;Acc:HGNC:11086]	Microglia_interactome	SCZ_Trubetskoy2022
ENSG00000289225	ENSG00000289225	8	16883965	16884704	-	33	3.1342	0.00086161	0.00791468	lncRNA	novel transcript	Microglia_interactome	SCZ_Trubetskoy2022
ENSG00000167103	PIP5KL1	9	130683160	130693064	-	31	3.134	0.00086225	0.00791468	protein_coding	phosphatidylinositol-4-phosphate 5-kinase like 1 [Source:HGNC Symbol;Acc:HGNC:28711]	Microglia_interactome	SCZ_Trubetskoy2022
ENSG00000128585	MKLN1	7	130794855	131181391	+	69	3.1309	0.00087135	0.00798297	protein_coding	muskelin 1 [Source:HGNC Symbol;Acc:HGNC:7109]	Microglia_interactome	SCZ_Trubetskoy2022
ENSG00000149187	CELF1	11	47487485	47587121	-	27	3.1309	0.00087142	0.00798297	protein_coding	CUGBP Elav-like family member 1 [Source:HGNC Symbol;Acc:HGNC:2549]	Microglia_interactome	SCZ_Trubetskoy2022
ENSG00000105726	ATP13A1	19	19756007	19774485	-	43	3.1299	0.00087447	0.00799503	protein_coding	ATPase 13A1 [Source:HGNC Symbol;Acc:HGNC:24215]	Microglia_interactome	SCZ_Trubetskoy2022
ENSG00000173757	STAT5B	17	40351194	40440651	-	8	3.1299	0.00087421	0.00799503	protein_coding	signal transducer and activator of transcription 5B [Source:HGNC Symbol;Acc:HGNC:11367]	Microglia_interactome	SCZ_Trubetskoy2022
ENSG00000248538	PPP1R3B-DT	8	9009205	9283034	+	165	3.1285	0.00087842	0.00801845	lncRNA	PPP1R3B divergent transcript [Source:HGNC Symbol;Acc:HGNC:56150]	Microglia_interactome	SCZ_Trubetskoy2022
ENSG00000255441	SIGLEC10-AS1	19	51918978	51920679	+	108	3.1284	0.00087877	0.00801845	lncRNA	SIGLEC10 antisense RNA 1 [Source:HGNC Symbol;Acc:HGNC:40719]	Microglia_interactome	SCZ_Trubetskoy2022
ENSG00000179859	RNF227	17	7816657	7819607	-	41	3.1264	0.00088492	0.00806659	protein_coding	ring finger protein 227 [Source:HGNC Symbol;Acc:HGNC:27571]	Microglia_interactome	SCZ_Trubetskoy2022
ENSG00000095383	TBC1D2	9	100961293	101017931	-	38	3.1246	0.0008903	0.00810762	protein_coding	TBC1 domain family member 2 [Source:HGNC Symbol;Acc:HGNC:18026]	Microglia_interactome	SCZ_Trubetskoy2022
ENSG00000286799	ENSG00000286799	17	19266073	19273549	+	5	3.1225	0.00089657	0.00815666	lncRNA	novel transcript, antisense to B9D1	Microglia_interactome	SCZ_Trubetskoy2022
ENSG00000203739	PRDX6-AS1	1	173386932	173458546	-	33	3.1219	0.00089853	0.0081609	lncRNA	PRDX6 antisense RNA 1 [Source:HGNC Symbol;Acc:HGNC:54870]	Microglia_interactome	SCZ_Trubetskoy2022
ENSG00000114316	USP4	3	49314577	49378145	-	31	3.1216	0.00089944	0.0081609	protein_coding	ubiquitin specific peptidase 4 [Source:HGNC Symbol;Acc:HGNC:12627]	Microglia_interactome	SCZ_Trubetskoy2022
ENSG00000235257	ITGA9-AS1	3	37735146	37903293	-	62	3.1215	0.00089969	0.0081609	lncRNA	ITGA9 antisense RNA 1 [Source:HGNC Symbol;Acc:HGNC:49668]	Microglia_interactome	SCZ_Trubetskoy2022
ENSG00000175826	CTDNEP1	17	7146910	7155810	-	14	3.1195	0.00090571	0.00820744	protein_coding	CTD nuclear envelope phosphatase 1 [Source:HGNC Symbol;Acc:HGNC:19085]	Microglia_interactome	SCZ_Trubetskoy2022
ENSG00000086062	B4GALT1	9	33104080	33167354	-	38	3.1179	0.00091078	0.00824529	protein_coding	beta-1,4-galactosyltransferase 1 [Source:HGNC Symbol;Acc:HGNC:924]	Microglia_interactome	SCZ_Trubetskoy2022
ENSG00000268364	SMC5-DT	9	72808913	72873782	-	38	3.115	0.00091962	0.00830937	lncRNA		Microglia_interactome	SCZ_Trubetskoy2022
ENSG00000285081	ENSG00000285081	7	29231198	29233725	-	73	3.115	0.00091966	0.00830937	lncRNA	Novel transcript, sense intronic to CPVL	Microglia_interactome	SCZ_Trubetskoy2022
ENSG00000160445	ZER1	9	131492065	131534693	-	5	3.1138	0.00092341	0.00833509	protein_coding	zyg-11 related cell cycle regulator [Source:HGNC Symbol;Acc:HGNC:30960]	Microglia_interactome	SCZ_Trubetskoy2022
ENSG00000166881	NEMP1	12	57449426	57481846	-	18	3.1125	0.00092754	0.00836418	protein_coding	nuclear envelope integral membrane protein 1 [Source:HGNC Symbol;Acc:HGNC:29001]	Microglia_interactome	SCZ_Trubetskoy2022
ENSG00000160145	KALRN	3	123752216	124445172	+	190	3.1107	0.00093323	0.00840727	protein_coding	kalirin RhoGEF kinase [Source:HGNC Symbol;Acc:HGNC:4814]	Microglia_interactome	SCZ_Trubetskoy2022
ENSG00000188612	SUMO2	17	73161681	73179054	-	10	3.1103	0.00093434	0.00840906	protein_coding	small ubiquitin like modifier 2 [Source:HGNC Symbol;Acc:HGNC:11125]	Microglia_interactome	SCZ_Trubetskoy2022
ENSG00000167264	DUS2	16	68021649	68113223	+	13	3.1091	0.00093825	0.00843602	protein_coding	dihydrouridine synthase 2 [Source:HGNC Symbol;Acc:HGNC:26014]	Microglia_interactome	SCZ_Trubetskoy2022
ENSG00000125970	RALY	20	32581452	32696114	+	15	3.1087	0.00093958	0.00843975	protein_coding	RALY heterogeneous nuclear ribonucleoprotein [Source:HGNC Symbol;Acc:HGNC:15921]	Microglia_interactome	SCZ_Trubetskoy2022
ENSG00000221821	C6orf226	6	42858003	42858559	-	10	3.1064	0.00094691	0.00848691	protein_coding	chromosome 6 open reading frame 226 [Source:HGNC Symbol;Acc:HGNC:34431]	Microglia_interactome	SCZ_Trubetskoy2022
ENSG00000143549	TPM3	1	154127780	154167124	-	32	3.1063	0.00094707	0.00848691	protein_coding	tropomyosin 3 [Source:HGNC Symbol;Acc:HGNC:12012]	Microglia_interactome	SCZ_Trubetskoy2022
ENSG00000204315	FKBPL	6	32096484	32098065	-	25	3.1062	0.00094759	0.00848691	protein_coding	FKBP prolyl isomerase like [Source:HGNC Symbol;Acc:HGNC:13949]	Microglia_interactome	SCZ_Trubetskoy2022
ENSG00000155363	MOV10	1	113215763	113243378	+	47	3.1043	0.0009537	0.00853335	protein_coding	Mov10 RNA helicase [Source:HGNC Symbol;Acc:HGNC:7200]	Microglia_interactome	SCZ_Trubetskoy2022
ENSG00000258790	ENSG00000258790	14	35591755	35786680	+	31	3.1039	0.00095498	0.00853652	protein_coding	novel transcript	Microglia_interactome	SCZ_Trubetskoy2022
ENSG00000131771	PPP1R1B	17	37782993	37792879	+	21	3.1031	0.00095762	0.00855183	protein_coding	protein phosphatase 1 regulatory inhibitor subunit 1B [Source:HGNC Symbol;Acc:HGNC:9287]	Microglia_interactome	SCZ_Trubetskoy2022
ENSG00000008256	CYTH3	7	6201407	6312275	-	33	3.1004	0.00096644	0.00861558	protein_coding	cytohesin 3 [Source:HGNC Symbol;Acc:HGNC:9504]	Microglia_interactome	SCZ_Trubetskoy2022
ENSG00000105197	TIMM50	19	39971052	39984425	+	23	3.1001	0.00096725	0.00861558	protein_coding	translocase of inner mitochondrial membrane 50 [Source:HGNC Symbol;Acc:HGNC:23656]	Microglia_interactome	SCZ_Trubetskoy2022
ENSG00000137869	CYP19A1	15	51500254	51630798	-	78	3.1	0.00096756	0.00861558	protein_coding	cytochrome P450 family 19 subfamily A member 1 [Source:HGNC Symbol;Acc:HGNC:2594]	Microglia_interactome	SCZ_Trubetskoy2022
ENSG00000243762	ENSG00000243762	22	20098344	20099398	-	23	3.0978	0.00097479	0.00867159	lncRNA	novel transcript, antisense to DGCR8	Microglia_interactome	SCZ_Trubetskoy2022
ENSG00000184156	KCNQ3	8	133133106	133493342	-	130	3.0968	0.00097802	0.00869194	protein_coding	potassium voltage-gated channel subfamily Q member 3 [Source:HGNC Symbol;Acc:HGNC:6297]	Microglia_interactome	SCZ_Trubetskoy2022
ENSG00000254532	ARL14EP-DT	11	30065600	30344535	-	16	3.0947	0.00098516	0.00874697	lncRNA	ARL14EP divergent transcript [Source:HGNC Symbol;Acc:HGNC:55517]	Microglia_interactome	SCZ_Trubetskoy2022
ENSG00000112715	VEGFA	6	43737921	43754224	+	51	3.0935	0.00098903	0.00877289	protein_coding	vascular endothelial growth factor A [Source:HGNC Symbol;Acc:HGNC:12680]	Microglia_interactome	SCZ_Trubetskoy2022
ENSG00000155975	VPS37A	8	17104440	17159936	+	62	3.0932	0.00099015	0.00877438	protein_coding	VPS37A subunit of ESCRT-I [Source:HGNC Symbol;Acc:HGNC:24928]	Microglia_interactome	SCZ_Trubetskoy2022
ENSG00000274001	ENSG00000274001	13	44451851	44452299	-	16	3.0928	0.00099126	0.00877579	lncRNA	novel transcript, sense intronic to CCDC122	Microglia_interactome	SCZ_Trubetskoy2022
ENSG00000138111	MFSD13A	10	104221152	104236802	+	31	3.0922	0.00099355	0.00878763	protein_coding	major facilitator superfamily domain containing 13A [Source:HGNC Symbol;Acc:HGNC:26196]	Microglia_interactome	SCZ_Trubetskoy2022
ENSG00000159579	RSPRY1	16	57220049	57274381	+	41	3.0898	0.0010013	0.00884769	protein_coding	ring finger and SPRY domain containing 1 [Source:HGNC Symbol;Acc:HGNC:29420]	Microglia_interactome	SCZ_Trubetskoy2022
ENSG00000287528	ENSG00000287528	10	35930025	35936754	+	10	3.0861	0.0010141	0.00895222	lncRNA	novel transcript, antisense to FZD8	Microglia_interactome	SCZ_Trubetskoy2022
ENSG00000101017	CD40	20	44746910	44758502	+	17	3.0851	0.0010175	0.00897365	protein_coding	CD40 molecule [Source:HGNC Symbol;Acc:HGNC:11919]	Microglia_interactome	SCZ_Trubetskoy2022
ENSG00000143569	UBAP2L	1	154192655	154243986	+	22	3.084	0.0010214	0.00899944	protein_coding	ubiquitin associated protein 2 like [Source:HGNC Symbol;Acc:HGNC:29877]	Microglia_interactome	SCZ_Trubetskoy2022
ENSG00000131791	PRKAB2	1	146626685	146644129	-	25	3.0831	0.0010243	0.00901394	protein_coding	protein kinase AMP-activated non-catalytic subunit beta 2 [Source:HGNC Symbol;Acc:HGNC:9379]	Microglia_interactome	SCZ_Trubetskoy2022
ENSG00000164062	APEH	3	49711447	49721404	+	11	3.0829	0.001025	0.00901394	protein_coding	acylaminoacyl-peptide hydrolase [Source:HGNC Symbol;Acc:HGNC:586]	Microglia_interactome	SCZ_Trubetskoy2022
ENSG00000145335	SNCA	4	90621496	90759466	-	35	3.0822	0.0010274	0.009024	protein_coding	synuclein alpha [Source:HGNC Symbol;Acc:HGNC:11138]	Microglia_interactome	SCZ_Trubetskoy2022
ENSG00000115053	NCL	2	232318242	232348352	-	36	3.082	0.0010281	0.009024	protein_coding	nucleolin [Source:HGNC Symbol;Acc:HGNC:7667]	Microglia_interactome	SCZ_Trubetskoy2022
ENSG00000153147	SMARCA5	4	144434855	144478639	+	17	3.0799	0.0010352	0.00907344	protein_coding	SWI/SNF related, matrix associated, actin dependent regulator of chromatin, subfamily a, member 5 [Source:HGNC Symbol;Acc:HGNC:11101]	Microglia_interactome	SCZ_Trubetskoy2022
ENSG00000229388	TAF12-DT	1	28969740	28975093	+	5	3.0798	0.0010357	0.00907344	lncRNA	TAF12 divergent transcript [Source:HGNC Symbol;Acc:HGNC:52502]	Microglia_interactome	SCZ_Trubetskoy2022
ENSG00000181896	ZNF101	19	19779605	19794318	+	26	3.0774	0.0010441	0.00913319	protein_coding	zinc finger protein 101 [Source:HGNC Symbol;Acc:HGNC:12881]	Microglia_interactome	SCZ_Trubetskoy2022
ENSG00000131669	NINJ1	9	95883778	95896533	-	25	3.0773	0.0010445	0.00913319	protein_coding	ninjurin 1 [Source:HGNC Symbol;Acc:HGNC:7824]	Microglia_interactome	SCZ_Trubetskoy2022
ENSG00000249094	ENSG00000249094	12	110318481	110326272	+	6	3.0763	0.0010481	0.00915599	lncRNA	novel transcript	Microglia_interactome	SCZ_Trubetskoy2022
ENSG00000135617	PRADC1	2	73455138	73460367	-	6	3.0724	0.0010616	0.00926515	protein_coding	protease associated domain containing 1 [Source:HGNC Symbol;Acc:HGNC:16047]	Microglia_interactome	SCZ_Trubetskoy2022
ENSG00000063177	RPL18	19	49118585	49122441	-	8	3.0721	0.001063	0.0092686	protein_coding	ribosomal protein L18 [Source:HGNC Symbol;Acc:HGNC:10310]	Microglia_interactome	SCZ_Trubetskoy2022
ENSG00000272255	ENSG00000272255	5	139024045	139024587	-	4	3.0717	0.0010641	0.00926943	lncRNA	novel transcript	Microglia_interactome	SCZ_Trubetskoy2022
ENSG00000284862	CCDC39	3	180320646	180402730	-	13	3.0713	0.0010658	0.00927548	protein_coding	coiled-coil domain 39 molecular ruler complex subunit [Source:HGNC Symbol;Acc:HGNC:25244]	Microglia_interactome	SCZ_Trubetskoy2022
ENSG00000271721	RP11-337C18.9	1	146647181	146649319	+	21	3.0695	0.0010721	0.00932151	antisense		Microglia_interactome	SCZ_Trubetskoy2022
ENSG00000129158	SERGEF	11	17809595	18034594	-	35	3.0688	0.0010744	0.00933271	protein_coding	secretion regulating guanine nucleotide exchange factor [Source:HGNC Symbol;Acc:HGNC:17499]	Microglia_interactome	SCZ_Trubetskoy2022
ENSG00000200320	SNORA63	3	186505089	186505220	+	16	3.0679	0.0010777	0.00935257	snoRNA	small nucleolar RNA, H/ACA box 63 [Source:HGNC Symbol;Acc:HGNC:10106]	Microglia_interactome	SCZ_Trubetskoy2022
ENSG00000099326	MZF1	19	59073298	59084942	-	17	3.064	0.0010919	0.0094669	protein_coding	myeloid zinc finger 1 [Source:HGNC Symbol;Acc:HGNC:13108]	Microglia_interactome	SCZ_Trubetskoy2022
ENSG00000196588	MRTFA	22	40806285	41032723	-	40	3.0636	0.0010935	0.00947187	protein_coding	myocardin related transcription factor A [Source:HGNC Symbol;Acc:HGNC:14334]	Microglia_interactome	SCZ_Trubetskoy2022
ENSG00000288643	ENSG00000288643	5	61602033	61833076	+	1	3.0626	0.001097	0.00949327	protein_coding	novel transcript	Microglia_interactome	SCZ_Trubetskoy2022
ENSG00000141086	CTRL	16	67961543	67966268	-	3	3.0597	0.0011078	0.00957775	protein_coding	chymotrypsin like [Source:HGNC Symbol;Acc:HGNC:2524]	Microglia_interactome	SCZ_Trubetskoy2022
ENSG00000245556	SCAMP1-AS1	5	77638157	77656331	-	22	3.0594	0.0011089	0.00957828	lncRNA	SCAMP1 antisense RNA 1 [Source:HGNC Symbol;Acc:HGNC:50544]	Microglia_interactome	SCZ_Trubetskoy2022
ENSG00000196547	MAN2A2	15	91445448	91465814	+	51	3.0548	0.0011261	0.00971775	protein_coding	mannosidase alpha class 2A member 2 [Source:HGNC Symbol;Acc:HGNC:6825]	Microglia_interactome	SCZ_Trubetskoy2022
ENSG00000265020	MIR4651	7	75544515	75544587	+	2	3.0523	0.0011353	0.00978798	miRNA		Microglia_interactome	SCZ_Trubetskoy2022
ENSG00000103671	TRIP4	15	64679947	64747502	+	19	3.0514	0.001139	0.00981048	protein_coding	thyroid hormone receptor interactor 4 [Source:HGNC Symbol;Acc:HGNC:12310]	Microglia_interactome	SCZ_Trubetskoy2022
ENSG00000224164	LINC02828	6	24721886	24752188	+	33	3.0509	0.0011407	0.00981048	lncRNA	long intergenic non-protein coding RNA 2828 [Source:HGNC Symbol;Acc:HGNC:54359]	Microglia_interactome	SCZ_Trubetskoy2022
ENSG00000228380	MYL6BP1	2	209134067	209134681	-	7	3.0508	0.0011411	0.00981048	processed_pseudogene	MYL6B pseudogene 1 [Source:HGNC Symbol;Acc:HGNC:51647]	Microglia_interactome	SCZ_Trubetskoy2022
ENSG00000242419	PCDHGC4	5	140864564	140892542	+	11	3.0504	0.0011425	0.00981337	protein_coding	protocadherin gamma subfamily C, 4 [Source:HGNC Symbol;Acc:HGNC:8717]	Microglia_interactome	SCZ_Trubetskoy2022
ENSG00000234183	H2AZ2-DT	7	44888015	44889167	+	5	3.0499	0.0011444	0.00982055	lncRNA	H2AZ2 divergent transcript [Source:HGNC Symbol;Acc:HGNC:52775]	Microglia_interactome	SCZ_Trubetskoy2022
ENSG00000203520	ENSG00000203520	11	63383780	63389143	+	2	3.0481	0.0011515	0.00987229	lncRNA		Microglia_interactome	SCZ_Trubetskoy2022
ENSG00000121933	TMIGD3	1	112025970	112106584	-	99	3.0445	0.0011654	0.00997721	protein_coding	transmembrane and immunoglobulin domain containing 3 [Source:HGNC Symbol;Acc:HGNC:51375]	Microglia_interactome	SCZ_Trubetskoy2022
ENSG00000289288	ENSG00000289288	1	151119269	151120530	+	9	3.0444	0.0011659	0.00997721	lncRNA	novel transcript	Microglia_interactome	SCZ_Trubetskoy2022
ENSG00000164332	UBLCP1	5	158690298	158713044	+	11	3.0435	0.0011691	0.00999532	protein_coding	ubiquitin like domain containing CTD phosphatase 1 [Source:HGNC Symbol;Acc:HGNC:28110]	Microglia_interactome	SCZ_Trubetskoy2022
ENSG00000076108	BAZ2A	12	56989380	57030600	-	25	3.0427	0.0011724	0.0100143	protein_coding	bromodomain adjacent to zinc finger domain 2A [Source:HGNC Symbol;Acc:HGNC:962]	Microglia_interactome	SCZ_Trubetskoy2022
ENSG00000108599	AKAP10	17	19807615	19881656	-	14	3.04	0.0011831	0.0100963	protein_coding	A-kinase anchoring protein 10 [Source:HGNC Symbol;Acc:HGNC:368]	Microglia_interactome	SCZ_Trubetskoy2022
ENSG00000267858	MZF1-AS1	19	59070492	59086164	+	14	3.0382	0.0011902	0.0101475	lncRNA	MZF1 antisense RNA 1 [Source:HGNC Symbol;Acc:HGNC:51271]	Microglia_interactome	SCZ_Trubetskoy2022
ENSG00000235669	CHN2-AS1	7	29239156	29248586	-	61	3.0377	0.0011921	0.0101543	lncRNA	CHN2 antisense RNA 1 [Source:HGNC Symbol;Acc:HGNC:40149]	Microglia_interactome	SCZ_Trubetskoy2022
ENSG00000159023	EPB41	1	29213603	29446558	+	63	3.0339	0.0012069	0.0102709	protein_coding	erythrocyte membrane protein band 4.1 [Source:HGNC Symbol;Acc:HGNC:3377]	Microglia_interactome	SCZ_Trubetskoy2022
ENSG00000100296	THOC5	22	29901868	29951205	-	49	3.0331	0.0012102	0.0102895	protein_coding	THO complex subunit 5 [Source:HGNC Symbol;Acc:HGNC:19074]	Microglia_interactome	SCZ_Trubetskoy2022
ENSG00000040199	PHLPP2	16	71671738	71758604	-	46	3.0285	0.0012287	0.0104372	protein_coding	PH domain and leucine rich repeat protein phosphatase 2 [Source:HGNC Symbol;Acc:HGNC:29149]	Microglia_interactome	SCZ_Trubetskoy2022
ENSG00000168758	SEMA4C	2	97525455	97536494	-	14	3.0277	0.001232	0.0104556	protein_coding	semaphorin 4C [Source:HGNC Symbol;Acc:HGNC:10731]	Microglia_interactome	SCZ_Trubetskoy2022
ENSG00000274828	ENSG00000274828	18	77437285	77439364	-	17	3.0268	0.0012356	0.0104765	lncRNA		Microglia_interactome	SCZ_Trubetskoy2022
ENSG00000136527	TRA2B	3	185632346	185655891	-	25	3.026	0.0012389	0.0104948	protein_coding	transformer 2 beta homolog [Source:HGNC Symbol;Acc:HGNC:10781]	Microglia_interactome	SCZ_Trubetskoy2022
ENSG00000157193	LRP8	1	53708036	53794141	-	55	3.0254	0.0012413	0.0105055	protein_coding	LDL receptor related protein 8 [Source:HGNC Symbol;Acc:HGNC:6700]	Microglia_interactome	SCZ_Trubetskoy2022
ENSG00000143107	FNDC7	1	109255530	109285371	+	21	3.0244	0.0012458	0.0105339	protein_coding	fibronectin type III domain containing 7 [Source:HGNC Symbol;Acc:HGNC:26668]	Microglia_interactome	SCZ_Trubetskoy2022
ENSG00000060069	CTDP1	18	77439803	77514503	+	46	3.0239	0.0012476	0.0105395	protein_coding	CTD phosphatase subunit 1 [Source:HGNC Symbol;Acc:HGNC:2498]	Microglia_interactome	SCZ_Trubetskoy2022
ENSG00000288934	ENSG00000288934	1	204380493	204381547	+	16	3.0227	0.0012527	0.0105729	lncRNA	novel transcript, antisense to PPP1R15B	Microglia_interactome	SCZ_Trubetskoy2022
ENSG00000233493	TMEM238	19	55890612	55895660	-	10	3.0214	0.001258	0.0105982	protein_coding	transmembrane protein 238 [Source:HGNC Symbol;Acc:HGNC:40042]	Microglia_interactome	SCZ_Trubetskoy2022
ENSG00000271265	ENSG00000271265	6	157095351	157095796	-	5	3.0214	0.0012579	0.0105982	lncRNA	novel transcript	Microglia_interactome	SCZ_Trubetskoy2022
ENSG00000236307	EEF1E1P1	2	112645491	112646318	+	63	3.0201	0.0012636	0.0106357	processed_pseudogene	eukaryotic translation elongation factor 1 epsilon 1 pseudogene 1 [Source:HGNC Symbol;Acc:HGNC:51459]	Microglia_interactome	SCZ_Trubetskoy2022
ENSG00000259448	LINC02352	15	31507825	31516648	+	25	3.0185	0.0012703	0.0106823	lncRNA	long intergenic non-protein coding RNA 2352 [Source:HGNC Symbol;Acc:HGNC:53274]	Microglia_interactome	SCZ_Trubetskoy2022
ENSG00000173011	TADA2B	4	7043626	7059679	+	85	3.0162	0.0012796	0.0107507	protein_coding	transcriptional adaptor 2B [Source:HGNC Symbol;Acc:HGNC:30781]	Microglia_interactome	SCZ_Trubetskoy2022
ENSG00000136504	KAT7	17	47866010	47912388	+	9	3.0159	0.0012812	0.0107544	protein_coding	lysine acetyltransferase 7 [Source:HGNC Symbol;Acc:HGNC:17016]	Microglia_interactome	SCZ_Trubetskoy2022
ENSG00000207973	MIR589	7	5535450	5535548	-	8	3.0111	0.0013014	0.0109068	miRNA	microRNA 589 [Source:HGNC Symbol;Acc:HGNC:32845]	Microglia_interactome	SCZ_Trubetskoy2022
ENSG00000108395	TRIM37	17	57059999	57184282	-	14	3.011	0.0013021	0.0109068	protein_coding	tripartite motif containing 37 [Source:HGNC Symbol;Acc:HGNC:7523]	Microglia_interactome	SCZ_Trubetskoy2022
ENSG00000136169	SETDB2	13	50018410	50069139	+	53	3.0108	0.0013029	0.0109068	protein_coding	SET domain bifurcated histone lysine methyltransferase 2 [Source:HGNC Symbol;Acc:HGNC:20263]	Microglia_interactome	SCZ_Trubetskoy2022
ENSG00000204055	IER5L-AS1	9	131938086	132023860	+	48	3.0099	0.0013066	0.0109221	lncRNA	IER5L antisense RNA 1 [Source:HGNC Symbol;Acc:HGNC:55825]	Microglia_interactome	SCZ_Trubetskoy2022
ENSG00000068650	ATP11A	13	113344352	113541482	+	77	3.0098	0.0013071	0.0109221	protein_coding	ATPase phospholipid transporting 11A [Source:HGNC Symbol;Acc:HGNC:13552]	Microglia_interactome	SCZ_Trubetskoy2022
ENSG00000172493	AFF1	4	87856154	88062191	+	47	3.0092	0.0013098	0.0109348	protein_coding	ALF transcription elongation factor 1 [Source:HGNC Symbol;Acc:HGNC:7135]	Microglia_interactome	SCZ_Trubetskoy2022
ENSG00000287561	ENSG00000287561	20	2187329	2188043	-	17	3.0053	0.0013264	0.0110617	lncRNA	novel transcript	Microglia_interactome	SCZ_Trubetskoy2022
ENSG00000263826	ENSG00000263826	3	186499569	186501968	-	22	3.0049	0.0013282	0.0110617	lncRNA	novel transcript, antisense to eukaryotic translation initiation factor 4A, isoform 2 EIF4A2	Microglia_interactome	SCZ_Trubetskoy2022
ENSG00000157734	SNX22	15	64443914	64449680	+	22	3.0048	0.0013286	0.0110617	protein_coding	sorting nexin 22 [Source:HGNC Symbol;Acc:HGNC:16315]	Microglia_interactome	SCZ_Trubetskoy2022
ENSG00000189159	JPT1	17	73131343	73164376	-	6	3.0042	0.0013316	0.0110767	protein_coding	Jupiter microtubule associated homolog 1 [Source:HGNC Symbol;Acc:HGNC:14569]	Microglia_interactome	SCZ_Trubetskoy2022
ENSG00000206573	THUMPD3-AS1	3	9391373	9440263	-	36	3.0027	0.0013382	0.0111215	lncRNA	THUMPD3 antisense RNA 1 [Source:HGNC Symbol;Acc:HGNC:44478]	Microglia_interactome	SCZ_Trubetskoy2022
ENSG00000117592	PRDX6	1	173446469	173457954	+	10	2.9995	0.0013522	0.0112278	protein_coding	peroxiredoxin 6 [Source:HGNC Symbol;Acc:HGNC:16753]	Microglia_interactome	SCZ_Trubetskoy2022
ENSG00000169926	KLF13	15	31619038	31727868	+	56	2.9988	0.0013554	0.0112442	protein_coding	KLF transcription factor 13 [Source:HGNC Symbol;Acc:HGNC:13672]	Microglia_interactome	SCZ_Trubetskoy2022
ENSG00000128791	TWSG1	18	9334765	9402418	+	33	2.9975	0.001361	0.0112805	protein_coding	twisted gastrulation BMP signaling modulator 1 [Source:HGNC Symbol;Acc:HGNC:12429]	Microglia_interactome	SCZ_Trubetskoy2022
ENSG00000224595	ENSG00000224595	7	114054299	114059930	-	6	2.9955	0.0013699	0.0113441	lncRNA	novel transcript	Microglia_interactome	SCZ_Trubetskoy2022
ENSG00000251872	RNU6-688P	2	48008518	48008604	+	7	2.9947	0.0013735	0.0113637	snRNA		Microglia_interactome	SCZ_Trubetskoy2022
ENSG00000125447	GGA3	17	73232694	73258444	-	11	2.9933	0.00138	0.0114073	protein_coding	golgi associated, gamma adaptin ear containing, ARF binding protein 3 [Source:HGNC Symbol;Acc:HGNC:17079]	Microglia_interactome	SCZ_Trubetskoy2022
ENSG00000242307	RPS26P52	16	14016189	14016536	-	10	2.992	0.0013857	0.0114441	processed_pseudogene	ribosomal protein S26 pseudogene 52 [Source:HGNC Symbol;Acc:HGNC:36863]	Microglia_interactome	SCZ_Trubetskoy2022
ENSG00000065413	ANKRD44	2	197831741	198175897	-	189	2.9913	0.0013889	0.0114603	protein_coding	ankyrin repeat domain 44 [Source:HGNC Symbol;Acc:HGNC:25259]	Microglia_interactome	SCZ_Trubetskoy2022
ENSG00000170043	TRAPPC1	17	7833663	7835441	-	11	2.9906	0.001392	0.0114756	protein_coding	trafficking protein particle complex subunit 1 [Source:HGNC Symbol;Acc:HGNC:19894]	Microglia_interactome	SCZ_Trubetskoy2022
ENSG00000173281	PPP1R3B	8	8993765	9009084	-	65	2.9897	0.0013963	0.0115008	protein_coding	protein phosphatase 1 regulatory subunit 3B [Source:HGNC Symbol;Acc:HGNC:14942]	Microglia_interactome	SCZ_Trubetskoy2022
ENSG00000290076	ENSG00000290076	3	37903926	37905388	+	9	2.9889	0.0014	0.011521	lncRNA	novel transcript, sense intronic to CTDSPL	Microglia_interactome	SCZ_Trubetskoy2022
ENSG00000257524	ENSG00000257524	9	130630129	130668301	-	17	2.9884	0.0014023	0.0115296	protein_coding	novel protein	Microglia_interactome	SCZ_Trubetskoy2022
ENSG00000163154	TNFAIP8L2	1	151129125	151132225	+	3	2.9873	0.0014072	0.0115596	protein_coding	TNF alpha induced protein 8 like 2 [Source:HGNC Symbol;Acc:HGNC:26277]	Microglia_interactome	SCZ_Trubetskoy2022
ENSG00000159753	CARMIL2	16	67678891	67691472	+	13	2.9866	0.0014104	0.0115689	protein_coding	capping protein regulator and myosin 1 linker 2 [Source:HGNC Symbol;Acc:HGNC:27089]	Microglia_interactome	SCZ_Trubetskoy2022
ENSG00000125952	MAX	14	65472892	65569413	-	27	2.9865	0.001411	0.0115689	protein_coding	MYC associated factor X [Source:HGNC Symbol;Acc:HGNC:6913]	Microglia_interactome	SCZ_Trubetskoy2022
ENSG00000167261	DPEP2	16	68021297	68034489	-	7	2.9862	0.0014121	0.0115689	protein_coding	dipeptidase 2 [Source:HGNC Symbol;Acc:HGNC:23028]	Microglia_interactome	SCZ_Trubetskoy2022
ENSG00000204482	LST1	6	31553901	31556686	+	39	2.9853	0.0014163	0.0115931	protein_coding	leukocyte specific transcript 1 [Source:HGNC Symbol;Acc:HGNC:14189]	Microglia_interactome	SCZ_Trubetskoy2022
ENSG00000111011	RSRC2	12	122988001	123011547	-	25	2.9851	0.0014176	0.0115934	protein_coding	arginine and serine rich coiled-coil 2 [Source:HGNC Symbol;Acc:HGNC:30559]	Microglia_interactome	SCZ_Trubetskoy2022
ENSG00000272767	JMJD1C-AS1	10	65224989	65226323	+	38	2.9824	0.00143	0.0116845	lncRNA	JMJD1C antisense RNA 1 [Source:HGNC Symbol;Acc:HGNC:28222]	Microglia_interactome	SCZ_Trubetskoy2022
ENSG00000285528	ENSG00000285528	12	56843484	56881954	-	9	2.9812	0.0014354	0.0117182	protein_coding	novel protein	Microglia_interactome	SCZ_Trubetskoy2022
ENSG00000286427	ENSG00000286427	2	12842890	12856683	-	4	2.9802	0.0014402	0.011747	lncRNA	novel transcript	Microglia_interactome	SCZ_Trubetskoy2022
ENSG00000174842	GLMN	1	92711959	92764544	-	6	2.9788	0.001447	0.011792	protein_coding	glomulin, FKBP associated protein [Source:HGNC Symbol;Acc:HGNC:14373]	Microglia_interactome	SCZ_Trubetskoy2022
ENSG00000189157	FAM47E	4	77135193	77204936	+	90	2.9783	0.0014491	0.0117987	protein_coding	family with sequence similarity 47 member E [Source:HGNC Symbol;Acc:HGNC:34343]	Microglia_interactome	SCZ_Trubetskoy2022
ENSG00000226853	GPR155-DT	2	175352108	175353183	+	12	2.9766	0.0014575	0.011847	lncRNA	GPR155 divergent transcript [Source:HGNC Symbol;Acc:HGNC:55827]	Microglia_interactome	SCZ_Trubetskoy2022
ENSG00000226989	ENSG00000226989	22	43249409	43249805	-	17	2.9765	0.0014576	0.011847	processed_pseudogene	COA1 pseudogene 1 [Source:HGNC Symbol;Acc:HGNC:56995]	Microglia_interactome	SCZ_Trubetskoy2022
ENSG00000070882	OSBPL3	7	24836159	25021253	-	60	2.9761	0.0014598	0.0118544	protein_coding	oxysterol binding protein like 3 [Source:HGNC Symbol;Acc:HGNC:16370]	Microglia_interactome	SCZ_Trubetskoy2022
ENSG00000141084	RANBP10	16	67756973	67840463	-	12	2.973	0.0014745	0.0119626	protein_coding	RAN binding protein 10 [Source:HGNC Symbol;Acc:HGNC:29285]	Microglia_interactome	SCZ_Trubetskoy2022
ENSG00000273828	ENSG00000273828	20	44993190	45026633	+	21	2.9726	0.0014763	0.0119626	lncRNA	novel transcript, antisense to ELMO2	Microglia_interactome	SCZ_Trubetskoy2022
ENSG00000168137	SETD5	3	9439299	9520924	+	47	2.9724	0.0014772	0.0119626	protein_coding	SET domain containing 5 [Source:HGNC Symbol;Acc:HGNC:25566]	Microglia_interactome	SCZ_Trubetskoy2022
ENSG00000131148	EMC8	16	85805364	85833214	-	10	2.9722	0.0014783	0.0119626	protein_coding	ER membrane protein complex subunit 8 [Source:HGNC Symbol;Acc:HGNC:7864]	Microglia_interactome	SCZ_Trubetskoy2022
ENSG00000167130	DOLPP1	9	131843390	131852717	+	5	2.9694	0.0014921	0.0120571	protein_coding	dolichyldiphosphatase 1 [Source:HGNC Symbol;Acc:HGNC:29565]	Microglia_interactome	SCZ_Trubetskoy2022
ENSG00000005486	RHBDD2	7	75471920	75518244	+	15	2.9693	0.0014926	0.0120571	protein_coding	rhomboid domain containing 2 [Source:HGNC Symbol;Acc:HGNC:23082]	Microglia_interactome	SCZ_Trubetskoy2022
ENSG00000243056	EIF4EBP3	5	139927247	139929161	+	9	2.9668	0.0015048	0.012145	protein_coding	eukaryotic translation initiation factor 4E binding protein 3 [Source:HGNC Symbol;Acc:HGNC:3290]	Microglia_interactome	SCZ_Trubetskoy2022
ENSG00000270103	ENSG00000270103	1	28975112	28975242	+	6	2.9663	0.0015072	0.0121538	lncRNA	RNA, U11 small nuclear	Microglia_interactome	SCZ_Trubetskoy2022
ENSG00000166165	CKB	14	103986004	103989170	-	16	2.9633	0.0015216	0.0122592	protein_coding	creatine kinase B [Source:HGNC Symbol;Acc:HGNC:1991]	Microglia_interactome	SCZ_Trubetskoy2022
ENSG00000116747	RO60	1	193028584	193060907	+	24	2.9625	0.0015256	0.0122807	protein_coding	Ro60, Y RNA binding protein [Source:HGNC Symbol;Acc:HGNC:11313]	Microglia_interactome	SCZ_Trubetskoy2022
ENSG00000131355	ADGRE3	19	14729929	14800839	-	29	2.9598	0.001539	0.0123777	protein_coding	adhesion G protein-coupled receptor E3 [Source:HGNC Symbol;Acc:HGNC:23647]	Microglia_interactome	SCZ_Trubetskoy2022
ENSG00000146094	DOK3	5	176928905	176938275	-	3	2.9577	0.0015496	0.0124485	protein_coding	docking protein 3 [Source:HGNC Symbol;Acc:HGNC:24583]	Microglia_interactome	SCZ_Trubetskoy2022
ENSG00000173039	RELA	11	65421070	65430561	-	24	2.9575	0.0015505	0.0124485	protein_coding	RELA proto-oncogene, NF-kB subunit [Source:HGNC Symbol;Acc:HGNC:9955]	Microglia_interactome	SCZ_Trubetskoy2022
ENSG00000250510	GPR162	12	6930790	6939136	+	11	2.9558	0.001559	0.0125059	protein_coding	G protein-coupled receptor 162 [Source:HGNC Symbol;Acc:HGNC:16693]	Microglia_interactome	SCZ_Trubetskoy2022
ENSG00000254328	ENSG00000254328	5	172413683	172414201	+	6	2.9541	0.0015679	0.0125664	processed_pseudogene	coiled-coil domain containing 72 (CCDC72) pseudogene	Microglia_interactome	SCZ_Trubetskoy2022
ENSG00000221883	ARIH2OS	3	48955215	48956256	-	2	2.9518	0.0015795	0.0126392	lncRNA	ARIH2 opposite strand lncRNA [Source:HGNC Symbol;Acc:HGNC:34425]	Microglia_interactome	SCZ_Trubetskoy2022
ENSG00000140983	RHOT2	16	718100	724174	+	22	2.9516	0.0015807	0.0126392	protein_coding	ras homolog family member T2 [Source:HGNC Symbol;Acc:HGNC:21169]	Microglia_interactome	SCZ_Trubetskoy2022
ENSG00000205622	ENSG00000205622	21	40184802	40328392	-	144	2.9515	0.0015811	0.0126392	lncRNA	ETS2 antisense RNA 1 [Source:HGNC Symbol;Acc:HGNC:56712]	Microglia_interactome	SCZ_Trubetskoy2022
ENSG00000108370	RGS9	17	63096930	63223821	+	45	2.9507	0.0015855	0.0126572	protein_coding	regulator of G protein signaling 9 [Source:HGNC Symbol;Acc:HGNC:10004]	Microglia_interactome	SCZ_Trubetskoy2022
ENSG00000136840	ST6GALNAC4	9	130670165	130679320	-	27	2.9505	0.0015861	0.0126572	protein_coding	ST6 N-acetylgalactosaminide alpha-2,6-sialyltransferase 4 [Source:HGNC Symbol;Acc:HGNC:17846]	Microglia_interactome	SCZ_Trubetskoy2022
ENSG00000081320	STK17B	2	196998307	197041227	-	53	2.9496	0.0015909	0.0126846	protein_coding	serine/threonine kinase 17b [Source:HGNC Symbol;Acc:HGNC:11396]	Microglia_interactome	SCZ_Trubetskoy2022
ENSG00000142541	RPL13A	19	49990767	49996314	+	39	2.9478	0.0016004	0.0127493	protein_coding	ribosomal protein L13a [Source:HGNC Symbol;Acc:HGNC:10304]	Microglia_interactome	SCZ_Trubetskoy2022
ENSG00000110047	EHD1	11	64619114	64655768	-	29	2.9475	0.0016018	0.0127494	protein_coding	EH domain containing 1 [Source:HGNC Symbol;Acc:HGNC:3242]	Microglia_interactome	SCZ_Trubetskoy2022
ENSG00000180035	ZNF48	16	30389427	30411429	+	8	2.9455	0.0016124	0.0128228	protein_coding	zinc finger protein 48 [Source:HGNC Symbol;Acc:HGNC:13114]	Microglia_interactome	SCZ_Trubetskoy2022
ENSG00000136144	RCBTB1	13	50106082	50159694	-	108	2.9414	0.0016337	0.0129809	protein_coding	RCC1 and BTB domain containing protein 1 [Source:HGNC Symbol;Acc:HGNC:18243]	Microglia_interactome	SCZ_Trubetskoy2022
ENSG00000156958	GALK2	15	49447853	49660066	+	98	2.941	0.0016359	0.0129872	protein_coding	galactokinase 2 [Source:HGNC Symbol;Acc:HGNC:4119]	Microglia_interactome	SCZ_Trubetskoy2022
ENSG00000229951	FOSL2-AS1	2	28607276	28617547	-	13	2.9337	0.0016748	0.0132846	lncRNA	FOSL2 antisense RNA 1 [Source:HGNC Symbol;Acc:HGNC:55784]	Microglia_interactome	SCZ_Trubetskoy2022
ENSG00000175984	DENND2C	1	115125469	115213043	-	22	2.9327	0.0016803	0.0133168	protein_coding	DENN domain containing 2C [Source:HGNC Symbol;Acc:HGNC:24748]	Microglia_interactome	SCZ_Trubetskoy2022
ENSG00000143382	ADAMTSL4	1	150521845	150533413	+	14	2.9313	0.0016877	0.013364	protein_coding	ADAMTS like 4 [Source:HGNC Symbol;Acc:HGNC:19706]	Microglia_interactome	SCZ_Trubetskoy2022
ENSG00000054967	RELT	11	73087444	73108519	+	17	2.9294	0.0016982	0.0134288	protein_coding	RELT TNF receptor [Source:HGNC Symbol;Acc:HGNC:13764]	Microglia_interactome	SCZ_Trubetskoy2022
ENSG00000141424	SLC39A6	18	33688494	33709348	-	16	2.9293	0.0016988	0.0134288	protein_coding	solute carrier family 39 member 6 [Source:HGNC Symbol;Acc:HGNC:18607]	Microglia_interactome	SCZ_Trubetskoy2022
ENSG00000266598	ENSG00000266598	17	63048027	63049426	+	2	2.9266	0.0017137	0.013535	lncRNA	novel transcript, antisense to GNA13	Microglia_interactome	SCZ_Trubetskoy2022
ENSG00000099797	TECR	19	14627897	14676792	+	32	2.926	0.0017167	0.0135471	protein_coding	trans-2,3-enoyl-CoA reductase [Source:HGNC Symbol;Acc:HGNC:4551]	Microglia_interactome	SCZ_Trubetskoy2022
ENSG00000024526	DEPDC1	1	68939835	68962904	-	21	2.9256	0.001719	0.0135537	protein_coding	DEP domain containing 1 [Source:HGNC Symbol;Acc:HGNC:22949]	Microglia_interactome	SCZ_Trubetskoy2022
ENSG00000283602	ENSG00000283602	5	139949547	139974155	-	21	2.9239	0.0017282	0.0136146	transcribed_unitary_pseudogene	novel pseudogene	Microglia_interactome	SCZ_Trubetskoy2022
ENSG00000134759	ELP2	18	33709407	33760520	+	63	2.9211	0.0017439	0.0137265	protein_coding	elongator acetyltransferase complex subunit 2 [Source:HGNC Symbol;Acc:HGNC:18248]	Microglia_interactome	SCZ_Trubetskoy2022
ENSG00000166262	FAM227B	15	49619159	49913126	-	89	2.9184	0.0017592	0.0138351	protein_coding	family with sequence similarity 227 member B [Source:HGNC Symbol;Acc:HGNC:26543]	Microglia_interactome	SCZ_Trubetskoy2022
ENSG00000150667	FSIP1	15	39880558	40075042	-	24	2.9177	0.0017632	0.0138548	protein_coding	fibrous sheath interacting protein 1 [Source:HGNC Symbol;Acc:HGNC:21674]	Microglia_interactome	SCZ_Trubetskoy2022
ENSG00000101104	PABPC1L	20	43538701	43587676	+	34	2.9162	0.0017718	0.0139105	protein_coding	poly(A) binding protein cytoplasmic 1 like [Source:HGNC Symbol;Acc:HGNC:15797]	Microglia_interactome	SCZ_Trubetskoy2022
ENSG00000260259	LINC02166	16	89749028	89752977	-	19	2.9151	0.0017781	0.0139481	lncRNA	long intergenic non-protein coding RNA 2166 [Source:HGNC Symbol;Acc:HGNC:53027]	Microglia_interactome	SCZ_Trubetskoy2022
ENSG00000245293	CYP2U1-AS1	4	108784629	108910880	-	28	2.9144	0.0017821	0.0139676	lncRNA	CYP2U1 and SGMS2 antisense RNA 1 [Source:HGNC Symbol;Acc:HGNC:54817]	Microglia_interactome	SCZ_Trubetskoy2022
ENSG00000111358	GTF2H3	12	124118286	124147151	+	27	2.9127	0.0017914	0.014022	protein_coding	general transcription factor IIH subunit 3 [Source:HGNC Symbol;Acc:HGNC:4657]	Microglia_interactome	SCZ_Trubetskoy2022
ENSG00000169750	RAC3	17	79989554	79992080	+	12	2.9125	0.0017925	0.014022	protein_coding	Rac family small GTPase 3 [Source:HGNC Symbol;Acc:HGNC:9803]	Microglia_interactome	SCZ_Trubetskoy2022
ENSG00000089775	ZBTB25	14	64915824	64971931	-	47	2.9124	0.0017936	0.014022	protein_coding	zinc finger and BTB domain containing 25 [Source:HGNC Symbol;Acc:HGNC:13112]	Microglia_interactome	SCZ_Trubetskoy2022
ENSG00000166263	STXBP4	17	53046088	53250993	+	56	2.9106	0.0018038	0.0140898	protein_coding	syntaxin binding protein 4 [Source:HGNC Symbol;Acc:HGNC:19694]	Microglia_interactome	SCZ_Trubetskoy2022
ENSG00000287509	ENSG00000287509	18	9335267	9336240	+	23	2.9059	0.001831	0.0142902	lncRNA	novel transcript, sense intronic to TWSG1	Microglia_interactome	SCZ_Trubetskoy2022
ENSG00000181789	COPG1	3	128968449	128996616	+	19	2.9054	0.0018341	0.0143023	protein_coding	COPI coat complex subunit gamma 1 [Source:HGNC Symbol;Acc:HGNC:2236]	Microglia_interactome	SCZ_Trubetskoy2022
ENSG00000164463	CREBRF	5	172483355	172566287	+	16	2.9026	0.0018506	0.0144097	protein_coding	CREB3 regulatory factor [Source:HGNC Symbol;Acc:HGNC:24050]	Microglia_interactome	SCZ_Trubetskoy2022
ENSG00000138439	FAM117B	2	203499692	203634480	+	9	2.9025	0.001851	0.0144097	protein_coding	family with sequence similarity 117 member B [Source:HGNC Symbol;Acc:HGNC:14440]	Microglia_interactome	SCZ_Trubetskoy2022
ENSG00000264349	MIR4258	1	154948169	154948259	+	9	2.9013	0.0018581	0.0144528	miRNA	microRNA 4258 [Source:HGNC Symbol;Acc:HGNC:38281]	Microglia_interactome	SCZ_Trubetskoy2022
ENSG00000170049	KCNAB3	17	7825177	7833174	-	21	2.9002	0.0018644	0.0144812	protein_coding	potassium voltage-gated channel subfamily A regulatory beta subunit 3 [Source:HGNC Symbol;Acc:HGNC:6230]	Microglia_interactome	SCZ_Trubetskoy2022
ENSG00000288917	ENSG00000288917	18	33708009	33709303	-	12	2.8997	0.0018675	0.0144812	lncRNA	novel transcript	Microglia_interactome	SCZ_Trubetskoy2022
ENSG00000068796	KIF2A	5	61601989	61686852	+	52	2.8994	0.0018695	0.0144812	protein_coding	kinesin family member 2A [Source:HGNC Symbol;Acc:HGNC:6318]	Microglia_interactome	SCZ_Trubetskoy2022
ENSG00000110536	PTPMT1	11	47586982	47595013	+	8	2.8994	0.0018696	0.0144812	protein_coding	protein tyrosine phosphatase mitochondrial 1 [Source:HGNC Symbol;Acc:HGNC:26965]	Microglia_interactome	SCZ_Trubetskoy2022
ENSG00000255120	OVOL1-AS1	11	65556522	65558339	-	10	2.8994	0.0018695	0.0144812	lncRNA	OVOL1 antisense RNA 1 [Source:HGNC Symbol;Acc:HGNC:49319]	Microglia_interactome	SCZ_Trubetskoy2022
ENSG00000124570	SERPINB6	6	2948393	2972399	-	122	2.8983	0.0018762	0.014506	protein_coding	serpin family B member 6 [Source:HGNC Symbol;Acc:HGNC:8950]	Microglia_interactome	SCZ_Trubetskoy2022
ENSG00000076242	MLH1	3	37034841	37092337	+	32	2.8979	0.0018786	0.014506	protein_coding	mutL homolog 1 [Source:HGNC Symbol;Acc:HGNC:7127]	Microglia_interactome	SCZ_Trubetskoy2022
ENSG00000261796	ISY1-RAB43	3	128806418	128879879	-	10	2.8978	0.0018791	0.014506	protein_coding	ISY1-RAB43 readthrough [Source:HGNC Symbol;Acc:HGNC:42969]	Microglia_interactome	SCZ_Trubetskoy2022
ENSG00000288996	ENSG00000288996	3	128880241	128881485	+	10	2.8978	0.0018791	0.014506	lncRNA	novel transcript	Microglia_interactome	SCZ_Trubetskoy2022
ENSG00000171204	TMEM126B	11	85339617	85347583	+	18	2.8973	0.0018821	0.014517	protein_coding	transmembrane protein 126B [Source:HGNC Symbol;Acc:HGNC:30883]	Microglia_interactome	SCZ_Trubetskoy2022
ENSG00000247373	TMED2-DT	12	124060438	124069662	-	61	2.8941	0.0019014	0.0146536	lncRNA	TMED2 divergent transcript [Source:HGNC Symbol;Acc:HGNC:53346]	Microglia_interactome	SCZ_Trubetskoy2022
ENSG00000261033	SPECC1-DT	17	19911364	19912547	-	19	2.8934	0.0019052	0.0146707	lncRNA	SPECC1 divergent transcript [Source:HGNC Symbol;Acc:HGNC:55376]	Microglia_interactome	SCZ_Trubetskoy2022
ENSG00000153046	CDYL	6	4706393	4955785	+	58	2.8926	0.0019103	0.0146879	protein_coding	chromodomain Y like [Source:HGNC Symbol;Acc:HGNC:1811]	Microglia_interactome	SCZ_Trubetskoy2022
ENSG00000118200	CAMSAP2	1	200708021	200829832	+	42	2.8924	0.0019117	0.0146879	protein_coding	calmodulin regulated spectrin associated protein family member 2 [Source:HGNC Symbol;Acc:HGNC:29188]	Microglia_interactome	SCZ_Trubetskoy2022
ENSG00000181885	CLDN7	17	7163222	7167302	-	6	2.8922	0.0019127	0.0146879	protein_coding	claudin 7 [Source:HGNC Symbol;Acc:HGNC:2049]	Microglia_interactome	SCZ_Trubetskoy2022
ENSG00000229999	SGSM3-AS1	22	40768668	40784294	-	16	2.892	0.0019138	0.0146879	lncRNA	SGSM3 antisense RNA 1 [Source:HGNC Symbol;Acc:HGNC:41088]	Microglia_interactome	SCZ_Trubetskoy2022
ENSG00000162694	EXTL2	1	101337928	101360735	-	7	2.8908	0.0019215	0.0147347	protein_coding	exostosin like glycosyltransferase 2 [Source:HGNC Symbol;Acc:HGNC:3516]	Microglia_interactome	SCZ_Trubetskoy2022
ENSG00000109323	MANBA	4	103551927	103682151	-	42	2.8893	0.0019302	0.0147845	protein_coding	mannosidase beta [Source:HGNC Symbol;Acc:HGNC:6831]	Microglia_interactome	SCZ_Trubetskoy2022
ENSG00000225979	ANKRD44-DT	2	198176117	198177464	+	154	2.8892	0.0019312	0.0147845	lncRNA	ANKRD44 divergent transcript [Source:HGNC Symbol;Acc:HGNC:55840]	Microglia_interactome	SCZ_Trubetskoy2022
ENSG00000242247	ARFGAP3	22	43192508	43254112	-	35	2.8883	0.0019364	0.014812	protein_coding	ADP ribosylation factor GTPase activating protein 3 [Source:HGNC Symbol;Acc:HGNC:661]	Microglia_interactome	SCZ_Trubetskoy2022
ENSG00000236618	PITPNA-AS1	17	1420171	1421395	+	12	2.8877	0.0019402	0.0148203	lncRNA	PITPNA antisense RNA 1 [Source:HGNC Symbol;Acc:HGNC:44116]	Microglia_interactome	SCZ_Trubetskoy2022
ENSG00000163156	SCNM1	1	151129140	151142772	+	4	2.8876	0.0019407	0.0148203	protein_coding	sodium channel modifier 1 [Source:HGNC Symbol;Acc:HGNC:23136]	Microglia_interactome	SCZ_Trubetskoy2022
ENSG00000145428	RNF175	4	154631312	154681176	-	24	2.8867	0.0019468	0.0148546	protein_coding	ring finger protein 175 [Source:HGNC Symbol;Acc:HGNC:27735]	Microglia_interactome	SCZ_Trubetskoy2022
ENSG00000254154	CRYZL2P-SEC16B	1	177897923	178007142	-	47	2.8855	0.0019537	0.0148949	lncRNA	CRYZL2P-SEC16B readthrough [Source:HGNC Symbol;Acc:HGNC:53757]	Microglia_interactome	SCZ_Trubetskoy2022
ENSG00000121964	GTDC1	2	144695635	145090135	-	29	2.8843	0.0019614	0.0149413	protein_coding	glycosyltransferase like domain containing 1 [Source:HGNC Symbol;Acc:HGNC:20887]	Microglia_interactome	SCZ_Trubetskoy2022
ENSG00000112137	PHACTR1	6	12716544	13290678	+	139	2.8822	0.0019743	0.0150272	protein_coding	phosphatase and actin regulator 1 [Source:HGNC Symbol;Acc:HGNC:20990]	Microglia_interactome	SCZ_Trubetskoy2022
ENSG00000124140	SLC12A5	20	44650329	44688789	+	82	2.881	0.0019818	0.0150718	protein_coding	solute carrier family 12 member 5 [Source:HGNC Symbol;Acc:HGNC:13818]	Microglia_interactome	SCZ_Trubetskoy2022
ENSG00000198003	ODAD3	19	11531272	11546603	-	17	2.8781	0.0020003	0.0151857	protein_coding	outer dynein arm docking complex subunit 3 [Source:HGNC Symbol;Acc:HGNC:28303]	Microglia_interactome	SCZ_Trubetskoy2022
ENSG00000120727	PAIP2	5	138677276	138705409	+	5	2.8779	0.0020018	0.0151857	protein_coding	poly(A) binding protein interacting protein 2 [Source:HGNC Symbol;Acc:HGNC:17970]	Microglia_interactome	SCZ_Trubetskoy2022
ENSG00000136273	HUS1	7	48002885	48019212	-	19	2.8777	0.0020029	0.0151857	protein_coding	HUS1 checkpoint clamp component [Source:HGNC Symbol;Acc:HGNC:5309]	Microglia_interactome	SCZ_Trubetskoy2022
ENSG00000263900	AC006483.1	7	5567734	5567817	-	61	2.8776	0.0020034	0.0151857	miRNA		Microglia_interactome	SCZ_Trubetskoy2022
ENSG00000175463	TBC1D10C	11	67171386	67177560	+	15	2.8774	0.002005	0.0151857	protein_coding	TBC1 domain family member 10C [Source:HGNC Symbol;Acc:HGNC:24702]	Microglia_interactome	SCZ_Trubetskoy2022
ENSG00000183087	GAS6	13	114523522	114567049	-	64	2.8771	0.0020069	0.0151876	protein_coding	growth arrest specific 6 [Source:HGNC Symbol;Acc:HGNC:4168]	Microglia_interactome	SCZ_Trubetskoy2022
ENSG00000273437	ENSG00000273437	3	128882449	128882783	-	5	2.8767	0.0020093	0.0151933	lncRNA	novel transcript	Microglia_interactome	SCZ_Trubetskoy2022
ENSG00000264386	MIR4513	15	75081013	75081098	-	20	2.876	0.0020135	0.0152126	miRNA	microRNA 4513 [Source:HGNC Symbol;Acc:HGNC:41855]	Microglia_interactome	SCZ_Trubetskoy2022
ENSG00000185340	GAS2L1	22	29702608	29708776	+	34	2.8748	0.0020213	0.015259	protein_coding	growth arrest specific 2 like 1 [Source:HGNC Symbol;Acc:HGNC:16955]	Microglia_interactome	SCZ_Trubetskoy2022
ENSG00000224307	LINC02975	9	132044705	132075499	+	17	2.8742	0.002025	0.0152744	lncRNA	long intergenic non-protein coding RNA 2975 [Source:HGNC Symbol;Acc:HGNC:56025]	Microglia_interactome	SCZ_Trubetskoy2022
ENSG00000261393	ENSG00000261393	16	50402491	50405391	+	27	2.874	0.0020267	0.0152748	lncRNA	novel transcript, antisense to BRD7	Microglia_interactome	SCZ_Trubetskoy2022
ENSG00000169714	CNBP	3	128886670	128902765	-	9	2.8736	0.002029	0.0152796	protein_coding	CCHC-type zinc finger nucleic acid binding protein [Source:HGNC Symbol;Acc:HGNC:13164]	Microglia_interactome	SCZ_Trubetskoy2022
ENSG00000255173	ENSG00000255173	11	64884629	64884930	+	6	2.8706	0.0020483	0.0154103	lncRNA	novel transcript	Microglia_interactome	SCZ_Trubetskoy2022
ENSG00000177374	HIC1	17	1957448	1966535	+	20	2.8704	0.0020497	0.0154103	protein_coding	HIC ZBTB transcriptional repressor 1 [Source:HGNC Symbol;Acc:HGNC:4909]	Microglia_interactome	SCZ_Trubetskoy2022
ENSG00000234264	DEPDC1-AS1	1	68962359	69004310	+	6	2.8694	0.0020562	0.0154466	lncRNA	DEPDC1 antisense RNA 1 [Source:HGNC Symbol;Acc:HGNC:50592]	Microglia_interactome	SCZ_Trubetskoy2022
ENSG00000197579	TOPORS	9	32540542	32552584	-	8	2.8684	0.0020625	0.0154813	protein_coding	TOP1 binding arginine/serine rich protein, E3 ubiquitin ligase [Source:HGNC Symbol;Acc:HGNC:21653]	Microglia_interactome	SCZ_Trubetskoy2022
ENSG00000289406	ENSG00000289406	6	31528021	31540477	-	28	2.8664	0.0020761	0.0155701	lncRNA	novel transcript, antisense to LTA	Microglia_interactome	SCZ_Trubetskoy2022
ENSG00000207357	RNU6-2	19	1021521	1021627	+	2	2.8661	0.0020777	0.0155701	snRNA	RNA, U6 small nuclear 2 [Source:HGNC Symbol;Acc:HGNC:34270]	Microglia_interactome	SCZ_Trubetskoy2022
ENSG00000171206	TRIM8	10	104404236	104418075	+	17	2.8639	0.0020921	0.0156653	protein_coding	tripartite motif containing 8 [Source:HGNC Symbol;Acc:HGNC:15579]	Microglia_interactome	SCZ_Trubetskoy2022
ENSG00000167508	MVD	16	88718343	88729569	-	74	2.8636	0.0020941	0.0156675	protein_coding	mevalonate diphosphate decarboxylase [Source:HGNC Symbol;Acc:HGNC:7529]	Microglia_interactome	SCZ_Trubetskoy2022
ENSG00000163576	EFHB	3	19920964	19988517	-	52	2.8631	0.0020977	0.0156818	protein_coding	EF-hand domain family member B [Source:HGNC Symbol;Acc:HGNC:26330]	Microglia_interactome	SCZ_Trubetskoy2022
ENSG00000270419	CAHM	6	163834093	163834992	-	93	2.8625	0.0021016	0.0156982	lncRNA	colon adenocarcinoma hypermethylated [Source:HGNC Symbol;Acc:HGNC:42860]	Microglia_interactome	SCZ_Trubetskoy2022
ENSG00000174951	FUT1	19	49251268	49258647	-	11	2.8622	0.0021036	0.0157004	protein_coding	fucosyltransferase 1 (H blood group) [Source:HGNC Symbol;Acc:HGNC:4012]	Microglia_interactome	SCZ_Trubetskoy2022
ENSG00000169925	BRD3	9	136895427	136933657	-	21	2.8607	0.0021136	0.0157548	protein_coding	bromodomain containing 3 [Source:HGNC Symbol;Acc:HGNC:1104]	Microglia_interactome	SCZ_Trubetskoy2022
ENSG00000278952	ENSG00000278952	11	64885782	64886583	+	8	2.8606	0.0021143	0.0157548	TEC	TEC	Microglia_interactome	SCZ_Trubetskoy2022
ENSG00000082397	EPB41L3	18	5392380	5630699	-	109	2.8592	0.0021234	0.0158098	protein_coding	erythrocyte membrane protein band 4.1 like 3 [Source:HGNC Symbol;Acc:HGNC:3380]	Microglia_interactome	SCZ_Trubetskoy2022
ENSG00000229848	ENSG00000229848	17	79481073	79494802	+	52	2.8581	0.002131	0.0158483	lncRNA	novel transcript, antisense to ACTG1	Microglia_interactome	SCZ_Trubetskoy2022
ENSG00000140526	ABHD2	15	89630690	89745586	+	33	2.8579	0.002132	0.0158483	protein_coding	abhydrolase domain containing 2, acylglycerol lipase [Source:HGNC Symbol;Acc:HGNC:18717]	Microglia_interactome	SCZ_Trubetskoy2022
ENSG00000140474	ULK3	15	75128459	75135687	-	19	2.857	0.0021386	0.0158845	protein_coding	unc-51 like kinase 3 [Source:HGNC Symbol;Acc:HGNC:19703]	Microglia_interactome	SCZ_Trubetskoy2022
ENSG00000172531	PPP1CA	11	67165652	67188654	-	17	2.8564	0.0021426	0.0159014	protein_coding	protein phosphatase 1 catalytic subunit alpha [Source:HGNC Symbol;Acc:HGNC:9281]	Microglia_interactome	SCZ_Trubetskoy2022
ENSG00000180304	OAZ2	15	64979772	64995480	-	27	2.8557	0.0021469	0.0159205	protein_coding	ornithine decarboxylase antizyme 2 [Source:HGNC Symbol;Acc:HGNC:8096]	Microglia_interactome	SCZ_Trubetskoy2022
ENSG00000213619	NDUFS3	11	47586888	47606114	+	13	2.8547	0.0021538	0.0159589	protein_coding	NADH:ubiquinone oxidoreductase core subunit S3 [Source:HGNC Symbol;Acc:HGNC:7710]	Microglia_interactome	SCZ_Trubetskoy2022
ENSG00000231441	DST-AS1	6	56708726	56728876	+	8	2.8533	0.0021632	0.0160157	lncRNA	DST antisense RNA 1 [Source:HGNC Symbol;Acc:HGNC:40098]	Microglia_interactome	SCZ_Trubetskoy2022
ENSG00000014914	MTMR11	1	149900543	149908772	-	14	2.8527	0.0021677	0.0160186	protein_coding	myotubularin related protein 11 [Source:HGNC Symbol;Acc:HGNC:24307]	Microglia_interactome	SCZ_Trubetskoy2022
ENSG00000287009	ENSG00000287009	10	97888812	97890285	-	11	2.8526	0.0021684	0.0160186	lncRNA	novel transcript, antisense to ZNF518A	Microglia_interactome	SCZ_Trubetskoy2022
ENSG00000161642	ZNF385A	12	54762917	54785082	-	5	2.8525	0.0021688	0.0160186	protein_coding	zinc finger protein 385A [Source:HGNC Symbol;Acc:HGNC:17521]	Microglia_interactome	SCZ_Trubetskoy2022
ENSG00000143434	SEMA6C	1	151104161	151119107	-	21	2.8522	0.0021709	0.0160212	protein_coding	semaphorin 6C [Source:HGNC Symbol;Acc:HGNC:10740]	Microglia_interactome	SCZ_Trubetskoy2022
ENSG00000226833	PPP1CB-DT	2	28930377	28974588	-	48	2.8513	0.002177	0.0160534	lncRNA	PPP1CB divergent transcript [Source:HGNC Symbol;Acc:HGNC:55829]	Microglia_interactome	SCZ_Trubetskoy2022
ENSG00000226648	PLCG1-AS1	20	39726659	39766643	-	17	2.849	0.0021931	0.0161592	lncRNA	PLCG1 antisense RNA 1 [Source:HGNC Symbol;Acc:HGNC:40450]	Microglia_interactome	SCZ_Trubetskoy2022
ENSG00000171889	MIR31HG	9	21380072	21559890	-	62	2.8477	0.0022016	0.0162089	lncRNA	MIR31 host gene [Source:HGNC Symbol;Acc:HGNC:37187]	Microglia_interactome	SCZ_Trubetskoy2022
ENSG00000106829	TLE4	9	82186688	82341797	+	53	2.846	0.0022137	0.016272	protein_coding	TLE family member 4, transcriptional corepressor [Source:HGNC Symbol;Acc:HGNC:11840]	Microglia_interactome	SCZ_Trubetskoy2022
ENSG00000120306	CYSTM1	5	139554741	139661637	+	8	2.846	0.0022136	0.016272	protein_coding	cysteine rich transmembrane module containing 1 [Source:HGNC Symbol;Acc:HGNC:30239]	Microglia_interactome	SCZ_Trubetskoy2022
ENSG00000257815	PRANCR	12	70295698	70637185	-	60	2.8433	0.0022323	0.0163944	lncRNA	progenitor renewal associated non-coding RNA [Source:HGNC Symbol;Acc:HGNC:51126]	Microglia_interactome	SCZ_Trubetskoy2022
ENSG00000161791	FMNL3	12	50030282	50101948	-	43	2.8431	0.0022339	0.0163944	protein_coding	formin like 3 [Source:HGNC Symbol;Acc:HGNC:23698]	Microglia_interactome	SCZ_Trubetskoy2022
ENSG00000105366	SIGLEC8	19	51954101	51961710	-	101	2.8413	0.0022468	0.0164759	protein_coding	sialic acid binding Ig like lectin 8 [Source:HGNC Symbol;Acc:HGNC:10877]	Microglia_interactome	SCZ_Trubetskoy2022
ENSG00000254995	STX16-NPEPL1	20	57226490	57290466	+	21	2.8402	0.0022541	0.0165135	protein_coding	STX16-NPEPL1 readthrough (NMD candidate) [Source:HGNC Symbol;Acc:HGNC:41993]	Microglia_interactome	SCZ_Trubetskoy2022
ENSG00000100714	MTHFD1	14	64854749	64930175	+	74	2.84	0.0022555	0.0165135	protein_coding	methylenetetrahydrofolate dehydrogenase, cyclohydrolase and formyltetrahydrofolate synthetase 1 [Source:HGNC Symbol;Acc:HGNC:7432]	Microglia_interactome	SCZ_Trubetskoy2022
ENSG00000062598	ELMO2	20	44994689	45061624	-	52	2.8368	0.0022781	0.0166657	protein_coding	engulfment and cell motility 2 [Source:HGNC Symbol;Acc:HGNC:17233]	Microglia_interactome	SCZ_Trubetskoy2022
ENSG00000243970	PPIEL	1	39987952	40025370	-	31	2.8346	0.0022944	0.0167685	transcribed_unprocessed_pseudogene	peptidylprolyl isomerase E like (pseudogene) [Source:HGNC Symbol;Acc:HGNC:33195]	Microglia_interactome	SCZ_Trubetskoy2022
ENSG00000151665	PIGF	2	46808076	46844194	-	74	2.8343	0.002296	0.0167685	protein_coding	phosphatidylinositol glycan anchor biosynthesis class F [Source:HGNC Symbol;Acc:HGNC:8962]	Microglia_interactome	SCZ_Trubetskoy2022
ENSG00000179133	C10orf67	10	23491625	23633774	-	38	2.8341	0.0022976	0.0167685	protein_coding	chromosome 10 open reading frame 67 [Source:HGNC Symbol;Acc:HGNC:28716]	Microglia_interactome	SCZ_Trubetskoy2022
ENSG00000145020	AMT	3	49454211	49460118	-	24	2.833	0.0023054	0.0168121	protein_coding	aminomethyltransferase [Source:HGNC Symbol;Acc:HGNC:473]	Microglia_interactome	SCZ_Trubetskoy2022
ENSG00000100276	RASL10A	22	29708922	29715668	-	15	2.8322	0.0023118	0.0168455	protein_coding	RAS like family 10 member A [Source:HGNC Symbol;Acc:HGNC:16954]	Microglia_interactome	SCZ_Trubetskoy2022
ENSG00000226828	LINC02774	1	244080704	244210619	+	40	2.8312	0.0023186	0.0168817	lncRNA	long intergenic non-protein coding RNA 2774 [Source:HGNC Symbol;Acc:HGNC:27923]	Microglia_interactome	SCZ_Trubetskoy2022
ENSG00000231207	ENSG00000231207	1	27715972	27716649	+	11	2.83	0.0023273	0.0169239	processed_pseudogene	ribosomal protein S24 (RPS24) pseudogene	Microglia_interactome	SCZ_Trubetskoy2022
ENSG00000165322	ARHGAP12	10	32094326	32217804	-	61	2.8298	0.0023288	0.0169239	protein_coding	Rho GTPase activating protein 12 [Source:HGNC Symbol;Acc:HGNC:16348]	Microglia_interactome	SCZ_Trubetskoy2022
ENSG00000254501	ENSG00000254501	11	64878186	64879167	-	5	2.8297	0.0023299	0.0169239	lncRNA	novel transcript	Microglia_interactome	SCZ_Trubetskoy2022
ENSG00000174013	FBXO45	3	196295482	196315930	+	10	2.8277	0.0023441	0.0170075	protein_coding	F-box protein 45 [Source:HGNC Symbol;Acc:HGNC:29148]	Microglia_interactome	SCZ_Trubetskoy2022
ENSG00000118482	PHF3	6	64345707	64489229	+	23	2.8276	0.0023451	0.0170075	protein_coding	PHD finger protein 3 [Source:HGNC Symbol;Acc:HGNC:8921]	Microglia_interactome	SCZ_Trubetskoy2022
ENSG00000229947	RP13-766D20.1	17	79480089	79480210	+	46	2.8271	0.0023484	0.0170163	pseudogene		Microglia_interactome	SCZ_Trubetskoy2022
ENSG00000174915	PTDSS2	11	448268	491399	+	38	2.8269	0.00235	0.0170163	protein_coding	phosphatidylserine synthase 2 [Source:HGNC Symbol;Acc:HGNC:15463]	Microglia_interactome	SCZ_Trubetskoy2022
ENSG00000187474	FPR3	19	52298410	52329443	+	31	2.8266	0.0023523	0.0170196	protein_coding	formyl peptide receptor 3 [Source:HGNC Symbol;Acc:HGNC:3828]	Microglia_interactome	SCZ_Trubetskoy2022
ENSG00000132359	RAP1GAP2	17	2658999	2941035	+	29	2.826	0.002357	0.0170402	protein_coding	RAP1 GTPase activating protein 2 [Source:HGNC Symbol;Acc:HGNC:29176]	Microglia_interactome	SCZ_Trubetskoy2022
ENSG00000238775	snoU13	6	111284669	111284772	+	16	2.8247	0.0023661	0.0170926	snoRNA		Microglia_interactome	SCZ_Trubetskoy2022
ENSG00000288851	ENSG00000288851	6	24720550	24720867	+	18	2.8242	0.0023698	0.017106	lncRNA	novel transcript	Microglia_interactome	SCZ_Trubetskoy2022
ENSG00000079819	EPB41L2	6	131160487	131384462	-	161	2.8239	0.002372	0.0171084	protein_coding	erythrocyte membrane protein band 4.1 like 2 [Source:HGNC Symbol;Acc:HGNC:3379]	Microglia_interactome	SCZ_Trubetskoy2022
ENSG00000184508	HDDC3	15	91473198	91478426	-	17	2.8232	0.0023776	0.0171129	protein_coding	HD domain containing 3 [Source:HGNC Symbol;Acc:HGNC:30522]	Microglia_interactome	SCZ_Trubetskoy2022
ENSG00000130881	LRP3	19	33668509	33699770	+	42	2.823	0.0023791	0.0171129	protein_coding	LDL receptor related protein 3 [Source:HGNC Symbol;Acc:HGNC:6695]	Microglia_interactome	SCZ_Trubetskoy2022
ENSG00000289626	ENSG00000289626	14	69261456	69261967	-	51	2.823	0.0023787	0.0171129	lncRNA	novel transcript, sense intronic to ZFP36L1	Microglia_interactome	SCZ_Trubetskoy2022
ENSG00000273189	ENSG00000273189	19	49977843	49990894	+	33	2.8228	0.0023805	0.0171129	lncRNA	novel transcript	Microglia_interactome	SCZ_Trubetskoy2022
ENSG00000197879	MYO1C	17	1367480	1395980	-	22	2.8226	0.0023819	0.0171129	protein_coding	myosin IC [Source:HGNC Symbol;Acc:HGNC:7597]	Microglia_interactome	SCZ_Trubetskoy2022
ENSG00000111859	NEDD9	6	11183531	11382581	-	86	2.8221	0.0023858	0.0171276	protein_coding	neural precursor cell expressed, developmentally down-regulated 9 [Source:HGNC Symbol;Acc:HGNC:7733]	Microglia_interactome	SCZ_Trubetskoy2022
ENSG00000117419	ERI3	1	44686742	44820932	-	15	2.8209	0.0023944	0.017176	protein_coding	ERI1 exoribonuclease family member 3 [Source:HGNC Symbol;Acc:HGNC:17276]	Microglia_interactome	SCZ_Trubetskoy2022
ENSG00000100003	SEC14L2	22	30792930	30821291	+	41	2.8204	0.0023982	0.0171899	protein_coding	SEC14 like lipid binding 2 [Source:HGNC Symbol;Acc:HGNC:10699]	Microglia_interactome	SCZ_Trubetskoy2022
ENSG00000264548	ENSG00000264548	17	80172103	80175228	+	6	2.8194	0.0024055	0.0172288	lncRNA	novel transcript, antisense CCDC57	Microglia_interactome	SCZ_Trubetskoy2022
ENSG00000110958	PTGES3	12	57057125	57082192	-	7	2.8185	0.0024126	0.0172663	protein_coding	prostaglandin E synthase 3 [Source:HGNC Symbol;Acc:HGNC:16049]	Microglia_interactome	SCZ_Trubetskoy2022
ENSG00000198642	KLHL9	9	21329664	21335403	-	11	2.8182	0.0024145	0.0172665	protein_coding	kelch like family member 9 [Source:HGNC Symbol;Acc:HGNC:18732]	Microglia_interactome	SCZ_Trubetskoy2022
ENSG00000186174	BCL9L	11	118764584	118796635	-	23	2.8172	0.0024223	0.0173088	protein_coding	BCL9 like [Source:HGNC Symbol;Acc:HGNC:23688]	Microglia_interactome	SCZ_Trubetskoy2022
ENSG00000223254	Y_RNA	1	85729979	85730085	+	3	2.8151	0.0024382	0.0174041	misc_RNA	Y RNA [Source:RFAM;Acc:RF00019]	Microglia_interactome	SCZ_Trubetskoy2022
ENSG00000168014	C2CD3	11	73723763	73882255	-	68	2.8149	0.0024394	0.0174041	protein_coding	C2 domain containing 3 centriole elongation regulator [Source:HGNC Symbol;Acc:HGNC:24564]	Microglia_interactome	SCZ_Trubetskoy2022
ENSG00000258643	BCL2L2-PABPN1	14	23776042	23795384	+	5	2.8132	0.0024527	0.0174748	protein_coding	BCL2L2-PABPN1 readthrough [Source:HGNC Symbol;Acc:HGNC:42959]	Microglia_interactome	SCZ_Trubetskoy2022
ENSG00000253320	MAILR	8	103876499	104014652	+	76	2.8131	0.0024531	0.0174748	lncRNA	macrophage interferon regulatory lncRNA [Source:HGNC Symbol;Acc:HGNC:51558]	Microglia_interactome	SCZ_Trubetskoy2022
ENSG00000143575	HAX1	1	154244831	154248351	+	4	2.8125	0.0024579	0.017482	protein_coding	HCLS1 associated protein X-1 [Source:HGNC Symbol;Acc:HGNC:16915]	Microglia_interactome	SCZ_Trubetskoy2022
ENSG00000158050	DUSP2	2	96808908	96811179	-	9	2.8125	0.0024577	0.017482	protein_coding	dual specificity phosphatase 2 [Source:HGNC Symbol;Acc:HGNC:3068]	Microglia_interactome	SCZ_Trubetskoy2022
ENSG00000215440	NPEPL1	20	57264187	57294294	+	50	2.8111	0.0024687	0.0175424	protein_coding	aminopeptidase like 1 [Source:HGNC Symbol;Acc:HGNC:16244]	Microglia_interactome	SCZ_Trubetskoy2022
ENSG00000017797	RALBP1	18	9475007	9538112	+	39	2.8103	0.0024749	0.0175424	protein_coding	ralA binding protein 1 [Source:HGNC Symbol;Acc:HGNC:9841]	Microglia_interactome	SCZ_Trubetskoy2022
ENSG00000171988	JMJD1C	10	64926981	65281610	-	57	2.8102	0.0024756	0.0175424	protein_coding	jumonji domain containing 1C [Source:HGNC Symbol;Acc:HGNC:12313]	Microglia_interactome	SCZ_Trubetskoy2022
ENSG00000207210	Y_RNA	5	172479455	172479558	-	13	2.8101	0.002476	0.0175424	misc_RNA	Y RNA [Source:RFAM;Acc:RF00019]	Microglia_interactome	SCZ_Trubetskoy2022
ENSG00000087095	NLK	17	26368763	26523407	+	4	2.81	0.0024773	0.0175424	protein_coding	nemo like kinase [Source:HGNC Symbol;Acc:HGNC:29858]	Microglia_interactome	SCZ_Trubetskoy2022
ENSG00000075426	FOSL2	2	28615315	28640184	+	15	2.8099	0.0024781	0.0175424	protein_coding	FOS like 2, AP-1 transcription factor subunit [Source:HGNC Symbol;Acc:HGNC:3798]	Microglia_interactome	SCZ_Trubetskoy2022
ENSG00000156261	CCT8	21	30428126	30446118	-	17	2.8097	0.0024797	0.0175424	protein_coding	chaperonin containing TCP1 subunit 8 [Source:HGNC Symbol;Acc:HGNC:1623]	Microglia_interactome	SCZ_Trubetskoy2022
ENSG00000106069	CHN2	7	29186185	29553944	+	172	2.8084	0.0024897	0.017596	protein_coding	chimerin 2 [Source:HGNC Symbol;Acc:HGNC:1944]	Microglia_interactome	SCZ_Trubetskoy2022
ENSG00000134107	BHLHE40	3	5021122	5027008	+	44	2.8082	0.0024911	0.017596	protein_coding	basic helix-loop-helix family member e40 [Source:HGNC Symbol;Acc:HGNC:1046]	Microglia_interactome	SCZ_Trubetskoy2022
ENSG00000153922	CHD1	5	98189689	98264711	-	68	2.8066	0.0025037	0.0176587	protein_coding	chromodomain helicase DNA binding protein 1 [Source:HGNC Symbol;Acc:HGNC:1915]	Microglia_interactome	SCZ_Trubetskoy2022
ENSG00000120162	MOB3B	9	27325207	27529812	-	40	2.8065	0.0025038	0.0176587	protein_coding	MOB kinase activator 3B [Source:HGNC Symbol;Acc:HGNC:23825]	Microglia_interactome	SCZ_Trubetskoy2022
ENSG00000068137	PLEKHH3	17	40819932	40829012	-	4	2.8054	0.0025129	0.0176958	protein_coding	pleckstrin homology, MyTH4 and FERM domain containing H3 [Source:HGNC Symbol;Acc:HGNC:26105]	Microglia_interactome	SCZ_Trubetskoy2022
ENSG00000161013	MGAT4B	5	179224597	179233952	-	39	2.8054	0.0025126	0.0176958	protein_coding	alpha-1,3-mannosyl-glycoprotein 4-beta-N-acetylglucosaminyltransferase B [Source:HGNC Symbol;Acc:HGNC:7048]	Microglia_interactome	SCZ_Trubetskoy2022
ENSG00000196155	PLEKHG4	16	67311413	67323402	+	14	2.803	0.0025313	0.0178118	protein_coding	pleckstrin homology and RhoGEF domain containing G4 [Source:HGNC Symbol;Acc:HGNC:24501]	Microglia_interactome	SCZ_Trubetskoy2022
ENSG00000162599	NFIA	1	61330931	61928460	+	95	2.8026	0.0025346	0.0178214	protein_coding	nuclear factor I A [Source:HGNC Symbol;Acc:HGNC:7784]	Microglia_interactome	SCZ_Trubetskoy2022
ENSG00000162402	USP24	1	55532032	55681037	-	34	2.8023	0.0025367	0.0178226	protein_coding	ubiquitin specific peptidase 24 [Source:HGNC Symbol;Acc:HGNC:12623]	Microglia_interactome	SCZ_Trubetskoy2022
ENSG00000257594	GALNT4	12	89913189	89918573	-	29	2.8008	0.0025485	0.0178916	protein_coding	polypeptide N-acetylgalactosaminyltransferase 4 [Source:HGNC Symbol;Acc:HGNC:4126]	Microglia_interactome	SCZ_Trubetskoy2022
ENSG00000132405	TBC1D14	4	6910969	7034845	+	89	2.8006	0.0025504	0.0178916	protein_coding	TBC1 domain family member 14 [Source:HGNC Symbol;Acc:HGNC:29246]	Microglia_interactome	SCZ_Trubetskoy2022
ENSG00000100983	GSS	20	33516235	33543830	-	25	2.7996	0.002558	0.0179313	protein_coding	glutathione synthetase [Source:HGNC Symbol;Acc:HGNC:4624]	Microglia_interactome	SCZ_Trubetskoy2022
ENSG00000138107	ACTR1A	10	104221638	104262469	-	45	2.7987	0.0025651	0.0179674	protein_coding	actin related protein 1A [Source:HGNC Symbol;Acc:HGNC:167]	Microglia_interactome	SCZ_Trubetskoy2022
ENSG00000109680	TBC1D19	4	26578059	26757845	+	5	2.7979	0.0025717	0.0179999	protein_coding	TBC1 domain family member 19 [Source:HGNC Symbol;Acc:HGNC:25624]	Microglia_interactome	SCZ_Trubetskoy2022
ENSG00000235106	BRD3OS	9	136890603	136899788	+	31	2.7976	0.0025745	0.0180059	protein_coding	BRD3 opposite strand [Source:HGNC Symbol;Acc:HGNC:24742]	Microglia_interactome	SCZ_Trubetskoy2022
ENSG00000136877	FPGS	9	130556876	130576606	+	30	2.7971	0.0025783	0.0180076	protein_coding	folylpolyglutamate synthase [Source:HGNC Symbol;Acc:HGNC:3824]	Microglia_interactome	SCZ_Trubetskoy2022
ENSG00000112312	GMNN	6	24775159	24786327	+	31	2.7969	0.0025801	0.0180076	protein_coding	geminin DNA replication inhibitor [Source:HGNC Symbol;Acc:HGNC:17493]	Microglia_interactome	SCZ_Trubetskoy2022
ENSG00000124193	SRSF6	20	42086533	42094686	+	18	2.7968	0.0025806	0.0180076	protein_coding	serine and arginine rich splicing factor 6 [Source:HGNC Symbol;Acc:HGNC:10788]	Microglia_interactome	SCZ_Trubetskoy2022
ENSG00000175334	BANF1	11	65769699	65771620	+	31	2.796	0.002587	0.0180386	protein_coding	BAF nuclear assembly factor 1 [Source:HGNC Symbol;Acc:HGNC:17397]	Microglia_interactome	SCZ_Trubetskoy2022
ENSG00000186222	BLOC1S4	4	6717901	6719391	+	69	2.794	0.0026033	0.0181386	protein_coding	biogenesis of lysosomal organelles complex 1 subunit 4 [Source:HGNC Symbol;Acc:HGNC:24206]	Microglia_interactome	SCZ_Trubetskoy2022
ENSG00000244405	ETV5	3	185764103	185828107	-	46	2.7932	0.0026095	0.0181578	protein_coding	ETS variant transcription factor 5 [Source:HGNC Symbol;Acc:HGNC:3494]	Microglia_interactome	SCZ_Trubetskoy2022
ENSG00000112308	C6orf62	6	24705089	24720226	-	25	2.7931	0.00261	0.0181578	protein_coding	chromosome 6 open reading frame 62 [Source:HGNC Symbol;Acc:HGNC:20998]	Microglia_interactome	SCZ_Trubetskoy2022
ENSG00000288646	ENSG00000288646	6	52930400	52930471	+	29	2.7915	0.0026232	0.0182359	protein_coding	novel protein	Microglia_interactome	SCZ_Trubetskoy2022
ENSG00000197006	METTL9	16	21608539	21668792	+	19	2.7907	0.0026295	0.0182659	protein_coding	methyltransferase 9, His-X-His N1(pi)-histidine [Source:HGNC Symbol;Acc:HGNC:24586]	Microglia_interactome	SCZ_Trubetskoy2022
ENSG00000159377	PSMB4	1	151372036	151374413	+	6	2.79	0.0026351	0.018291	protein_coding	proteasome 20S subunit beta 4 [Source:HGNC Symbol;Acc:HGNC:9541]	Microglia_interactome	SCZ_Trubetskoy2022
ENSG00000108256	NUFIP2	17	27582857	27621166	-	10	2.7891	0.0026429	0.0183314	protein_coding	nuclear FMR1 interacting protein 2 [Source:HGNC Symbol;Acc:HGNC:17634]	Microglia_interactome	SCZ_Trubetskoy2022
ENSG00000067082	KLF6	10	3818188	3827473	-	182	2.7879	0.0026525	0.0183842	protein_coding	KLF transcription factor 6 [Source:HGNC Symbol;Acc:HGNC:2235]	Microglia_interactome	SCZ_Trubetskoy2022
ENSG00000153208	MERTK	2	112656184	112787138	+	175	2.7873	0.0026571	0.0184022	protein_coding	MER proto-oncogene, tyrosine kinase [Source:HGNC Symbol;Acc:HGNC:7027]	Microglia_interactome	SCZ_Trubetskoy2022
ENSG00000124523	SIRT5	6	13574459	13615390	+	31	2.7867	0.0026621	0.018423	protein_coding	sirtuin 5 [Source:HGNC Symbol;Acc:HGNC:14933]	Microglia_interactome	SCZ_Trubetskoy2022
ENSG00000021300	PLEKHB1	11	73357223	73373864	+	37	2.7864	0.002665	0.0184258	protein_coding	pleckstrin homology domain containing B1 [Source:HGNC Symbol;Acc:HGNC:19079]	Microglia_interactome	SCZ_Trubetskoy2022
ENSG00000163633	C4orf36	4	87797358	87813575	-	35	2.7862	0.0026665	0.0184258	protein_coding	chromosome 4 open reading frame 36 [Source:HGNC Symbol;Acc:HGNC:28386]	Microglia_interactome	SCZ_Trubetskoy2022
ENSG00000008952	SEC62	3	169684423	169716161	+	19	2.7858	0.0026695	0.0184327	protein_coding	SEC62 homolog, preprotein translocation factor [Source:HGNC Symbol;Acc:HGNC:11846]	Microglia_interactome	SCZ_Trubetskoy2022
ENSG00000142192	APP	21	27252861	27543446	-	58	2.7851	0.0026759	0.0184562	protein_coding	amyloid beta precursor protein [Source:HGNC Symbol;Acc:HGNC:620]	Microglia_interactome	SCZ_Trubetskoy2022
ENSG00000248672	LY75-CD302	2	160628362	160761221	-	29	2.7849	0.002677	0.0184562	protein_coding	LY75-CD302 readthrough [Source:HGNC Symbol;Acc:HGNC:38828]	Microglia_interactome	SCZ_Trubetskoy2022
ENSG00000239774	TTC14-DT	3	180284506	180319723	-	5	2.7847	0.0026789	0.0184562	lncRNA	TTC14 divergent transcript [Source:HGNC Symbol;Acc:HGNC:52912]	Microglia_interactome	SCZ_Trubetskoy2022
ENSG00000108960	MMD	17	53469983	53499285	-	28	2.7823	0.0026985	0.0185774	protein_coding	monocyte to macrophage differentiation associated [Source:HGNC Symbol;Acc:HGNC:7153]	Microglia_interactome	SCZ_Trubetskoy2022
ENSG00000178567	EPM2AIP1	3	37026534	37034622	-	21	2.7817	0.0027039	0.0185868	protein_coding	EPM2A interacting protein 1 [Source:HGNC Symbol;Acc:HGNC:19735]	Microglia_interactome	SCZ_Trubetskoy2022
[truncated: 617 more rows]

## Sheet: AD_Jansen2019_neurons_hmagma
gene_ensg	gene_name	gene_chr	gene_start	gene_end	gene_strand	nsnps	gene_zstat	gene_p	gene_fdr	gene_biotype	gene_description	cell	disease
[truncated: 85 more rows]

[truncated: 11 more sheets: AD_Kunkle2019_neurons_hmagma, PD_neurons_hmagma, MS_neurons_hmagma, ALS_neurons_hmagma, SCZ_neurons_hmagma, AD_Jansen2019_oligo_hmagma, AD_Kunkle2019_oligo_hmagma, PD_oligo_hmagma, MS_oligo_hmagma, ALS_oligo_hmagma, SCZ_oligo_hmagma]
