# Supplementary material for: Genetic risk for neurodegenerative conditions is linked to disease-specific microglial pathways
Source: PLoS Genet. 2025 Apr 9;21(4):e1011407. doi: 10.1371/journal.pgen.1011407 (PMC12017514; doi:10.1371/journal.pgen.1011407)
Supplement: S2 Table — Gene ontology analysis of risk genes identified by H-MAGMA in microglia, neurons and oligodendrocytes for neurodegenerative conditions and schizophrenia. (XLSX) [file pgen.1011407.s009.xlsx]

## Sheet: Description
Supplementary Table 2:
Gene ontology analysis of risk genes identified by H-MAGMA in microglia, neurons and oligodendrocytes for neurodegenerative disorders and schizophrenia

## Sheet: AD_Jansen2019_microglia_hmagma
ID	Cluster	Category	Description	P-value	query_size	Count	term_size	effective_domain_size	GeneRatio	BgRatio	genes
GO:0032994	query_1	GO:CC	protein-lipid complex	9.51921e-11	16	6	41	22097	6/16	41/22097	APOE/APOC1/BIN1/APOC4-APOC2/APOC2/APOC4
GO:0034361	query_1	GO:CC	very-low-density lipoprotein particle	2.90415e-10	16	5	21	22097	5/16	21/22097	APOE/APOC1/APOC4-APOC2/APOC2/APOC4
GO:0034385	query_1	GO:CC	triglyceride-rich plasma lipoprotein particle	2.90415e-10	16	5	21	22097	5/16	21/22097	APOE/APOC1/APOC4-APOC2/APOC2/APOC4
GO:0034364	query_1	GO:CC	high-density lipoprotein particle	1.04891e-09	16	5	28	22097	5/16	28/22097	APOE/APOC1/APOC4-APOC2/APOC2/APOC4
GO:0034358	query_1	GO:CC	plasma lipoprotein particle	3.55659e-09	16	5	38	22097	5/16	38/22097	APOE/APOC1/APOC4-APOC2/APOC2/APOC4
GO:1990777	query_1	GO:CC	lipoprotein particle	3.55659e-09	16	5	38	22097	5/16	38/22097	APOE/APOC1/APOC4-APOC2/APOC2/APOC4
GO:0042627	query_1	GO:CC	chylomicron	8.07355e-09	16	4	13	22097	4/16	13/22097	APOE/APOC1/APOC4-APOC2/APOC2
GO:1902992	query_1	GO:BP	negative regulation of amyloid precursor protein catabolic process	4.28486e-08	23	5	20	21031	5/23	20/21031	ABCA7/PICALM/APOE/BIN1/SORL1
GO:0034205	query_1	GO:BP	amyloid-beta formation	2.19659e-07	38	6	44	21031	6/38	44/21031	ABCA7/PICALM/APOE/BIN1/SORL1/APH1B
GO:0033700	query_1	GO:BP	phospholipid efflux	2.24473e-07	19	4	14	21031	4/19	14/21031	ABCA7/APOE/APOC1/APOC2
GO:0042987	query_1	GO:BP	amyloid precursor protein catabolic process	2.24473e-07	65	7	56	21031	7/65	56/21031	ABCA7/PICALM/APOE/BIN1/SORL1/ADAM10/APH1B
GO:0050435	query_1	GO:BP	amyloid-beta metabolic process	2.24473e-07	38	6	52	21031	6/38	52/21031	ABCA7/PICALM/APOE/BIN1/SORL1/APH1B
GO:1902003	query_1	GO:BP	regulation of amyloid-beta formation	2.24473e-07	23	5	36	21031	5/23	36/21031	ABCA7/PICALM/APOE/BIN1/SORL1
GO:0071825	query_1	GO:BP	protein-lipid complex organization	3.05527e-07	19	5	52	21031	5/19	52/21031	ABCA7/APOE/APOC1/BIN1/APOC2
GO:1902991	query_1	GO:BP	regulation of amyloid precursor protein catabolic process	3.05527e-07	23	5	42	21031	5/23	42/21031	ABCA7/PICALM/APOE/BIN1/SORL1
GO:0042982	query_1	GO:BP	amyloid precursor protein metabolic process	9.33795e-07	65	7	74	21031	7/65	74/21031	ABCA7/PICALM/APOE/BIN1/SORL1/ADAM10/APH1B
GO:1902430	query_1	GO:BP	negative regulation of amyloid-beta formation	9.36463e-07	23	4	18	21031	4/23	18/21031	ABCA7/APOE/BIN1/SORL1
GO:0034382	query_1	GO:BP	chylomicron remnant clearance	1.7106e-06	16	3	6	21031	3/16	6/21031	APOE/APOC1/APOC2
GO:0034447	query_1	GO:BP	very-low-density lipoprotein particle clearance	1.7106e-06	16	3	6	21031	3/16	6/21031	APOE/APOC1/APOC2
GO:0065005	query_1	GO:BP	protein-lipid complex assembly	2.43725e-06	19	4	29	21031	4/19	29/21031	ABCA7/APOE/APOC1/BIN1
GO:0071830	query_1	GO:BP	triglyceride-rich lipoprotein particle clearance	2.56471e-06	16	3	7	21031	3/16	7/21031	APOE/APOC1/APOC2
GO:0034362	query_1	GO:CC	low-density lipoprotein particle	3.12215e-06	14	3	13	22097	3/14	13/22097	APOE/APOC4-APOC2/APOC2
GO:0045806	query_1	GO:BP	negative regulation of endocytosis	3.33897e-06	26	5	67	21031	5/26	67/21031	CNN2/ABCA7/PICALM/APOC1/APOC2
REAC:R-HSA-8963898	query_1	REAC	Plasma lipoprotein assembly	4.47366e-06	16	4	18	10842	4/16	18/10842	APOE/APOC1/APOC2/APOC4
GO:0030100	query_1	GO:BP	regulation of endocytosis	6.97092e-06	26	7	283	21031	7/26	283/21031	CNN2/ABCA7/PICALM/APOE/APOC1/BIN1/APOC2
GO:0071827	query_1	GO:BP	plasma lipoprotein particle organization	1.64374e-05	19	4	49	21031	4/19	49/21031	ABCA7/APOE/APOC1/APOC2
GO:0060627	query_1	GO:BP	regulation of vesicle-mediated transport	2.27411e-05	26	8	522	21031	8/26	522/21031	CNN2/ABCA7/PICALM/APOE/APOC1/BIN1/SORL1/APOC2
GO:0033344	query_1	GO:BP	cholesterol efflux	2.53933e-05	19	4	56	21031	4/19	56/21031	ABCA7/APOE/APOC1/APOC2
GO:0098553	query_1	GO:CC	lumenal side of endoplasmic reticulum membrane	2.79417e-05	147	5	25	22097	5/147	25/22097	SPPL2A/HLA-DRB1/HLA-DRB5/HLA-DRA/HLA-E
GO:0032371	query_1	GO:BP	regulation of sterol transport	3.47752e-05	19	4	62	21031	4/19	62/21031	ABCA7/APOE/APOC1/APOC2
GO:0032374	query_1	GO:BP	regulation of cholesterol transport	3.47752e-05	19	4	62	21031	4/19	62/21031	ABCA7/APOE/APOC1/APOC2
GO:1905952	query_1	GO:BP	regulation of lipid localization	3.51293e-05	19	5	162	21031	5/19	162/21031	ABCA7/APOE/APOC1/APOC2/APOC4
REAC:R-HSA-9029569	query_1	REAC	NR1H3 & NR1H2 regulate gene expression linked to cholesterol transport and efflux	4.2377e-05	16	4	36	10842	4/16	36/10842	APOE/APOC1/APOC2/APOC4
GO:1902959	query_1	GO:BP	regulation of aspartic-type endopeptidase activity involved in amyloid precursor protein catabolic process	4.69766e-05	3	2	8	21031	2/3	8/21031	PICALM/BIN1
GO:1905245	query_1	GO:BP	regulation of aspartic-type peptidase activity	5.78801e-05	3	2	9	21031	2/3	9/21031	PICALM/BIN1
GO:0051051	query_1	GO:BP	negative regulation of transport	5.99624e-05	26	7	415	21031	7/26	415/21031	CNN2/ABCA7/PICALM/APOE/APOC1/BIN1/APOC2
GO:0097006	query_1	GO:BP	regulation of plasma lipoprotein particle levels	6.07454e-05	19	4	75	21031	4/19	75/21031	ABCA7/APOE/APOC1/APOC2
REAC:R-HSA-9024446	query_1	REAC	NR1H2 and NR1H3-mediated signaling	7.08908e-05	16	4	45	10842	4/16	45/10842	APOE/APOC1/APOC2/APOC4
GO:0034363	query_1	GO:CC	intermediate-density lipoprotein particle	9.67718e-05	14	2	4	22097	2/14	4/22097	APOE/APOC2
GO:0006897	query_1	GO:BP	endocytosis	0.000146089	26	8	704	21031	8/26	704/21031	CNN2/ABCA7/PICALM/APOE/APOC1/BIN1/SORL1/APOC2
GO:0048261	query_1	GO:BP	negative regulation of receptor-mediated endocytosis	0.000147175	16	3	30	21031	3/16	30/21031	PICALM/APOC1/APOC2
GO:0006869	query_1	GO:BP	lipid transport	0.000149911	19	6	435	21031	6/19	435/21031	ABCA7/APOE/APOC1/APOC4-APOC2/APOC2/APOC4
GO:0034377	query_1	GO:BP	plasma lipoprotein particle assembly	0.000149911	19	3	26	21031	3/19	26/21031	ABCA7/APOE/APOC1
GO:0051129	query_1	GO:BP	negative regulation of cellular component organization	0.000149911	26	8	719	21031	8/26	719/21031	CNN2/ABCA7/PICALM/APOE/APOC1/SORL1/ZNF296/APOC2
GO:0098576	query_1	GO:CC	lumenal side of membrane	0.000152937	147	5	36	22097	5/147	36/22097	SPPL2A/HLA-DRB1/HLA-DRB5/HLA-DRA/HLA-E
GO:0015914	query_1	GO:BP	phospholipid transport	0.000154413	19	4	102	21031	4/19	102/21031	ABCA7/APOE/APOC1/APOC2
GO:0034368	query_1	GO:BP	protein-lipid complex remodeling	0.000154413	16	3	33	21031	3/16	33/21031	APOE/APOC1/APOC2
GO:0034369	query_1	GO:BP	plasma lipoprotein particle remodeling	0.000154413	16	3	33	21031	3/16	33/21031	APOE/APOC1/APOC2
GO:0055090	query_1	GO:BP	acylglycerol homeostasis	0.000154413	14	3	38	21031	3/14	38/21031	APOE/APOC2/APOC4
GO:0070328	query_1	GO:BP	triglyceride homeostasis	0.000154413	14	3	38	21031	3/14	38/21031	APOE/APOC2/APOC4
GO:0034367	query_1	GO:BP	protein-containing complex remodeling	0.000195323	16	3	36	21031	3/16	36/21031	APOE/APOC1/APOC2
GO:0030301	query_1	GO:BP	cholesterol transport	0.000200624	19	4	111	21031	4/19	111/21031	ABCA7/APOE/APOC1/APOC2
GO:0010876	query_1	GO:BP	lipid localization	0.000218361	19	6	483	21031	6/19	483/21031	ABCA7/APOE/APOC1/APOC4-APOC2/APOC2/APOC4
GO:0010915	query_1	GO:BP	regulation of very-low-density lipoprotein particle clearance	0.000225723	16	2	4	21031	2/16	4/21031	APOC1/APOC2
GO:0010916	query_1	GO:BP	negative regulation of very-low-density lipoprotein particle clearance	0.000225723	16	2	4	21031	2/16	4/21031	APOC1/APOC2
GO:0034381	query_1	GO:BP	plasma lipoprotein particle clearance	0.000237661	16	3	40	21031	3/16	40/21031	APOE/APOC1/APOC2
GO:0045833	query_1	GO:BP	negative regulation of lipid metabolic process	0.000252663	23	4	99	21031	4/23	99/21031	APOE/APOC1/SORL1/APOC2
GO:0015918	query_1	GO:BP	sterol transport	0.000269396	19	4	124	21031	4/19	124/21031	ABCA7/APOE/APOC1/APOC2
GO:0006641	query_1	GO:BP	triglyceride metabolic process	0.000281339	23	4	104	21031	4/23	104/21031	APOE/APOC1/SORL1/APOC2
GO:1902994	query_1	GO:BP	regulation of phospholipid efflux	0.000281339	19	2	4	21031	2/19	4/21031	ABCA7/APOE
GO:1902995	query_1	GO:BP	positive regulation of phospholipid efflux	0.000281339	19	2	4	21031	2/19	4/21031	ABCA7/APOE
GO:0097242	query_1	GO:BP	amyloid-beta clearance	0.000282352	19	3	37	21031	3/19	37/21031	ABCA7/PICALM/APOE
GO:0032368	query_1	GO:BP	regulation of lipid transport	0.000329226	19	4	134	21031	4/19	134/21031	ABCA7/APOE/APOC1/APOC2
REAC:R-HSA-174824	query_1	REAC	Plasma lipoprotein assembly, remodeling, and clearance	0.000338809	16	4	71	10842	4/16	71/10842	APOE/APOC1/APOC2/APOC4
GO:0006898	query_1	GO:BP	receptor-mediated endocytosis	0.00041128	23	5	256	21031	5/23	256/21031	PICALM/APOE/APOC1/SORL1/APOC2
GO:0015748	query_1	GO:BP	organophosphate ester transport	0.000548759	19	4	154	21031	4/19	154/21031	ABCA7/APOE/APOC1/APOC2
GO:0098657	query_1	GO:BP	import into cell	0.00056335	26	8	923	21031	8/26	923/21031	CNN2/ABCA7/PICALM/APOE/APOC1/BIN1/SORL1/APOC2
GO:0060696	query_1	GO:BP	regulation of phospholipid catabolic process	0.000610343	16	2	7	21031	2/16	7/21031	APOC1/APOC2
GO:0006639	query_1	GO:BP	acylglycerol metabolic process	0.000619082	23	4	132	21031	4/23	132/21031	APOE/APOC1/SORL1/APOC2
GO:0090207	query_1	GO:BP	regulation of triglyceride metabolic process	0.000619082	23	3	41	21031	3/23	41/21031	APOE/SORL1/APOC2
GO:0006638	query_1	GO:BP	neutral lipid metabolic process	0.000626427	23	4	133	21031	4/23	133/21031	APOE/APOC1/SORL1/APOC2
GO:0042611	query_1	GO:CC	MHC protein complex	0.000649899	147	4	24	22097	4/147	24/22097	HLA-DRB1/HLA-DRB5/HLA-DRA/HLA-E
GO:0030139	query_1	GO:CC	endocytic vesicle	0.000700869	147	11	346	22097	11/147	346/22097	PICALM/RIN3/STX4/RAPGEF2/APOE/ARRB2/RAB8B/HLA-DRB1/HLA-DRB5/HLA-DRA/HLA-E
GO:0030133	query_1	GO:CC	transport vesicle	0.000768326	45	7	432	22097	7/45	432/22097	PICALM/TRIP11/BIN1/SORL1/APH1B/HLA-DRB5/HLA-DRA
GO:0005768	query_1	GO:CC	endosome	0.00078663	114	17	1060	22097	17/114	1060/22097	ABCA7/PICALM/ATG16L1/STX4/RAPGEF2/APOE/BIN1/SORL1/SPPL2A/APH1B/RAB8B/PHB1/LAMTOR4/HLA-DRB1/HLA-DRB5/HLA-DRA/APOC2
GO:0005769	query_1	GO:CC	early endosome	0.00078663	32	6	429	22097	6/32	429/22097	ABCA7/PICALM/APOE/SORL1/HLA-DRA/APOC2
GO:0045334	query_1	GO:CC	clathrin-coated endocytic vesicle	0.00078663	45	4	88	22097	4/45	88/22097	PICALM/APOE/HLA-DRB5/HLA-DRA
GO:0008047	query_1	GO:MF	enzyme activator activity	0.000813985	95	13	585	20212	13/95	585/20212	EED/CCNT2/STX4/RAPGEF2/APOE/APOC1/APH1B/RASA1/USP6NL/ARHGAP45/ARHGAP30/APOC4-APOC2/APOC2
GO:0048156	query_1	GO:MF	tau protein binding	0.000813985	14	3	43	20212	3/14	43/20212	PICALM/APOE/BIN1
GO:0019216	query_1	GO:BP	regulation of lipid metabolic process	0.000909912	23	5	310	21031	5/23	310/21031	ABCA7/APOE/APOC1/SORL1/APOC2
GO:0034249	query_1	GO:BP	negative regulation of amide metabolic process	0.000997347	23	4	151	21031	4/23	151/21031	ABCA7/APOE/BIN1/SORL1
GO:1900223	query_1	GO:BP	positive regulation of amyloid-beta clearance	0.00104066	19	2	8	21031	2/19	8/21031	ABCA7/APOE
GO:0034384	query_1	GO:BP	high-density lipoprotein particle clearance	0.00106949	14	2	11	21031	2/14	11/21031	APOE/APOC2
GO:0060987	query_1	GO:CC	lipid tube	0.00108863	1	1	1	22097	1/1	1/22097	BIN1
GO:0002469	query_1	GO:BP	myeloid dendritic cell antigen processing and presentation	0.00117674	107	2	2	21031	2/107	2/21031	HLA-DRB1/HLA-DRA
GO:0002491	query_1	GO:BP	antigen processing and presentation of endogenous peptide antigen via MHC class II	0.00117674	107	2	2	21031	2/107	2/21031	HLA-DRB1/HLA-DRA
GO:0034370	query_1	GO:BP	triglyceride-rich lipoprotein particle remodeling	0.00120272	14	2	12	21031	2/14	12/21031	APOE/APOC2
GO:0034372	query_1	GO:BP	very-low-density lipoprotein particle remodeling	0.00120272	14	2	12	21031	2/14	12/21031	APOE/APOC2
GO:0045659	query_1	GO:BP	negative regulation of neutrophil differentiation	0.00125247	113	2	2	21031	2/113	2/21031	INPP5D/TRIB1
GO:0010985	query_1	GO:BP	negative regulation of lipoprotein particle clearance	0.00127519	16	2	11	21031	2/16	11/21031	APOC1/APOC2
GO:0016042	query_1	GO:BP	lipid catabolic process	0.00127519	23	5	344	21031	5/23	344/21031	APOE/APOC1/SORL1/APOC4-APOC2/APOC2
GO:0060228	query_1	GO:MF	phosphatidylcholine-sterol O-acyltransferase activator activity	0.00137223	16	2	6	20212	2/16	6/20212	APOE/APOC1
GO:0002399	query_1	GO:BP	MHC class II protein complex assembly	0.00140889	107	3	13	21031	3/107	13/21031	HLA-DRB1/HLA-DRB5/HLA-DRA
GO:0002503	query_1	GO:BP	peptide antigen assembly with MHC class II protein complex	0.00140889	107	3	13	21031	3/107	13/21031	HLA-DRB1/HLA-DRB5/HLA-DRA
GO:0048488	query_1	GO:BP	synaptic vesicle endocytosis	0.00140889	3	2	72	21031	2/3	72/21031	PICALM/BIN1
GO:0051004	query_1	GO:BP	regulation of lipoprotein lipase activity	0.00140889	16	2	12	21031	2/16	12/21031	APOC1/APOC2
GO:0140238	query_1	GO:BP	presynaptic endocytosis	0.00140889	3	2	73	21031	2/3	73/21031	PICALM/BIN1
HP:0002185	query_1	HP	Neurofibrillary tangles	0.00144036	23	4	22	4958	4/23	22/4958	ABCA7/APOE/TOMM40/SORL1
HP:0010525	query_1	HP	Finger agnosia	0.00144036	23	3	6	4958	3/23	6/4958	ABCA7/TOMM40/SORL1
HP:0030219	query_1	HP	Semantic dementia	0.00144036	23	3	6	4958	3/23	6/4958	ABCA7/TOMM40/SORL1
GO:0012506	query_1	GO:CC	vesicle membrane	0.00153092	147	21	1240	22097	21/147	1240/22097	PLAUR/ABCA7/NCK2/ATG16L1/TRIP11/STX4/APOE/BIN1/SORL1/ADAM10/SPPL2A/APH1B/DOK3/DOC2A/SLC39A13/RAB8B/LAMTOR4/HLA-DRB1/HLA-DRB5/HLA-DRA/HLA-E
GO:0042613	query_1	GO:CC	MHC class II protein complex	0.00153092	107	3	17	22097	3/107	17/22097	HLA-DRB1/HLA-DRB5/HLA-DRA
GO:0120281	query_1	GO:CC	autolysosome membrane	0.00153092	107	2	3	22097	2/107	3/22097	HLA-DRB1/HLA-DRA
GO:0050994	query_1	GO:BP	regulation of lipid catabolic process	0.00153753	23	3	61	21031	3/23	61/21031	APOC1/SORL1/APOC2
GO:0010951	query_1	GO:BP	negative regulation of endopeptidase activity	0.00156247	3	2	78	21031	2/3	78/21031	PICALM/BIN1
GO:0032372	query_1	GO:BP	negative regulation of sterol transport	0.00157672	16	2	13	21031	2/16	13/21031	APOC1/APOC2
GO:0032375	query_1	GO:BP	negative regulation of cholesterol transport	0.00157672	16	2	13	21031	2/16	13/21031	APOC1/APOC2
REAC:R-HSA-8866423	query_1	REAC	VLDL assembly	0.00158856	16	2	5	10842	2/16	5/10842	APOC1/APOC4
REAC:R-HSA-8964043	query_1	REAC	Plasma lipoprotein clearance	0.00158856	16	3	36	10842	3/16	36/10842	APOE/APOC1/APOC4
GO:0001910	query_1	GO:BP	regulation of leukocyte mediated cytotoxicity	0.00159054	147	6	91	21031	6/147	91/21031	SPI1/NECTIN2/ARRB2/HLA-DRB1/HLA-DRA/HLA-E
GO:0002347	query_1	GO:BP	response to tumor cell	0.00162984	107	4	39	21031	4/107	39/21031	SPI1/ABI3/NECTIN2/HLA-DRB1
GO:0036465	query_1	GO:BP	synaptic vesicle recycling	0.00162984	3	2	83	21031	2/3	83/21031	PICALM/BIN1
GO:0046503	query_1	GO:BP	glycerolipid catabolic process	0.00162984	23	3	64	21031	3/23	64/21031	APOC1/SORL1/APOC2
GO:1902960	query_1	GO:BP	negative regulation of aspartic-type endopeptidase activity involved in amyloid precursor protein catabolic process	0.00162984	1	1	1	21031	1/1	1/21031	BIN1
GO:1903946	query_1	GO:BP	negative regulation of ventricular cardiac muscle cell action potential	0.00162984	1	1	1	21031	1/1	1/21031	BIN1
GO:1905246	query_1	GO:BP	negative regulation of aspartic-type peptidase activity	0.00162984	1	1	1	21031	1/1	1/21031	BIN1
GO:0030136	query_1	GO:CC	clathrin-coated vesicle	0.00168682	107	7	215	22097	7/107	215/22097	PICALM/APOE/ADAM10/RAB8B/HLA-DRB1/HLA-DRB5/HLA-DRA
GO:0034380	query_1	GO:BP	high-density lipoprotein particle assembly	0.0017076	19	2	12	21031	2/19	12/21031	ABCA7/APOE
GO:0048468	query_1	GO:BP	cell development	0.0017076	26	12	2819	21031	12/26	2819/21031	CNN2/PICALM/TRIP11/CLPTM1/RELB/NECTIN2/APOE/BIN1/SORL1/INPP5D/ZNF296/GPC2
GO:0010466	query_1	GO:BP	negative regulation of peptidase activity	0.00181151	3	2	91	21031	2/3	91/21031	PICALM/BIN1
GO:0046486	query_1	GO:BP	glycerolipid metabolic process	0.00181151	23	5	391	21031	5/23	391/21031	APOE/APOC1/SORL1/INPP5D/APOC2
GO:0061024	query_1	GO:BP	membrane organization	0.00189066	19	6	815	21031	6/19	815/21031	ABCA7/PICALM/NECTIN2/APOE/TOMM40/BIN1
GO:0016192	query_1	GO:BP	vesicle-mediated transport	0.00194913	26	9	1547	21031	9/26	1547/21031	CNN2/ABCA7/PICALM/TRIP11/APOE/APOC1/BIN1/SORL1/APOC2
GO:0043691	query_1	GO:BP	reverse cholesterol transport	0.00197815	14	2	18	21031	2/14	18/21031	APOE/APOC2
GO:0033619	query_1	GO:BP	membrane protein proteolysis	0.00197943	74	4	61	21031	4/74	61/21031	APOE/ADAM10/SPPL2A/APH1B
TF:M08880_1	query_1	TF	Factor: ERG; motif: MNNSNGGAAG; match class: 1	0.00198809	83	9	218	20045	9/83	218/20045	EED/NECTIN2/APOE/SORL1/GEMIN7/USP6NL/ZNF668/ZNF646/ENSG00000285043
GO:0034375	query_1	GO:BP	high-density lipoprotein particle remodeling	0.00200119	16	2	16	21031	2/16	16/21031	APOE/APOC1
REAC:R-HSA-8964046	query_1	REAC	VLDL clearance	0.00204068	16	2	6	10842	2/16	6/10842	APOC1/APOC4
HP:0003791	query_1	HP	Deposits immunoreactive to beta-amyloid protein	0.00213288	23	3	8	4958	3/23	8/4958	ABCA7/TOMM40/SORL1
GO:0006629	query_1	GO:BP	lipid metabolic process	0.00213788	23	8	1388	21031	8/23	1388/21031	ABCA7/APOE/APOC1/SORL1/INPP5D/APOC4-APOC2/APOC2/APOC4
GO:2001140	query_1	GO:BP	positive regulation of phospholipid transport	0.00213788	19	2	14	21031	2/19	14/21031	ABCA7/APOE
GO:0048259	query_1	GO:BP	regulation of receptor-mediated endocytosis	0.00222184	16	3	110	21031	3/16	110/21031	PICALM/APOC1/APOC2
GO:0002705	query_1	GO:BP	positive regulation of leukocyte mediated immunity	0.00225785	147	7	146	21031	7/147	146/21031	SPI1/STX4/NECTIN2/HLA-DRB1/PLCG2/HLA-DRA/HLA-E
GO:0019828	query_1	GO:MF	aspartic-type endopeptidase inhibitor activity	0.00234239	23	2	8	20212	2/23	8/20212	BIN1/SORL1
GO:0030234	query_1	GO:MF	enzyme regulator activity	0.00234239	114	20	1296	20212	20/114	1296/20212	EED/CCNT2/STX4/RAPGEF2/APOE/APOC1/CCNH/BIN1/SORL1/APH1B/RASA1/USP6NL/TRIB1/ARHGAP45/ARHGAP30/LAMTOR4/INCA1/STYX/APOC4-APOC2/APOC2
GO:0030276	query_1	GO:MF	clathrin binding	0.00234239	3	2	58	20212	2/3	58/20212	PICALM/BIN1
GO:0047057	query_1	GO:MF	vitamin-K-epoxide reductase (warfarin-sensitive) activity	0.00234239	59	2	3	20212	2/59	3/20212	VKORC1/ENSG00000255439
GO:0002396	query_1	GO:BP	MHC protein complex assembly	0.00235173	107	3	17	21031	3/107	17/21031	HLA-DRB1/HLA-DRB5/HLA-DRA
GO:0002501	query_1	GO:BP	peptide antigen assembly with MHC protein complex	0.00235173	107	3	17	21031	3/107	17/21031	HLA-DRB1/HLA-DRB5/HLA-DRA
GO:0032879	query_1	GO:BP	regulation of localization	0.00235173	26	10	2018	21031	10/26	2018/21031	CNN2/ABCA7/PICALM/APOE/APOC1/BIN1/SORL1/GPC2/APOC2/APOC4
GO:2001138	query_1	GO:BP	regulation of phospholipid transport	0.00235173	19	2	15	21031	2/19	15/21031	ABCA7/APOE
GO:0045658	query_1	GO:BP	regulation of neutrophil differentiation	0.00240962	113	2	3	21031	2/113	3/21031	INPP5D/TRIB1
GO:0010896	query_1	GO:BP	regulation of triglyceride catabolic process	0.00244687	23	2	13	21031	2/23	13/21031	SORL1/APOC2
GO:0090209	query_1	GO:BP	negative regulation of triglyceride metabolic process	0.00244687	23	2	13	21031	2/23	13/21031	APOE/SORL1
GO:0031341	query_1	GO:BP	regulation of cell killing	0.00257491	147	6	105	21031	6/147	105/21031	SPI1/NECTIN2/ARRB2/HLA-DRB1/HLA-DRA/HLA-E
GO:0034248	query_1	GO:BP	regulation of amide metabolic process	0.00257491	23	5	439	21031	5/23	439/21031	ABCA7/PICALM/APOE/BIN1/SORL1
GO:0106135	query_1	GO:BP	negative regulation of cardiac muscle cell contraction	0.00257491	1	1	2	21031	1/1	2/21031	BIN1
GO:0001912	query_1	GO:BP	positive regulation of leukocyte mediated cytotoxicity	0.00262771	147	5	66	21031	5/147	66/21031	SPI1/NECTIN2/HLA-DRB1/HLA-DRA/HLA-E
GO:0019086	query_1	GO:BP	late viral transcription	0.00265941	87	2	4	21031	2/87	4/21031	CCNT2/USF1
GO:0005802	query_1	GO:CC	trans-Golgi network	0.00280448	67	6	264	22097	6/67	264/22097	STX4/SORL1/USP6NL/MS4A7/HLA-DRB5/HLA-DRA
GO:0015850	query_1	GO:BP	organic hydroxy compound transport	0.00288386	19	4	286	21031	4/19	286/21031	ABCA7/APOE/APOC1/APOC2
GO:0010984	query_1	GO:BP	regulation of lipoprotein particle clearance	0.00292253	16	2	21	21031	2/16	21/21031	APOC1/APOC2
REAC:R-HSA-6806667	query_1	REAC	Metabolism of fat-soluble vitamins	0.00294709	49	4	48	10842	4/49	48/10842	APOE/VKORC1/GPC2/APOC2
REAC:R-HSA-8963888	query_1	REAC	Chylomicron assembly	0.00294709	14	2	10	10842	2/14	10/10842	APOE/APOC2
REAC:R-HSA-8963901	query_1	REAC	Chylomicron remodeling	0.00294709	14	2	10	10842	2/14	10/10842	APOE/APOC2
REAC:R-HSA-8964058	query_1	REAC	HDL remodeling	0.00294709	14	2	9	10842	2/14	9/10842	APOE/APOC2
GO:1900221	query_1	GO:BP	regulation of amyloid-beta clearance	0.00297946	19	2	18	21031	2/19	18/21031	ABCA7/APOE
GO:1905954	query_1	GO:BP	positive regulation of lipid localization	0.00297946	19	3	107	21031	3/19	107/21031	ABCA7/APOE/APOC4
GO:0017053	query_1	GO:CC	transcription repressor complex	0.0031958	6	2	77	22097	2/6	77/22097	RELB/BIN1
GO:0030659	query_1	GO:CC	cytoplasmic vesicle membrane	0.0031958	147	20	1226	22097	20/147	1226/22097	PLAUR/ABCA7/ATG16L1/TRIP11/STX4/APOE/BIN1/SORL1/ADAM10/SPPL2A/APH1B/DOK3/DOC2A/SLC39A13/RAB8B/LAMTOR4/HLA-DRB1/HLA-DRB5/HLA-DRA/HLA-E
WP:WP430	query_1	WP	Statin inhibition of cholesterol production	0.00325842	16	3	31	8286	3/16	31/8286	APOE/APOC1/APOC2
WP:WP5323	query_1	WP	Fatty Acids and Lipoproteins Transport in Hepatocytes	0.00325842	16	3	35	8286	3/16	35/8286	APOE/APOC1/APOC2
GO:0051241	query_1	GO:BP	negative regulation of multicellular organismal process	0.00327519	23	7	1110	21031	7/23	1110/21031	RELB/APOE/APOC1/BIN1/SORL1/INPP5D/APOC2
GO:0001916	query_1	GO:BP	positive regulation of T cell mediated cytotoxicity	0.00341033	147	4	38	21031	4/147	38/21031	NECTIN2/HLA-DRB1/HLA-DRA/HLA-E
GO:0002478	query_1	GO:BP	antigen processing and presentation of exogenous peptide antigen	0.00341033	147	4	38	21031	4/147	38/21031	HLA-DRB1/HLA-DRB5/HLA-DRA/HLA-E
GO:0060988	query_1	GO:BP	lipid tube assembly	0.00341033	1	1	3	21031	1/1	3/21031	BIN1
GO:0097753	query_1	GO:BP	membrane bending	0.00341033	3	1	1	21031	1/3	1/21031	PICALM
GO:1902962	query_1	GO:BP	regulation of metalloendopeptidase activity involved in amyloid precursor protein catabolic process	0.00341033	3	1	1	21031	1/3	1/21031	PICALM
GO:1902963	query_1	GO:BP	negative regulation of metalloendopeptidase activity involved in amyloid precursor protein catabolic process	0.00341033	3	1	1	21031	1/3	1/21031	PICALM
GO:0042608	query_1	GO:MF	T cell receptor binding	0.00348593	147	3	11	20212	3/147	11/20212	HLA-DRB1/HLA-DRA/HLA-E
GO:0055088	query_1	GO:BP	lipid homeostasis	0.00363767	14	3	162	21031	3/14	162/21031	APOE/APOC2/APOC4
GO:0055102	query_1	GO:MF	lipase inhibitor activity	0.00364242	16	2	16	20212	2/16	16/20212	APOC1/APOC2
GO:0005770	query_1	GO:CC	late endosome	0.00364331	114	8	314	22097	8/114	314/22097	RAPGEF2/APOE/SORL1/SPPL2A/LAMTOR4/HLA-DRB1/HLA-DRB5/HLA-DRA
GO:0098791	query_1	GO:CC	Golgi apparatus subcompartment	0.00364331	118	9	384	22097	9/118	384/22097	STX4/RASIP1/SORL1/USP6NL/MS4A7/HLA-DRB1/GAL3ST4/HLA-DRB5/HLA-DRA
GO:0019882	query_1	GO:BP	antigen processing and presentation	0.00372457	147	6	115	21031	6/147	115/21031	RELB/RAB8B/HLA-DRB1/HLA-DRB5/HLA-DRA/HLA-E
GO:0031343	query_1	GO:BP	positive regulation of cell killing	0.00372457	147	5	73	21031	5/147	73/21031	SPI1/NECTIN2/HLA-DRB1/HLA-DRA/HLA-E
GO:0008021	query_1	GO:CC	synaptic vesicle	0.00385072	3	2	213	22097	2/3	213/22097	PICALM/BIN1
GO:0009986	query_1	GO:CC	cell surface	0.00385072	32	7	903	22097	7/32	903/22097	ABCA7/PICALM/CLPTM1/NECTIN2/SORL1/HLA-DRA/GPC2
GO:0019898	query_1	GO:CC	extrinsic component of membrane	0.00385072	3	2	212	22097	2/3	212/22097	PICALM/BIN1
GO:0070381	query_1	GO:CC	endosome to plasma membrane transport vesicle	0.00385072	3	1	2	22097	1/3	2/22097	PICALM
GO:0031902	query_1	GO:CC	late endosome membrane	0.00403103	114	6	175	22097	6/114	175/22097	SORL1/SPPL2A/LAMTOR4/HLA-DRB1/HLA-DRB5/HLA-DRA
GO:2000008	query_1	GO:BP	regulation of protein localization to cell surface	0.0041038	56	3	41	21031	3/56	41/21031	ABCA7/PICALM/STX4
GO:0044300	query_1	GO:CC	cerebellar mossy fiber	0.0041566	1	1	7	22097	1/1	7/22097	BIN1
GO:0070382	query_1	GO:CC	exocytic vesicle	0.00420039	3	2	233	22097	2/3	233/22097	PICALM/BIN1
GO:0043086	query_1	GO:BP	negative regulation of catalytic activity	0.00428605	16	4	396	21031	4/16	396/21031	PICALM/APOE/APOC1/BIN1
GO:0051346	query_1	GO:BP	negative regulation of hydrolase activity	0.00428605	3	2	167	21031	2/3	167/21031	PICALM/BIN1
GO:1904878	query_1	GO:BP	negative regulation of calcium ion transmembrane transport via high voltage-gated calcium channel	0.00429449	1	1	4	21031	1/1	4/21031	BIN1
GO:0051020	query_1	GO:MF	GTPase binding	0.00439991	144	10	317	20212	10/144	317/20212	PICALM/ATG16L1/RIN3/TRIP11/RASIP1/PFN1/BIN1/SORL1/RASA1/USP6NL
GO:0009395	query_1	GO:BP	phospholipid catabolic process	0.00440762	110	4	55	21031	4/110	55/21031	PLD2/APOC1/PLCG2/APOC2
GO:0001540	query_1	GO:MF	amyloid-beta binding	0.00448961	23	3	84	20212	3/23	84/20212	PICALM/APOE/SORL1
GO:0016728	query_1	GO:MF	oxidoreductase activity, acting on CH or CH2 groups, disulfide as acceptor	0.00448961	59	2	6	20212	2/59	6/20212	VKORC1/ENSG00000255439
GO:0050750	query_1	GO:MF	low-density lipoprotein particle receptor binding	0.00448961	14	2	24	20212	2/14	24/20212	PICALM/APOE
GO:0005794	query_1	GO:CC	Golgi apparatus	0.00460463	76	15	1629	22097	15/76	1629/22097	ABCA7/PICALM/TRIP11/STX4/APOE/SORL1/ADAM10/APH1B/USP6NL/TLCD3B/USF1/MS4A7/HLA-DRB5/HLA-DRA/GPC2
GO:0030666	query_1	GO:CC	endocytic vesicle membrane	0.00460463	147	7	200	22097	7/147	200/22097	STX4/APOE/RAB8B/HLA-DRB1/HLA-DRB5/HLA-DRA/HLA-E
GO:0030669	query_1	GO:CC	clathrin-coated endocytic vesicle membrane	0.00460463	107	4	71	22097	4/107	71/22097	APOE/HLA-DRB1/HLA-DRB5/HLA-DRA
GO:0043196	query_1	GO:CC	varicosity	0.00464102	1	1	9	22097	1/1	9/22097	BIN1
GO:0098850	query_1	GO:CC	extrinsic component of synaptic vesicle membrane	0.00465354	62	2	11	22097	2/62	11/22097	BIN1/DOC2A
GO:0031984	query_1	GO:CC	organelle subcompartment	0.00473114	118	19	1521	22097	19/118	1521/22097	ATXN3/STX4/RASIP1/SC5D/PLD2/SORL1/SPPL2A/APH1B/USP6NL/TLCD3B/SLC39A13/MS4A7/VKORC1/TMEM259/HLA-DRB1/GAL3ST4/HLA-DRB5/HLA-DRA/ENSG00000255439
GO:0072657	query_1	GO:BP	protein localization to membrane	0.00473508	65	10	828	21031	10/65	828/21031	PICALM/STX4/ABI3/APOE/TOMM40/SORL1/ADAM10/NDUFB1/GPC2/AL591806.1
GO:0032369	query_1	GO:BP	negative regulation of lipid transport	0.00480094	16	2	29	21031	2/16	29/21031	APOC1/APOC2
REAC:R-HSA-975634	query_1	REAC	Retinoid metabolism and transport	0.00525586	25	3	44	10842	3/25	44/10842	APOE/GPC2/APOC2
GO:0097708	query_1	GO:CC	intracellular vesicle	0.00525805	147	31	2518	22097	31/147	2518/22097	PLAUR/CNN2/ABCA7/PICALM/ATG16L1/RIN3/TRIP11/STX4/RAPGEF2/APOE/BIN1/SORL1/ADAM10/SPPL2A/APH1B/ARRB2/DOK3/USP6NL/DOC2A/SLC39A13/RAB8B/PHB1/ARHGAP45/ARHGAP30/LAMTOR4/HLA-DRB1/PLCG2/HLA-DRB5/HLA-DRA/HLA-E/APOC2
GO:0030658	query_1	GO:CC	transport vesicle membrane	0.0053102	62	5	235	22097	5/62	235/22097	BIN1/SORL1/DOC2A/HLA-DRB5/HLA-DRA
GO:0010875	query_1	GO:BP	positive regulation of cholesterol efflux	0.00542568	19	2	26	21031	2/19	26/21031	ABCA7/APOE
GO:0045861	query_1	GO:BP	negative regulation of proteolysis	0.00542568	3	2	193	21031	2/3	193/21031	PICALM/BIN1
GO:0098894	query_1	GO:CC	extrinsic component of presynaptic endocytic zone membrane	0.00546775	3	1	4	22097	1/3	4/22097	PICALM
GO:0001784	query_1	GO:MF	phosphotyrosine residue binding	0.00558358	119	4	47	20212	4/119	47/20212	NCK2/PFN1/RASA1/PLCG2
GO:0070325	query_1	GO:MF	lipoprotein particle receptor binding	0.00558358	14	2	29	20212	2/14	29/20212	PICALM/APOE
GO:1905475	query_1	GO:BP	regulation of protein localization to membrane	0.00565057	65	5	184	21031	5/65	184/21031	PICALM/STX4/ABI3/ADAM10/GPC2
GO:0099504	query_1	GO:BP	synaptic vesicle cycle	0.00573854	3	2	200	21031	2/3	200/21031	PICALM/BIN1
GO:0033292	query_1	GO:BP	T-tubule organization	0.00592452	1	1	6	21031	1/1	6/21031	BIN1
GO:0045759	query_1	GO:BP	negative regulation of action potential	0.00592452	1	1	6	21031	1/1	6/21031	BIN1
GO:0051248	query_1	GO:BP	negative regulation of protein metabolic process	0.00592452	130	14	766	21031	14/130	766/21031	PLAUR/ABCA7/NCK2/PICALM/RASIP1/APOE/BIN1/SORL1/ARRB2/DEDD/PHB1/TRIB1/INCA1/STYX
GO:0055118	query_1	GO:BP	negative regulation of cardiac muscle contraction	0.00592452	1	1	6	21031	1/1	6/21031	BIN1
GO:0002699	query_1	GO:BP	positive regulation of immune effector process	0.00604023	107	7	250	21031	7/107	250/21031	SPI1/STX4/NECTIN2/PHB1/HLA-DRB1/PLCG2/HLA-DRA
GO:0046890	query_1	GO:BP	regulation of lipid biosynthetic process	0.00609498	16	3	176	21031	3/16	176/21031	APOE/APOC1/APOC2
GO:0012507	query_1	GO:CC	ER to Golgi transport vesicle membrane	0.00633817	147	4	59	22097	4/147	59/22097	HLA-DRB1/HLA-DRB5/HLA-DRA/HLA-E
GO:0090571	query_1	GO:CC	RNA polymerase II transcription repressor complex	0.00638981	1	1	15	22097	1/1	15/22097	BIN1
GO:0097418	query_1	GO:CC	neurofibrillary tangle	0.00638981	3	1	5	22097	1/3	5/22097	PICALM
GO:0001914	query_1	GO:BP	regulation of T cell mediated cytotoxicity	0.00643687	147	4	47	21031	4/147	47/21031	NECTIN2/HLA-DRB1/HLA-DRA/HLA-E
GO:0002703	query_1	GO:BP	regulation of leukocyte mediated immunity	0.00643687	147	8	243	21031	8/147	243/21031	SPI1/STX4/NECTIN2/ARRB2/HLA-DRB1/PLCG2/HLA-DRA/HLA-E
GO:0019884	query_1	GO:BP	antigen processing and presentation of exogenous antigen	0.00643687	147	4	47	21031	4/147	47/21031	HLA-DRB1/HLA-DRB5/HLA-DRA/HLA-E
GO:0052548	query_1	GO:BP	regulation of endopeptidase activity	0.00643687	3	2	219	21031	2/3	219/21031	PICALM/BIN1
GO:0010008	query_1	GO:CC	endosome membrane	0.00653181	114	10	567	22097	10/114	567/22097	ABCA7/ATG16L1/SORL1/SPPL2A/APH1B/RAB8B/LAMTOR4/HLA-DRB1/HLA-DRB5/HLA-DRA
GO:0033268	query_1	GO:CC	node of Ranvier	0.00653181	1	1	16	22097	1/1	16/22097	BIN1
GO:0045807	query_1	GO:BP	positive regulation of endocytosis	0.00656189	19	3	153	21031	3/19	153/21031	ABCA7/APOE/BIN1
GO:0099003	query_1	GO:BP	vesicle-mediated transport in synapse	0.00656189	3	2	223	21031	2/3	223/21031	PICALM/BIN1
GO:1903725	query_1	GO:BP	regulation of phospholipid metabolic process	0.00656189	16	2	36	21031	2/16	36/21031	APOC1/APOC2
GO:0001909	query_1	GO:BP	leukocyte mediated cytotoxicity	0.00674221	147	6	133	21031	6/147	133/21031	SPI1/NECTIN2/ARRB2/HLA-DRB1/HLA-DRA/HLA-E
WP:WP3601	query_1	WP	Lipid particles composition	0.00690568	14	2	10	8286	2/14	10/8286	APOE/APOC2
GO:0000139	query_1	GO:CC	Golgi membrane	0.0069458	116	11	671	22097	11/116	671/22097	ABCA7/TRIP11/SORL1/ADAM10/APH1B/TLCD3B/GALNT10/SLC39A13/HLA-DRB1/HLA-DRB5/HLA-DRA
GO:0030135	query_1	GO:CC	coated vesicle	0.0069458	107	7	312	22097	7/107	312/22097	PICALM/APOE/ADAM10/RAB8B/HLA-DRB1/HLA-DRB5/HLA-DRA
GO:0098888	query_1	GO:CC	extrinsic component of presynaptic membrane	0.0069458	3	1	6	22097	1/3	6/22097	PICALM
GO:0012505	query_1	GO:CC	endomembrane system	0.00698245	130	44	4777	22097	44/130	4777/22097	PLAUR/CNN2/ABCA7/ATXN3/NCK2/PICALM/ATG16L1/PRMT5/TRIP11/STX4/CLPTM1/RASIP1/RAPGEF2/SC5D/PLD2/APOE/APOC1/BIN1/SORL1/ADAM10/SPPL2A/APH1B/ARRB2/USP6NL/TLCD3B/DOC2A/USF1/GALNT10/SLC39A13/RAB8B/MS4A7/PHB1/VKORC1/ARHGAP45/TMEM259/LAMTOR4/HLA-DRB1/GAL3ST4/HLA-DRB5/HLA-DRA/GPC2/CLIC1/APOC2/ENSG00000255439
GO:0035097	query_1	GO:CC	histone methyltransferase complex	0.00698245	129	4	72	22097	4/129	72/22097	EED/SETD1A/PRMT5/KAT8
GO:0042605	query_1	GO:MF	peptide antigen binding	0.00709285	147	4	42	20212	4/147	42/20212	HLA-DRB1/HLA-DRB5/HLA-DRA/HLA-E
GO:0001775	query_1	GO:BP	cell activation	0.00716278	129	17	1092	21031	17/129	1092/21031	ERCC1/SPI1/NCK2/PRMT5/STX4/CLPTM1/RELB/NECTIN2/APOE/ADAM10/PHB1/INPP5D/HLA-DRB1/PLCG2/HLA-DRB5/HLA-DRA/CLIC1
GO:0051128	query_1	GO:BP	regulation of cellular component organization	0.00719669	26	10	2425	21031	10/26	2425/21031	CNN2/ABCA7/PICALM/APOE/APOC1/BIN1/SORL1/ZNF296/GPC2/APOC2
GO:0019886	query_1	GO:BP	antigen processing and presentation of exogenous peptide antigen via MHC class II	0.00725188	107	3	28	21031	3/107	28/21031	HLA-DRB1/HLA-DRB5/HLA-DRA
GO:0019433	query_1	GO:BP	triglyceride catabolic process	0.00739215	23	2	27	21031	2/23	27/21031	SORL1/APOC2
GO:0050995	query_1	GO:BP	negative regulation of lipid catabolic process	0.00739215	23	2	27	21031	2/23	27/21031	APOC1/SORL1
GO:0023026	query_1	GO:MF	MHC class II protein complex binding	0.00741194	107	3	24	20212	3/107	24/20212	HLA-DRB1/HLA-DRB5/HLA-DRA
GO:0052547	query_1	GO:BP	regulation of peptidase activity	0.00742103	3	2	244	21031	2/3	244/21031	PICALM/BIN1
GO:0042180	query_1	GO:BP	cellular ketone metabolic process	0.00744007	59	5	223	21031	5/59	223/21031	BCKDK/APOC1/VKORC1/APOC2/ENSG00000255439
GO:0002888	query_1	GO:BP	positive regulation of myeloid leukocyte mediated immunity	0.0074469	147	3	21	21031	3/147	21/21031	SPI1/STX4/HLA-E
GO:0043194	query_1	GO:CC	axon initial segment	0.00762044	1	1	21	22097	1/1	21/22097	BIN1
GO:0045988	query_1	GO:BP	negative regulation of striated muscle contraction	0.0077547	1	1	9	21031	1/1	9/21031	BIN1
GO:1904684	query_1	GO:BP	negative regulation of metalloendopeptidase activity	0.0077547	3	1	3	21031	1/3	3/21031	PICALM
GO:0070372	query_1	GO:BP	regulation of ERK1 and ERK2 cascade	0.00784354	129	8	291	21031	8/129	291/21031	ABCA7/PRMT5/RAPGEF2/APOE/ARRB2/PHB1/HLA-DRB1/STYX
GO:1903898	query_1	GO:BP	negative regulation of PERK-mediated unfolded protein response	0.00784354	115	2	6	21031	2/115	6/21031	ABCA7/NCK2
GO:0031410	query_1	GO:CC	cytoplasmic vesicle	0.00812748	147	30	2513	22097	30/147	2513/22097	PLAUR/CNN2/ABCA7/PICALM/ATG16L1/RIN3/TRIP11/STX4/RAPGEF2/APOE/BIN1/SORL1/ADAM10/SPPL2A/APH1B/ARRB2/DOK3/USP6NL/DOC2A/SLC39A13/RAB8B/PHB1/ARHGAP45/ARHGAP30/LAMTOR4/HLA-DRB1/HLA-DRB5/HLA-DRA/HLA-E/APOC2
GO:0071159	query_1	GO:CC	NF-kappaB complex	0.00824809	6	1	4	22097	1/6	4/22097	RELB
GO:0098835	query_1	GO:CC	presynaptic endocytic zone membrane	0.00824809	3	1	8	22097	1/3	8/22097	PICALM
GO:1904294	query_1	GO:BP	positive regulation of ERAD pathway	0.00832988	77	2	9	21031	2/77	9/21031	ATXN3/TMEM259
GO:0016358	query_1	GO:BP	dendrite development	0.0083941	14	3	238	21031	3/14	238/21031	PICALM/APOE/ZNF296
GO:0051049	query_1	GO:BP	regulation of transport	0.0085084	26	8	1594	21031	8/26	1594/21031	CNN2/ABCA7/PICALM/APOE/APOC1/BIN1/SORL1/APOC2
GO:0051668	query_1	GO:BP	localization within membrane	0.0085084	65	10	919	21031	10/65	919/21031	PICALM/STX4/ABI3/APOE/TOMM40/SORL1/ADAM10/NDUFB1/GPC2/AL591806.1
GO:0043254	query_1	GO:BP	regulation of protein-containing complex assembly	0.00850945	140	10	417	21031	10/140	417/21031	MARK4/NCK2/RASIP1/PFN1/EML2/APOE/BIN1/SORL1/RASA1/PLCG2
GO:0010874	query_1	GO:BP	regulation of cholesterol efflux	0.00855824	19	2	37	21031	2/19	37/21031	ABCA7/APOE
GO:0032373	query_1	GO:BP	positive regulation of sterol transport	0.00855824	19	2	37	21031	2/19	37/21031	ABCA7/APOE
GO:0032376	query_1	GO:BP	positive regulation of cholesterol transport	0.00855824	19	2	37	21031	2/19	37/21031	ABCA7/APOE
GO:0042373	query_1	GO:BP	vitamin K metabolic process	0.00855824	59	2	12	21031	2/59	12/21031	VKORC1/ENSG00000255439
WP:WP5304	query_1	WP	Cholesterol metabolism	0.00873187	34	4	72	8286	4/34	72/8286	SC5D/APOE/APOC1/APOC2
GO:0032829	query_1	GO:BP	regulation of CD4-positive, CD25-positive, alpha-beta regulatory T cell differentiation	0.0087605	107	2	7	21031	2/107	7/21031	HLA-DRB1/HLA-DRA
GO:0032831	query_1	GO:BP	positive regulation of CD4-positive, CD25-positive, alpha-beta regulatory T cell differentiation	0.0087605	107	2	7	21031	2/107	7/21031	HLA-DRB1/HLA-DRA
GO:0042304	query_1	GO:BP	regulation of fatty acid biosynthetic process	0.0087605	16	2	45	21031	2/16	45/21031	APOC1/APOC2
GO:0046814	query_1	GO:BP	coreceptor-mediated virion attachment to host cell	0.0087605	11	1	1	21031	1/11	1/21031	NECTIN2
GO:0031312	query_1	GO:CC	extrinsic component of organelle membrane	0.00899462	1	1	28	22097	1/1	28/22097	BIN1
GO:0034360	query_1	GO:CC	chylomicron remnant	0.00899462	14	1	2	22097	1/14	2/22097	APOE
GO:0034365	query_1	GO:CC	discoidal high-density lipoprotein particle	0.00899462	14	1	2	22097	1/14	2/22097	APOE
GO:0098833	query_1	GO:CC	presynaptic endocytic zone	0.00899462	3	1	9	22097	1/3	9/22097	PICALM
GO:1905953	query_1	GO:BP	negative regulation of lipid localization	0.00905752	16	2	46	21031	2/16	46/21031	APOC1/APOC2
GO:0002495	query_1	GO:BP	antigen processing and presentation of peptide antigen via MHC class II	0.0092234	107	3	32	21031	3/107	32/21031	HLA-DRB1/HLA-DRB5/HLA-DRA
GO:0048711	query_1	GO:BP	positive regulation of astrocyte differentiation	0.0092234	1	1	12	21031	1/1	12/21031	BIN1
GO:0098911	query_1	GO:BP	regulation of ventricular cardiac muscle cell action potential	0.0092234	1	1	12	21031	1/1	12/21031	BIN1
GO:0051239	query_1	GO:BP	regulation of multicellular organismal process	0.00939626	23	10	2955	21031	10/23	2955/21031	ABCA7/CLPTM1/RELB/NECTIN2/APOE/APOC1/BIN1/SORL1/INPP5D/APOC2
GO:0001913	query_1	GO:BP	T cell mediated cytotoxicity	0.00946944	147	4	55	21031	4/147	55/21031	NECTIN2/HLA-DRB1/HLA-DRA/HLA-E
GO:0008289	query_1	GO:MF	lipid binding	0.00953841	16	5	841	20212	5/16	841/20212	PICALM/APOE/APOC1/BIN1/APOC2
GO:0002483	query_1	GO:BP	antigen processing and presentation of endogenous peptide antigen	0.00961002	147	3	24	21031	3/147	24/21031	HLA-DRB1/HLA-DRA/HLA-E
GO:0006509	query_1	GO:BP	membrane protein ectodomain proteolysis	0.00961002	74	3	47	21031	3/74	47/21031	APOE/ADAM10/SPPL2A
GO:0002021	query_1	GO:BP	response to dietary excess	0.0097158	23	2	35	21031	2/23	35/21031	APOE/SORL1
GO:0010256	query_1	GO:BP	endomembrane system organization	0.0097158	67	8	602	21031	8/67	602/21031	ABCA7/TRIP11/STX4/NECTIN2/BIN1/USP6NL/DOC2A/C16orf92
GO:0010902	query_1	GO:BP	positive regulation of very-low-density lipoprotein particle remodeling	0.0097158	7	1	2	21031	1/7	2/21031	APOC2
GO:0031293	query_1	GO:BP	membrane protein intracellular domain proteolysis	0.0097158	74	2	11	21031	2/74	11/21031	SPPL2A/APH1B
GO:0045321	query_1	GO:BP	leukocyte activation	0.0097158	115	14	946	21031	14/115	946/21031	ERCC1/SPI1/NCK2/STX4/CLPTM1/RELB/NECTIN2/ADAM10/PHB1/INPP5D/HLA-DRB1/PLCG2/HLA-DRB5/HLA-DRA
GO:0071831	query_1	GO:BP	intermediate-density lipoprotein particle clearance	0.0097158	14	1	1	21031	1/14	1/21031	APOE
GO:0090731	query_1	GO:BP	cellular response to very-low-density lipoprotein particle stimulus	0.0097158	14	1	1	21031	1/14	1/21031	APOE
GO:0150200	query_1	GO:BP	regulation of transport across blood-brain barrier	0.0097158	14	1	1	21031	1/14	1/21031	APOE
GO:0150201	query_1	GO:BP	positive regulation of transport across blood-brain barrier	0.0097158	14	1	1	21031	1/14	1/21031	APOE
GO:1903000	query_1	GO:BP	regulation of lipid transport across blood-brain barrier	0.0097158	14	1	1	21031	1/14	1/21031	APOE
GO:1903002	query_1	GO:BP	positive regulation of lipid transport across blood-brain barrier	0.0097158	14	1	1	21031	1/14	1/21031	APOE
GO:1905858	query_1	GO:BP	regulation of heparan sulfate proteoglycan binding	0.0097158	14	1	1	21031	1/14	1/21031	APOE
GO:1905860	query_1	GO:BP	positive regulation of heparan sulfate proteoglycan binding	0.0097158	14	1	1	21031	1/14	1/21031	APOE
GO:1905890	query_1	GO:BP	regulation of cellular response to very-low-density lipoprotein particle stimulus	0.0097158	14	1	1	21031	1/14	1/21031	APOE
GO:1905898	query_1	GO:BP	positive regulation of response to endoplasmic reticulum stress	0.0097158	115	3	31	21031	3/115	31/21031	ATXN3/NCK2/TMEM259
GO:0005543	query_1	GO:MF	phospholipid binding	0.00992253	16	4	483	20212	4/16	483/20212	PICALM/APOE/APOC1/BIN1
GO:0045309	query_1	GO:MF	protein phosphorylated amino acid binding	0.00992253	119	4	59	20212	4/119	59/20212	NCK2/PFN1/RASA1/PLCG2
GO:0071813	query_1	GO:MF	lipoprotein particle binding	0.00992253	23	2	28	20212	2/23	28/20212	APOE/SORL1
GO:0071814	query_1	GO:MF	protein-lipid complex binding	0.00992253	23	2	28	20212	2/23	28/20212	APOE/SORL1
GO:0050776	query_1	GO:BP	regulation of immune response	0.0101013	110	13	881	21031	13/110	881/21031	MARK4/SPI1/STX4/PLD2/NECTIN2/APOE/SPPL2A/PHB1/INPP5D/HLA-DRB1/PLCG2/HLA-DRB5/HLA-DRA
GO:1904683	query_1	GO:BP	regulation of metalloendopeptidase activity	0.0102983	3	1	5	21031	1/3	5/21031	PICALM
GO:0046461	query_1	GO:BP	neutral lipid catabolic process	0.0105892	23	2	37	21031	2/23	37/21031	SORL1/APOC2
GO:0046464	query_1	GO:BP	acylglycerol catabolic process	0.0105892	23	2	37	21031	2/23	37/21031	SORL1/APOC2
GO:0070371	query_1	GO:BP	ERK1 and ERK2 cascade	0.0105892	129	8	315	21031	8/129	315/21031	ABCA7/PRMT5/RAPGEF2/APOE/ARRB2/PHB1/HLA-DRB1/STYX
GO:0010900	query_1	GO:BP	negative regulation of phosphatidylcholine catabolic process	0.0106099	16	1	1	21031	1/16	1/21031	APOC1
GO:0034394	query_1	GO:BP	protein localization to cell surface	0.0106099	56	3	67	21031	3/56	67/21031	ABCA7/PICALM/STX4
GO:0051336	query_1	GO:BP	regulation of hydrolase activity	0.0106099	7	3	604	21031	3/7	604/21031	PICALM/BIN1/APOC2
GO:1902514	query_1	GO:BP	regulation of calcium ion transmembrane transport via high voltage-gated calcium channel	0.0106099	1	1	16	21031	1/1	16/21031	BIN1
GO:0062012	query_1	GO:BP	regulation of small molecule metabolic process	0.0106886	28	4	316	21031	4/28	316/21031	BCKDK/APOE/APOC1/APOC2
GO:0002274	query_1	GO:BP	myeloid leukocyte activation	0.0107548	96	6	238	21031	6/96	238/21031	SPI1/STX4/RELB/NECTIN2/ADAM10/PLCG2
GO:0010565	query_1	GO:BP	regulation of cellular ketone metabolic process	0.0107548	28	3	137	21031	3/28	137/21031	BCKDK/APOC1/APOC2
GO:0030853	query_1	GO:BP	negative regulation of granulocyte differentiation	0.0107548	113	2	8	21031	2/113	8/21031	INPP5D/TRIB1
GO:0005319	query_1	GO:MF	lipid transporter activity	0.0108858	19	3	175	20212	3/19	175/20212	ABCA7/APOE/APOC4
GO:0016725	query_1	GO:MF	oxidoreductase activity, acting on CH or CH2 groups	0.0108858	59	2	12	20212	2/59	12/20212	VKORC1/ENSG00000255439
GO:0042176	query_1	GO:BP	regulation of protein catabolic process	0.0108892	113	8	365	21031	8/113	365/21031	ATXN3/APOE/SORL1/DEDD/PHB1/TRIB1/TMEM259/STYX
GO:1905897	query_1	GO:BP	regulation of response to endoplasmic reticulum stress	0.0108892	115	4	76	21031	4/115	76/21031	ABCA7/ATXN3/NCK2/TMEM259
GO:0002504	query_1	GO:BP	antigen processing and presentation of peptide or polysaccharide antigen via MHC class II	0.0109089	107	3	36	21031	3/107	36/21031	HLA-DRB1/HLA-DRB5/HLA-DRA
GO:0051055	query_1	GO:BP	negative regulation of lipid biosynthetic process	0.010949	16	2	56	21031	2/16	56/21031	APOE/APOC1
GO:0061577	query_1	GO:BP	calcium ion transmembrane transport via high voltage-gated calcium channel	0.0113784	1	1	18	21031	1/1	18/21031	BIN1
GO:1905049	query_1	GO:BP	negative regulation of metallopeptidase activity	0.0113784	3	1	6	21031	1/3	6/21031	PICALM
GO:0002366	query_1	GO:BP	leukocyte activation involved in immune response	0.0114597	107	7	300	21031	7/107	300/21031	ERCC1/SPI1/STX4/RELB/HLA-DRB1/PLCG2/HLA-DRA
GO:0098978	query_1	GO:CC	glutamatergic synapse	0.0115764	66	6	424	22097	6/66	424/22097	STX4/APOE/BIN1/ADAM10/DOC2A/CPSF2
GO:0005783	query_1	GO:CC	endoplasmic reticulum	0.0115965	77	16	2055	22097	16/77	2055/22097	ABCA7/ATXN3/SC5D/APOE/APOC1/SORL1/ADAM10/SPPL2A/APH1B/TLCD3B/VKORC1/TMEM259/HLA-DRB5/HLA-DRA/GPC2/ENSG00000255439
GO:0030193	query_1	GO:BP	regulation of blood coagulation	0.0116332	130	4	69	21031	4/130	69/21031	PLAUR/APOE/USF1/VKORC1
GO:0043382	query_1	GO:BP	positive regulation of memory T cell differentiation	0.0118141	107	2	9	21031	2/107	9/21031	HLA-DRB1/HLA-DRA
GO:1904375	query_1	GO:BP	regulation of protein localization to cell periphery	0.0118141	65	4	139	21031	4/65	139/21031	PICALM/STX4/ABI3/ADAM10
GO:0002263	query_1	GO:BP	cell activation involved in immune response	0.0121525	107	7	304	21031	7/107	304/21031	ERCC1/SPI1/STX4/RELB/HLA-DRB1/PLCG2/HLA-DRA
GO:0016004	query_1	GO:MF	phospholipase activator activity	0.0121814	56	2	15	20212	2/56	15/20212	STX4/APOC2
GO:0019899	query_1	GO:MF	enzyme binding	0.0121814	130	26	2103	20212	26/130	2103/20212	PLAUR/SPI1/ATXN3/NCK2/PICALM/CCNT2/ATG16L1/TRIP11/KAT8/RELB/RASIP1/CAMTA2/PFN1/APOE/BIN1/SORL1/ADAM10/ARRB2/RASA1/USP6NL/USF1/ADAMTS4/PHB1/TRIB1/PLCG2/APOC2
GO:0023023	query_1	GO:MF	MHC protein complex binding	0.0121814	107	3	33	20212	3/107	33/20212	HLA-DRB1/HLA-DRB5/HLA-DRA
GO:0032395	query_1	GO:MF	MHC class II receptor activity	0.0121814	107	2	8	20212	2/107	8/20212	HLA-DRB1/HLA-DRA
GO:0042277	query_1	GO:MF	peptide binding	0.0121814	45	5	327	20212	5/45	327/20212	PICALM/APOE/SORL1/HLA-DRB5/HLA-DRA
GO:0046911	query_1	GO:MF	metal chelating activity	0.0121814	14	1	1	20212	1/14	1/20212	APOE
GO:1990380	query_1	GO:MF	K48-linked deubiquitinase activity	0.0121814	42	2	20	20212	2/42	20/20212	ATXN3/MINDY2
GO:0032535	query_1	GO:BP	regulation of cellular component size	0.0122214	3	2	376	21031	2/3	376/21031	PICALM/BIN1
GO:0031334	query_1	GO:BP	positive regulation of protein-containing complex assembly	0.012261	119	6	199	21031	6/119	199/21031	MARK4/NCK2/RASIP1/PFN1/BIN1/PLCG2
GO:0032588	query_1	GO:CC	trans-Golgi network membrane	0.0123769	107	4	107	22097	4/107	107/22097	USP6NL/HLA-DRB1/HLA-DRB5/HLA-DRA
WP:WP4522	query_1	WP	Metabolic pathway of LDL HDL and TG including diseases	0.0124379	14	2	17	8286	2/14	17/8286	APOE/APOC2
GO:0002252	query_1	GO:BP	immune effector process	0.0124908	126	12	698	21031	12/126	698/21031	ERCC1/SPI1/STX4/RELB/PLD2/NECTIN2/ARRB2/PHB1/INPP5D/HLA-DRB1/PLCG2/HLA-DRA
GO:0034371	query_1	GO:BP	chylomicron remodeling	0.0124908	7	1	3	21031	1/7	3/21031	APOC2
GO:0045822	query_1	GO:BP	negative regulation of heart contraction	0.0124908	1	1	21	21031	1/1	21/21031	BIN1
GO:0060697	query_1	GO:BP	positive regulation of phospholipid catabolic process	0.0124908	7	1	3	21031	1/7	3/21031	APOC2
GO:0150093	query_1	GO:BP	amyloid-beta clearance by transcytosis	0.0124908	3	1	7	21031	1/3	7/21031	PICALM
GO:1900046	query_1	GO:BP	regulation of hemostasis	0.0124908	130	4	71	21031	4/130	71/21031	PLAUR/APOE/USF1/VKORC1
GO:1902961	query_1	GO:BP	positive regulation of aspartic-type endopeptidase activity involved in amyloid precursor protein catabolic process	0.0124908	3	1	7	21031	1/3	7/21031	PICALM
GO:1904292	query_1	GO:BP	regulation of ERAD pathway	0.0124908	77	2	13	21031	2/77	13/21031	ATXN3/TMEM259
GO:0045932	query_1	GO:BP	negative regulation of muscle contraction	0.0127729	1	1	22	21031	1/1	22/21031	BIN1
GO:0060370	query_1	GO:BP	susceptibility to T cell mediated cytotoxicity	0.0127729	11	1	2	21031	1/11	2/21031	NECTIN2
GO:1901380	query_1	GO:BP	negative regulation of potassium ion transmembrane transport	0.0127729	1	1	22	21031	1/1	22/21031	BIN1
GO:1903523	query_1	GO:BP	negative regulation of blood circulation	0.0127729	1	1	22	21031	1/1	22/21031	BIN1
GO:0098793	query_1	GO:CC	presynapse	0.0127764	3	2	564	22097	2/3	564/22097	PICALM/BIN1
GO:0019908	query_1	GO:CC	nuclear cyclin-dependent protein kinase holoenzyme complex	0.0129593	87	2	17	22097	2/87	17/22097	CCNT2/CCNH
GO:0044754	query_1	GO:CC	autolysosome	0.0129593	107	2	14	22097	2/107	14/22097	HLA-DRB1/HLA-DRA
GO:0099243	query_1	GO:CC	extrinsic component of synaptic membrane	0.0129593	3	1	15	22097	1/3	15/22097	PICALM
GO:0007009	query_1	GO:BP	plasma membrane organization	0.0131837	56	4	170	21031	4/56	170/21031	ABCA7/STX4/BIN1/C16orf92
GO:1902955	query_1	GO:BP	positive regulation of early endosome to recycling endosome transport	0.0131837	23	1	1	21031	1/23	1/21031	SORL1
GO:1902997	query_1	GO:BP	negative regulation of neurofibrillary tangle assembly	0.0131837	23	1	1	21031	1/23	1/21031	SORL1
GO:0004857	query_1	GO:MF	enzyme inhibitor activity	0.0132184	23	4	390	20212	4/23	390/20212	APOC1/BIN1/SORL1/APOC2
REAC:R-HSA-202433	query_1	REAC	Generation of second messenger molecules	0.0133553	107	4	35	10842	4/107	35/10842	HLA-DRB1/PLCG2/HLA-DRB5/HLA-DRA
GO:0002361	query_1	GO:BP	CD4-positive, CD25-positive, alpha-beta regulatory T cell differentiation	0.0134886	107	2	10	21031	2/107	10/21031	HLA-DRB1/HLA-DRA
GO:0005773	query_1	GO:CC	vacuole	0.0136043	74	9	855	22097	9/74	855/22097	ATXN3/ATG16L1/STX4/SPPL2A/DOC2A/ARHGAP45/HLA-DRB5/HLA-DRA/GPC2
GO:1905247	query_1	GO:BP	positive regulation of aspartic-type peptidase activity	0.0136368	3	1	8	21031	1/3	8/21031	PICALM
GO:0050818	query_1	GO:BP	regulation of coagulation	0.0136649	130	4	74	21031	4/130	74/21031	PLAUR/APOE/USF1/VKORC1
GO:1990778	query_1	GO:BP	protein localization to cell periphery	0.0137724	94	7	360	21031	7/94	360/21031	PICALM/STX4/ABI3/RAPGEF2/SORL1/ADAM10/RAB8B
GO:0098588	query_1	GO:CC	bounding membrane of organelle	0.0138423	74	16	2203	22097	16/74	2203/22097	ABCA7/ATXN3/ATG16L1/TRIP11/STX4/APOE/TOMM40/BIN1/SORL1/ADAM10/SPPL2A/APH1B/TLCD3B/DOC2A/HLA-DRB5/HLA-DRA
GO:0002711	query_1	GO:BP	positive regulation of T cell mediated immunity	0.0139282	147	4	66	21031	4/147	66/21031	NECTIN2/HLA-DRB1/HLA-DRA/HLA-E
GO:0002357	query_1	GO:BP	defense response to tumor cell	0.0139683	91	2	12	21031	2/91	12/21031	SPI1/ABI3
GO:0060191	query_1	GO:BP	regulation of lipase activity	0.0140548	16	2	68	21031	2/16	68/21031	APOC1/APOC2
GO:0030315	query_1	GO:CC	T-tubule	0.0140756	1	1	51	22097	1/1	51/22097	BIN1
GO:0000421	query_1	GO:CC	autophagosome membrane	0.0143064	107	3	55	22097	3/107	55/22097	ATG16L1/HLA-DRB1/HLA-DRA
GO:0005771	query_1	GO:CC	multivesicular body	0.0143064	23	2	70	22097	2/23	70/22097	APOE/SORL1
GO:0030132	query_1	GO:CC	clathrin coat of coated pit	0.0146846	3	1	19	22097	1/3	19/22097	PICALM
GO:0030665	query_1	GO:CC	clathrin-coated vesicle membrane	0.0146846	45	3	134	22097	3/45	134/22097	APOE/HLA-DRB5/HLA-DRA
GO:0034366	query_1	GO:CC	spherical high-density lipoprotein particle	0.0146846	7	1	8	22097	1/7	8/22097	APOC2
GO:0031901	query_1	GO:CC	early endosome membrane	0.0147711	32	3	192	22097	3/32	192/22097	ABCA7/SORL1/HLA-DRA
GO:0046930	query_1	GO:CC	pore complex	0.0147711	65	2	26	22097	2/65	26/22097	TOMM40/ADAM10
GO:0016185	query_1	GO:BP	synaptic vesicle budding from presynaptic endocytic zone membrane	0.0148418	3	1	9	21031	1/3	9/21031	PICALM
GO:0050778	query_1	GO:BP	positive regulation of immune response	0.0148418	126	12	718	21031	12/126	718/21031	MARK4/SPI1/STX4/PLD2/NECTIN2/ARRB2/PHB1/INPP5D/HLA-DRB1/PLCG2/HLA-DRB5/HLA-DRA
GO:2000010	query_1	GO:BP	positive regulation of protein localization to cell surface	0.0148418	56	2	20	21031	2/56	20/21031	ABCA7/STX4
GO:0005789	query_1	GO:CC	endoplasmic reticulum membrane	0.0148628	77	11	1194	22097	11/77	1194/22097	ATXN3/SC5D/SORL1/SPPL2A/APH1B/TLCD3B/VKORC1/TMEM259/HLA-DRB5/HLA-DRA/ENSG00000255439
GO:0032806	query_1	GO:CC	carboxy-terminal domain protein kinase complex	0.0148628	87	2	20	22097	2/87	20/22097	CCNT2/CCNH
GO:0120095	query_1	GO:CC	vacuole-isolation membrane contact site	0.0148628	60	1	1	22097	1/60	1/22097	ATG16L1
GO:0019883	query_1	GO:BP	antigen processing and presentation of endogenous antigen	0.0150066	147	3	31	21031	3/147	31/21031	HLA-DRB1/HLA-DRA/HLA-E
GO:0048002	query_1	GO:BP	antigen processing and presentation of peptide antigen	0.0151302	147	4	68	21031	4/147	68/21031	HLA-DRB1/HLA-DRB5/HLA-DRA/HLA-E
GO:0098827	query_1	GO:CC	endoplasmic reticulum subcompartment	0.0151327	77	11	1200	22097	11/77	1200/22097	ATXN3/SC5D/SORL1/SPPL2A/APH1B/TLCD3B/VKORC1/TMEM259/HLA-DRB5/HLA-DRA/ENSG00000255439
GO:0010877	query_1	GO:BP	lipid transport involved in lipid storage	0.015151	14	1	2	21031	1/14	2/21031	APOE
GO:0098901	query_1	GO:BP	regulation of cardiac muscle cell action potential	0.015151	1	1	28	21031	1/1	28/21031	BIN1
GO:0002682	query_1	GO:BP	regulation of immune system process	0.0153143	115	18	1512	21031	18/115	1512/21031	MARK4/CNN2/SPI1/NCK2/STX4/CLPTM1/PLD2/NECTIN2/APOE/ADAM10/SPPL2A/PHB1/INPP5D/TRIB1/HLA-DRB1/PLCG2/HLA-DRB5/HLA-DRA
GO:0002697	query_1	GO:BP	regulation of immune effector process	0.0153143	147	9	378	21031	9/147	378/21031	SPI1/STX4/NECTIN2/ARRB2/PHB1/HLA-DRB1/PLCG2/HLA-DRA/HLA-E
GO:0006274	query_1	GO:BP	DNA replication termination	0.0153143	30	1	1	21031	1/30	1/21031	RTF2
GO:0008203	query_1	GO:BP	cholesterol metabolic process	0.0153143	34	3	137	21031	3/34	137/21031	SC5D/APOE/APOC1
GO:0043267	query_1	GO:BP	negative regulation of potassium ion transport	0.0153143	1	1	29	21031	1/1	29/21031	BIN1
GO:0044092	query_1	GO:BP	negative regulation of molecular function	0.0153143	16	4	672	21031	4/16	672/21031	PICALM/APOE/APOC1/BIN1
GO:0048710	query_1	GO:BP	regulation of astrocyte differentiation	0.0153143	1	1	29	21031	1/1	29/21031	BIN1
GO:0050790	query_1	GO:BP	regulation of catalytic activity	0.0153143	118	16	1227	21031	16/118	1227/21031	PICALM/CCNT2/STX4/RASIP1/RAPGEF2/APOE/APOC1/BIN1/APH1B/RASA1/USP6NL/PHB1/TRIB1/HLA-DRB1/INCA1/APOC2
GO:0050890	query_1	GO:BP	cognition	0.0153143	32	4	322	21031	4/32	322/21031	ABCA7/PICALM/APOE/HLA-DRA
GO:0051240	query_1	GO:BP	positive regulation of multicellular organismal process	0.0153143	23	7	1637	21031	7/23	1637/21031	ABCA7/NECTIN2/APOE/BIN1/SORL1/INPP5D/APOC2
GO:0061025	query_1	GO:BP	membrane fusion	0.0153143	94	5	183	21031	5/94	183/21031	STX4/NECTIN2/DOC2A/RAB8B/C16orf92
GO:0070142	query_1	GO:BP	synaptic vesicle budding	0.0153143	3	1	10	21031	1/3	10/21031	PICALM
GO:1902294	query_1	GO:BP	cell cycle DNA replication termination	0.0153143	30	1	1	21031	1/30	1/21031	RTF2
GO:1902317	query_1	GO:BP	nuclear DNA replication termination	0.0153143	30	1	1	21031	1/30	1/21031	RTF2
GO:1902979	query_1	GO:BP	mitotic DNA replication termination	0.0153143	30	1	1	21031	1/30	1/21031	RTF2
GO:0030134	query_1	GO:CC	COPII-coated ER to Golgi transport vesicle	0.0154365	147	4	89	22097	4/147	89/22097	HLA-DRB1/HLA-DRB5/HLA-DRA/HLA-E
GO:0034399	query_1	GO:CC	nuclear periphery	0.0154365	42	3	153	22097	3/42	153/22097	ATXN3/KAT8/PRR14
GO:0034708	query_1	GO:CC	methyltransferase complex	0.0154365	129	4	102	22097	4/129	102/22097	EED/SETD1A/PRMT5/KAT8
GO:0150005	query_1	GO:CC	enzyme activator complex	0.0154365	114	2	16	22097	2/114	16/22097	CCNH/LAMTOR4
GO:0030054	query_1	GO:CC	cell junction	0.0154467	26	8	2230	22097	8/26	2230/22097	CNN2/ABCA7/PICALM/RELB/NECTIN2/APOE/BIN1/GPC2
GO:0044304	query_1	GO:CC	main axon	0.0154467	1	1	69	22097	1/1	69/22097	BIN1
GO:0051130	query_1	GO:BP	positive regulation of cellular component organization	0.0155247	130	16	1116	21031	16/130	1116/21031	MARK4/PLAUR/ERCC1/ABCA7/NCK2/RASIP1/PFN1/RAPGEF2/APOE/BIN1/ARRB2/DOC2A/RAB8B/PLCG2/GPC2/APOC2
GO:0042175	query_1	GO:CC	nuclear outer membrane-endoplasmic reticulum membrane network	0.0155304	77	11	1217	22097	11/77	1217/22097	ATXN3/SC5D/SORL1/SPPL2A/APH1B/TLCD3B/VKORC1/TMEM259/HLA-DRB5/HLA-DRA/ENSG00000255439
GO:0048038	query_1	GO:MF	quinone binding	0.0157076	59	2	17	20212	2/59	17/20212	VKORC1/ENSG00000255439
GO:0002443	query_1	GO:BP	leukocyte mediated immunity	0.0159123	147	10	460	21031	10/147	460/21031	ERCC1/SPI1/STX4/NECTIN2/ARRB2/INPP5D/HLA-DRB1/PLCG2/HLA-DRA/HLA-E
GO:0030223	query_1	GO:BP	neutrophil differentiation	0.0159123	113	2	11	21031	2/113	11/21031	INPP5D/TRIB1
GO:0046889	query_1	GO:BP	positive regulation of lipid biosynthetic process	0.0159123	14	2	88	21031	2/14	88/21031	APOE/APOC2
GO:0051172	query_1	GO:BP	negative regulation of nitrogen compound metabolic process	0.0159123	6	4	2202	21031	4/6	2202/21031	PICALM/RELB/BIN1/ZNF296
GO:0065009	query_1	GO:BP	regulation of molecular function	0.0159123	130	22	1799	21031	22/130	1799/21031	PLAUR/SPI1/PICALM/CCNT2/STX4/RASIP1/PFN1/RAPGEF2/APOE/APOC1/BIN1/APH1B/ARRB2/RASA1/USP6NL/PHB1/TRIB1/HLA-DRB1/INCA1/PLCG2/STYX/APOC2
GO:0070374	query_1	GO:BP	positive regulation of ERK1 and ERK2 cascade	0.0159123	126	6	206	21031	6/126	206/21031	ABCA7/RAPGEF2/APOE/ARRB2/PHB1/HLA-DRB1
GO:0150174	query_1	GO:BP	negative regulation of phosphatidylcholine metabolic process	0.0159123	16	1	2	21031	1/16	2/21031	APOC1
GO:0016538	query_1	GO:MF	cyclin-dependent protein serine/threonine kinase regulator activity	0.015944	87	3	48	20212	3/87	48/20212	CCNT2/CCNH/INCA1
GO:0036477	query_1	GO:CC	somatodendritic compartment	0.0159797	65	8	848	22097	8/65	848/22097	MARK4/PICALM/STX4/ABI3/APOE/BIN1/SORL1/ADAM10
KEGG:04979	query_1	KEGG	Cholesterol metabolism	0.0160527	16	3	51	8484	3/16	51/8484	APOE/APOC1/APOC2
GO:0016032	query_1	GO:BP	viral process	0.0161112	107	8	429	21031	8/107	429/21031	CCNT2/ATG16L1/NECTIN2/APOE/USP6NL/USF1/PHB1/HLA-DRB1
GO:0032880	query_1	GO:BP	regulation of protein localization	0.0161112	65	9	889	21031	9/65	889/21031	MARK4/ABCA7/PICALM/STX4/ABI3/APOE/SORL1/ADAM10/GPC2
GO:0042271	query_1	GO:BP	susceptibility to natural killer cell mediated cytotoxicity	0.0161112	11	1	3	21031	1/11	3/21031	NECTIN2
GO:0042632	query_1	GO:BP	cholesterol homeostasis	0.0161112	14	2	89	21031	2/14	89/21031	APOE/APOC2
GO:0086005	query_1	GO:BP	ventricular cardiac muscle cell action potential	0.0161112	1	1	33	21031	1/1	33/21031	BIN1
GO:1903897	query_1	GO:BP	regulation of PERK-mediated unfolded protein response	0.0161112	115	2	11	21031	2/115	11/21031	ABCA7/NCK2
GO:0019915	query_1	GO:BP	lipid storage	0.0161368	14	2	90	21031	2/14	90/21031	APOE/APOC4
GO:0055092	query_1	GO:BP	sterol homeostasis	0.0161368	14	2	90	21031	2/14	90/21031	APOE/APOC2
GO:0002684	query_1	GO:BP	positive regulation of immune system process	0.0162389	126	15	1054	21031	15/126	1054/21031	MARK4/SPI1/NCK2/STX4/PLD2/NECTIN2/ADAM10/ARRB2/PHB1/INPP5D/TRIB1/HLA-DRB1/PLCG2/HLA-DRB5/HLA-DRA
GO:0016050	query_1	GO:BP	vesicle organization	0.0162389	14	3	364	21031	3/14	364/21031	PICALM/NECTIN2/APOE
GO:0086004	query_1	GO:BP	regulation of cardiac muscle cell contraction	0.0162389	1	1	34	21031	1/1	34/21031	BIN1
GO:0090161	query_1	GO:BP	Golgi ribbon formation	0.0162389	129	2	10	21031	2/129	10/21031	PRMT5/TRIP11
GO:0043380	query_1	GO:BP	regulation of memory T cell differentiation	0.0162853	107	2	12	21031	2/107	12/21031	HLA-DRB1/HLA-DRA
GO:0051647	query_1	GO:BP	nucleus localization	0.0164971	1	1	35	21031	1/1	35/21031	BIN1
GO:0060229	query_1	GO:MF	lipase activator activity	0.0167257	56	2	19	20212	2/56	19/20212	STX4/APOC2
GO:0010890	query_1	GO:BP	positive regulation of sequestering of triglyceride	0.0167842	4	1	9	21031	1/4	9/21031	APOC4
GO:1905048	query_1	GO:BP	regulation of metallopeptidase activity	0.0167842	3	1	12	21031	1/3	12/21031	PICALM
GO:2000009	query_1	GO:BP	negative regulation of protein localization to cell surface	0.0167842	3	1	12	21031	1/3	12/21031	PICALM
GO:1902652	query_1	GO:BP	secondary alcohol metabolic process	0.0170261	34	3	148	21031	3/34	148/21031	SC5D/APOE/APOC1
GO:0002081	query_1	GO:CC	outer acrosomal membrane	0.0172045	20	1	4	22097	1/20	4/22097	TRIP11
REAC:R-HSA-8856828	query_1	REAC	Clathrin-mediated endocytosis	0.017416	3	2	144	10842	2/3	144/10842	PICALM/BIN1
GO:0060100	query_1	GO:BP	positive regulation of phagocytosis, engulfment	0.0174611	96	2	14	21031	2/96	14/21031	ABCA7/PLCG2
GO:0090066	query_1	GO:BP	regulation of anatomical structure size	0.0174611	3	2	519	21031	2/3	519/21031	PICALM/BIN1
GO:1901076	query_1	GO:BP	positive regulation of engulfment of apoptotic cell	0.0174611	19	1	2	21031	1/19	2/21031	ABCA7
GO:1905155	query_1	GO:BP	positive regulation of membrane invagination	0.0174611	96	2	14	21031	2/96	14/21031	ABCA7/PLCG2
GO:0006810	query_1	GO:BP	transport	0.0175133	4	4	4350	21031	4/4	4350/21031	PICALM/BIN1/APOC4-APOC2/APOC4
GO:0044242	query_1	GO:BP	cellular lipid catabolic process	0.0175133	23	3	225	21031	3/23	225/21031	APOC1/SORL1/APOC2
GO:0047323	query_1	GO:MF	[3-methyl-2-oxobutanoate dehydrogenase (acetyl-transferring)] kinase activity	0.0175224	28	1	1	20212	1/28	1/20212	BCKDK
GO:0060230	query_1	GO:MF	lipoprotein lipase activator activity	0.0175224	7	1	4	20212	1/7	4/20212	APOC2
HP:0100314	query_1	HP	Cerebral inclusion bodies	0.0175407	42	5	49	4958	5/42	49/4958	ABCA7/ATXN3/APOE/TOMM40/SORL1
GO:0009892	query_1	GO:BP	negative regulation of metabolic process	0.0177995	7	5	3455	21031	5/7	3455/21031	PICALM/RELB/BIN1/ZNF296/APOC2
GO:0016125	query_1	GO:BP	sterol metabolic process	0.0177995	34	3	152	21031	3/34	152/21031	SC5D/APOE/APOC1
GO:0050865	query_1	GO:BP	regulation of cell activation	0.0177995	45	6	616	21031	6/45	616/21031	CLPTM1/NECTIN2/APOE/INPP5D/HLA-DRB5/HLA-DRA
GO:0086091	query_1	GO:BP	regulation of heart rate by cardiac conduction	0.0177995	1	1	40	21031	1/1	40/21031	BIN1
GO:1903115	query_1	GO:BP	regulation of actin filament-based movement	0.0177995	1	1	40	21031	1/1	40/21031	BIN1
GO:1904177	query_1	GO:BP	regulation of adipose tissue development	0.0177995	91	2	15	21031	2/91	15/21031	SPI1/SORL1
GO:2000171	query_1	GO:BP	negative regulation of dendrite development	0.0177995	5	1	8	21031	1/5	8/21031	ZNF296
GO:0000323	query_1	GO:CC	lytic vacuole	0.0178283	74	8	762	22097	8/74	762/22097	ATXN3/ATG16L1/SPPL2A/DOC2A/ARHGAP45/HLA-DRB5/HLA-DRA/GPC2
GO:0005764	query_1	GO:CC	lysosome	0.0178283	74	8	762	22097	8/74	762/22097	ATXN3/ATG16L1/SPPL2A/DOC2A/ARHGAP45/HLA-DRB5/HLA-DRA/GPC2
GO:0045202	query_1	GO:CC	synapse	0.0178283	66	11	1468	22097	11/66	1468/22097	ATXN3/PICALM/STX4/RELB/ABI3/APOE/BIN1/ADAM10/DOC2A/CPSF2/GPC2
GO:0097487	query_1	GO:CC	multivesicular body, internal vesicle	0.0178283	14	1	6	22097	1/14	6/22097	APOE
GO:0007611	query_1	GO:BP	learning or memory	0.0178362	19	3	279	21031	3/19	279/21031	ABCA7/PICALM/APOE
GO:0043379	query_1	GO:BP	memory T cell differentiation	0.0179287	107	2	13	21031	2/107	13/21031	HLA-DRB1/HLA-DRA
GO:1903077	query_1	GO:BP	negative regulation of protein localization to plasma membrane	0.0180404	51	2	27	21031	2/51	27/21031	PICALM/ABI3
GO:0051649	query_1	GO:BP	establishment of localization in cell	0.018175	26	8	1972	21031	8/26	1972/21031	CNN2/PICALM/TRIP11/NECTIN2/APOE/TOMM40/BIN1/SORL1
GO:0010901	query_1	GO:BP	regulation of very-low-density lipoprotein particle remodeling	0.0182576	7	1	6	21031	1/7	6/21031	APOC2
GO:0032805	query_1	GO:BP	positive regulation of low-density lipoprotein particle receptor catabolic process	0.0182576	14	1	3	21031	1/14	3/21031	APOE
GO:0061771	query_1	GO:BP	response to caloric restriction	0.0182576	14	1	3	21031	1/14	3/21031	APOE
GO:0032050	query_1	GO:MF	clathrin heavy chain binding	0.0182718	3	1	10	20212	1/3	10/20212	PICALM
GO:0030097	query_1	GO:BP	hemopoiesis	0.0184543	113	13	965	21031	13/113	965/21031	ERCC1/CNN2/SPI1/PICALM/SETD1A/KAT8/CLPTM1/RELB/INPP5D/TRIB1/HLA-DRB1/PLCG2/HLA-DRA
GO:0072659	query_1	GO:BP	protein localization to plasma membrane	0.0184543	94	6	293	21031	6/94	293/21031	PICALM/STX4/ABI3/RAPGEF2/SORL1/RAB8B
GO:0030162	query_1	GO:BP	regulation of proteolysis	0.0185651	3	2	555	21031	2/3	555/21031	PICALM/BIN1
GO:0030382	query_1	GO:BP	sperm mitochondrion organization	0.0187651	11	1	4	21031	1/11	4/21031	NECTIN2
GO:0035640	query_1	GO:BP	exploration behavior	0.0187651	42	2	34	21031	2/42	34/21031	ATXN3/APOE
GO:0051234	query_1	GO:BP	establishment of localization	0.0187651	20	11	4881	21031	11/20	4881/21031	ABCA7/PICALM/TRIP11/NECTIN2/APOE/TOMM40/APOC1/BIN1/APOC4-APOC2/APOC2/APOC4
GO:1903170	query_1	GO:BP	negative regulation of calcium ion transmembrane transport	0.0187651	1	1	44	21031	1/1	44/21031	BIN1
GO:0044467	query_1	GO:BP	glial cell-derived neurotrophic factor production	0.0192654	23	1	2	21031	1/23	2/21031	SORL1
GO:0045687	query_1	GO:BP	positive regulation of glial cell differentiation	0.0192654	1	1	46	21031	1/1	46/21031	BIN1
GO:1900166	query_1	GO:BP	regulation of glial cell-derived neurotrophic factor production	0.0192654	23	1	2	21031	1/23	2/21031	SORL1
GO:1900168	query_1	GO:BP	positive regulation of glial cell-derived neurotrophic factor production	0.0192654	23	1	2	21031	1/23	2/21031	SORL1
GO:1902996	query_1	GO:BP	regulation of neurofibrillary tangle assembly	0.0192654	23	1	2	21031	1/23	2/21031	SORL1
GO:0019217	query_1	GO:BP	regulation of fatty acid metabolic process	0.0195777	16	2	93	21031	2/16	93/21031	APOC1/APOC2
GO:0090715	query_1	GO:BP	immunological memory formation process	0.0195903	107	2	14	21031	2/107	14/21031	HLA-DRB1/HLA-DRA
GO:1904376	query_1	GO:BP	negative regulation of protein localization to cell periphery	0.0195903	51	2	29	21031	2/51	29/21031	PICALM/ABI3
GO:0010899	query_1	GO:BP	regulation of phosphatidylcholine catabolic process	0.0198429	16	1	3	21031	1/16	3/21031	APOC1
GO:0002079	query_1	GO:CC	inner acrosomal membrane	0.019961	20	1	5	22097	1/20	5/22097	TRIP11
GO:0005915	query_1	GO:CC	zonula adherens	0.019961	11	1	9	22097	1/11	9/22097	NECTIN2
GO:0032797	query_1	GO:CC	SMN complex	0.019961	9	1	11	22097	1/9	11/22097	GEMIN7
GO:0005767	query_1	GO:CC	secondary lysosome	0.0200917	107	2	21	22097	2/107	21/22097	HLA-DRB1/HLA-DRA
GO:0050046	query_1	GO:MF	delta7-sterol 5(6)-desaturase activity	0.020186	34	1	1	20212	1/34	1/20212	SC5D
GO:0051006	query_1	GO:BP	positive regulation of lipoprotein lipase activity	0.0201917	7	1	7	21031	1/7	7/21031	APOC2
GO:0060099	query_1	GO:BP	regulation of phagocytosis, engulfment	0.0204345	96	2	16	21031	2/96	16/21031	ABCA7/PLCG2
GO:0086002	query_1	GO:BP	cardiac muscle cell action potential involved in contraction	0.0204345	1	1	50	21031	1/1	50/21031	BIN1
GO:1905153	query_1	GO:BP	regulation of membrane invagination	0.0204345	96	2	16	21031	2/96	16/21031	ABCA7/PLCG2
GO:0002460	query_1	GO:BP	adaptive immune response based on somatic recombination of immune receptors built from immunoglobulin superfamily domains	0.0206251	32	4	375	21031	4/32	375/21031	RELB/NECTIN2/INPP5D/HLA-DRA
GO:0045579	query_1	GO:BP	positive regulation of B cell differentiation	0.0206251	91	2	17	21031	2/91	17/21031	SPI1/INPP5D
GO:0048268	query_1	GO:BP	clathrin coat assembly	0.0206403	3	1	17	21031	1/3	17/21031	PICALM
GO:0033036	query_1	GO:BP	macromolecule localization	0.0206471	25	10	3210	21031	10/25	3210/21031	ABCA7/PICALM/APOE/TOMM40/APOC1/SORL1/GPC2/APOC4-APOC2/APOC2/APOC4
GO:0030838	query_1	GO:BP	positive regulation of actin filament polymerization	0.0209356	1	1	52	21031	1/1	52/21031	BIN1
GO:0006997	query_1	GO:BP	nucleus organization	0.0209816	11	2	145	21031	2/11	145/21031	NECTIN2/BIN1
GO:0051640	query_1	GO:BP	organelle localization	0.0209816	20	4	620	21031	4/20	620/21031	PICALM/TRIP11/NECTIN2/BIN1
GO:0051179	query_1	GO:BP	localization	0.0210854	26	14	5520	21031	14/26	5520/21031	CNN2/ABCA7/PICALM/TRIP11/NECTIN2/APOE/TOMM40/APOC1/BIN1/SORL1/GPC2/APOC4-APOC2/APOC2/APOC4
GO:0097504	query_1	GO:CC	Gemini of coiled bodies	0.021121	9	1	12	22097	1/9	12/22097	GEMIN7
GO:0002468	query_1	GO:BP	dendritic cell antigen processing and presentation	0.0213888	107	2	15	21031	2/107	15/21031	HLA-DRB1/HLA-DRA
GO:0002836	query_1	GO:BP	positive regulation of response to tumor cell	0.0213888	107	2	15	21031	2/107	15/21031	NECTIN2/HLA-DRB1
GO:0002839	query_1	GO:BP	positive regulation of immune response to tumor cell	0.0213888	107	2	15	21031	2/107	15/21031	NECTIN2/HLA-DRB1
GO:0071702	query_1	GO:BP	organic substance transport	0.0213888	23	8	2358	21031	8/23	2358/21031	ABCA7/APOE/TOMM40/APOC1/SORL1/APOC4-APOC2/APOC2/APOC4
GO:0033218	query_1	GO:MF	amide binding	0.0214508	45	5	398	20212	5/45	398/20212	PICALM/APOE/SORL1/HLA-DRB5/HLA-DRA
GO:0034188	query_1	GO:MF	apolipoprotein A-I receptor activity	0.0214508	19	1	2	20212	1/19	2/20212	ABCA7
GO:0071795	query_1	GO:MF	K11-linked polyubiquitin modification-dependent protein binding	0.0215007	39	1	1	20212	1/39	1/20212	MINDY2
GO:0019064	query_1	GO:BP	fusion of virus membrane with host plasma membrane	0.0215035	11	1	5	21031	1/11	5/21031	NECTIN2
GO:0039663	query_1	GO:BP	membrane fusion involved in viral entry into host cell	0.0215035	11	1	5	21031	1/11	5/21031	NECTIN2
GO:0098900	query_1	GO:BP	regulation of action potential	0.0215035	1	1	55	21031	1/1	55/21031	BIN1
GO:0006518	query_1	GO:BP	peptide metabolic process	0.0216226	23	5	911	21031	5/23	911/21031	ABCA7/PICALM/APOE/BIN1/SORL1
GO:0010898	query_1	GO:BP	positive regulation of triglyceride catabolic process	0.0216226	7	1	8	21031	1/7	8/21031	APOC2
GO:0032370	query_1	GO:BP	positive regulation of lipid transport	0.0216226	19	2	85	21031	2/19	85/21031	ABCA7/APOE
GO:0061365	query_1	GO:BP	positive regulation of triglyceride lipase activity	0.0216226	7	1	8	21031	1/7	8/21031	APOC2
GO:0097494	query_1	GO:BP	regulation of vesicle size	0.0218248	3	1	19	21031	1/3	19/21031	PICALM
GO:1901074	query_1	GO:BP	regulation of engulfment of apoptotic cell	0.0218248	19	1	3	21031	1/19	3/21031	ABCA7
GO:1902004	query_1	GO:BP	positive regulation of amyloid-beta formation	0.0218248	3	1	19	21031	1/3	19/21031	PICALM
REAC:R-HSA-8963899	query_1	REAC	Plasma lipoprotein remodeling	0.0219728	14	2	32	10842	2/14	32/10842	APOE/APOC2
REAC:R-HSA-9006931	query_1	REAC	Signaling by Nuclear Receptors	0.0219728	16	4	290	10842	4/16	290/10842	APOE/APOC1/APOC2/APOC4
GO:0043679	query_1	GO:CC	axon terminus	0.0220489	1	1	114	22097	1/1	114/22097	BIN1
GO:0097356	query_1	GO:CC	perinucleolar compartment	0.0220489	23	1	5	22097	1/23	5/22097	SORL1
GO:0062014	query_1	GO:BP	negative regulation of small molecule metabolic process	0.0223247	16	2	104	21031	2/16	104/21031	APOE/APOC1
GO:0043112	query_1	GO:BP	receptor metabolic process	0.0223694	23	2	72	21031	2/23	72/21031	APOE/SORL1
GO:0005545	query_1	GO:MF	1-phosphatidylinositol binding	0.0226015	3	1	14	20212	1/3	14/20212	PICALM
GO:0002831	query_1	GO:BP	regulation of response to biotic stimulus	0.0226055	147	10	502	21031	10/147	502/21031	MARK4/SPI1/NECTIN2/APOE/ARRB2/PHB1/TRIB1/HLA-DRB1/PLCG2/HLA-E
GO:0030182	query_1	GO:BP	neuron differentiation	0.0226055	5	3	1431	21031	3/5	1431/21031	PICALM/BIN1/ZNF296
GO:0010889	query_1	GO:BP	regulation of sequestering of triglyceride	0.0226494	4	1	15	21031	1/4	15/21031	APOC4
GO:0045834	query_1	GO:BP	positive regulation of lipid metabolic process	0.0229325	14	2	122	21031	2/14	122/21031	APOE/APOC2
GO:0051926	query_1	GO:BP	negative regulation of calcium ion transport	0.0229325	1	1	61	21031	1/1	61/21031	BIN1
GO:0046907	query_1	GO:BP	intracellular transport	0.0230639	23	6	1371	21031	6/23	1371/21031	PICALM/TRIP11/APOE/TOMM40/BIN1/SORL1
GO:0017124	query_1	GO:MF	SH3 domain binding	0.023069	92	4	121	20212	4/92	121/20212	CCDC6/ABI3/ADAM10/INPP5D
GO:0051219	query_1	GO:MF	phosphoprotein binding	0.023069	119	4	94	20212	4/119	94/20212	NCK2/PFN1/RASA1/PLCG2
GO:0140677	query_1	GO:MF	molecular function activator activity	0.023069	95	13	1124	20212	13/95	1124/20212	EED/CCNT2/STX4/RAPGEF2/APOE/APOC1/APH1B/RASA1/USP6NL/ARHGAP45/ARHGAP30/APOC4-APOC2/APOC2
GO:0140678	query_1	GO:MF	molecular function inhibitor activity	0.023069	23	4	497	20212	4/23	497/20212	APOC1/BIN1/SORL1/APOC2
GO:0007596	query_1	GO:BP	blood coagulation	0.0233443	130	6	228	21031	6/130	228/21031	PLAUR/APOE/USF1/VKORC1/PLCG2/CLIC1
GO:0047058	query_1	GO:MF	vitamin-K-epoxide reductase (warfarin-insensitive) activity	0.0236369	49	1	1	20212	1/49	1/20212	VKORC1
GO:0048584	query_1	GO:BP	positive regulation of response to stimulus	0.023692	130	25	2274	21031	25/130	2274/21031	MARK4/PLAUR/ABCA7/SPI1/ATXN3/NCK2/PRMT5/STX4/RAPGEF2/PLD2/NECTIN2/APOE/SORL1/ADAM10/ARRB2/USF1/PHB1/INPP5D/TMEM259/LAMTOR4/HLA-DRB1/INCA1/PLCG2/HLA-DRB5/HLA-DRA
GO:0030672	query_1	GO:CC	synaptic vesicle membrane	0.0238473	1	1	128	22097	1/1	128/22097	BIN1
GO:0031090	query_1	GO:CC	organelle membrane	0.0238473	116	31	3770	22097	31/116	3770/22097	ABCA7/ATXN3/NCK2/ATG16L1/TRIP11/STX4/SC5D/PLD2/APOE/TOMM40/BIN1/SORL1/ADAM10/SPPL2A/APH1B/USP6NL/TLCD3B/DOC2A/GALNT10/SLC39A13/RAB8B/PHB1/VKORC1/TMEM259/NDUFB1/LAMTOR4/HLA-DRB1/GAL3ST4/HLA-DRB5/HLA-DRA/ENSG00000255439
GO:0044306	query_1	GO:CC	neuron projection terminus	0.0238473	1	1	129	22097	1/1	129/22097	BIN1
GO:0099501	query_1	GO:CC	exocytic vesicle membrane	0.0238473	1	1	128	22097	1/1	128/22097	BIN1
GO:1903076	query_1	GO:BP	regulation of protein localization to plasma membrane	0.0240326	56	3	109	21031	3/56	109/21031	PICALM/STX4/ABI3
GO:0051089	query_1	GO:BP	constitutive protein ectodomain proteolysis	0.0240903	65	1	1	21031	1/65	1/21031	ADAM10
GO:0002860	query_1	GO:BP	positive regulation of natural killer cell mediated cytotoxicity directed against tumor cell target	0.0243034	11	1	6	21031	1/11	6/21031	NECTIN2
GO:0045056	query_1	GO:BP	transcytosis	0.0243034	3	1	22	21031	1/3	22/21031	PICALM
GO:0030018	query_1	GO:CC	Z disc	0.0245401	1	1	134	22097	1/1	134/22097	BIN1
GO:0002696	query_1	GO:BP	positive regulation of leukocyte activation	0.0247585	115	7	354	21031	7/115	354/21031	SPI1/NCK2/NECTIN2/INPP5D/HLA-DRB1/HLA-DRB5/HLA-DRA
GO:0006695	query_1	GO:BP	cholesterol biosynthetic process	0.0247585	34	2	54	21031	2/34	54/21031	SC5D/APOE
GO:0007599	query_1	GO:BP	hemostasis	0.0247585	130	6	235	21031	6/130	235/21031	PLAUR/APOE/USF1/VKORC1/PLCG2/CLIC1
GO:0008333	query_1	GO:BP	endosome to lysosome transport	0.0247585	1	1	71	21031	1/1	71/21031	BIN1
GO:0014015	query_1	GO:BP	positive regulation of gliogenesis	0.0247585	1	1	71	21031	1/1	71/21031	BIN1
GO:0022008	query_1	GO:BP	neurogenesis	0.0247585	25	7	1742	21031	7/25	1742/21031	PICALM/TRIP11/APOE/BIN1/SORL1/ZNF296/GPC2
GO:0030154	query_1	GO:BP	cell differentiation	0.0247585	26	12	4366	21031	12/26	4366/21031	CNN2/PICALM/TRIP11/CLPTM1/RELB/NECTIN2/APOE/BIN1/SORL1/INPP5D/ZNF296/GPC2
GO:0030730	query_1	GO:BP	sequestering of triglyceride	0.0247585	4	1	18	21031	1/4	18/21031	APOC4
GO:0030852	query_1	GO:BP	regulation of granulocyte differentiation	0.0247585	113	2	16	21031	2/113	16/21031	INPP5D/TRIB1
GO:0043410	query_1	GO:BP	positive regulation of MAPK cascade	0.0247585	138	9	461	21031	9/138	461/21031	ABCA7/SPI1/RAPGEF2/APOE/ARRB2/DOK3/PHB1/HLA-DRB1/PLCG2
GO:0045541	query_1	GO:BP	negative regulation of cholesterol biosynthetic process	0.0247585	14	1	5	21031	1/14	5/21031	APOE
GO:0048699	query_1	GO:BP	generation of neurons	0.0247585	5	3	1514	21031	3/5	1514/21031	PICALM/BIN1/ZNF296
GO:0048869	query_1	GO:BP	cellular developmental process	0.0247585	26	12	4367	21031	12/26	4367/21031	CNN2/PICALM/TRIP11/CLPTM1/RELB/NECTIN2/APOE/BIN1/SORL1/INPP5D/ZNF296/GPC2
GO:0050817	query_1	GO:BP	coagulation	0.0247585	130	6	233	21031	6/130	233/21031	PLAUR/APOE/USF1/VKORC1/PLCG2/CLIC1
GO:0060341	query_1	GO:BP	regulation of cellular localization	0.0247585	65	9	995	21031	9/65	995/21031	MARK4/ABCA7/PICALM/STX4/ABI3/APOE/SORL1/ADAM10/GPC2
GO:0086001	query_1	GO:BP	cardiac muscle cell action potential	0.0247585	1	1	72	21031	1/1	72/21031	BIN1
GO:0086003	query_1	GO:BP	cardiac muscle cell contraction	0.0247585	1	1	72	21031	1/1	72/21031	BIN1
GO:0097009	query_1	GO:BP	energy homeostasis	0.0247585	23	2	78	21031	2/23	78/21031	APOE/SORL1
GO:0097114	query_1	GO:BP	NMDA glutamate receptor clustering	0.0247585	14	1	5	21031	1/14	5/21031	APOE
GO:0106119	query_1	GO:BP	negative regulation of sterol biosynthetic process	0.0247585	14	1	5	21031	1/14	5/21031	APOE
GO:1900102	query_1	GO:BP	negative regulation of endoplasmic reticulum unfolded protein response	0.0247585	115	2	16	21031	2/115	16/21031	ABCA7/NCK2
GO:1902107	query_1	GO:BP	positive regulation of leukocyte differentiation	0.0247585	113	5	187	21031	5/113	187/21031	SPI1/INPP5D/TRIB1/HLA-DRB1/HLA-DRA
GO:1902653	query_1	GO:BP	secondary alcohol biosynthetic process	0.0247585	34	2	54	21031	2/34	54/21031	SC5D/APOE
GO:1902952	query_1	GO:BP	positive regulation of dendritic spine maintenance	0.0247585	14	1	5	21031	1/14	5/21031	APOE
GO:1902988	query_1	GO:BP	neurofibrillary tangle assembly	0.0247585	23	1	3	21031	1/23	3/21031	SORL1
GO:1902993	query_1	GO:BP	positive regulation of amyloid precursor protein catabolic process	0.0247585	3	1	24	21031	1/3	24/21031	PICALM
GO:1903708	query_1	GO:BP	positive regulation of hemopoiesis	0.0247585	113	5	187	21031	5/113	187/21031	SPI1/INPP5D/TRIB1/HLA-DRB1/HLA-DRA
GO:1905476	query_1	GO:BP	negative regulation of protein localization to membrane	0.0247585	51	2	36	21031	2/51	36/21031	PICALM/ABI3
GO:1905908	query_1	GO:BP	positive regulation of amyloid fibril formation	0.0247585	14	1	5	21031	1/14	5/21031	APOE
GO:0030195	query_1	GO:BP	negative regulation of blood coagulation	0.0247604	130	3	49	21031	3/130	49/21031	PLAUR/APOE/USF1
GO:0043408	query_1	GO:BP	regulation of MAPK cascade	0.0247807	138	11	643	21031	11/138	643/21031	ABCA7/SPI1/PRMT5/RAPGEF2/APOE/ARRB2/DOK3/PHB1/HLA-DRB1/PLCG2/STYX
GO:0048878	query_1	GO:BP	chemical homeostasis	0.0252656	7	3	1031	21031	3/7	1031/21031	PICALM/APOC2/APOC4
GO:0055117	query_1	GO:BP	regulation of cardiac muscle contraction	0.0253011	1	1	75	21031	1/1	75/21031	BIN1
GO:0060586	query_1	GO:BP	multicellular organismal-level iron ion homeostasis	0.0253011	3	1	25	21031	1/3	25/21031	PICALM
GO:0032101	query_1	GO:BP	regulation of response to external stimulus	0.0254097	147	16	1077	21031	16/147	1077/21031	MARK4/PLAUR/SPI1/RIN3/STX4/NECTIN2/APOE/ADAM10/ARRB2/USF1/PHB1/VKORC1/TRIB1/HLA-DRB1/PLCG2/HLA-E
GO:0002857	query_1	GO:BP	positive regulation of natural killer cell mediated immune response to tumor cell	0.0255301	11	1	7	21031	1/11	7/21031	NECTIN2
GO:0010558	query_1	GO:BP	negative regulation of macromolecule biosynthetic process	0.0255301	6	4	2773	21031	4/6	2773/21031	PICALM/RELB/BIN1/ZNF296
GO:0033005	query_1	GO:BP	positive regulation of mast cell activation	0.0255301	11	1	7	21031	1/11	7/21031	NECTIN2
GO:0045685	query_1	GO:BP	regulation of glial cell differentiation	0.0255301	1	1	77	21031	1/1	77/21031	BIN1
GO:1900047	query_1	GO:BP	negative regulation of hemostasis	0.0255301	130	3	50	21031	3/130	50/21031	PLAUR/APOE/USF1
GO:1904063	query_1	GO:BP	negative regulation of cation transmembrane transport	0.0255301	1	1	77	21031	1/1	77/21031	BIN1
GO:0042383	query_1	GO:CC	sarcolemma	0.0255829	1	1	141	22097	1/1	141/22097	BIN1
GO:0000165	query_1	GO:BP	MAPK cascade	0.0256278	138	12	745	21031	12/138	745/21031	ABCA7/SPI1/PRMT5/RAPGEF2/APOE/ARRB2/DOK3/PHB1/TRIB1/HLA-DRB1/PLCG2/STYX
GO:0032688	query_1	GO:BP	negative regulation of interferon-beta production	0.0256278	6	1	13	21031	1/6	13/21031	RELB
GO:0090713	query_1	GO:BP	immunological memory process	0.0256278	107	2	18	21031	2/107	18/21031	HLA-DRB1/HLA-DRA
GO:1900227	query_1	GO:BP	positive regulation of NLRP3 inflammasome complex assembly	0.0256278	96	2	20	21031	2/96	20/21031	MARK4/PLCG2
GO:1901379	query_1	GO:BP	regulation of potassium ion transmembrane transport	0.0256278	1	1	78	21031	1/1	78/21031	BIN1
GO:0045862	query_1	GO:BP	positive regulation of proteolysis	0.0256641	42	4	320	21031	4/42	320/21031	ATXN3/PICALM/APOE/APH1B
GO:0062013	query_1	GO:BP	positive regulation of small molecule metabolic process	0.0256833	14	2	139	21031	2/14	139/21031	APOE/APOC2
GO:0046649	query_1	GO:BP	lymphocyte activation	0.0257452	115	11	783	21031	11/115	783/21031	ERCC1/SPI1/NCK2/CLPTM1/RELB/PHB1/INPP5D/HLA-DRB1/PLCG2/HLA-DRB5/HLA-DRA
GO:0071900	query_1	GO:BP	regulation of protein serine/threonine kinase activity	0.0257705	118	6	264	21031	6/118	264/21031	CCNT2/RASIP1/RAPGEF2/APOE/TRIB1/INCA1
GO:0042157	query_1	GO:BP	lipoprotein metabolic process	0.0257916	16	2	122	21031	2/16	122/21031	APOE/APOC1
GO:0051005	query_1	GO:BP	negative regulation of lipoprotein lipase activity	0.0257916	16	1	5	21031	1/16	5/21031	APOC1
GO:0061136	query_1	GO:BP	regulation of proteasomal protein catabolic process	0.0258385	113	5	192	21031	5/113	192/21031	ATXN3/APOE/TRIB1/TMEM259/STYX
GO:0042269	query_1	GO:BP	regulation of natural killer cell mediated cytotoxicity	0.025881	147	3	45	21031	3/147	45/21031	NECTIN2/ARRB2/HLA-E
GO:0016188	query_1	GO:BP	synaptic vesicle maturation	0.0259333	3	1	27	21031	1/3	27/21031	PICALM
REAC:R-HSA-202430	query_1	REAC	Translocation of ZAP-70 to Immunological synapse	0.0259554	107	3	20	10842	3/107	20/10842	HLA-DRB1/HLA-DRB5/HLA-DRA
GO:0031327	query_1	GO:BP	negative regulation of cellular biosynthetic process	0.0261055	6	4	2824	21031	4/6	2824/21031	PICALM/RELB/BIN1/ZNF296
GO:0009890	query_1	GO:BP	negative regulation of biosynthetic process	0.026331	6	4	2838	21031	4/6	2838/21031	PICALM/RELB/BIN1/ZNF296
GO:0010977	query_1	GO:BP	negative regulation of neuron projection development	0.026331	14	2	143	21031	2/14	143/21031	APOE/ZNF296
GO:0032799	query_1	GO:BP	low-density lipoprotein receptor particle metabolic process	0.026331	14	1	6	21031	1/14	6/21031	APOE
GO:0032802	query_1	GO:BP	low-density lipoprotein particle receptor catabolic process	0.026331	14	1	6	21031	1/14	6/21031	APOE
GO:0032803	query_1	GO:BP	regulation of low-density lipoprotein particle receptor catabolic process	0.026331	14	1	6	21031	1/14	6/21031	APOE
GO:0045763	query_1	GO:BP	negative regulation of cellular amino acid metabolic process	0.026331	28	1	3	21031	1/28	3/21031	BCKDK
GO:0090206	query_1	GO:BP	negative regulation of cholesterol metabolic process	0.026331	14	1	6	21031	1/14	6/21031	APOE
GO:1990379	query_1	GO:BP	lipid transport across blood-brain barrier	0.026331	14	1	6	21031	1/14	6/21031	APOE
GO:0030226	query_1	GO:MF	apolipoprotein receptor activity	0.0263326	19	1	3	20212	1/19	3/20212	ABCA7
GO:0070063	query_1	GO:MF	RNA polymerase binding	0.0263326	1	1	58	20212	1/1	58/20212	BIN1
GO:0070326	query_1	GO:MF	very-low-density lipoprotein particle receptor binding	0.0263326	14	1	4	20212	1/14	4/20212	APOE
GO:0034766	query_1	GO:BP	negative regulation of monoatomic ion transmembrane transport	0.0265554	1	1	85	21031	1/1	85/21031	BIN1
GO:0044255	query_1	GO:BP	cellular lipid metabolic process	0.0265554	23	5	1005	21031	5/23	1005/21031	APOE/APOC1/SORL1/INPP5D/APOC2
GO:0030098	query_1	GO:BP	lymphocyte differentiation	0.0266419	32	4	434	21031	4/32	434/21031	CLPTM1/RELB/INPP5D/HLA-DRA
GO:0045619	query_1	GO:BP	regulation of lymphocyte differentiation	0.0266419	32	3	213	21031	3/32	213/21031	CLPTM1/INPP5D/HLA-DRA
GO:0048708	query_1	GO:BP	astrocyte differentiation	0.0266419	1	1	86	21031	1/1	86/21031	BIN1
GO:0141087	query_1	GO:BP	positive regulation of inflammasome-mediated signaling pathway	0.0266419	96	2	21	21031	2/96	21/21031	MARK4/PLCG2
GO:0099175	query_1	GO:BP	regulation of postsynapse organization	0.0266863	65	3	104	21031	3/65	104/21031	ABI3/APOE/ADAM10
GO:0031674	query_1	GO:CC	I band	0.0267243	1	1	149	22097	1/1	149/22097	BIN1
GO:0099503	query_1	GO:CC	secretory vesicle	0.0267243	3	2	1069	22097	2/3	1069/22097	PICALM/BIN1
GO:0045655	query_1	GO:BP	regulation of monocyte differentiation	0.0268573	107	2	19	21031	2/107	19/21031	INPP5D/HLA-DRB1
GO:0030118	query_1	GO:CC	clathrin coat	0.0269488	3	1	51	22097	1/3	51/22097	PICALM
GO:0002858	query_1	GO:BP	regulation of natural killer cell mediated cytotoxicity directed against tumor cell target	0.0270103	11	1	8	21031	1/11	8/21031	NECTIN2
GO:0001932	query_1	GO:BP	regulation of protein phosphorylation	0.0270871	130	13	910	21031	13/130	910/21031	PLAUR/NCK2/CCNT2/RASIP1/RAPGEF2/APOE/ARRB2/CTF1/PHB1/TRIB1/HLA-DRB1/INCA1/PLCG2
GO:0006367	query_1	GO:BP	transcription initiation at RNA polymerase II promoter	0.0270871	91	4	151	21031	4/91	151/21031	ERCC1/SPI1/KAT8/CCNH
GO:0001906	query_1	GO:BP	cell killing	0.0274	147	6	217	21031	6/147	217/21031	SPI1/NECTIN2/ARRB2/HLA-DRB1/HLA-DRA/HLA-E
GO:0016126	query_1	GO:BP	sterol biosynthetic process	0.0275265	34	2	61	21031	2/34	61/21031	SC5D/APOE
GO:0019220	query_1	GO:BP	regulation of phosphate metabolic process	0.0275265	130	15	1132	21031	15/130	1132/21031	PLAUR/NCK2/CCNT2/RASIP1/RAPGEF2/APOE/APOC1/ARRB2/CTF1/PHB1/TRIB1/HLA-DRB1/INCA1/PLCG2/APOC2
GO:0032273	query_1	GO:BP	positive regulation of protein polymerization	0.0275265	1	1	91	21031	1/1	91/21031	BIN1
GO:0038020	query_1	GO:BP	insulin receptor recycling	0.0275265	23	1	4	21031	1/23	4/21031	SORL1
GO:0050819	query_1	GO:BP	negative regulation of coagulation	0.0275265	130	3	53	21031	3/130	53/21031	PLAUR/APOE/USF1
GO:0050867	query_1	GO:BP	positive regulation of cell activation	0.0275265	115	7	371	21031	7/115	371/21031	SPI1/NCK2/NECTIN2/INPP5D/HLA-DRB1/HLA-DRB5/HLA-DRA
GO:0051174	query_1	GO:BP	regulation of phosphorus metabolic process	0.0275265	130	15	1133	21031	15/130	1133/21031	PLAUR/NCK2/CCNT2/RASIP1/RAPGEF2/APOE/APOC1/ARRB2/CTF1/PHB1/TRIB1/HLA-DRB1/INCA1/PLCG2/APOC2
GO:1902953	query_1	GO:BP	positive regulation of ER to Golgi vesicle-mediated transport	0.0275265	23	1	4	21031	1/23	4/21031	SORL1
GO:1902954	query_1	GO:BP	regulation of early endosome to recycling endosome transport	0.0275265	23	1	4	21031	1/23	4/21031	SORL1
GO:0045892	query_1	GO:BP	negative regulation of DNA-templated transcription	0.0275997	6	3	1333	21031	3/6	1333/21031	RELB/BIN1/ZNF296
GO:0002709	query_1	GO:BP	regulation of T cell mediated immunity	0.0279472	147	4	95	21031	4/147	95/21031	NECTIN2/HLA-DRB1/HLA-DRA/HLA-E
GO:0043266	query_1	GO:BP	regulation of potassium ion transport	0.0279472	1	1	94	21031	1/1	94/21031	BIN1
GO:0002285	query_1	GO:BP	lymphocyte activation involved in immune response	0.0279984	107	5	211	21031	5/107	211/21031	ERCC1/RELB/HLA-DRB1/PLCG2/HLA-DRA
GO:0002833	query_1	GO:BP	positive regulation of response to biotic stimulus	0.0279984	147	8	369	21031	8/147	369/21031	MARK4/SPI1/NECTIN2/ARRB2/PHB1/HLA-DRB1/PLCG2/HLA-E
GO:0038027	query_1	GO:BP	apolipoprotein A-I-mediated signaling pathway	0.0279984	19	1	5	21031	1/19	5/21031	ABCA7
GO:0061337	query_1	GO:BP	cardiac conduction	0.0279984	1	1	95	21031	1/1	95/21031	BIN1
GO:1902679	query_1	GO:BP	negative regulation of RNA biosynthetic process	0.028002	6	3	1347	21031	3/6	1347/21031	RELB/BIN1/ZNF296
GO:0006942	query_1	GO:BP	regulation of striated muscle contraction	0.0280487	1	1	96	21031	1/1	96/21031	BIN1
GO:0010884	query_1	GO:BP	positive regulation of lipid storage	0.0280487	4	1	24	21031	1/4	24/21031	APOC4
GO:1903726	query_1	GO:BP	negative regulation of phospholipid metabolic process	0.0280487	16	1	6	21031	1/16	6/21031	APOC1
GO:0002837	query_1	GO:BP	regulation of immune response to tumor cell	0.0281403	107	2	20	21031	2/107	20/21031	NECTIN2/HLA-DRB1
GO:0034719	query_1	GO:CC	SMN-Sm protein complex	0.0282563	9	1	18	22097	1/9	18/22097	GEMIN7
GO:0045621	query_1	GO:BP	positive regulation of lymphocyte differentiation	0.028396	107	4	132	21031	4/107	132/21031	SPI1/INPP5D/HLA-DRB1/HLA-DRA
GO:2000646	query_1	GO:BP	positive regulation of receptor catabolic process	0.028396	14	1	7	21031	1/14	7/21031	APOE
GO:0002420	query_1	GO:BP	natural killer cell mediated cytotoxicity directed against tumor cell target	0.0285009	11	1	9	21031	1/11	9/21031	NECTIN2
GO:0002855	query_1	GO:BP	regulation of natural killer cell mediated immune response to tumor cell	0.0285009	11	1	9	21031	1/11	9/21031	NECTIN2
GO:0019062	query_1	GO:BP	virion attachment to host cell	0.0285009	11	1	9	21031	1/11	9/21031	NECTIN2
GO:0002027	query_1	GO:BP	regulation of heart rate	0.0287211	1	1	100	21031	1/1	100/21031	BIN1
GO:0099041	query_1	GO:BP	vesicle tethering to Golgi	0.0287211	20	1	5	21031	1/20	5/21031	TRIP11
GO:0036499	query_1	GO:BP	PERK-mediated unfolded protein response	0.0287496	115	2	19	21031	2/115	19/21031	ABCA7/NCK2
GO:0000322	query_1	GO:CC	storage vacuole	0.0288056	56	1	3	22097	1/56	3/22097	STX4
GO:0005947	query_1	GO:CC	mitochondrial alpha-ketoglutarate dehydrogenase complex	0.0288056	28	1	6	22097	1/28	6/22097	BCKDK
GO:0005667	query_1	GO:CC	transcription regulator complex	0.0288631	6	2	518	22097	2/6	518/22097	RELB/BIN1
GO:0030662	query_1	GO:CC	coated vesicle membrane	0.0288631	45	3	199	22097	3/45	199/22097	APOE/HLA-DRB5/HLA-DRA
GO:0035459	query_1	GO:BP	vesicle cargo loading	0.0291101	3	1	34	21031	1/3	34/21031	PICALM
GO:0070252	query_1	GO:BP	actin-mediated cell contraction	0.0291101	1	1	102	21031	1/1	102/21031	BIN1
GO:0002715	query_1	GO:BP	regulation of natural killer cell mediated immunity	0.0291843	147	3	49	21031	3/147	49/21031	NECTIN2/ARRB2/HLA-E
GO:0031256	query_1	GO:CC	leading edge membrane	0.0292667	96	4	180	22097	4/96	180/22097	ABCA7/STX4/ARHGAP45/PLCG2
GO:0031324	query_1	GO:BP	negative regulation of cellular metabolic process	0.0293011	23	9	3226	21031	9/23	3226/21031	ABCA7/PICALM/RELB/APOE/APOC1/BIN1/SORL1/INPP5D/ZNF296
GO:0005798	query_1	GO:CC	Golgi-associated vesicle	0.0293825	94	3	96	22097	3/94	96/22097	ADAM10/SPPL2A/RAB8B
GO:0000248	query_1	GO:MF	C-5 sterol desaturase activity	0.0296835	34	1	2	20212	1/34	2/20212	SC5D
GO:0070704	query_1	GO:MF	sterol desaturase activity	0.0296835	34	1	2	20212	1/34	2/20212	SC5D
GO:1903727	query_1	GO:BP	positive regulation of phospholipid metabolic process	0.0297184	7	1	15	21031	1/7	15/21031	APOC2
GO:0009894	query_1	GO:BP	regulation of catabolic process	0.0297395	118	13	1026	21031	13/118	1026/21031	ATXN3/ATG16L1/KAT8/RASIP1/APOE/APOC1/SORL1/DEDD/PHB1/TRIB1/TMEM259/STYX/APOC2
GO:0001726	query_1	GO:CC	ruffle	0.0298774	96	4	182	22097	4/96	182/22097	ABCA7/RASA1/ARHGAP45/PLCG2
GO:0005765	query_1	GO:CC	lysosomal membrane	0.0298774	114	7	446	22097	7/114	446/22097	ATXN3/ATG16L1/SPPL2A/LAMTOR4/HLA-DRB1/HLA-DRB5/HLA-DRA
GO:0016234	query_1	GO:CC	inclusion body	0.0298774	42	2	72	22097	2/42	72/22097	ATXN3/PICALM
GO:0044232	query_1	GO:CC	organelle membrane contact site	0.0298774	60	2	51	22097	2/60	51/22097	ATG16L1/TOMM40
GO:0098852	query_1	GO:CC	lytic vacuole membrane	0.0298774	114	7	446	22097	7/114	446/22097	ATXN3/ATG16L1/SPPL2A/LAMTOR4/HLA-DRB1/HLA-DRB5/HLA-DRA
GO:0014013	query_1	GO:BP	regulation of gliogenesis	0.0299359	1	1	106	21031	1/1	106/21031	BIN1
GO:0002834	query_1	GO:BP	regulation of response to tumor cell	0.0299663	107	2	21	21031	2/107	21/21031	NECTIN2/HLA-DRB1
GO:0045732	query_1	GO:BP	positive regulation of protein catabolic process	0.0302482	113	5	206	21031	5/113	206/21031	ATXN3/APOE/SORL1/TRIB1/TMEM259
GO:0062025	query_1	GO:BP	regulation of SCF-dependent proteasomal ubiquitin-dependent protein catabolic process	0.0302482	108	1	1	21031	1/108	1/21031	STYX
GO:0062026	query_1	GO:BP	negative regulation of SCF-dependent proteasomal ubiquitin-dependent catabolic process	0.0302482	108	1	1	21031	1/108	1/21031	STYX
GO:0002423	query_1	GO:BP	natural killer cell mediated immune response to tumor cell	0.0306157	11	1	10	21031	1/11	10/21031	NECTIN2
GO:0044650	query_1	GO:BP	adhesion of symbiont to host cell	0.0306157	11	1	10	21031	1/11	10/21031	NECTIN2
GO:0050820	query_1	GO:BP	positive regulation of coagulation	0.0307362	76	2	30	21031	2/76	30/21031	USF1/VKORC1
GO:0032489	query_1	GO:BP	regulation of Cdc42 protein signal transduction	0.0308799	14	1	8	21031	1/14	8/21031	APOE
GO:0043311	query_1	GO:BP	positive regulation of eosinophil degranulation	0.0308799	56	1	2	21031	1/56	2/21031	STX4
GO:1905918	query_1	GO:BP	regulation of CoA-transferase activity	0.0308799	14	1	8	21031	1/14	8/21031	APOE
GO:1905920	query_1	GO:BP	positive regulation of CoA-transferase activity	0.0308799	14	1	8	21031	1/14	8/21031	APOE
GO:0061760	query_1	GO:BP	antifungal innate immune response	0.0308882	96	2	24	21031	2/96	24/21031	SPI1/PLCG2
GO:0008625	query_1	GO:BP	extrinsic apoptotic signaling pathway via death domain receptors	0.031299	91	3	82	21031	3/91	82/21031	SPI1/STX4/DEDD
GO:0010897	query_1	GO:BP	negative regulation of triglyceride catabolic process	0.031299	23	1	5	21031	1/23	5/21031	SORL1
GO:0045053	query_1	GO:BP	protein retention in Golgi apparatus	0.031299	23	1	5	21031	1/23	5/21031	SORL1
GO:0050852	query_1	GO:BP	T cell receptor signaling pathway	0.031299	107	4	138	21031	4/107	138/21031	NECTIN2/INPP5D/HLA-DRB1/PLCG2
GO:0051917	query_1	GO:BP	regulation of fibrinolysis	0.031299	130	2	18	21031	2/130	18/21031	PLAUR/USF1
GO:0034763	query_1	GO:BP	negative regulation of transmembrane transport	0.0313014	1	1	115	21031	1/1	115/21031	BIN1
GO:0042093	query_1	GO:BP	T-helper cell differentiation	0.0314802	32	2	73	21031	2/32	73/21031	RELB/HLA-DRA
GO:0072487	query_1	GO:CC	MSL complex	0.0314941	40	1	5	22097	1/40	5/22097	KAT8
GO:0019068	query_1	GO:BP	virion assembly	0.0316547	67	2	35	21031	2/67	35/21031	APOE/USP6NL
GO:0043271	query_1	GO:BP	negative regulation of monoatomic ion transport	0.0316547	1	1	117	21031	1/1	117/21031	BIN1
GO:0007613	query_1	GO:BP	memory	0.0317251	19	2	125	21031	2/19	125/21031	ABCA7/APOE
GO:0032774	query_1	GO:BP	RNA biosynthetic process	0.0317251	134	35	3601	21031	35/134	3601/21031	ERCC1/SPI1/NCK2/PICALM/EED/CCNT2/ATG16L1/FBXL19/PRMT5/TRIP11/KAT8/RELB/CAMTA2/PFN1/POLR1G/APOE/CCNH/BIN1/SLTM/ARRB2/ZNF689/USF1/DEDD/PHB1/ZNF668/ZNF646/ZNF296/TRIB1/ZNF771/ZNF594/HLA-DRB1/PLCG2/MAFK/ZNF652/ZNF688
GO:0045936	query_1	GO:BP	negative regulation of phosphate metabolic process	0.0317251	126	7	355	21031	7/126	355/21031	NCK2/RASIP1/APOE/APOC1/ARRB2/TRIB1/INCA1
GO:0006501	query_1	GO:BP	C-terminal protein lipidation	0.0319103	60	1	2	21031	1/60	2/21031	ATG16L1
GO:0010563	query_1	GO:BP	negative regulation of phosphorus metabolic process	0.0319103	126	7	356	21031	7/126	356/21031	NCK2/RASIP1/APOE/APOC1/ARRB2/TRIB1/INCA1
GO:0043011	query_1	GO:BP	myeloid dendritic cell differentiation	0.0319103	6	1	20	21031	1/6	20/21031	RELB
GO:0048489	query_1	GO:BP	synaptic vesicle transport	0.0319103	3	1	40	21031	1/3	40/21031	PICALM
GO:0097752	query_1	GO:BP	regulation of DNA stability	0.0319103	30	1	4	21031	1/30	4/21031	RTF2
GO:0051253	query_1	GO:BP	negative regulation of RNA metabolic process	0.0320113	6	3	1463	21031	3/6	1463/21031	RELB/BIN1/ZNF296
GO:0035632	query_1	GO:CC	mitochondrial prohibitin complex	0.0322187	103	1	2	22097	1/103	2/22097	PHB1
GO:0001933	query_1	GO:BP	negative regulation of protein phosphorylation	0.0322838	126	6	270	21031	6/126	270/21031	NCK2/RASIP1/APOE/ARRB2/TRIB1/INCA1
GO:0002294	query_1	GO:BP	CD4-positive, alpha-beta T cell differentiation involved in immune response	0.0323342	32	2	75	21031	2/32	75/21031	RELB/HLA-DRA
GO:0032587	query_1	GO:CC	ruffle membrane	0.032581	96	3	100	22097	3/96	100/22097	ABCA7/ARHGAP45/PLCG2
GO:1902905	query_1	GO:BP	positive regulation of supramolecular fiber organization	0.0325975	14	2	175	21031	2/14	175/21031	APOE/BIN1
GO:0051235	query_1	GO:BP	maintenance of location	0.0326247	23	3	341	21031	3/23	341/21031	APOE/SORL1/APOC4
GO:0008610	query_1	GO:BP	lipid biosynthetic process	0.0326519	34	5	727	21031	5/34	727/21031	SC5D/APOE/APOC1/INPP5D/APOC2
GO:0002287	query_1	GO:BP	alpha-beta T cell activation involved in immune response	0.0326543	32	2	76	21031	2/32	76/21031	RELB/HLA-DRA
GO:0002293	query_1	GO:BP	alpha-beta T cell differentiation involved in immune response	0.0326543	32	2	76	21031	2/32	76/21031	RELB/HLA-DRA
GO:0006707	query_1	GO:BP	cholesterol catabolic process	0.0326543	14	1	9	21031	1/14	9/21031	APOE
GO:0016127	query_1	GO:BP	sterol catabolic process	0.0326543	14	1	9	21031	1/14	9/21031	APOE
GO:0019058	query_1	GO:BP	viral life cycle	0.0326543	107	6	320	21031	6/107	320/21031	ATG16L1/NECTIN2/APOE/USP6NL/PHB1/HLA-DRB1
GO:0043549	query_1	GO:BP	regulation of kinase activity	0.0326543	118	8	483	21031	8/118	483/21031	CCNT2/RASIP1/RAPGEF2/APOE/PHB1/TRIB1/HLA-DRB1/INCA1
GO:1903131	query_1	GO:BP	mononuclear cell differentiation	0.0326543	32	4	484	21031	4/32	484/21031	CLPTM1/RELB/INPP5D/HLA-DRA
GO:0016807	query_1	GO:MF	cysteine-type carboxypeptidase activity	0.0328065	39	1	2	20212	1/39	2/20212	MINDY2
GO:0071796	query_1	GO:MF	K6-linked polyubiquitin modification-dependent protein binding	0.0328065	39	1	2	20212	1/39	2/20212	MINDY2
GO:0002639	query_1	GO:BP	positive regulation of immunoglobulin production	0.0330681	147	3	53	21031	3/147	53/21031	STX4/PHB1/HLA-E
GO:0030048	query_1	GO:BP	actin filament-based movement	0.0330681	1	1	129	21031	1/1	129/21031	BIN1
GO:0031175	query_1	GO:BP	neuron projection development	0.0330681	25	5	1014	21031	5/25	1014/21031	PICALM/TRIP11/APOE/ZNF296/GPC2
GO:0031329	query_1	GO:BP	regulation of cellular catabolic process	0.0330681	23	4	687	21031	4/23	687/21031	APOE/APOC1/SORL1/APOC2
GO:0038004	query_1	GO:BP	epidermal growth factor receptor ligand maturation	0.0330681	65	1	2	21031	1/65	2/21031	ADAM10
GO:0045953	query_1	GO:BP	negative regulation of natural killer cell mediated cytotoxicity	0.0330681	147	2	17	21031	2/147	17/21031	ARRB2/HLA-E
GO:0140246	query_1	GO:BP	protein catabolic process at synapse	0.0330681	65	1	2	21031	1/65	2/21031	ADAM10
GO:0140249	query_1	GO:BP	protein catabolic process at postsynapse	0.0330681	65	1	2	21031	1/65	2/21031	ADAM10
GO:1904990	query_1	GO:BP	regulation of adenylate cyclase-inhibiting dopamine receptor signaling pathway	0.0330681	129	1	1	21031	1/129	1/21031	PRMT5
GO:1904992	query_1	GO:BP	positive regulation of adenylate cyclase-inhibiting dopamine receptor signaling pathway	0.0330681	129	1	1	21031	1/129	1/21031	PRMT5
GO:0000110	query_1	GO:CC	nucleotide-excision repair factor 1 complex	0.0331289	72	1	3	22097	1/72	3/22097	ERCC1
GO:0030017	query_1	GO:CC	sarcomere	0.0331289	1	1	220	22097	1/1	220/22097	BIN1
GO:0030425	query_1	GO:CC	dendrite	0.0331289	65	6	622	22097	6/65	622/22097	MARK4/STX4/ABI3/APOE/BIN1/ADAM10
GO:0043219	query_1	GO:CC	lateral loop	0.0331289	56	1	4	22097	1/56	4/22097	STX4
GO:0048471	query_1	GO:CC	perinuclear region of cytoplasm	0.0331289	127	10	736	22097	10/127	736/22097	PICALM/CCNT2/STX4/RASIP1/RAPGEF2/ADAM10/SLC39A13/RAB8B/PLCG2/CLIC1
GO:0097447	query_1	GO:CC	dendritic tree	0.0331289	65	6	624	22097	6/65	624/22097	MARK4/STX4/ABI3/APOE/BIN1/ADAM10
GO:1901661	query_1	GO:BP	quinone metabolic process	0.0331476	59	2	42	21031	2/59	42/21031	VKORC1/ENSG00000255439
GO:0031267	query_1	GO:MF	small GTPase binding	0.0333174	23	3	285	20212	3/23	285/20212	PICALM/TRIP11/SORL1
GO:0042826	query_1	GO:MF	histone deacetylase binding	0.0334202	103	4	127	20212	4/103	127/20212	SPI1/CAMTA2/USF1/PHB1
GO:0005905	query_1	GO:CC	clathrin-coated pit	0.0334783	3	1	76	22097	1/3	76/22097	PICALM
GO:0005641	query_1	GO:CC	nuclear envelope lumen	0.0334836	23	1	10	22097	1/23	10/22097	SORL1
GO:0006633	query_1	GO:BP	fatty acid biosynthetic process	0.0335247	16	2	158	21031	2/16	158/21031	APOC1/APOC2
GO:0042985	query_1	GO:BP	negative regulation of amyloid precursor protein biosynthetic process	0.0336061	19	1	7	21031	1/19	7/21031	ABCA7
GO:0007041	query_1	GO:BP	lysosomal transport	0.0337047	1	1	134	21031	1/1	134/21031	BIN1
GO:0035526	query_1	GO:BP	retrograde transport, plasma membrane to Golgi	0.0337047	67	1	2	21031	1/67	2/21031	USP6NL
GO:0050764	query_1	GO:BP	regulation of phagocytosis	0.0337047	26	2	97	21031	2/26	97/21031	CNN2/ABCA7
GO:0051345	query_1	GO:BP	positive regulation of hydrolase activity	0.0337047	7	2	378	21031	2/7	378/21031	PICALM/APOC2
GO:0060048	query_1	GO:BP	cardiac muscle contraction	0.0338819	1	1	135	21031	1/1	135/21031	BIN1
GO:0033489	query_1	GO:BP	cholesterol biosynthetic process via desmosterol	0.0339267	34	1	4	21031	1/34	4/21031	SC5D
GO:0033490	query_1	GO:BP	cholesterol biosynthetic process via lathosterol	0.0339267	34	1	4	21031	1/34	4/21031	SC5D
GO:0030833	query_1	GO:BP	regulation of actin filament polymerization	0.0339439	1	1	136	21031	1/1	136/21031	BIN1
GO:0010605	query_1	GO:BP	negative regulation of macromolecule metabolic process	0.034015	6	4	3240	21031	4/6	3240/21031	PICALM/RELB/BIN1/ZNF296
GO:0002377	query_1	GO:BP	immunoglobulin production	0.0342189	147	4	106	21031	4/147	106/21031	ERCC1/STX4/PHB1/HLA-E
GO:0002418	query_1	GO:BP	immune response to tumor cell	0.0342189	107	2	24	21031	2/107	24/21031	NECTIN2/HLA-DRB1
GO:0045591	query_1	GO:BP	positive regulation of regulatory T cell differentiation	0.0342189	107	2	24	21031	2/107	24/21031	HLA-DRB1/HLA-DRA
GO:0061502	query_1	GO:BP	early endosome to recycling endosome transport	0.0342189	23	1	6	21031	1/23	6/21031	SORL1
GO:0033239	query_1	GO:BP	negative regulation of amine metabolic process	0.0343457	28	1	5	21031	1/28	5/21031	BCKDK
GO:0097113	query_1	GO:BP	AMPA glutamate receptor clustering	0.0343457	14	1	10	21031	1/14	10/21031	APOE
GO:0097688	query_1	GO:BP	glutamate receptor clustering	0.0343457	14	1	10	21031	1/14	10/21031	APOE
GO:0098772	query_1	GO:MF	molecular function regulator activity	0.034369	119	22	2063	20212	22/119	2063/20212	EED/CCNT2/STX4/PFN1/RAPGEF2/APOE/APOC1/CCNH/BIN1/SORL1/APH1B/RASA1/USP6NL/CTF1/TRIB1/ARHGAP45/ARHGAP30/LAMTOR4/INCA1/STYX/APOC4-APOC2/APOC2
GO:0043087	query_1	GO:BP	regulation of GTPase activity	0.0343889	118	5	210	21031	5/118	210/21031	PICALM/RASIP1/RAPGEF2/RASA1/USP6NL
GO:0072583	query_1	GO:BP	clathrin-dependent endocytosis	0.0344788	3	1	47	21031	1/3	47/21031	PICALM
GO:0002694	query_1	GO:BP	regulation of leukocyte activation	0.0346034	45	5	561	21031	5/45	561/21031	CLPTM1/NECTIN2/INPP5D/HLA-DRB5/HLA-DRA
GO:0031252	query_1	GO:CC	cell leading edge	0.0347472	96	6	427	22097	6/96	427/22097	ABCA7/STX4/ABI3/RASA1/ARHGAP45/PLCG2
GO:0019907	query_1	GO:CC	cyclin-dependent protein kinase activating kinase holoenzyme complex	0.0348031	82	1	3	22097	1/82	3/22097	CCNH
GO:0030016	query_1	GO:CC	myofibril	0.0348031	1	1	242	22097	1/1	242/22097	BIN1
GO:0070985	query_1	GO:CC	transcription factor TFIIK complex	0.0348031	82	1	3	22097	1/82	3/22097	CCNH
GO:0044406	query_1	GO:BP	adhesion of symbiont to host	0.0348185	11	1	13	21031	1/11	13/21031	NECTIN2
GO:0015288	query_1	GO:MF	porin activity	0.0348492	15	1	6	20212	1/15	6/20212	TOMM40
GO:0038024	query_1	GO:MF	cargo receptor activity	0.0348492	23	2	88	20212	2/23	88/20212	ABCA7/SORL1
GO:0001508	query_1	GO:BP	action potential	0.0349727	1	1	144	21031	1/1	144/21031	BIN1
GO:0045063	query_1	GO:BP	T-helper 1 cell differentiation	0.0349727	6	1	24	21031	1/6	24/21031	RELB
GO:0060755	query_1	GO:BP	negative regulation of mast cell chemotaxis	0.0349727	144	1	1	21031	1/144	1/21031	RIN3
GO:0042325	query_1	GO:BP	regulation of phosphorylation	0.0349909	130	13	966	21031	13/130	966/21031	PLAUR/NCK2/CCNT2/RASIP1/RAPGEF2/APOE/ARRB2/CTF1/PHB1/TRIB1/HLA-DRB1/INCA1/PLCG2
GO:0002716	query_1	GO:BP	negative regulation of natural killer cell mediated immunity	0.0351114	147	2	18	21031	2/147	18/21031	ARRB2/HLA-E
GO:0001815	query_1	GO:BP	positive regulation of antibody-dependent cellular cytotoxicity	0.0352582	147	1	1	21031	1/147	1/21031	HLA-E
GO:0002757	query_1	GO:BP	immune response-activating signaling pathway	0.0352582	126	8	465	21031	8/126	465/21031	MARK4/PLD2/NECTIN2/ARRB2/PHB1/INPP5D/HLA-DRB1/PLCG2
GO:0017187	query_1	GO:BP	peptidyl-glutamic acid carboxylation	0.0352582	49	1	3	21031	1/49	3/21031	VKORC1
GO:0018214	query_1	GO:BP	protein carboxylation	0.0352582	49	1	3	21031	1/49	3/21031	VKORC1
GO:0090208	query_1	GO:BP	positive regulation of triglyceride metabolic process	0.0352582	7	1	21	21031	1/7	21/21031	APOC2
GO:0042581	query_1	GO:CC	specific granule	0.0352718	65	3	158	22097	3/65	158/22097	CNN2/STX4/ADAM10
GO:0043292	query_1	GO:CC	contractile fiber	0.0352718	1	1	252	22097	1/1	252/22097	BIN1
REAC:R-HSA-202427	query_1	REAC	Phosphorylation of CD3 and TCR zeta chains	0.0353101	107	3	23	10842	3/107	23/10842	HLA-DRB1/HLA-DRB5/HLA-DRA
REAC:R-HSA-2187338	query_1	REAC	Visual phototransduction	0.0353101	25	3	97	10842	3/25	97/10842	APOE/GPC2/APOC2
GO:0031345	query_1	GO:BP	negative regulation of cell projection organization	0.0353468	14	2	192	21031	2/14	192/21031	APOE/ZNF296
GO:0006644	query_1	GO:BP	phospholipid metabolic process	0.0353602	22	3	381	21031	3/22	381/21031	APOC1/INPP5D/APOC2
GO:0008340	query_1	GO:BP	determination of adult lifespan	0.0357467	72	2	37	21031	2/72	37/21031	ERCC1/INPP5D
GO:0150094	query_1	GO:BP	amyloid-beta clearance by cellular catabolic process	0.036029	19	1	8	21031	1/19	8/21031	ABCA7
GO:2000427	query_1	GO:BP	positive regulation of apoptotic cell clearance	0.036029	19	1	8	21031	1/19	8/21031	ABCA7
GO:0002292	query_1	GO:BP	T cell differentiation involved in immune response	0.0360426	32	2	84	21031	2/32	84/21031	RELB/HLA-DRA
GO:0045934	query_1	GO:BP	negative regulation of nucleobase-containing compound metabolic process	0.0360426	6	3	1588	21031	3/6	1588/21031	RELB/BIN1/ZNF296
GO:0017038	query_1	GO:BP	protein import	0.0360595	14	1	11	21031	1/14	11/21031	APOE
GO:0045656	query_1	GO:BP	negative regulation of monocyte differentiation	0.0360595	22	1	7	21031	1/22	7/21031	INPP5D
GO:0045723	query_1	GO:BP	positive regulation of fatty acid biosynthetic process	0.0360595	7	1	22	21031	1/7	22/21031	APOC2
GO:2000644	query_1	GO:BP	regulation of receptor catabolic process	0.0360595	14	1	11	21031	1/14	11/21031	APOE
GO:2000822	query_1	GO:BP	regulation of behavioral fear response	0.0360595	14	1	11	21031	1/14	11/21031	APOE
GO:0008064	query_1	GO:BP	regulation of actin polymerization or depolymerization	0.036105	1	1	154	21031	1/1	154/21031	BIN1
GO:0030832	query_1	GO:BP	regulation of actin filament length	0.0367447	1	1	157	21031	1/1	157/21031	BIN1
GO:0070765	query_1	GO:CC	gamma-secretase complex	0.036782	38	1	7	22097	1/38	7/22097	APH1B
GO:0070545	query_1	GO:CC	PeBoW complex	0.037109	90	1	3	22097	1/90	3/22097	WDR12
GO:0150172	query_1	GO:BP	regulation of phosphatidylcholine metabolic process	0.0372623	16	1	10	21031	1/16	10/21031	APOC1
GO:0006937	query_1	GO:BP	regulation of muscle contraction	0.0377841	1	1	162	21031	1/1	162/21031	BIN1
GO:0032102	query_1	GO:BP	negative regulation of response to external stimulus	0.0378118	147	8	405	21031	8/147	405/21031	PLAUR/RIN3/APOE/ARRB2/USF1/TRIB1/HLA-DRB1/HLA-E
GO:0051251	query_1	GO:BP	positive regulation of lymphocyte activation	0.0378118	147	7	323	21031	7/147	323/21031	SPI1/NCK2/INPP5D/HLA-DRB1/HLA-DRB5/HLA-DRA/HLA-E
GO:1903169	query_1	GO:BP	regulation of calcium ion transmembrane transport	0.0378217	1	1	163	21031	1/1	163/21031	BIN1
GO:0061135	query_1	GO:MF	endopeptidase regulator activity	0.0380114	38	3	184	20212	3/38	184/20212	BIN1/SORL1/APH1B
GO:0007166	query_1	GO:BP	cell surface receptor signaling pathway	0.0380552	132	28	2799	21031	28/132	2799/21031	PLAUR/ERCC1/ABCA7/SPI1/NCK2/STX4/RAPGEF2/POLR1G/PLD2/NECTIN2/APOE/SORL1/ADAM10/WDR12/SPPL2A/APH1B/ARRB2/RASA1/CTF1/DEDD/MS4A7/MS4A14/PHB1/INPP5D/TRIB1/HLA-DRB1/PLCG2/GPC2
GO:0097479	query_1	GO:BP	synaptic vesicle localization	0.038057	3	1	55	21031	1/3	55/21031	PICALM
REAC:R-HSA-389948	query_1	REAC	PD-1 signaling	0.0380631	107	3	24	10842	3/107	24/10842	HLA-DRB1/HLA-DRB5/HLA-DRA
GO:0042326	query_1	GO:BP	negative regulation of phosphorylation	0.038092	126	6	288	21031	6/126	288/21031	NCK2/RASIP1/APOE/ARRB2/TRIB1/INCA1
GO:0150034	query_1	GO:CC	distal axon	0.0382316	1	1	279	22097	1/1	279/22097	BIN1
GO:0043309	query_1	GO:BP	regulation of eosinophil degranulation	0.0383537	56	1	3	21031	1/56	3/21031	STX4
GO:1900272	query_1	GO:BP	negative regulation of long-term synaptic potentiation	0.0383537	14	1	12	21031	1/14	12/21031	APOE
GO:1902950	query_1	GO:BP	regulation of dendritic spine maintenance	0.0383537	14	1	12	21031	1/14	12/21031	APOE
GO:1903365	query_1	GO:BP	regulation of fear response	0.0383537	14	1	12	21031	1/14	12/21031	APOE
GO:1905907	query_1	GO:BP	negative regulation of amyloid fibril formation	0.0383537	14	1	12	21031	1/14	12/21031	APOE
GO:0030041	query_1	GO:BP	actin filament polymerization	0.0383893	1	1	168	21031	1/1	168/21031	BIN1
GO:0001850	query_1	GO:MF	complement component C3a binding	0.0384664	103	1	1	20212	1/103	1/20212	PHB1
GO:0006775	query_1	GO:BP	fat-soluble vitamin metabolic process	0.0384777	59	2	48	21031	2/59	48/21031	VKORC1/ENSG00000255439
GO:1902105	query_1	GO:BP	regulation of leukocyte differentiation	0.0384777	113	6	323	21031	6/113	323/21031	SPI1/CLPTM1/INPP5D/TRIB1/HLA-DRB1/HLA-DRA
GO:0005848	query_1	GO:CC	mRNA cleavage stimulating factor complex	0.0387334	143	1	2	22097	1/143	2/22097	CSTF1
GO:0070522	query_1	GO:CC	ERCC4-ERCC1 complex	0.0387334	72	1	4	22097	1/72	4/22097	ERCC1
GO:0007034	query_1	GO:BP	vacuolar transport	0.0388778	1	1	171	21031	1/1	171/21031	BIN1
GO:0002886	query_1	GO:BP	regulation of myeloid leukocyte mediated immunity	0.0388829	147	3	59	21031	3/147	59/21031	SPI1/STX4/HLA-E
GO:0006355	query_1	GO:BP	regulation of DNA-templated transcription	0.0388829	6	4	3446	21031	4/6	3446/21031	PICALM/RELB/BIN1/ZNF296
GO:0080090	query_1	GO:BP	regulation of primary metabolic process	0.0388829	119	44	5591	21031	44/119	5591/21031	ERCC1/ABCA7/SPI1/ATXN3/NCK2/PICALM/EED/CCNT2/FBXL19/TRIP11/BCKDK/KAT8/RELB/RASIP1/CAMTA2/PFN1/RAPGEF2/APOE/APOC1/CCNH/BIN1/SORL1/SLTM/APH1B/RASA1/CTF1/ZNF689/USF1/DEDD/PHB1/ZNF668/ZNF646/ZNF296/TRIB1/ZNF771/ZNF594/TMEM259/HLA-DRB1/INCA1/PLCG2/STYX/ZNF652/ZNF688/APOC2
GO:0001773	query_1	GO:BP	myeloid dendritic cell activation	0.0390978	6	1	29	21031	1/6	29/21031	RELB
GO:0019085	query_1	GO:BP	early viral transcription	0.0390978	87	1	2	21031	1/87	2/21031	CCNT2
GO:0051641	query_1	GO:BP	cellular localization	0.0390978	26	10	3621	21031	10/26	3621/21031	CNN2/ABCA7/PICALM/TRIP11/NECTIN2/APOE/TOMM40/BIN1/SORL1/GPC2
GO:0030117	query_1	GO:CC	membrane coat	0.0391491	3	1	99	22097	1/3	99/22097	PICALM
GO:0032398	query_1	GO:CC	MHC class Ib protein complex	0.0391491	147	1	2	22097	1/147	2/22097	HLA-E
GO:0048475	query_1	GO:CC	coated membrane	0.0391491	3	1	99	22097	1/3	99/22097	PICALM
GO:0005774	query_1	GO:CC	vacuolar membrane	0.0391971	114	7	489	22097	7/114	489/22097	ATXN3/ATG16L1/SPPL2A/LAMTOR4/HLA-DRB1/HLA-DRB5/HLA-DRA
GO:2001141	query_1	GO:BP	regulation of RNA biosynthetic process	0.0393217	6	4	3464	21031	4/6	3464/21031	PICALM/RELB/BIN1/ZNF296
GO:0043603	query_1	GO:BP	amide metabolic process	0.0393949	23	5	1194	21031	5/23	1194/21031	ABCA7/PICALM/APOE/BIN1/SORL1
GO:0030062	query_1	GO:CC	mitochondrial tricarboxylic acid cycle enzyme complex	0.0394648	28	1	11	22097	1/28	11/22097	BCKDK
GO:0043083	query_1	GO:CC	synaptic cleft	0.0394648	14	1	22	22097	1/14	22/22097	APOE
GO:0045240	query_1	GO:CC	dihydrolipoyl dehydrogenase complex	0.0394648	28	1	11	22097	1/28	11/22097	BCKDK
GO:0051171	query_1	GO:BP	regulation of nitrogen compound metabolic process	0.0395521	119	43	5440	21031	43/119	5440/21031	ERCC1/ABCA7/SPI1/ATXN3/NCK2/PICALM/EED/CCNT2/FBXL19/TRIP11/BCKDK/KAT8/RELB/RASIP1/CAMTA2/PFN1/RAPGEF2/APOE/APOC1/CCNH/BIN1/SORL1/SLTM/APH1B/RASA1/CTF1/ZNF689/USF1/DEDD/PHB1/ZNF668/ZNF646/ZNF296/TRIB1/ZNF771/ZNF594/TMEM259/HLA-DRB1/INCA1/PLCG2/STYX/ZNF652/ZNF688
GO:1903828	query_1	GO:BP	negative regulation of protein localization	0.0395985	14	2	211	21031	2/14	211/21031	PICALM/APOE
GO:0005652	query_1	GO:CC	nuclear lamina	0.0397106	24	1	13	22097	1/24	13/22097	PRR14
GO:0039689	query_1	GO:BP	negative stranded viral RNA replication	0.0400025	60	1	3	21031	1/60	3/21031	ATG16L1
GO:1903050	query_1	GO:BP	regulation of proteolysis involved in protein catabolic process	0.0400025	113	5	233	21031	5/113	233/21031	ATXN3/APOE/TRIB1/TMEM259/STYX
GO:0080134	query_1	GO:BP	regulation of response to stress	0.0400291	130	16	1340	21031	16/130	1340/21031	MARK4/PLAUR/ERCC1/ABCA7/SPI1/ATXN3/NCK2/NECTIN2/APOE/ARRB2/USF1/PHB1/VKORC1/TMEM259/HLA-DRB1/PLCG2
GO:0006351	query_1	GO:BP	DNA-templated transcription	0.0402525	134	34	3569	21031	34/134	3569/21031	ERCC1/SPI1/NCK2/PICALM/EED/CCNT2/FBXL19/PRMT5/TRIP11/KAT8/RELB/CAMTA2/PFN1/POLR1G/APOE/CCNH/BIN1/SLTM/ARRB2/ZNF689/USF1/DEDD/PHB1/ZNF668/ZNF646/ZNF296/TRIB1/ZNF771/ZNF594/HLA-DRB1/PLCG2/MAFK/ZNF652/ZNF688
GO:0006941	query_1	GO:BP	striated muscle contraction	0.0402525	1	1	182	21031	1/1	182/21031	BIN1
GO:0042592	query_1	GO:BP	homeostatic process	0.0402525	23	6	1712	21031	6/23	1712/21031	PICALM/APOE/SORL1/INPP5D/APOC2/APOC4
GO:0043314	query_1	GO:BP	negative regulation of neutrophil degranulation	0.0402525	91	1	2	21031	1/91	2/21031	SPI1
GO:0051851	query_1	GO:BP	modulation by host of symbiont process	0.0402525	103	3	86	21031	3/103	86/21031	CCNT2/APOE/PHB1
GO:0060284	query_1	GO:BP	regulation of cell development	0.0402525	32	5	849	21031	5/32	849/21031	CLPTM1/BIN1/SORL1/INPP5D/HLA-DRA
GO:0061041	query_1	GO:BP	regulation of wound healing	0.0402525	130	4	130	21031	4/130	130/21031	PLAUR/APOE/USF1/VKORC1
GO:2001137	query_1	GO:BP	positive regulation of endocytic recycling	0.0402596	23	1	8	21031	1/23	8/21031	SORL1
GO:0051495	query_1	GO:BP	positive regulation of cytoskeleton organization	0.0403418	1	1	184	21031	1/1	184/21031	BIN1
GO:0016314	query_1	GO:MF	phosphatidylinositol-3,4,5-trisphosphate 3-phosphatase activity	0.0403447	22	1	5	20212	1/22	5/20212	INPP5D
GO:0043025	query_1	GO:CC	neuronal cell body	0.0404455	23	3	498	22097	3/23	498/22097	PICALM/APOE/SORL1
GO:0071682	query_1	GO:CC	endocytic vesicle lumen	0.0404455	14	1	23	22097	1/14	23/22097	APOE
GO:0016230	query_1	GO:MF	sphingomyelin phosphodiesterase activator activity	0.0404653	56	1	2	20212	1/56	2/20212	STX4
GO:0043409	query_1	GO:BP	negative regulation of MAPK cascade	0.0405991	19	2	158	21031	2/19	158/21031	ABCA7/APOE
GO:0120036	query_1	GO:BP	plasma membrane bounded cell projection organization	0.0406308	25	6	1570	21031	6/25	1570/21031	PICALM/TRIP11/NECTIN2/APOE/ZNF296/GPC2
TF:M00236_1	query_1	TF	Factor: Arnt; motif: NDDNNCACGTGNNNNN; match class: 1	0.0406365	4	3	334	20045	3/4	334/20045	PICALM/APOC4-APOC2/APOC4
TF:M01182	query_1	TF	Factor: MIZF; motif: CGGACGTT	0.0406365	83	8	263	20045	8/83	263/20045	TRIP11/SLTM/DEDD/CPSF2/NDUFB1/APOC4-APOC2/APOC4/ENSG00000285043
GO:0030217	query_1	GO:BP	T cell differentiation	0.0407162	10	2	308	21031	2/10	308/21031	CLPTM1/RELB
GO:0043393	query_1	GO:BP	regulation of protein binding	0.0407162	126	4	135	21031	4/126	135/21031	RAPGEF2/APOE/ARRB2/STYX
GO:0045088	query_1	GO:BP	regulation of innate immune response	0.0407162	147	8	415	21031	8/147	415/21031	MARK4/SPI1/NECTIN2/APOE/ARRB2/PHB1/PLCG2/HLA-E
GO:0044087	query_1	GO:BP	regulation of cellular component biogenesis	0.0408215	119	12	971	21031	12/119	971/21031	MARK4/ERCC1/NCK2/RASIP1/PFN1/ABI3/RAPGEF2/APOE/BIN1/SORL1/RASA1/PLCG2
GO:0050996	query_1	GO:BP	positive regulation of lipid catabolic process	0.0408215	7	1	27	21031	1/7	27/21031	APOC2
GO:0043367	query_1	GO:BP	CD4-positive, alpha-beta T cell differentiation	0.0408353	32	2	94	21031	2/32	94/21031	RELB/HLA-DRA
GO:0044857	query_1	GO:BP	plasma membrane raft organization	0.0408353	19	1	10	21031	1/19	10/21031	ABCA7
GO:2000425	query_1	GO:BP	regulation of apoptotic cell clearance	0.0408353	19	1	10	21031	1/19	10/21031	ABCA7
GO:0044233	query_1	GO:CC	mitochondria-associated endoplasmic reticulum membrane	0.0409149	15	1	22	22097	1/15	22/22097	TOMM40
GO:0070516	query_1	GO:CC	CAK-ERCC2 complex	0.0409149	82	1	4	22097	1/82	4/22097	CCNH
GO:0055001	query_1	GO:BP	muscle cell development	0.0409276	1	1	190	21031	1/1	190/21031	BIN1
GO:0034379	query_1	GO:BP	very-low-density lipoprotein particle assembly	0.0410657	16	1	12	21031	1/16	12/21031	APOC1
GO:0060192	query_1	GO:BP	negative regulation of lipase activity	0.0410657	16	1	12	21031	1/16	12/21031	APOC1
GO:0005849	query_1	GO:CC	mRNA cleavage factor complex	0.0411523	143	2	29	22097	2/143	29/22097	CSTF1/CPSF2
GO:0035749	query_1	GO:CC	myelin sheath adaxonal region	0.0411523	56	1	6	22097	1/56	6/22097	STX4
GO:0002706	query_1	GO:BP	regulation of lymphocyte mediated immunity	0.0412194	147	5	182	21031	5/147	182/21031	NECTIN2/ARRB2/HLA-DRB1/HLA-DRA/HLA-E
GO:0006352	query_1	GO:BP	DNA-templated transcription initiation	0.0413768	91	4	189	21031	4/91	189/21031	ERCC1/SPI1/KAT8/CCNH
GO:0006888	query_1	GO:BP	endoplasmic reticulum to Golgi vesicle-mediated transport	0.0413768	23	2	133	21031	2/23	133/21031	TRIP11/SORL1
GO:0002090	query_1	GO:BP	regulation of receptor internalization	0.0414522	144	3	63	21031	3/144	63/21031	RIN3/ARRB2/PLCG2
GO:0002573	query_1	GO:BP	myeloid leukocyte differentiation	0.0414522	113	5	238	21031	5/113	238/21031	SPI1/RELB/INPP5D/TRIB1/HLA-DRB1
GO:0042159	query_1	GO:BP	lipoprotein catabolic process	0.0414522	14	1	14	21031	1/14	14/21031	APOE
GO:0090205	query_1	GO:BP	positive regulation of cholesterol metabolic process	0.0414522	14	1	14	21031	1/14	14/21031	APOE
GO:1902931	query_1	GO:BP	negative regulation of alcohol biosynthetic process	0.0414522	14	1	14	21031	1/14	14/21031	APOE
GO:0008154	query_1	GO:BP	actin polymerization or depolymerization	0.0416824	1	1	197	21031	1/1	197/21031	BIN1
GO:0050862	query_1	GO:BP	positive regulation of T cell receptor signaling pathway	0.0416824	11	1	18	21031	1/11	18/21031	NECTIN2
REAC:R-HSA-9013700	query_1	REAC	NOTCH4 Activation and Transmission of Signal to the Nucleus	0.0418944	65	2	11	10842	2/65	11/10842	ADAM10/APH1B
GO:0010883	query_1	GO:BP	regulation of lipid storage	0.0419298	4	1	50	21031	1/4	50/21031	APOC4
GO:0044283	query_1	GO:BP	small molecule biosynthetic process	0.0419298	16	3	592	21031	3/16	592/21031	APOE/APOC1/APOC2
GO:0045664	query_1	GO:BP	regulation of neuron differentiation	0.0419298	1	1	199	21031	1/1	199/21031	BIN1
GO:0005742	query_1	GO:CC	mitochondrial outer membrane translocase complex	0.0419594	15	1	23	22097	1/15	23/22097	TOMM40
GO:0008016	query_1	GO:BP	regulation of heart contraction	0.0422214	1	1	201	21031	1/1	201/21031	BIN1
GO:0008525	query_1	GO:MF	phosphatidylcholine transporter activity	0.0422562	131	2	18	20212	2/131	18/20212	ABCA7/PITPNA
GO:0060090	query_1	GO:MF	molecular adaptor activity	0.0422562	129	15	1136	20212	15/129	1136/20212	MARK4/SPI1/NCK2/ATG16L1/FBXL19/PRMT5/TRIP11/STX4/KAT8/CAMTA2/ADAM10/APH1B/ARRB2/PHB1/LAMTOR4
GO:0002764	query_1	GO:BP	immune response-regulating signaling pathway	0.0424711	126	8	492	21031	8/126	492/21031	MARK4/PLD2/NECTIN2/ARRB2/PHB1/INPP5D/HLA-DRB1/PLCG2
GO:0051246	query_1	GO:BP	regulation of protein metabolic process	0.0424711	130	22	2102	21031	22/130	2102/21031	PLAUR/ABCA7/ATXN3/NCK2/PICALM/CCNT2/RASIP1/RAPGEF2/APOE/BIN1/SORL1/APH1B/ARRB2/CTF1/DEDD/PHB1/TRIB1/TMEM259/HLA-DRB1/INCA1/PLCG2/STYX
GO:0010593	query_1	GO:BP	negative regulation of lamellipodium assembly	0.042501	51	1	4	21031	1/51	4/21031	ABI3
GO:0032271	query_1	GO:BP	regulation of protein polymerization	0.0425866	1	1	204	21031	1/1	204/21031	BIN1
GO:0061045	query_1	GO:BP	negative regulation of wound healing	0.0425866	130	3	71	21031	3/130	71/21031	PLAUR/APOE/USF1
GO:0031982	query_1	GO:CC	vesicle	0.0427282	131	34	4004	22097	34/131	4004/22097	PLAUR/CNN2/ABCA7/NCK2/PICALM/ATG16L1/TRIP11/STX4/PFN1/RAPGEF2/NECTIN2/APOE/BIN1/SORL1/ADAM10/SPPL2A/APH1B/ARRB2/USP6NL/DOC2A/SLC39A13/RAB8B/PHB1/PITPNA/ARHGAP45/ARHGAP30/LAMTOR4/HLA-DRB1/GAL3ST4/PLCG2/HLA-DRB5/HLA-DRA/CLIC1/APOC2
GO:0032991	query_1	GO:CC	protein-containing complex	0.0427282	7	6	8588	22097	6/7	8588/22097	PICALM/RELB/BIN1/APOC4-APOC2/APOC2/APOC4
GO:0034274	query_1	GO:CC	Atg12-Atg5-Atg16 complex	0.0427282	60	1	6	22097	1/60	6/22097	ATG16L1
GO:0098799	query_1	GO:CC	outer mitochondrial membrane protein complex	0.0427282	15	1	24	22097	1/15	24/22097	TOMM40
GO:0033003	query_1	GO:BP	regulation of mast cell activation	0.0433109	11	1	19	21031	1/11	19/21031	NECTIN2
GO:0002824	query_1	GO:BP	positive regulation of adaptive immune response based on somatic recombination of immune receptors built from immunoglobulin superfamily domains	0.0437776	147	4	120	21031	4/147	120/21031	NECTIN2/HLA-DRB1/HLA-DRA/HLA-E
GO:0006879	query_1	GO:BP	intracellular iron ion homeostasis	0.0437776	3	1	71	21031	1/3	71/21031	PICALM
GO:0030030	query_1	GO:BP	cell projection organization	0.0437776	25	6	1613	21031	6/25	1613/21031	PICALM/TRIP11/NECTIN2/APOE/ZNF296/GPC2
GO:0039694	query_1	GO:BP	viral RNA genome replication	0.0437776	103	2	31	21031	2/103	31/21031	ATG16L1/PHB1
GO:0045577	query_1	GO:BP	regulation of B cell differentiation	0.0437776	91	2	35	21031	2/91	35/21031	SPI1/INPP5D
GO:0071805	query_1	GO:BP	potassium ion transmembrane transport	0.0437776	1	1	212	21031	1/1	212/21031	BIN1
GO:0032103	query_1	GO:BP	positive regulation of response to external stimulus	0.0438611	103	8	609	21031	8/103	609/21031	MARK4/SPI1/STX4/NECTIN2/ADAM10/USF1/PHB1/PLCG2
GO:0000720	query_1	GO:BP	pyrimidine dimer repair by nucleotide-excision repair	0.0439897	72	1	3	21031	1/72	3/21031	ERCC1
GO:0006469	query_1	GO:BP	negative regulation of protein kinase activity	0.0439897	118	4	150	21031	4/118	150/21031	RASIP1/APOE/TRIB1/INCA1
GO:0061819	query_1	GO:BP	telomeric DNA-containing double minutes formation	0.0439897	72	1	3	21031	1/72	3/21031	ERCC1
GO:1905764	query_1	GO:BP	regulation of protection from non-homologous end joining at telomere	0.0439897	72	1	3	21031	1/72	3/21031	ERCC1
GO:1905765	query_1	GO:BP	negative regulation of protection from non-homologous end joining at telomere	0.0439897	72	1	3	21031	1/72	3/21031	ERCC1
GO:0002275	query_1	GO:BP	myeloid cell activation involved in immune response	0.0439986	96	3	98	21031	3/96	98/21031	SPI1/STX4/PLCG2
GO:0030670	query_1	GO:CC	phagocytic vesicle membrane	0.0442682	147	3	81	22097	3/147	81/22097	STX4/RAB8B/HLA-E
GO:0050777	query_1	GO:BP	negative regulation of immune response	0.0446448	147	5	188	21031	5/147	188/21031	SPI1/ARRB2/INPP5D/HLA-DRB1/HLA-E
GO:0051656	query_1	GO:BP	establishment of organelle localization	0.0446448	20	3	486	21031	3/20	486/21031	PICALM/TRIP11/NECTIN2
GO:0017157	query_1	GO:BP	regulation of exocytosis	0.0447232	94	4	190	21031	4/94	190/21031	SPI1/STX4/DOC2A/RAB8B
GO:0034374	query_1	GO:BP	low-density lipoprotein particle remodeling	0.0447505	14	1	16	21031	1/14	16/21031	APOE
GO:0048871	query_1	GO:BP	multicellular organismal-level homeostasis	0.0447505	23	4	806	21031	4/23	806/21031	PICALM/APOE/SORL1/INPP5D
GO:0051000	query_1	GO:BP	positive regulation of nitric-oxide synthase activity	0.0447505	14	1	16	21031	1/14	16/21031	APOE
GO:0051044	query_1	GO:BP	positive regulation of membrane protein ectodomain proteolysis	0.0447505	14	1	16	21031	1/14	16/21031	APOE
GO:0051247	query_1	GO:BP	positive regulation of protein metabolic process	0.0447505	130	15	1253	21031	15/130	1253/21031	PLAUR/ATXN3/NCK2/PICALM/RAPGEF2/APOE/SORL1/APH1B/ARRB2/CTF1/PHB1/TRIB1/TMEM259/HLA-DRB1/PLCG2
GO:0055089	query_1	GO:BP	fatty acid homeostasis	0.0447505	14	1	16	21031	1/14	16/21031	APOE
GO:0140962	query_1	GO:BP	multicellular organismal-level chemical homeostasis	0.0447505	3	1	74	21031	1/3	74/21031	PICALM
GO:1905906	query_1	GO:BP	regulation of amyloid fibril formation	0.0447505	14	1	16	21031	1/14	16/21031	APOE
GO:0007008	query_1	GO:BP	outer mitochondrial membrane organization	0.0448162	15	1	15	21031	1/15	15/21031	TOMM40
GO:0045040	query_1	GO:BP	protein insertion into mitochondrial outer membrane	0.0448162	15	1	15	21031	1/15	15/21031	TOMM40
GO:0030377	query_1	GO:MF	urokinase plasminogen activator receptor activity	0.0448305	130	1	1	20212	1/130	1/20212	PLAUR
GO:0052659	query_1	GO:MF	inositol-1,3,4,5-tetrakisphosphate 5-phosphatase activity	0.0448305	22	1	6	20212	1/22	6/20212	INPP5D
GO:0045643	query_1	GO:BP	regulation of eosinophil differentiation	0.0448398	113	1	2	21031	1/113	2/21031	TRIB1
GO:0045645	query_1	GO:BP	positive regulation of eosinophil differentiation	0.0448398	113	1	2	21031	1/113	2/21031	TRIB1
GO:0071354	query_1	GO:BP	cellular response to interleukin-6	0.0448398	103	2	32	21031	2/103	32/21031	SPI1/PHB1
GO:0071901	query_1	GO:BP	negative regulation of protein serine/threonine kinase activity	0.0448398	118	3	81	21031	3/118	81/21031	RASIP1/APOE/INCA1
GO:0010561	query_1	GO:BP	negative regulation of glycoprotein biosynthetic process	0.045026	19	1	12	21031	1/19	12/21031	ABCA7
GO:0090257	query_1	GO:BP	regulation of muscle system process	0.045026	1	1	227	21031	1/1	227/21031	BIN1
GO:0045089	query_1	GO:BP	positive regulation of innate immune response	0.0450764	147	7	345	21031	7/147	345/21031	MARK4/SPI1/NECTIN2/ARRB2/PHB1/PLCG2/HLA-E
GO:0060628	query_1	GO:BP	regulation of ER to Golgi vesicle-mediated transport	0.0450764	23	1	10	21031	1/23	10/21031	SORL1
GO:1902965	query_1	GO:BP	regulation of protein localization to early endosome	0.0450764	23	1	10	21031	1/23	10/21031	SORL1
GO:1902966	query_1	GO:BP	positive regulation of protein localization to early endosome	0.0450764	23	1	10	21031	1/23	10/21031	SORL1
GO:1904179	query_1	GO:BP	positive regulation of adipose tissue development	0.0450764	23	1	10	21031	1/23	10/21031	SORL1
GO:0048666	query_1	GO:BP	neuron development	0.0452384	25	5	1167	21031	5/25	1167/21031	PICALM/TRIP11/APOE/ZNF296/GPC2
GO:0051087	query_1	GO:MF	protein-folding chaperone binding	0.0453024	1	1	135	20212	1/1	135/20212	BIN1
GO:0019897	query_1	GO:CC	extrinsic component of plasma membrane	0.0454192	3	1	129	22097	1/3	129/22097	PICALM
GO:0001911	query_1	GO:BP	negative regulation of leukocyte mediated cytotoxicity	0.0458008	147	2	23	21031	2/147	23/21031	ARRB2/HLA-E
GO:0002456	query_1	GO:BP	T cell mediated immunity	0.0458008	147	4	124	21031	4/147	124/21031	NECTIN2/HLA-DRB1/HLA-DRA/HLA-E
GO:0002704	query_1	GO:BP	negative regulation of leukocyte mediated immunity	0.0458008	147	3	66	21031	3/147	66/21031	SPI1/ARRB2/HLA-E
GO:0002708	query_1	GO:BP	positive regulation of lymphocyte mediated immunity	0.0458008	147	4	124	21031	4/147	124/21031	NECTIN2/HLA-DRB1/HLA-DRA/HLA-E
GO:0006813	query_1	GO:BP	potassium ion transport	0.0458008	1	1	237	21031	1/1	237/21031	BIN1
GO:0032488	query_1	GO:BP	Cdc42 protein signal transduction	0.0458008	14	1	17	21031	1/14	17/21031	APOE
GO:0035641	query_1	GO:BP	locomotory exploration behavior	0.0458008	14	1	17	21031	1/14	17/21031	APOE
GO:0043117	query_1	GO:BP	positive regulation of vascular permeability	0.0458008	14	1	17	21031	1/14	17/21031	APOE
GO:0045815	query_1	GO:BP	transcription initiation-coupled chromatin remodeling	0.0458008	91	2	37	21031	2/91	37/21031	SPI1/KAT8
GO:0060047	query_1	GO:BP	heart contraction	0.0458008	1	1	235	21031	1/1	235/21031	BIN1
GO:1900225	query_1	GO:BP	regulation of NLRP3 inflammasome complex assembly	0.0458008	96	2	35	21031	2/96	35/21031	MARK4/PLCG2
GO:2000299	query_1	GO:BP	negative regulation of Rho-dependent protein serine/threonine kinase activity	0.0458008	118	1	2	21031	1/118	2/21031	RASIP1
GO:0051252	query_1	GO:BP	regulation of RNA metabolic process	0.0458174	6	4	3763	21031	4/6	3763/21031	PICALM/RELB/BIN1/ZNF296
GO:0002092	query_1	GO:BP	positive regulation of receptor internalization	0.045931	126	2	27	21031	2/126	27/21031	ARRB2/PLCG2
GO:0034638	query_1	GO:BP	phosphatidylcholine catabolic process	0.0459527	16	1	15	21031	1/16	15/21031	APOC1
GO:0004740	query_1	GO:MF	pyruvate dehydrogenase (acetyl-transferring) kinase activity	0.0461856	28	1	5	20212	1/28	5/20212	BCKDK
GO:0002020	query_1	GO:MF	protease binding	0.046299	1	1	143	20212	1/1	143/20212	BIN1
GO:0008092	query_1	GO:MF	cytoskeletal protein binding	0.046299	3	2	1002	20212	2/3	1002/20212	PICALM/BIN1
GO:0051924	query_1	GO:BP	regulation of calcium ion transport	0.0463091	1	1	241	21031	1/1	241/21031	BIN1
GO:0035774	query_1	GO:BP	positive regulation of insulin secretion involved in cellular response to glucose stimulus	0.0464693	107	2	32	21031	2/107	32/21031	STX4/HLA-DRB1
GO:0072330	query_1	GO:BP	monocarboxylic acid biosynthetic process	0.0465922	16	2	217	21031	2/16	217/21031	APOC1/APOC2
GO:0050769	query_1	GO:BP	positive regulation of neurogenesis	0.0466867	1	1	244	21031	1/1	244/21031	BIN1
GO:0004445	query_1	GO:MF	inositol-polyphosphate 5-phosphatase activity	0.0467724	22	1	7	20212	1/22	7/20212	INPP5D
GO:0034485	query_1	GO:MF	phosphatidylinositol-3,4,5-trisphosphate 5-phosphatase activity	0.0467724	22	1	7	20212	1/22	7/20212	INPP5D
GO:0052658	query_1	GO:MF	inositol-1,4,5-trisphosphate 5-phosphatase activity	0.0467724	22	1	7	20212	1/22	7/20212	INPP5D
GO:0090554	query_1	GO:MF	phosphatidylcholine floppase activity	0.0467724	19	1	8	20212	1/19	8/20212	ABCA7
GO:0006900	query_1	GO:BP	vesicle budding from membrane	0.046822	3	1	82	21031	1/3	82/21031	PICALM
GO:0003015	query_1	GO:BP	heart process	0.0468704	1	1	246	21031	1/1	246/21031	BIN1
GO:0031623	query_1	GO:BP	receptor internalization	0.0468704	144	4	128	21031	4/144	128/21031	PICALM/RIN3/ARRB2/PLCG2
GO:0004866	query_1	GO:MF	endopeptidase inhibitor activity	0.0472141	1	1	168	20212	1/1	168/20212	BIN1
GO:0008093	query_1	GO:MF	cytoskeletal anchor activity	0.0472141	115	2	24	20212	2/115	24/20212	MARK4/NCK2
GO:0030247	query_1	GO:MF	polysaccharide binding	0.0472141	107	2	26	20212	2/107	26/20212	HLA-DRB1/HLA-DRA
GO:0030414	query_1	GO:MF	peptidase inhibitor activity	0.0472141	1	1	174	20212	1/1	174/20212	BIN1
GO:0042054	query_1	GO:MF	histone methyltransferase activity	0.0472141	129	3	66	20212	3/129	66/20212	EED/SETD1A/PRMT5
GO:0043274	query_1	GO:MF	phospholipase binding	0.0472141	7	1	23	20212	1/7	23/20212	APOC2
GO:0050811	query_1	GO:MF	GABA receptor binding	0.0472141	10	1	17	20212	1/10	17/20212	CLPTM1
GO:0052743	query_1	GO:MF	inositol tetrakisphosphate phosphatase activity	0.0472141	22	1	8	20212	1/22	8/20212	INPP5D
GO:0090556	query_1	GO:MF	phosphatidylserine floppase activity	0.0472141	19	1	9	20212	1/19	9/20212	ABCA7
GO:0140993	query_1	GO:MF	histone modifying activity	0.0472141	75	4	212	20212	4/75	212/20212	EED/FBXL19/SETD1A/KAT8
GO:0001570	query_1	GO:BP	vasculogenesis	0.0472142	118	3	84	21031	3/118	84/21031	RASIP1/RAPGEF2/RASA1
GO:0002821	query_1	GO:BP	positive regulation of adaptive immune response	0.047485	147	4	126	21031	4/147	126/21031	NECTIN2/HLA-DRB1/HLA-DRA/HLA-E
GO:0010544	query_1	GO:BP	negative regulation of platelet activation	0.0474945	14	1	18	21031	1/14	18/21031	APOE
GO:0072578	query_1	GO:BP	neurotransmitter-gated ion channel clustering	0.0474945	14	1	18	21031	1/14	18/21031	APOE
GO:0061134	query_1	GO:MF	peptidase regulator activity	0.0474984	38	3	227	20212	3/38	227/20212	BIN1/SORL1/APH1B
GO:0002032	query_1	GO:BP	desensitization of G protein-coupled receptor signaling pathway by arrestin	0.0475362	126	1	2	21031	1/126	2/21031	ARRB2
GO:0042730	query_1	GO:BP	fibrinolysis	0.0477987	130	2	27	21031	2/130	27/21031	PLAUR/USF1
GO:1903522	query_1	GO:BP	regulation of blood circulation	0.0479222	1	1	254	21031	1/1	254/21031	BIN1
GO:0005096	query_1	GO:MF	GTPase activator activity	0.0483343	95	5	271	20212	5/95	271/20212	RAPGEF2/RASA1/USP6NL/ARHGAP45/ARHGAP30
GO:0032480	query_1	GO:BP	negative regulation of type I interferon production	0.0483446	6	1	43	21031	1/6	43/21031	RELB
GO:0043372	query_1	GO:BP	positive regulation of CD4-positive, alpha-beta T cell differentiation	0.0483446	107	2	33	21031	2/107	33/21031	HLA-DRB1/HLA-DRA
GO:0010001	query_1	GO:BP	glial cell differentiation	0.048662	1	1	259	21031	1/1	259/21031	BIN1
GO:0141137	query_1	GO:BP	positive regulation of gene expression, epigenetic	0.0487989	91	2	39	21031	2/91	39/21031	SPI1/KAT8
GO:0033673	query_1	GO:BP	negative regulation of kinase activity	0.048816	118	4	159	21031	4/118	159/21031	RASIP1/APOE/TRIB1/INCA1
GO:0051050	query_1	GO:BP	positive regulation of transport	0.048816	23	4	844	21031	4/23	844/21031	ABCA7/APOE/BIN1/SORL1
GO:0042113	query_1	GO:BP	B cell activation	0.0488195	103	5	281	21031	5/103	281/21031	ERCC1/SPI1/PHB1/INPP5D/PLCG2
GO:1900101	query_1	GO:BP	regulation of endoplasmic reticulum unfolded protein response	0.0488195	115	2	31	21031	2/115	31/21031	ABCA7/NCK2
GO:0005776	query_1	GO:CC	autophagosome	0.0488751	107	3	116	22097	3/107	116/22097	ATG16L1/HLA-DRB1/HLA-DRA
GO:0097028	query_1	GO:BP	dendritic cell differentiation	0.0489407	6	1	44	21031	1/6	44/21031	RELB
GO:0042983	query_1	GO:BP	amyloid precursor protein biosynthetic process	0.0490192	19	1	14	21031	1/19	14/21031	ABCA7
GO:0042984	query_1	GO:BP	regulation of amyloid precursor protein biosynthetic process	0.0490192	19	1	14	21031	1/19	14/21031	ABCA7
GO:0045540	query_1	GO:BP	regulation of cholesterol biosynthetic process	0.0490192	14	1	19	21031	1/14	19/21031	APOE
GO:0106118	query_1	GO:BP	regulation of sterol biosynthetic process	0.0490192	14	1	19	21031	1/14	19/21031	APOE
GO:0004859	query_1	GO:MF	phospholipase inhibitor activity	0.049748	16	1	12	20212	1/16	12/20212	APOC1
GO:0110053	query_1	GO:BP	regulation of actin filament organization	0.0497803	1	1	269	21031	1/1	269/21031	BIN1
GO:0002572	query_1	GO:BP	pro-T cell differentiation	0.0499629	91	1	3	21031	1/91	3/21031	SPI1
GO:0045923	query_1	GO:BP	positive regulation of fatty acid metabolic process	0.0499629	7	1	39	21031	1/7	39/21031	APOC2
GO:0098508	query_1	GO:BP	endothelial to hematopoietic transition	0.0499629	91	1	3	21031	1/91	3/21031	SPI1
GO:1905036	query_1	GO:BP	positive regulation of antifungal innate immune response	0.0499629	91	1	3	21031	1/91	3/21031	SPI1
GO:1905453	query_1	GO:BP	regulation of myeloid progenitor cell differentiation	0.0499629	91	1	3	21031	1/91	3/21031	SPI1

## Sheet: AD_Kunkle2019_microglia_hmagma
ID	Cluster	Category	Description	P-value	query_size	Count	term_size	effective_domain_size	GeneRatio	BgRatio	genes
GO:0032994	query_1	GO:CC	protein-lipid complex	8.1342e-11	16	6	41	22097	6/16	41/22097	APOE/APOC1/BIN1/APOC4-APOC2/APOC2/APOC4
GO:0034361	query_1	GO:CC	very-low-density lipoprotein particle	2.48161e-10	16	5	21	22097	5/16	21/22097	APOE/APOC1/APOC4-APOC2/APOC2/APOC4
GO:0034385	query_1	GO:CC	triglyceride-rich plasma lipoprotein particle	2.48161e-10	16	5	21	22097	5/16	21/22097	APOE/APOC1/APOC4-APOC2/APOC2/APOC4
GO:0034364	query_1	GO:CC	high-density lipoprotein particle	8.96301e-10	16	5	28	22097	5/16	28/22097	APOE/APOC1/APOC4-APOC2/APOC2/APOC4
GO:0034358	query_1	GO:CC	plasma lipoprotein particle	3.03912e-09	16	5	38	22097	5/16	38/22097	APOE/APOC1/APOC4-APOC2/APOC2/APOC4
GO:1990777	query_1	GO:CC	lipoprotein particle	3.03912e-09	16	5	38	22097	5/16	38/22097	APOE/APOC1/APOC4-APOC2/APOC2/APOC4
GO:0042627	query_1	GO:CC	chylomicron	6.89887e-09	16	4	13	22097	4/16	13/22097	APOE/APOC1/APOC4-APOC2/APOC2
GO:0045334	query_1	GO:CC	clathrin-coated endocytic vesicle	1.90826e-07	34	6	88	22097	6/34	88/22097	PICALM/HBEGF/APOE/HLA-DRB1/HLA-DRB5/HLA-DRA
GO:0033700	query_1	GO:BP	phospholipid efflux	8.28682e-07	21	4	14	21031	4/21	14/21031	ABCA7/APOE/APOC1/APOC2
GO:1902992	query_1	GO:BP	negative regulation of amyloid precursor protein catabolic process	8.28682e-07	44	5	20	21031	5/44	20/21031	ABCA7/PICALM/APOE/BIN1/SORL1
GO:0071825	query_1	GO:BP	protein-lipid complex organization	1.13289e-06	21	5	52	21031	5/21	52/21031	ABCA7/APOE/APOC1/BIN1/APOC2
GO:0042613	query_1	GO:CC	MHC class II protein complex	1.87771e-06	48	4	17	22097	4/48	17/22097	HLA-DQB1/HLA-DRB1/HLA-DRB5/HLA-DRA
GO:0034362	query_1	GO:CC	low-density lipoprotein particle	2.13431e-06	14	3	13	22097	3/14	13/22097	APOE/APOC4-APOC2/APOC2
GO:0030669	query_1	GO:CC	clathrin-coated endocytic vesicle membrane	2.58341e-06	34	5	71	22097	5/34	71/22097	HBEGF/APOE/HLA-DRB1/HLA-DRB5/HLA-DRA
GO:0034382	query_1	GO:BP	chylomicron remnant clearance	3.27425e-06	16	3	6	21031	3/16	6/21031	APOE/APOC1/APOC2
GO:0034447	query_1	GO:BP	very-low-density lipoprotein particle clearance	3.27425e-06	16	3	6	21031	3/16	6/21031	APOE/APOC1/APOC2
GO:0071830	query_1	GO:BP	triglyceride-rich lipoprotein particle clearance	4.09091e-06	16	3	7	21031	3/16	7/21031	APOE/APOC1/APOC2
GO:1902003	query_1	GO:BP	regulation of amyloid-beta formation	4.09091e-06	44	5	36	21031	5/44	36/21031	ABCA7/PICALM/APOE/BIN1/SORL1
REAC:R-HSA-8963898	query_1	REAC	Plasma lipoprotein assembly	4.56925e-06	16	4	18	10842	4/16	18/10842	APOE/APOC1/APOC2/APOC4
GO:0065005	query_1	GO:BP	protein-lipid complex assembly	4.86811e-06	21	4	29	21031	4/21	29/21031	ABCA7/APOE/APOC1/BIN1
GO:0042611	query_1	GO:CC	MHC protein complex	6.21782e-06	48	4	24	22097	4/48	24/22097	HLA-DQB1/HLA-DRB1/HLA-DRB5/HLA-DRA
GO:1902991	query_1	GO:BP	regulation of amyloid precursor protein catabolic process	6.41827e-06	44	5	42	21031	5/44	42/21031	ABCA7/PICALM/APOE/BIN1/SORL1
GO:0034205	query_1	GO:BP	amyloid-beta formation	7.35174e-06	44	5	44	21031	5/44	44/21031	ABCA7/PICALM/APOE/BIN1/SORL1
GO:1902430	query_1	GO:BP	negative regulation of amyloid-beta formation	1.0293e-05	44	4	18	21031	4/44	18/21031	ABCA7/APOE/BIN1/SORL1
GO:0050435	query_1	GO:BP	amyloid-beta metabolic process	1.44811e-05	44	5	52	21031	5/44	52/21031	ABCA7/PICALM/APOE/BIN1/SORL1
GO:0051051	query_1	GO:BP	negative regulation of transport	1.77046e-05	21	7	415	21031	7/21	415/21031	ABCA7/SPI1/PICALM/APOE/APOC1/BIN1/APOC2
GO:0042987	query_1	GO:BP	amyloid precursor protein catabolic process	1.81306e-05	44	5	56	21031	5/44	56/21031	ABCA7/PICALM/APOE/BIN1/SORL1
GO:0045806	query_1	GO:BP	negative regulation of endocytosis	1.97294e-05	38	5	67	21031	5/38	67/21031	CNN2/ABCA7/PICALM/APOC1/APOC2
GO:0071827	query_1	GO:BP	plasma lipoprotein particle organization	2.14342e-05	21	4	49	21031	4/21	49/21031	ABCA7/APOE/APOC1/APOC2
GO:0030136	query_1	GO:CC	clathrin-coated vesicle	2.41257e-05	34	6	215	22097	6/34	215/22097	PICALM/HBEGF/APOE/HLA-DRB1/HLA-DRB5/HLA-DRA
GO:0030100	query_1	GO:BP	regulation of endocytosis	3.28787e-05	21	6	283	21031	6/21	283/21031	ABCA7/PICALM/APOE/APOC1/BIN1/APOC2
GO:0033344	query_1	GO:BP	cholesterol efflux	3.28787e-05	21	4	56	21031	4/21	56/21031	ABCA7/APOE/APOC1/APOC2
REAC:R-HSA-9029569	query_1	REAC	NR1H3 & NR1H2 regulate gene expression linked to cholesterol transport and efflux	4.32825e-05	16	4	36	10842	4/16	36/10842	APOE/APOC1/APOC2/APOC4
GO:0032371	query_1	GO:BP	regulation of sterol transport	4.47687e-05	21	4	62	21031	4/21	62/21031	ABCA7/APOE/APOC1/APOC2
GO:0032374	query_1	GO:BP	regulation of cholesterol transport	4.47687e-05	21	4	62	21031	4/21	62/21031	ABCA7/APOE/APOC1/APOC2
GO:0042982	query_1	GO:BP	amyloid precursor protein metabolic process	4.72832e-05	44	5	74	21031	5/44	74/21031	ABCA7/PICALM/APOE/BIN1/SORL1
GO:0060627	query_1	GO:BP	regulation of vesicle-mediated transport	4.72832e-05	21	7	522	21031	7/21	522/21031	ABCA7/SPI1/PICALM/APOE/APOC1/BIN1/APOC2
GO:1905952	query_1	GO:BP	regulation of lipid localization	4.72832e-05	21	5	162	21031	5/21	162/21031	ABCA7/APOE/APOC1/APOC2/APOC4
GO:0030665	query_1	GO:CC	clathrin-coated vesicle membrane	4.85788e-05	34	5	134	22097	5/34	134/22097	HBEGF/APOE/HLA-DRB1/HLA-DRB5/HLA-DRA
GO:0031410	query_1	GO:CC	cytoplasmic vesicle	5.34913e-05	48	18	2513	22097	18/48	2513/22097	CNN2/ABCA7/PICALM/ATG16L1/TRIP11/HBEGF/APOE/BIN1/SORL1/USP6NL/SLC39A13/PSMC3/HLA-DQB1/ARHGAP45/HLA-DRB1/HLA-DRB5/HLA-DRA/APOC2
GO:0034363	query_1	GO:CC	intermediate-density lipoprotein particle	5.34913e-05	14	2	4	22097	2/14	4/22097	APOE/APOC2
GO:0097708	query_1	GO:CC	intracellular vesicle	5.34913e-05	48	18	2518	22097	18/48	2518/22097	CNN2/ABCA7/PICALM/ATG16L1/TRIP11/HBEGF/APOE/BIN1/SORL1/USP6NL/SLC39A13/PSMC3/HLA-DQB1/ARHGAP45/HLA-DRB1/HLA-DRB5/HLA-DRA/APOC2
REAC:R-HSA-9024446	query_1	REAC	NR1H2 and NR1H3-mediated signaling	7.24056e-05	16	4	45	10842	4/16	45/10842	APOE/APOC1/APOC2/APOC4
GO:0002399	query_1	GO:BP	MHC class II protein complex assembly	7.90403e-05	32	3	13	21031	3/32	13/21031	HLA-DRB1/HLA-DRB5/HLA-DRA
GO:0002503	query_1	GO:BP	peptide antigen assembly with MHC class II protein complex	7.90403e-05	32	3	13	21031	3/32	13/21031	HLA-DRB1/HLA-DRB5/HLA-DRA
GO:0097006	query_1	GO:BP	regulation of plasma lipoprotein particle levels	7.90403e-05	21	4	75	21031	4/21	75/21031	ABCA7/APOE/APOC1/APOC2
GO:0002504	query_1	GO:BP	antigen processing and presentation of peptide or polysaccharide antigen via MHC class II	0.000112032	48	4	36	21031	4/48	36/21031	HLA-DQB1/HLA-DRB1/HLA-DRB5/HLA-DRA
GO:0048261	query_1	GO:BP	negative regulation of receptor-mediated endocytosis	0.000117378	16	3	30	21031	3/16	30/21031	PICALM/APOC1/APOC2
GO:0098553	query_1	GO:CC	lumenal side of endoplasmic reticulum membrane	0.00012091	32	3	25	22097	3/32	25/22097	HLA-DRB1/HLA-DRB5/HLA-DRA
GO:0120281	query_1	GO:CC	autolysosome membrane	0.00012091	32	2	3	22097	2/32	3/22097	HLA-DRB1/HLA-DRA
GO:0002396	query_1	GO:BP	MHC protein complex assembly	0.000133926	32	3	17	21031	3/32	17/21031	HLA-DRB1/HLA-DRB5/HLA-DRA
GO:0002469	query_1	GO:BP	myeloid dendritic cell antigen processing and presentation	0.000133926	32	2	2	21031	2/32	2/21031	HLA-DRB1/HLA-DRA
GO:0002491	query_1	GO:BP	antigen processing and presentation of endogenous peptide antigen via MHC class II	0.000133926	32	2	2	21031	2/32	2/21031	HLA-DRB1/HLA-DRA
GO:0002501	query_1	GO:BP	peptide antigen assembly with MHC protein complex	0.000133926	32	3	17	21031	3/32	17/21031	HLA-DRB1/HLA-DRB5/HLA-DRA
GO:0034368	query_1	GO:BP	protein-lipid complex remodeling	0.000133926	16	3	33	21031	3/16	33/21031	APOE/APOC1/APOC2
GO:0034369	query_1	GO:BP	plasma lipoprotein particle remodeling	0.000133926	16	3	33	21031	3/16	33/21031	APOE/APOC1/APOC2
GO:0034377	query_1	GO:BP	plasma lipoprotein particle assembly	0.000133926	21	3	26	21031	3/21	26/21031	ABCA7/APOE/APOC1
GO:0055090	query_1	GO:BP	acylglycerol homeostasis	0.000133926	14	3	38	21031	3/14	38/21031	APOE/APOC2/APOC4
GO:0070328	query_1	GO:BP	triglyceride homeostasis	0.000133926	14	3	38	21031	3/14	38/21031	APOE/APOC2/APOC4
GO:1902959	query_1	GO:BP	regulation of aspartic-type endopeptidase activity involved in amyloid precursor protein catabolic process	0.000133926	6	2	8	21031	2/6	8/21031	PICALM/BIN1
GO:0030135	query_1	GO:CC	coated vesicle	0.000134669	34	6	312	22097	6/34	312/22097	PICALM/HBEGF/APOE/HLA-DRB1/HLA-DRB5/HLA-DRA
GO:1905245	query_1	GO:BP	regulation of aspartic-type peptidase activity	0.000141941	6	2	9	21031	2/6	9/21031	PICALM/BIN1
GO:0034367	query_1	GO:BP	protein-containing complex remodeling	0.000144094	16	3	36	21031	3/16	36/21031	APOE/APOC1/APOC2
GO:0030659	query_1	GO:CC	cytoplasmic vesicle membrane	0.000153822	48	12	1226	22097	12/48	1226/22097	ABCA7/ATG16L1/TRIP11/HBEGF/APOE/BIN1/SORL1/SLC39A13/HLA-DQB1/HLA-DRB1/HLA-DRB5/HLA-DRA
GO:0001912	query_1	GO:BP	positive regulation of leukocyte mediated cytotoxicity	0.000160832	32	4	66	21031	4/32	66/21031	SPI1/NECTIN2/HLA-DRB1/HLA-DRA
GO:0015914	query_1	GO:BP	phospholipid transport	0.000160832	21	4	102	21031	4/21	102/21031	ABCA7/APOE/APOC1/APOC2
GO:0006869	query_1	GO:BP	lipid transport	0.000164021	21	6	435	21031	6/21	435/21031	ABCA7/APOE/APOC1/APOC4-APOC2/APOC2/APOC4
GO:0010915	query_1	GO:BP	regulation of very-low-density lipoprotein particle clearance	0.000164021	16	2	4	21031	2/16	4/21031	APOC1/APOC2
GO:0010916	query_1	GO:BP	negative regulation of very-low-density lipoprotein particle clearance	0.000164021	16	2	4	21031	2/16	4/21031	APOC1/APOC2
GO:0012506	query_1	GO:CC	vesicle membrane	0.000164716	48	12	1240	22097	12/48	1240/22097	ABCA7/ATG16L1/TRIP11/HBEGF/APOE/BIN1/SORL1/SLC39A13/HLA-DQB1/HLA-DRB1/HLA-DRB5/HLA-DRA
GO:0034381	query_1	GO:BP	plasma lipoprotein particle clearance	0.000173062	16	3	40	21031	3/16	40/21031	APOE/APOC1/APOC2
GO:0005768	query_1	GO:CC	endosome	0.000181619	48	11	1060	22097	11/48	1060/22097	ABCA7/PICALM/ATG16L1/APOE/BIN1/SORL1/HLA-DQB1/HLA-DRB1/HLA-DRB5/HLA-DRA/APOC2
GO:0005802	query_1	GO:CC	trans-Golgi network	0.000181619	44	6	264	22097	6/44	264/22097	SORL1/USP6NL/MS4A7/HLA-DRB1/HLA-DRB5/HLA-DRA
GO:0030139	query_1	GO:CC	endocytic vesicle	0.000181619	34	6	346	22097	6/34	346/22097	PICALM/HBEGF/APOE/HLA-DRB1/HLA-DRB5/HLA-DRA
GO:0030662	query_1	GO:CC	coated vesicle membrane	0.000181619	34	5	199	22097	5/34	199/22097	HBEGF/APOE/HLA-DRB1/HLA-DRB5/HLA-DRA
GO:0030666	query_1	GO:CC	endocytic vesicle membrane	0.000181619	34	5	200	22097	5/34	200/22097	HBEGF/APOE/HLA-DRB1/HLA-DRB5/HLA-DRA
GO:0030301	query_1	GO:BP	cholesterol transport	0.000198137	21	4	111	21031	4/21	111/21031	ABCA7/APOE/APOC1/APOC2
GO:0031343	query_1	GO:BP	positive regulation of cell killing	0.000210948	32	4	73	21031	4/32	73/21031	SPI1/NECTIN2/HLA-DRB1/HLA-DRA
GO:0032588	query_1	GO:CC	trans-Golgi network membrane	0.000222431	32	4	107	22097	4/32	107/22097	USP6NL/HLA-DRB1/HLA-DRB5/HLA-DRA
GO:0098576	query_1	GO:CC	lumenal side of membrane	0.000243268	32	3	36	22097	3/32	36/22097	HLA-DRB1/HLA-DRB5/HLA-DRA
GO:0010876	query_1	GO:BP	lipid localization	0.000256144	21	6	483	21031	6/21	483/21031	ABCA7/APOE/APOC1/APOC4-APOC2/APOC2/APOC4
GO:1902994	query_1	GO:BP	regulation of phospholipid efflux	0.000256144	21	2	4	21031	2/21	4/21031	ABCA7/APOE
GO:1902995	query_1	GO:BP	positive regulation of phospholipid efflux	0.000256144	21	2	4	21031	2/21	4/21031	ABCA7/APOE
GO:0030133	query_1	GO:CC	transport vesicle	0.000263113	44	7	432	22097	7/44	432/22097	PICALM/TRIP11/BIN1/SORL1/HLA-DRB1/HLA-DRB5/HLA-DRA
GO:0015918	query_1	GO:BP	sterol transport	0.00027292	21	4	124	21031	4/21	124/21031	ABCA7/APOE/APOC1/APOC2
GO:0019882	query_1	GO:BP	antigen processing and presentation	0.00027292	48	5	115	21031	5/48	115/21031	RELB/HLA-DQB1/HLA-DRB1/HLA-DRB5/HLA-DRA
GO:0097242	query_1	GO:BP	amyloid-beta clearance	0.000274072	21	3	37	21031	3/21	37/21031	ABCA7/PICALM/APOE
GO:0050865	query_1	GO:BP	regulation of cell activation	0.000312949	36	8	616	21031	8/36	616/21031	SPI1/CLPTM1/NECTIN2/APOE/INPP5D/HLA-DRB1/HLA-DRB5/HLA-DRA
REAC:R-HSA-174824	query_1	REAC	Plasma lipoprotein assembly, remodeling, and clearance	0.000346049	16	4	71	10842	4/16	71/10842	APOE/APOC1/APOC2/APOC4
GO:0032368	query_1	GO:BP	regulation of lipid transport	0.000351268	21	4	134	21031	4/21	134/21031	ABCA7/APOE/APOC1/APOC2
GO:0019886	query_1	GO:BP	antigen processing and presentation of exogenous peptide antigen via MHC class II	0.000406618	32	3	28	21031	3/32	28/21031	HLA-DRB1/HLA-DRB5/HLA-DRA
GO:0001910	query_1	GO:BP	regulation of leukocyte mediated cytotoxicity	0.000420537	32	4	91	21031	4/32	91/21031	SPI1/NECTIN2/HLA-DRB1/HLA-DRA
GO:0060696	query_1	GO:BP	regulation of phospholipid catabolic process	0.00043727	16	2	7	21031	2/16	7/21031	APOC1/APOC2
GO:0015748	query_1	GO:BP	organophosphate ester transport	0.000567907	21	4	154	21031	4/21	154/21031	ABCA7/APOE/APOC1/APOC2
GO:0002495	query_1	GO:BP	antigen processing and presentation of peptide antigen via MHC class II	0.000572893	32	3	32	21031	3/32	32/21031	HLA-DRB1/HLA-DRB5/HLA-DRA
GO:0031341	query_1	GO:BP	regulation of cell killing	0.000693213	32	4	105	21031	4/32	105/21031	SPI1/NECTIN2/HLA-DRB1/HLA-DRA
GO:0005769	query_1	GO:CC	early endosome	0.000785438	23	5	429	22097	5/23	429/22097	ABCA7/PICALM/APOE/HLA-DRA/APOC2
GO:0005794	query_1	GO:CC	Golgi apparatus	0.000785438	32	10	1629	22097	10/32	1629/22097	ABCA7/PICALM/TRIP11/APOE/USP6NL/SLC39A13/MS4A7/HLA-DRB1/HLA-DRB5/HLA-DRA
GO:0034384	query_1	GO:BP	high-density lipoprotein particle clearance	0.000812347	14	2	11	21031	2/14	11/21031	APOE/APOC2
GO:0001916	query_1	GO:BP	positive regulation of T cell mediated cytotoxicity	0.000902795	32	3	38	21031	3/32	38/21031	NECTIN2/HLA-DRB1/HLA-DRA
GO:0002478	query_1	GO:BP	antigen processing and presentation of exogenous peptide antigen	0.000902795	32	3	38	21031	3/32	38/21031	HLA-DRB1/HLA-DRB5/HLA-DRA
GO:0034370	query_1	GO:BP	triglyceride-rich lipoprotein particle remodeling	0.000902795	14	2	12	21031	2/14	12/21031	APOE/APOC2
GO:0034372	query_1	GO:BP	very-low-density lipoprotein particle remodeling	0.000902795	14	2	12	21031	2/14	12/21031	APOE/APOC2
GO:1900223	query_1	GO:BP	positive regulation of amyloid-beta clearance	0.000902795	21	2	8	21031	2/21	8/21031	ABCA7/APOE
GO:0002696	query_1	GO:BP	positive regulation of leukocyte activation	0.000911502	36	6	354	21031	6/36	354/21031	SPI1/NECTIN2/INPP5D/HLA-DRB1/HLA-DRB5/HLA-DRA
GO:0002347	query_1	GO:BP	response to tumor cell	0.000913228	32	3	39	21031	3/32	39/21031	SPI1/NECTIN2/HLA-DRB1
GO:0010985	query_1	GO:BP	negative regulation of lipoprotein particle clearance	0.000936789	16	2	11	21031	2/16	11/21031	APOC1/APOC2
GO:0045619	query_1	GO:BP	regulation of lymphocyte differentiation	0.000936789	36	5	213	21031	5/36	213/21031	SPI1/CLPTM1/INPP5D/HLA-DRB1/HLA-DRA
GO:0012507	query_1	GO:CC	ER to Golgi transport vesicle membrane	0.000951589	32	3	59	22097	3/32	59/22097	HLA-DRB1/HLA-DRB5/HLA-DRA
GO:0023026	query_1	GO:MF	MHC class II protein complex binding	0.00101745	32	3	24	20212	3/32	24/20212	HLA-DRB1/HLA-DRB5/HLA-DRA
GO:0048156	query_1	GO:MF	tau protein binding	0.00101745	47	4	43	20212	4/47	43/20212	MARK4/PICALM/APOE/BIN1
GO:0060228	query_1	GO:MF	phosphatidylcholine-sterol O-acyltransferase activator activity	0.00101745	16	2	6	20212	2/16	6/20212	APOE/APOC1
GO:0006898	query_1	GO:BP	receptor-mediated endocytosis	0.00108117	16	4	256	21031	4/16	256/21031	PICALM/APOE/APOC1/APOC2
GO:0050867	query_1	GO:BP	positive regulation of cell activation	0.00109028	36	6	371	21031	6/36	371/21031	SPI1/NECTIN2/INPP5D/HLA-DRB1/HLA-DRB5/HLA-DRA
GO:0051004	query_1	GO:BP	regulation of lipoprotein lipase activity	0.00109028	16	2	12	21031	2/16	12/21031	APOC1/APOC2
GO:0030658	query_1	GO:CC	transport vesicle membrane	0.00109863	44	5	235	22097	5/44	235/22097	BIN1/SORL1/HLA-DRB1/HLA-DRB5/HLA-DRA
GO:0098791	query_1	GO:CC	Golgi apparatus subcompartment	0.00113125	44	6	384	22097	6/44	384/22097	SORL1/USP6NL/MS4A7/HLA-DRB1/HLA-DRB5/HLA-DRA
GO:0002694	query_1	GO:BP	regulation of leukocyte activation	0.00117781	36	7	561	21031	7/36	561/21031	SPI1/CLPTM1/NECTIN2/INPP5D/HLA-DRB1/HLA-DRB5/HLA-DRA
GO:0032372	query_1	GO:BP	negative regulation of sterol transport	0.00122525	16	2	13	21031	2/16	13/21031	APOC1/APOC2
GO:0032375	query_1	GO:BP	negative regulation of cholesterol transport	0.00122525	16	2	13	21031	2/16	13/21031	APOC1/APOC2
GO:0032829	query_1	GO:BP	regulation of CD4-positive, CD25-positive, alpha-beta regulatory T cell differentiation	0.00132957	32	2	7	21031	2/32	7/21031	HLA-DRB1/HLA-DRA
GO:0032831	query_1	GO:BP	positive regulation of CD4-positive, CD25-positive, alpha-beta regulatory T cell differentiation	0.00132957	32	2	7	21031	2/32	7/21031	HLA-DRB1/HLA-DRA
GO:0001909	query_1	GO:BP	leukocyte mediated cytotoxicity	0.00133914	32	4	133	21031	4/32	133/21031	SPI1/NECTIN2/HLA-DRB1/HLA-DRA
GO:0001914	query_1	GO:BP	regulation of T cell mediated cytotoxicity	0.00133914	32	3	47	21031	3/32	47/21031	NECTIN2/HLA-DRB1/HLA-DRA
GO:0006897	query_1	GO:BP	endocytosis	0.00133914	21	6	704	21031	6/21	704/21031	ABCA7/PICALM/APOE/APOC1/BIN1/APOC2
GO:0019884	query_1	GO:BP	antigen processing and presentation of exogenous antigen	0.00133914	32	3	47	21031	3/32	47/21031	HLA-DRB1/HLA-DRB5/HLA-DRA
REAC:R-HSA-202424	query_1	REAC	Downstream TCR signaling	0.00139072	62	6	98	10842	6/62	98/10842	PSMC3/INPP5D/UBE2N/HLA-DRB1/HLA-DRB5/HLA-DRA
REAC:R-HSA-8866423	query_1	REAC	VLDL assembly	0.00139072	16	2	5	10842	2/16	5/10842	APOC1/APOC4
REAC:R-HSA-8964043	query_1	REAC	Plasma lipoprotein clearance	0.00139072	16	3	36	10842	3/16	36/10842	APOE/APOC1/APOC4
KEGG:05310	query_1	KEGG	Asthma	0.00140995	48	4	27	8484	4/48	27/8484	HLA-DQB1/HLA-DRB1/HLA-DRB5/HLA-DRA
GO:0045833	query_1	GO:BP	negative regulation of lipid metabolic process	0.00144669	16	3	99	21031	3/16	99/21031	APOE/APOC1/APOC2
REAC:R-HSA-202430	query_1	REAC	Translocation of ZAP-70 to Immunological synapse	0.00153761	32	3	20	10842	3/32	20/10842	HLA-DRB1/HLA-DRB5/HLA-DRA
GO:0000421	query_1	GO:CC	autophagosome membrane	0.00160715	42	3	55	22097	3/42	55/22097	ATG16L1/HLA-DRB1/HLA-DRA
GO:0006641	query_1	GO:BP	triglyceride metabolic process	0.00161861	16	3	104	21031	3/16	104/21031	APOE/APOC1/APOC2
GO:0034380	query_1	GO:BP	high-density lipoprotein particle assembly	0.00161861	21	2	12	21031	2/21	12/21031	ABCA7/APOE
GO:0043691	query_1	GO:BP	reverse cholesterol transport	0.00161861	14	2	18	21031	2/14	18/21031	APOE/APOC2
REAC:R-HSA-8964046	query_1	REAC	VLDL clearance	0.00162111	16	2	6	10842	2/16	6/10842	APOC1/APOC4
GO:0034375	query_1	GO:BP	high-density lipoprotein particle remodeling	0.00164983	16	2	16	21031	2/16	16/21031	APOE/APOC1
GO:0023023	query_1	GO:MF	MHC protein complex binding	0.00165192	32	3	33	20212	3/32	33/20212	HLA-DRB1/HLA-DRB5/HLA-DRA
KEGG:05330	query_1	KEGG	Allograft rejection	0.00169676	48	4	34	8484	4/48	34/8484	HLA-DQB1/HLA-DRB1/HLA-DRB5/HLA-DRA
KEGG:05332	query_1	KEGG	Graft-versus-host disease	0.00169676	48	4	37	8484	4/48	37/8484	HLA-DQB1/HLA-DRB1/HLA-DRB5/HLA-DRA
GO:0002705	query_1	GO:BP	positive regulation of leukocyte mediated immunity	0.00173704	32	4	146	21031	4/32	146/21031	SPI1/NECTIN2/HLA-DRB1/HLA-DRA
KEGG:04940	query_1	KEGG	Type I diabetes mellitus	0.00173914	48	4	40	8484	4/48	40/8484	HLA-DQB1/HLA-DRB1/HLA-DRB5/HLA-DRA
GO:0001775	query_1	GO:BP	cell activation	0.00174623	36	9	1092	21031	9/36	1092/21031	SPI1/CLPTM1/RELB/NECTIN2/APOE/INPP5D/HLA-DRB1/HLA-DRB5/HLA-DRA
KEGG:04672	query_1	KEGG	Intestinal immune network for IgA production	0.00177159	48	4	44	8484	4/48	44/8484	HLA-DQB1/HLA-DRB1/HLA-DRB5/HLA-DRA
KEGG:04979	query_1	KEGG	Cholesterol metabolism	0.00177159	16	3	51	8484	3/16	51/8484	APOE/APOC1/APOC2
GO:0017053	query_1	GO:CC	transcription repressor complex	0.00178077	6	2	77	22097	2/6	77/22097	RELB/BIN1
GO:0044754	query_1	GO:CC	autolysosome	0.00178077	32	2	14	22097	2/32	14/22097	HLA-DRB1/HLA-DRA
GO:0045621	query_1	GO:BP	positive regulation of lymphocyte differentiation	0.00182346	36	4	132	21031	4/36	132/21031	SPI1/INPP5D/HLA-DRB1/HLA-DRA
GO:0048259	query_1	GO:BP	regulation of receptor-mediated endocytosis	0.00182346	16	3	110	21031	3/16	110/21031	PICALM/APOC1/APOC2
REAC:R-HSA-202427	query_1	REAC	Phosphorylation of CD3 and TCR zeta chains	0.00189948	32	3	23	10842	3/32	23/10842	HLA-DRB1/HLA-DRB5/HLA-DRA
GO:0001913	query_1	GO:BP	T cell mediated cytotoxicity	0.00191573	32	3	55	21031	3/32	55/21031	NECTIN2/HLA-DRB1/HLA-DRA
GO:0043382	query_1	GO:BP	positive regulation of memory T cell differentiation	0.00191573	32	2	9	21031	2/32	9/21031	HLA-DRB1/HLA-DRA
GO:0042277	query_1	GO:MF	peptide binding	0.00196805	55	7	327	20212	7/55	327/20212	PICALM/PFDN1/APOE/SORL1/HLA-DRB1/HLA-DRB5/HLA-DRA
REAC:R-HSA-389948	query_1	REAC	PD-1 signaling	0.00196953	32	3	24	10842	3/32	24/10842	HLA-DRB1/HLA-DRB5/HLA-DRA
GO:0010008	query_1	GO:CC	endosome membrane	0.00197936	48	7	567	22097	7/48	567/22097	ABCA7/ATG16L1/SORL1/HLA-DQB1/HLA-DRB1/HLA-DRB5/HLA-DRA
GO:0030098	query_1	GO:BP	lymphocyte differentiation	0.00199478	36	6	434	21031	6/36	434/21031	SPI1/CLPTM1/RELB/INPP5D/HLA-DRB1/HLA-DRA
GO:0090207	query_1	GO:BP	regulation of triglyceride metabolic process	0.00199478	44	3	41	21031	3/44	41/21031	APOE/SORL1/APOC2
GO:2001140	query_1	GO:BP	positive regulation of phospholipid transport	0.00199478	21	2	14	21031	2/21	14/21031	ABCA7/APOE
GO:0030217	query_1	GO:BP	T cell differentiation	0.00215401	32	5	308	21031	5/32	308/21031	SPI1/CLPTM1/RELB/HLA-DRB1/HLA-DRA
GO:0051129	query_1	GO:BP	negative regulation of cellular component organization	0.00215401	55	9	719	21031	9/55	719/21031	CNN2/ABCA7/PICALM/PFDN1/APOE/APOC1/SORL1/ZNF296/APOC2
REAC:R-HSA-202403	query_1	REAC	TCR signaling	0.00220738	62	6	120	10842	6/62	120/10842	PSMC3/INPP5D/UBE2N/HLA-DRB1/HLA-DRB5/HLA-DRA
REAC:R-HSA-8963888	query_1	REAC	Chylomicron assembly	0.00220738	14	2	10	10842	2/14	10/10842	APOE/APOC2
REAC:R-HSA-8963901	query_1	REAC	Chylomicron remodeling	0.00220738	14	2	10	10842	2/14	10/10842	APOE/APOC2
REAC:R-HSA-8964058	query_1	REAC	HDL remodeling	0.00220738	14	2	9	10842	2/14	9/10842	APOE/APOC2
KEGG:05320	query_1	KEGG	Autoimmune thyroid disease	0.00221959	48	4	49	8484	4/48	49/8484	HLA-DQB1/HLA-DRB1/HLA-DRB5/HLA-DRA
GO:2001138	query_1	GO:BP	regulation of phospholipid transport	0.00222255	21	2	15	21031	2/21	15/21031	ABCA7/APOE
GO:0002361	query_1	GO:BP	CD4-positive, CD25-positive, alpha-beta regulatory T cell differentiation	0.0022282	32	2	10	21031	2/32	10/21031	HLA-DRB1/HLA-DRA
GO:0042605	query_1	GO:MF	peptide antigen binding	0.00229489	32	3	42	20212	3/32	42/20212	HLA-DRB1/HLA-DRB5/HLA-DRA
GO:0016042	query_1	GO:BP	lipid catabolic process	0.00232368	16	4	344	21031	4/16	344/21031	APOE/APOC1/APOC4-APOC2/APOC2
GO:0044092	query_1	GO:BP	negative regulation of molecular function	0.00232368	16	5	672	21031	5/16	672/21031	SPI1/PICALM/APOE/APOC1/BIN1
GO:0051239	query_1	GO:BP	regulation of multicellular organismal process	0.00232368	23	11	2955	21031	11/23	2955/21031	ABCA7/SPI1/CLPTM1/RELB/NECTIN2/APOE/APOC1/BIN1/HLA-DRB5/HLA-DRA/APOC2
GO:0051241	query_1	GO:BP	negative regulation of multicellular organismal process	0.00232368	16	6	1110	21031	6/16	1110/21031	SPI1/RELB/APOE/APOC1/BIN1/APOC2
GO:0061024	query_1	GO:BP	membrane organization	0.00232368	21	6	815	21031	6/21	815/21031	ABCA7/PICALM/NECTIN2/APOE/TOMM40/BIN1
GO:0050778	query_1	GO:BP	positive regulation of immune response	0.00233931	69	10	718	21031	10/69	718/21031	MARK4/SPI1/NECTIN2/ARRB2/OTULIN/INPP5D/UBE2N/HLA-DRB1/HLA-DRB5/HLA-DRA
GO:0010984	query_1	GO:BP	regulation of lipoprotein particle clearance	0.00235221	16	2	21	21031	2/16	21/21031	APOC1/APOC2
WP:WP430	query_1	WP	Statin inhibition of cholesterol production	0.00243916	16	3	31	8286	3/16	31/8286	APOE/APOC1/APOC2
WP:WP5323	query_1	WP	Fatty Acids and Lipoproteins Transport in Hepatocytes	0.00243916	16	3	35	8286	3/16	35/8286	APOE/APOC1/APOC2
GO:0060987	query_1	GO:CC	lipid tube	0.00245039	6	1	1	22097	1/6	1/22097	BIN1
GO:0070381	query_1	GO:CC	endosome to plasma membrane transport vesicle	0.00245039	3	1	2	22097	1/3	2/22097	PICALM
GO:0030134	query_1	GO:CC	COPII-coated ER to Golgi transport vesicle	0.00253598	32	3	89	22097	3/32	89/22097	HLA-DRB1/HLA-DRB5/HLA-DRA
GO:0001540	query_1	GO:MF	amyloid-beta binding	0.00254106	55	4	84	20212	4/55	84/20212	PICALM/PFDN1/APOE/SORL1
GO:0008047	query_1	GO:MF	enzyme activator activity	0.00254106	63	9	585	20212	9/63	585/20212	MADD/HBEGF/APOE/APOC1/USP6NL/UBE2N/ARHGAP45/APOC4-APOC2/APOC2
GO:0032395	query_1	GO:MF	MHC class II receptor activity	0.00254106	32	2	8	20212	2/32	8/20212	HLA-DRB1/HLA-DRA
GO:0051020	query_1	GO:MF	GTPase binding	0.00254106	44	6	317	20212	6/44	317/20212	PICALM/ATG16L1/TRIP11/BIN1/SORL1/USP6NL
GO:0055102	query_1	GO:MF	lipase inhibitor activity	0.00254106	16	2	16	20212	2/16	16/20212	APOC1/APOC2
GO:0006639	query_1	GO:BP	acylglycerol metabolic process	0.0026297	16	3	132	21031	3/16	132/21031	APOE/APOC1/APOC2
GO:0006638	query_1	GO:BP	neutral lipid metabolic process	0.00264112	16	3	133	21031	3/16	133/21031	APOE/APOC1/APOC2
GO:0050776	query_1	GO:BP	regulation of immune response	0.00264112	69	11	881	21031	11/69	881/21031	MARK4/SPI1/NECTIN2/APOE/ARRB2/OTULIN/INPP5D/UBE2N/HLA-DRB1/HLA-DRB5/HLA-DRA
GO:0002711	query_1	GO:BP	positive regulation of T cell mediated immunity	0.00275467	32	3	66	21031	3/32	66/21031	NECTIN2/HLA-DRB1/HLA-DRA
GO:0051234	query_1	GO:BP	establishment of localization	0.00276321	16	11	4881	21031	11/16	4881/21031	SPI1/PICALM/NECTIN2/APOE/TOMM40/APOC1/BIN1/SLC39A13/APOC4-APOC2/APOC2/APOC4
GO:0097753	query_1	GO:BP	membrane bending	0.00276637	3	1	1	21031	1/3	1/21031	PICALM
GO:1902962	query_1	GO:BP	regulation of metalloendopeptidase activity involved in amyloid precursor protein catabolic process	0.00276637	3	1	1	21031	1/3	1/21031	PICALM
GO:1902963	query_1	GO:BP	negative regulation of metalloendopeptidase activity involved in amyloid precursor protein catabolic process	0.00276637	3	1	1	21031	1/3	1/21031	PICALM
GO:1900221	query_1	GO:BP	regulation of amyloid-beta clearance	0.002767	21	2	18	21031	2/21	18/21031	ABCA7/APOE
GO:0043380	query_1	GO:BP	regulation of memory T cell differentiation	0.00279585	32	2	12	21031	2/32	12/21031	HLA-DRB1/HLA-DRA
GO:0033218	query_1	GO:MF	amide binding	0.00283052	55	7	398	20212	7/55	398/20212	PICALM/PFDN1/APOE/SORL1/HLA-DRB1/HLA-DRB5/HLA-DRA
GO:0048002	query_1	GO:BP	antigen processing and presentation of peptide antigen	0.00283505	32	3	68	21031	3/32	68/21031	HLA-DRB1/HLA-DRB5/HLA-DRA
GO:0000139	query_1	GO:CC	Golgi membrane	0.00284991	44	7	671	22097	7/44	671/22097	ABCA7/TRIP11/SORL1/SLC39A13/HLA-DRB1/HLA-DRB5/HLA-DRA
GO:0009986	query_1	GO:CC	cell surface	0.00284991	44	8	903	22097	8/44	903/22097	ABCA7/PICALM/CLPTM1/HBEGF/NECTIN2/SORL1/HLA-DRB1/HLA-DRA
GO:0012505	query_1	GO:CC	endomembrane system	0.00284991	44	20	4777	22097	20/44	4777/22097	NUP160/CNN2/ABCA7/PICALM/ATG16L1/TRIP11/CLPTM1/APOE/APOC1/BIN1/SORL1/USP6NL/SLC39A13/PSMC3/MS4A7/ARHGAP45/HLA-DRB1/HLA-DRB5/HLA-DRA/APOC2
GO:0031982	query_1	GO:CC	vesicle	0.00284991	44	18	4004	22097	18/44	4004/22097	CNN2/ABCA7/PICALM/ATG16L1/TRIP11/HBEGF/NECTIN2/APOE/BIN1/SORL1/USP6NL/SLC39A13/PSMC3/ARHGAP45/HLA-DRB1/HLA-DRB5/HLA-DRA/APOC2
GO:0071159	query_1	GO:CC	NF-kappaB complex	0.00284991	2	1	4	22097	1/2	4/22097	RELB
GO:0019828	query_1	GO:MF	aspartic-type endopeptidase inhibitor activity	0.0028709	44	2	8	20212	2/44	8/20212	BIN1/SORL1
GO:0030276	query_1	GO:MF	clathrin binding	0.0028709	6	2	58	20212	2/6	58/20212	PICALM/BIN1
GO:0042608	query_1	GO:MF	T cell receptor binding	0.0028709	32	2	11	20212	2/32	11/20212	HLA-DRB1/HLA-DRA
GO:0050750	query_1	GO:MF	low-density lipoprotein particle receptor binding	0.0028709	14	2	24	20212	2/14	24/20212	PICALM/APOE
GO:0055088	query_1	GO:BP	lipid homeostasis	0.00287721	14	3	162	21031	3/14	162/21031	APOE/APOC2/APOC4
WP:WP4884	query_1	WP	Pathogenesis of SARS CoV 2 mediated by nsp9 nsp10 complex	0.00289879	32	3	21	8286	3/32	21/8286	HLA-DRB1/HLA-DRB5/HLA-DRA
GO:1903131	query_1	GO:BP	mononuclear cell differentiation	0.00290259	36	6	484	21031	6/36	484/21031	SPI1/CLPTM1/RELB/INPP5D/HLA-DRB1/HLA-DRA
GO:0045321	query_1	GO:BP	leukocyte activation	0.00292785	36	8	946	21031	8/36	946/21031	SPI1/CLPTM1/RELB/NECTIN2/INPP5D/HLA-DRB1/HLA-DRB5/HLA-DRA
GO:1905954	query_1	GO:BP	positive regulation of lipid localization	0.00292785	21	3	107	21031	3/21	107/21031	ABCA7/APOE/APOC4
GO:0005770	query_1	GO:CC	late endosome	0.0029831	44	5	314	22097	5/44	314/22097	APOE/SORL1/HLA-DRB1/HLA-DRB5/HLA-DRA
GO:0010561	query_1	GO:BP	negative regulation of glycoprotein biosynthetic process	0.00298347	34	2	12	21031	2/34	12/21031	ABCA7/HBEGF
GO:0015850	query_1	GO:BP	organic hydroxy compound transport	0.00298347	21	4	286	21031	4/21	286/21031	ABCA7/APOE/APOC1/APOC2
GO:0042110	query_1	GO:BP	T cell activation	0.00298347	32	6	555	21031	6/32	555/21031	SPI1/CLPTM1/RELB/HLA-DRB1/HLA-DRB5/HLA-DRA
GO:0031902	query_1	GO:CC	late endosome membrane	0.0030428	44	4	175	22097	4/44	175/22097	SORL1/HLA-DRB1/HLA-DRB5/HLA-DRA
GO:0043379	query_1	GO:BP	memory T cell differentiation	0.00304515	32	2	13	21031	2/32	13/21031	HLA-DRB1/HLA-DRA
GO:0048488	query_1	GO:BP	synaptic vesicle endocytosis	0.00304515	6	2	72	21031	2/6	72/21031	PICALM/BIN1
GO:0140238	query_1	GO:BP	presynaptic endocytosis	0.00308337	6	2	73	21031	2/6	73/21031	PICALM/BIN1
WP:WP3601	query_1	WP	Lipid particles composition	0.00310164	14	2	10	8286	2/14	10/8286	APOE/APOC2
WP:WP3926	query_1	WP	ApoE and miR 146 in inflammation and atherosclerosis	0.00310164	14	2	9	8286	2/14	9/8286	SPI1/APOE
GO:0005767	query_1	GO:CC	secondary lysosome	0.00310348	32	2	21	22097	2/32	21/22097	HLA-DRB1/HLA-DRA
GO:0051249	query_1	GO:BP	regulation of lymphocyte activation	0.00312133	36	6	497	21031	6/36	497/21031	SPI1/CLPTM1/INPP5D/HLA-DRB1/HLA-DRB5/HLA-DRA
GO:0042093	query_1	GO:BP	T-helper cell differentiation	0.00318208	32	3	73	21031	3/32	73/21031	RELB/HLA-DRB1/HLA-DRA
GO:0043086	query_1	GO:BP	negative regulation of catalytic activity	0.00321269	16	4	396	21031	4/16	396/21031	PICALM/APOE/APOC1/BIN1
GO:0016032	query_1	GO:BP	viral process	0.00331775	42	6	429	21031	6/42	429/21031	ATG16L1/NECTIN2/APOE/USP6NL/PSMC3/HLA-DRB1
GO:0002294	query_1	GO:BP	CD4-positive, alpha-beta T cell differentiation involved in immune response	0.00334204	32	3	75	21031	3/32	75/21031	RELB/HLA-DRB1/HLA-DRA
GO:0010951	query_1	GO:BP	negative regulation of endopeptidase activity	0.00334204	6	2	78	21031	2/6	78/21031	PICALM/BIN1
GO:0090715	query_1	GO:BP	immunological memory formation process	0.00334204	32	2	14	21031	2/32	14/21031	HLA-DRB1/HLA-DRA
GO:0002287	query_1	GO:BP	alpha-beta T cell activation involved in immune response	0.00339984	32	3	76	21031	3/32	76/21031	RELB/HLA-DRB1/HLA-DRA
GO:0002293	query_1	GO:BP	alpha-beta T cell differentiation involved in immune response	0.00339984	32	3	76	21031	3/32	76/21031	RELB/HLA-DRB1/HLA-DRA
GO:0051251	query_1	GO:BP	positive regulation of lymphocyte activation	0.00339984	36	5	323	21031	5/36	323/21031	SPI1/INPP5D/HLA-DRB1/HLA-DRB5/HLA-DRA
GO:1902105	query_1	GO:BP	regulation of leukocyte differentiation	0.00339984	36	5	323	21031	5/36	323/21031	SPI1/CLPTM1/INPP5D/HLA-DRB1/HLA-DRA
GO:0032369	query_1	GO:BP	negative regulation of lipid transport	0.00345408	16	2	29	21031	2/16	29/21031	APOC1/APOC2
GO:0098657	query_1	GO:BP	import into cell	0.00345408	21	6	923	21031	6/21	923/21031	ABCA7/PICALM/APOE/APOC1/BIN1/APOC2
GO:0051240	query_1	GO:BP	positive regulation of multicellular organismal process	0.00353869	23	8	1637	21031	8/23	1637/21031	ABCA7/SPI1/NECTIN2/APOE/BIN1/HLA-DRB5/HLA-DRA/APOC2
GO:0002468	query_1	GO:BP	dendritic cell antigen processing and presentation	0.00354226	32	2	15	21031	2/32	15/21031	HLA-DRB1/HLA-DRA
GO:0002836	query_1	GO:BP	positive regulation of response to tumor cell	0.00354226	32	2	15	21031	2/32	15/21031	NECTIN2/HLA-DRB1
GO:0002839	query_1	GO:BP	positive regulation of immune response to tumor cell	0.00354226	32	2	15	21031	2/32	15/21031	NECTIN2/HLA-DRB1
GO:0019216	query_1	GO:BP	regulation of lipid metabolic process	0.00354226	21	4	310	21031	4/21	310/21031	ABCA7/APOE/APOC1/APOC2
GO:0036465	query_1	GO:BP	synaptic vesicle recycling	0.00354226	6	2	83	21031	2/6	83/21031	PICALM/BIN1
GO:0070325	query_1	GO:MF	lipoprotein particle receptor binding	0.00365291	14	2	29	20212	2/14	29/20212	PICALM/APOE
GO:0051346	query_1	GO:BP	negative regulation of hydrolase activity	0.00386075	16	3	167	21031	3/16	167/21031	PICALM/APOC1/BIN1
GO:0016192	query_1	GO:BP	vesicle-mediated transport	0.00392416	44	11	1547	21031	11/44	1547/21031	CNN2/ABCA7/SPI1/PICALM/TRIP11/APOE/APOC1/BIN1/SORL1/USP6NL/APOC2
GO:1903019	query_1	GO:BP	negative regulation of glycoprotein metabolic process	0.00392416	34	2	15	21031	2/34	15/21031	ABCA7/HBEGF
GO:0098894	query_1	GO:CC	extrinsic component of presynaptic endocytic zone membrane	0.00393931	3	1	4	22097	1/3	4/22097	PICALM
GO:0002292	query_1	GO:BP	T cell differentiation involved in immune response	0.00399751	32	3	84	21031	3/32	84/21031	RELB/HLA-DRB1/HLA-DRA
GO:0010466	query_1	GO:BP	negative regulation of peptidase activity	0.00399751	6	2	91	21031	2/6	91/21031	PICALM/BIN1
GO:0030097	query_1	GO:BP	hemopoiesis	0.00399751	38	8	965	21031	8/38	965/21031	CNN2/SPI1/PICALM/CLPTM1/RELB/INPP5D/HLA-DRB1/HLA-DRA
GO:0034249	query_1	GO:BP	negative regulation of amide metabolic process	0.00399751	44	4	151	21031	4/44	151/21031	ABCA7/APOE/BIN1/SORL1
GO:0050994	query_1	GO:BP	regulation of lipid catabolic process	0.00399751	44	3	61	21031	3/44	61/21031	APOC1/SORL1/APOC2
GO:1902107	query_1	GO:BP	positive regulation of leukocyte differentiation	0.00399751	36	4	187	21031	4/36	187/21031	SPI1/INPP5D/HLA-DRB1/HLA-DRA
GO:1902960	query_1	GO:BP	negative regulation of aspartic-type endopeptidase activity involved in amyloid precursor protein catabolic process	0.00399751	6	1	1	21031	1/6	1/21031	BIN1
GO:1903708	query_1	GO:BP	positive regulation of hemopoiesis	0.00399751	36	4	187	21031	4/36	187/21031	SPI1/INPP5D/HLA-DRB1/HLA-DRA
GO:1903946	query_1	GO:BP	negative regulation of ventricular cardiac muscle cell action potential	0.00399751	6	1	1	21031	1/6	1/21031	BIN1
GO:1905246	query_1	GO:BP	negative regulation of aspartic-type peptidase activity	0.00399751	6	1	1	21031	1/6	1/21031	BIN1
GO:0048584	query_1	GO:BP	positive regulation of response to stimulus	0.00407058	69	18	2274	21031	18/69	2274/21031	MARK4/ABCA7/SPI1/ATXN3/TSPAN14/MADD/HBEGF/PTK2B/NECTIN2/APOE/SORL1/ARRB2/OTULIN/INPP5D/UBE2N/HLA-DRB1/HLA-DRB5/HLA-DRA
GO:0046890	query_1	GO:BP	regulation of lipid biosynthetic process	0.00411999	16	3	176	21031	3/16	176/21031	APOE/APOC1/APOC2
GO:0010875	query_1	GO:BP	positive regulation of cholesterol efflux	0.00418318	21	2	26	21031	2/21	26/21031	ABCA7/APOE
REAC:R-HSA-202433	query_1	REAC	Generation of second messenger molecules	0.00428306	32	3	35	10842	3/32	35/10842	HLA-DRB1/HLA-DRB5/HLA-DRA
GO:0046649	query_1	GO:BP	lymphocyte activation	0.00428478	36	7	783	21031	7/36	783/21031	SPI1/CLPTM1/RELB/INPP5D/HLA-DRB1/HLA-DRB5/HLA-DRA
GO:0001906	query_1	GO:BP	cell killing	0.0042939	32	4	217	21031	4/32	217/21031	SPI1/NECTIN2/HLA-DRB1/HLA-DRA
GO:0098588	query_1	GO:CC	bounding membrane of organelle	0.00434559	66	16	2203	22097	16/66	2203/22097	ABCA7/ATXN3/ATG16L1/TRIP11/TSPAN14/HBEGF/APOE/TOMM40/BIN1/SORL1/MGAT4B/SLC39A13/HLA-DQB1/HLA-DRB1/HLA-DRB5/HLA-DRA
GO:0006810	query_1	GO:BP	transport	0.00436891	16	10	4350	21031	10/16	4350/21031	SPI1/PICALM/APOE/TOMM40/APOC1/BIN1/SLC39A13/APOC4-APOC2/APOC2/APOC4
GO:0010896	query_1	GO:BP	regulation of triglyceride catabolic process	0.00436891	44	2	13	21031	2/44	13/21031	SORL1/APOC2
GO:0046503	query_1	GO:BP	glycerolipid catabolic process	0.00436891	44	3	64	21031	3/44	64/21031	APOC1/SORL1/APOC2
GO:0090209	query_1	GO:BP	negative regulation of triglyceride metabolic process	0.00436891	44	2	13	21031	2/44	13/21031	APOE/SORL1
GO:0002682	query_1	GO:BP	regulation of immune system process	0.00438513	69	14	1512	21031	14/69	1512/21031	MARK4/CNN2/SPI1/CLPTM1/PTK2B/NECTIN2/APOE/ARRB2/OTULIN/INPP5D/UBE2N/HLA-DRB1/HLA-DRB5/HLA-DRA
GO:0090713	query_1	GO:BP	immunological memory process	0.00438513	32	2	18	21031	2/32	18/21031	HLA-DRB1/HLA-DRA
GO:1903725	query_1	GO:BP	regulation of phospholipid metabolic process	0.00438513	16	2	36	21031	2/16	36/21031	APOC1/APOC2
GO:1903828	query_1	GO:BP	negative regulation of protein localization	0.00438513	14	3	211	21031	3/14	211/21031	SPI1/PICALM/APOE
KEGG:05321	query_1	KEGG	Inflammatory bowel disease	0.00457999	48	4	62	8484	4/48	62/8484	HLA-DQB1/HLA-DRB1/HLA-DRB5/HLA-DRA
KEGG:05416	query_1	KEGG	Viral myocarditis	0.00457999	48	4	63	8484	4/48	63/8484	HLA-DQB1/HLA-DRB1/HLA-DRB5/HLA-DRA
GO:0097418	query_1	GO:CC	neurofibrillary tangle	0.00473811	3	1	5	22097	1/3	5/22097	PICALM
GO:0002274	query_1	GO:BP	myeloid leukocyte activation	0.00485222	13	3	238	21031	3/13	238/21031	SPI1/RELB/NECTIN2
GO:0045579	query_1	GO:BP	positive regulation of B cell differentiation	0.00485964	36	2	17	21031	2/36	17/21031	SPI1/INPP5D
GO:0050890	query_1	GO:BP	cognition	0.00485964	23	4	322	21031	4/23	322/21031	ABCA7/PICALM/APOE/HLA-DRA
GO:0032879	query_1	GO:BP	regulation of localization	0.00489416	16	7	2018	21031	7/16	2018/21031	SPI1/PICALM/APOE/APOC1/BIN1/APOC2/APOC4
GO:0043367	query_1	GO:BP	CD4-positive, alpha-beta T cell differentiation	0.00489416	32	3	94	21031	3/32	94/21031	RELB/HLA-DRB1/HLA-DRA
GO:0048878	query_1	GO:BP	chemical homeostasis	0.00489416	14	5	1031	21031	5/14	1031/21031	PICALM/APOE/SLC39A13/APOC2/APOC4
GO:0002709	query_1	GO:BP	regulation of T cell mediated immunity	0.0050208	32	3	95	21031	3/32	95/21031	NECTIN2/HLA-DRB1/HLA-DRA
GO:0002460	query_1	GO:BP	adaptive immune response based on somatic recombination of immune receptors built from immunoglobulin superfamily domains	0.00517714	36	5	375	21031	5/36	375/21031	RELB/NECTIN2/INPP5D/HLA-DRB1/HLA-DRA
GO:0002837	query_1	GO:BP	regulation of immune response to tumor cell	0.00517714	32	2	20	21031	2/32	20/21031	NECTIN2/HLA-DRB1
GO:0019058	query_1	GO:BP	viral life cycle	0.00519736	42	5	320	21031	5/42	320/21031	ATG16L1/NECTIN2/APOE/USP6NL/HLA-DRB1
GO:1904684	query_1	GO:BP	negative regulation of metalloendopeptidase activity	0.00521991	3	1	3	21031	1/3	3/21031	PICALM
GO:1905907	query_1	GO:BP	negative regulation of amyloid fibril formation	0.00528806	55	2	12	21031	2/55	12/21031	PFDN1/APOE
GO:0051336	query_1	GO:BP	regulation of hydrolase activity	0.0053045	6	3	604	21031	3/6	604/21031	PICALM/BIN1/APOC2
GO:1904177	query_1	GO:BP	regulation of adipose tissue development	0.0053045	44	2	15	21031	2/44	15/21031	SPI1/SORL1
GO:0051179	query_1	GO:BP	localization	0.00537665	16	11	5520	21031	11/16	5520/21031	SPI1/PICALM/NECTIN2/APOE/TOMM40/APOC1/BIN1/SLC39A13/APOC4-APOC2/APOC2/APOC4
GO:0045807	query_1	GO:BP	positive regulation of endocytosis	0.00541786	21	3	153	21031	3/21	153/21031	ABCA7/APOE/BIN1
GO:0002834	query_1	GO:BP	regulation of response to tumor cell	0.00546663	32	2	21	21031	2/32	21/21031	NECTIN2/HLA-DRB1
GO:0098888	query_1	GO:CC	extrinsic component of presynaptic membrane	0.00558019	3	1	6	22097	1/3	6/22097	PICALM
GO:0010902	query_1	GO:BP	positive regulation of very-low-density lipoprotein particle remodeling	0.00558954	5	1	2	21031	1/5	2/21031	APOC2
GO:0045655	query_1	GO:BP	regulation of monocyte differentiation	0.00559428	36	2	19	21031	2/36	19/21031	INPP5D/HLA-DRB1
GO:0002703	query_1	GO:BP	regulation of leukocyte mediated immunity	0.00564159	32	4	243	21031	4/32	243/21031	SPI1/NECTIN2/HLA-DRB1/HLA-DRA
GO:0042592	query_1	GO:BP	homeostatic process	0.00565535	14	6	1712	21031	6/14	1712/21031	SPI1/PICALM/APOE/SLC39A13/APOC2/APOC4
KEGG:04612	query_1	KEGG	Antigen processing and presentation	0.00583561	48	4	69	8484	4/48	69/8484	HLA-DQB1/HLA-DRB1/HLA-DRB5/HLA-DRA
GO:0042304	query_1	GO:BP	regulation of fatty acid biosynthetic process	0.00607056	16	2	45	21031	2/16	45/21031	APOC1/APOC2
GO:0002699	query_1	GO:BP	positive regulation of immune effector process	0.00618264	32	4	250	21031	4/32	250/21031	SPI1/NECTIN2/HLA-DRB1/HLA-DRA
KEGG:05140	query_1	KEGG	Leishmaniasis	0.00623541	48	4	72	8484	4/48	72/8484	HLA-DQB1/HLA-DRB1/HLA-DRB5/HLA-DRA
GO:1905953	query_1	GO:BP	negative regulation of lipid localization	0.00627992	16	2	46	21031	2/16	46/21031	APOC1/APOC2
GO:0106135	query_1	GO:BP	negative regulation of cardiac muscle cell contraction	0.00647253	6	1	2	21031	1/6	2/21031	BIN1
GO:0005667	query_1	GO:CC	transcription regulator complex	0.00651365	9	3	518	22097	3/9	518/22097	SPI1/RELB/BIN1
GO:0070374	query_1	GO:BP	positive regulation of ERK1 and ERK2 cascade	0.00655287	69	5	206	21031	5/69	206/21031	ABCA7/PTK2B/APOE/ARRB2/HLA-DRB1
KEGG:05169	query_1	KEGG	Epstein-Barr virus infection	0.00663436	48	6	198	8484	6/48	198/8484	RELB/PSMC3/HLA-DQB1/HLA-DRB1/HLA-DRB5/HLA-DRA
WP:WP4522	query_1	WP	Metabolic pathway of LDL HDL and TG including diseases	0.00665049	14	2	17	8286	2/14	17/8286	APOE/APOC2
WP:WP5304	query_1	WP	Cholesterol metabolism	0.00665049	16	3	72	8286	3/16	72/8286	APOE/APOC1/APOC2
GO:0002418	query_1	GO:BP	immune response to tumor cell	0.00670994	32	2	24	21031	2/32	24/21031	NECTIN2/HLA-DRB1
GO:0002483	query_1	GO:BP	antigen processing and presentation of endogenous peptide antigen	0.00670994	32	2	24	21031	2/32	24/21031	HLA-DRB1/HLA-DRA
GO:0002684	query_1	GO:BP	positive regulation of immune system process	0.00670994	69	11	1054	21031	11/69	1054/21031	MARK4/SPI1/PTK2B/NECTIN2/ARRB2/OTULIN/INPP5D/UBE2N/HLA-DRB1/HLA-DRB5/HLA-DRA
GO:0045591	query_1	GO:BP	positive regulation of regulatory T cell differentiation	0.00670994	32	2	24	21031	2/32	24/21031	HLA-DRB1/HLA-DRA
GO:0010874	query_1	GO:BP	regulation of cholesterol efflux	0.00672295	21	2	37	21031	2/21	37/21031	ABCA7/APOE
GO:0032373	query_1	GO:BP	positive regulation of sterol transport	0.00672295	21	2	37	21031	2/21	37/21031	ABCA7/APOE
GO:0032376	query_1	GO:BP	positive regulation of cholesterol transport	0.00672295	21	2	37	21031	2/21	37/21031	ABCA7/APOE
GO:0046814	query_1	GO:BP	coreceptor-mediated virion attachment to host cell	0.00672295	13	1	1	21031	1/13	1/21031	NECTIN2
GO:0002521	query_1	GO:BP	leukocyte differentiation	0.00672941	36	6	627	21031	6/36	627/21031	SPI1/CLPTM1/RELB/INPP5D/HLA-DRB1/HLA-DRA
GO:0051049	query_1	GO:BP	regulation of transport	0.00686562	21	7	1594	21031	7/21	1594/21031	ABCA7/SPI1/PICALM/APOE/APOC1/BIN1/APOC2
GO:0071831	query_1	GO:BP	intermediate-density lipoprotein particle clearance	0.00686562	14	1	1	21031	1/14	1/21031	APOE
GO:0090731	query_1	GO:BP	cellular response to very-low-density lipoprotein particle stimulus	0.00686562	14	1	1	21031	1/14	1/21031	APOE
GO:0150200	query_1	GO:BP	regulation of transport across blood-brain barrier	0.00686562	14	1	1	21031	1/14	1/21031	APOE
GO:0150201	query_1	GO:BP	positive regulation of transport across blood-brain barrier	0.00686562	14	1	1	21031	1/14	1/21031	APOE
GO:1903000	query_1	GO:BP	regulation of lipid transport across blood-brain barrier	0.00686562	14	1	1	21031	1/14	1/21031	APOE
GO:1903002	query_1	GO:BP	positive regulation of lipid transport across blood-brain barrier	0.00686562	14	1	1	21031	1/14	1/21031	APOE
GO:1905858	query_1	GO:BP	regulation of heparan sulfate proteoglycan binding	0.00686562	14	1	1	21031	1/14	1/21031	APOE
GO:1905860	query_1	GO:BP	positive regulation of heparan sulfate proteoglycan binding	0.00686562	14	1	1	21031	1/14	1/21031	APOE
GO:1905890	query_1	GO:BP	regulation of cellular response to very-low-density lipoprotein particle stimulus	0.00686562	14	1	1	21031	1/14	1/21031	APOE
GO:1903706	query_1	GO:BP	regulation of hemopoiesis	0.00705433	36	5	418	21031	5/36	418/21031	SPI1/CLPTM1/INPP5D/HLA-DRB1/HLA-DRA
GO:0008289	query_1	GO:MF	lipid binding	0.00707228	16	5	841	20212	5/16	841/20212	PICALM/APOE/APOC1/BIN1/APOC2
GO:0098835	query_1	GO:CC	presynaptic endocytic zone membrane	0.00717388	3	1	8	22097	1/3	8/22097	PICALM
GO:0002573	query_1	GO:BP	myeloid leukocyte differentiation	0.00719119	36	4	238	21031	4/36	238/21031	SPI1/RELB/INPP5D/HLA-DRB1
GO:0034371	query_1	GO:BP	chylomicron remodeling	0.00719119	5	1	3	21031	1/5	3/21031	APOC2
GO:0060697	query_1	GO:BP	positive regulation of phospholipid catabolic process	0.00719119	5	1	3	21031	1/5	3/21031	APOC2
GO:1904683	query_1	GO:BP	regulation of metalloendopeptidase activity	0.00719119	3	1	5	21031	1/3	5/21031	PICALM
GO:0050852	query_1	GO:BP	T cell receptor signaling pathway	0.00740129	62	4	138	21031	4/62	138/21031	NECTIN2/INPP5D/UBE2N/HLA-DRB1
GO:0010900	query_1	GO:BP	negative regulation of phosphatidylcholine catabolic process	0.00757111	16	1	1	21031	1/16	1/21031	APOC1
GO:2000008	query_1	GO:BP	regulation of protein localization to cell surface	0.00757111	21	2	41	21031	2/21	41/21031	ABCA7/PICALM
GO:0005765	query_1	GO:CC	lysosomal membrane	0.00761027	59	6	446	22097	6/59	446/22097	ATXN3/ATG16L1/HLA-DQB1/HLA-DRB1/HLA-DRB5/HLA-DRA
GO:0098852	query_1	GO:CC	lytic vacuole membrane	0.00761027	59	6	446	22097	6/59	446/22097	ATXN3/ATG16L1/HLA-DQB1/HLA-DRB1/HLA-DRB5/HLA-DRA
GO:0098833	query_1	GO:CC	presynaptic endocytic zone	0.0076599	3	1	9	22097	1/3	9/22097	PICALM
GO:0035710	query_1	GO:BP	CD4-positive, alpha-beta T cell activation	0.00766737	32	3	119	21031	3/32	119/21031	RELB/HLA-DRB1/HLA-DRA
GO:0043410	query_1	GO:BP	positive regulation of MAPK cascade	0.00766737	69	7	461	21031	7/69	461/21031	ABCA7/SPI1/MADD/PTK2B/APOE/ARRB2/HLA-DRB1
GO:0034360	query_1	GO:CC	chylomicron remnant	0.00768367	14	1	2	22097	1/14	2/22097	APOE
GO:0034365	query_1	GO:CC	discoidal high-density lipoprotein particle	0.00768367	14	1	2	22097	1/14	2/22097	APOE
GO:0009395	query_1	GO:BP	phospholipid catabolic process	0.0076979	16	2	55	21031	2/16	55/21031	APOC1/APOC2
GO:1905906	query_1	GO:BP	regulation of amyloid fibril formation	0.0076979	55	2	16	21031	2/55	16/21031	PFDN1/APOE
GO:0002824	query_1	GO:BP	positive regulation of adaptive immune response based on somatic recombination of immune receptors built from immunoglobulin superfamily domains	0.00775472	32	3	120	21031	3/32	120/21031	NECTIN2/HLA-DRB1/HLA-DRA
GO:0002757	query_1	GO:BP	immune response-activating signaling pathway	0.00788918	69	7	465	21031	7/69	465/21031	MARK4/NECTIN2/ARRB2/OTULIN/INPP5D/UBE2N/HLA-DRB1
GO:0051055	query_1	GO:BP	negative regulation of lipid biosynthetic process	0.00788918	16	2	56	21031	2/16	56/21031	APOE/APOC1
GO:0008021	query_1	GO:CC	synaptic vesicle	0.00794216	6	2	213	22097	2/6	213/22097	PICALM/BIN1
GO:0019898	query_1	GO:CC	extrinsic component of membrane	0.00794216	6	2	212	22097	2/6	212/22097	PICALM/BIN1
GO:0002286	query_1	GO:BP	T cell activation involved in immune response	0.00803213	32	3	122	21031	3/32	122/21031	RELB/HLA-DRB1/HLA-DRA
GO:0005776	query_1	GO:CC	autophagosome	0.00805871	42	3	116	22097	3/42	116/22097	ATG16L1/HLA-DRB1/HLA-DRA
GO:0034248	query_1	GO:BP	regulation of amide metabolic process	0.00809009	21	4	439	21031	4/21	439/21031	ABCA7/PICALM/APOE/BIN1
GO:0043314	query_1	GO:BP	negative regulation of neutrophil degranulation	0.00809009	9	1	2	21031	1/9	2/21031	SPI1
GO:0060988	query_1	GO:BP	lipid tube assembly	0.00809009	6	1	3	21031	1/6	3/21031	BIN1
GO:1905049	query_1	GO:BP	negative regulation of metallopeptidase activity	0.00809009	3	1	6	21031	1/3	6/21031	PICALM
GO:0002456	query_1	GO:BP	T cell mediated immunity	0.00821093	32	3	124	21031	3/32	124/21031	NECTIN2/HLA-DRB1/HLA-DRA
GO:0002708	query_1	GO:BP	positive regulation of lymphocyte mediated immunity	0.00821093	32	3	124	21031	3/32	124/21031	NECTIN2/HLA-DRB1/HLA-DRA
GO:0046632	query_1	GO:BP	alpha-beta T cell differentiation	0.00836958	32	3	125	21031	3/32	125/21031	RELB/HLA-DRB1/HLA-DRA
GO:0048468	query_1	GO:BP	cell development	0.00837737	38	13	2819	21031	13/38	2819/21031	CNN2/SPI1/PICALM/TRIP11/CLPTM1/RELB/NECTIN2/APOE/BIN1/INPP5D/ZNF296/HLA-DRB1/HLA-DRA
GO:0002821	query_1	GO:BP	positive regulation of adaptive immune response	0.00849497	32	3	126	21031	3/32	126/21031	NECTIN2/HLA-DRB1/HLA-DRA
GO:0005543	query_1	GO:MF	phospholipid binding	0.00851874	16	4	483	20212	4/16	483/20212	PICALM/APOE/APOC1/BIN1
GO:0010720	query_1	GO:BP	positive regulation of cell development	0.00882537	36	5	450	21031	5/36	450/21031	SPI1/BIN1/INPP5D/HLA-DRB1/HLA-DRA
GO:0150093	query_1	GO:BP	amyloid-beta clearance by transcytosis	0.0091331	3	1	7	21031	1/3	7/21031	PICALM
GO:1902961	query_1	GO:BP	positive regulation of aspartic-type endopeptidase activity involved in amyloid precursor protein catabolic process	0.0091331	3	1	7	21031	1/3	7/21031	PICALM
GO:0070382	query_1	GO:CC	exocytic vesicle	0.00919267	6	2	233	22097	2/6	233/22097	PICALM/BIN1
KEGG:05166	query_1	KEGG	Human T-cell leukemia virus 1 infection	0.00921907	32	5	218	8484	5/32	218/8484	SPI1/RELB/HLA-DRB1/HLA-DRB5/HLA-DRA
GO:0019883	query_1	GO:BP	antigen processing and presentation of endogenous antigen	0.00924551	32	2	31	21031	2/32	31/21031	HLA-DRB1/HLA-DRA
KEGG:04514	query_1	KEGG	Cell adhesion molecules	0.0094406	48	5	153	8484	5/48	153/8484	NECTIN2/HLA-DQB1/HLA-DRB1/HLA-DRB5/HLA-DRA
KEGG:04658	query_1	KEGG	Th1 and Th2 cell differentiation	0.0094406	48	4	89	8484	4/48	89/8484	HLA-DQB1/HLA-DRB1/HLA-DRB5/HLA-DRA
KEGG:05150	query_1	KEGG	Staphylococcus aureus infection	0.0094406	48	4	86	8484	4/48	86/8484	HLA-DQB1/HLA-DRB1/HLA-DRB5/HLA-DRA
KEGG:05323	query_1	KEGG	Rheumatoid arthritis	0.0094406	48	4	88	8484	4/48	88/8484	HLA-DQB1/HLA-DRB1/HLA-DRB5/HLA-DRA
KEGG:04640	query_1	KEGG	Hematopoietic cell lineage	0.00952831	48	4	92	8484	4/48	92/8484	HLA-DQB1/HLA-DRB1/HLA-DRB5/HLA-DRA
GO:0002443	query_1	GO:BP	leukocyte mediated immunity	0.00957901	36	5	460	21031	5/36	460/21031	SPI1/NECTIN2/INPP5D/HLA-DRB1/HLA-DRA
GO:0002366	query_1	GO:BP	leukocyte activation involved in immune response	0.00962812	32	4	300	21031	4/32	300/21031	SPI1/RELB/HLA-DRB1/HLA-DRA
GO:0002252	query_1	GO:BP	immune effector process	0.00980222	36	6	698	21031	6/36	698/21031	SPI1/RELB/NECTIN2/INPP5D/HLA-DRB1/HLA-DRA
GO:0002263	query_1	GO:BP	cell activation involved in immune response	0.0100316	32	4	304	21031	4/32	304/21031	SPI1/RELB/HLA-DRB1/HLA-DRA
GO:0002764	query_1	GO:BP	immune response-regulating signaling pathway	0.0101112	69	7	492	21031	7/69	492/21031	MARK4/NECTIN2/ARRB2/OTULIN/INPP5D/UBE2N/HLA-DRB1
GO:1904878	query_1	GO:BP	negative regulation of calcium ion transmembrane transport via high voltage-gated calcium channel	0.0101112	6	1	4	21031	1/6	4/21031	BIN1
GO:1905247	query_1	GO:BP	positive regulation of aspartic-type peptidase activity	0.0101112	3	1	8	21031	1/3	8/21031	PICALM
GO:0009896	query_1	GO:BP	positive regulation of catabolic process	0.0101188	64	7	533	21031	7/64	533/21031	ATXN3/ATG16L1/PTK2B/APOE/SORL1/PSMC3/APOC2
GO:0043372	query_1	GO:BP	positive regulation of CD4-positive, alpha-beta T cell differentiation	0.0101188	32	2	33	21031	2/32	33/21031	HLA-DRB1/HLA-DRA
GO:0034366	query_1	GO:CC	spherical high-density lipoprotein particle	0.0101417	5	1	8	22097	1/5	8/22097	APOC2
GO:0005774	query_1	GO:CC	vacuolar membrane	0.0102055	59	6	489	22097	6/59	489/22097	ATXN3/ATG16L1/HLA-DQB1/HLA-DRB1/HLA-DRB5/HLA-DRA
GO:0044300	query_1	GO:CC	cerebellar mossy fiber	0.0102055	6	1	7	22097	1/6	7/22097	BIN1
GO:0120095	query_1	GO:CC	vacuole-isolation membrane contact site	0.0102055	42	1	1	22097	1/42	1/22097	ATG16L1
GO:0033036	query_1	GO:BP	macromolecule localization	0.0103767	16	8	3210	21031	8/16	3210/21031	SPI1/PICALM/APOE/TOMM40/APOC1/APOC4-APOC2/APOC2/APOC4
GO:0038061	query_1	GO:BP	non-canonical NF-kappaB signal transduction	0.0103767	9	2	123	21031	2/9	123/21031	SPI1/RELB
GO:0060191	query_1	GO:BP	regulation of lipase activity	0.0104362	16	2	68	21031	2/16	68/21031	APOC1/APOC2
GO:0019068	query_1	GO:BP	virion assembly	0.0105116	31	2	35	21031	2/31	35/21031	APOE/USP6NL
GO:0032688	query_1	GO:BP	negative regulation of interferon-beta production	0.0105823	2	1	13	21031	1/2	13/21031	RELB
GO:0045861	query_1	GO:BP	negative regulation of proteolysis	0.0105823	6	2	193	21031	2/6	193/21031	PICALM/BIN1
GO:0060370	query_1	GO:BP	susceptibility to T cell mediated cytotoxicity	0.0105823	13	1	2	21031	1/13	2/21031	NECTIN2
GO:0001772	query_1	GO:CC	immunological synapse	0.0106059	32	2	46	22097	2/32	46/22097	HLA-DRB1/HLA-DRA
GO:0099243	query_1	GO:CC	extrinsic component of synaptic membrane	0.0106059	3	1	15	22097	1/3	15/22097	PICALM
GO:0002572	query_1	GO:BP	pro-T cell differentiation	0.0107449	9	1	3	21031	1/9	3/21031	SPI1
GO:0002831	query_1	GO:BP	regulation of response to biotic stimulus	0.0107449	69	7	502	21031	7/69	502/21031	MARK4/SPI1/NECTIN2/APOE/ARRB2/OTULIN/HLA-DRB1
GO:0016185	query_1	GO:BP	synaptic vesicle budding from presynaptic endocytic zone membrane	0.0107449	3	1	9	21031	1/3	9/21031	PICALM
GO:0098508	query_1	GO:BP	endothelial to hematopoietic transition	0.0107449	9	1	3	21031	1/9	3/21031	SPI1
GO:1905036	query_1	GO:BP	positive regulation of antifungal innate immune response	0.0107449	9	1	3	21031	1/9	3/21031	SPI1
GO:1905453	query_1	GO:BP	regulation of myeloid progenitor cell differentiation	0.0107449	9	1	3	21031	1/9	3/21031	SPI1
GO:0045589	query_1	GO:BP	regulation of regulatory T cell differentiation	0.010768	32	2	35	21031	2/32	35/21031	HLA-DRB1/HLA-DRA
GO:0046486	query_1	GO:BP	glycerolipid metabolic process	0.010768	44	5	391	21031	5/44	391/21031	APOE/APOC1/SORL1/INPP5D/APOC2
GO:0099504	query_1	GO:BP	synaptic vesicle cycle	0.0109002	6	2	200	21031	2/6	200/21031	PICALM/BIN1
HP:0010525	query_1	HP	Finger agnosia	0.0109049	44	3	6	4958	3/44	6/4958	ABCA7/TOMM40/SORL1
HP:0030219	query_1	HP	Semantic dementia	0.0109049	44	3	6	4958	3/44	6/4958	ABCA7/TOMM40/SORL1
GO:0002833	query_1	GO:BP	positive regulation of response to biotic stimulus	0.0109292	69	6	369	21031	6/69	369/21031	MARK4/SPI1/NECTIN2/ARRB2/OTULIN/HLA-DRB1
GO:0010877	query_1	GO:BP	lipid transport involved in lipid storage	0.0109418	14	1	2	21031	1/14	2/21031	APOE
GO:0002250	query_1	GO:BP	adaptive immune response	0.0110558	48	7	739	21031	7/48	739/21031	RELB/NECTIN2/INPP5D/HLA-DQB1/HLA-DRB1/HLA-DRB5/HLA-DRA
GO:0010901	query_1	GO:BP	regulation of very-low-density lipoprotein particle remodeling	0.0115959	5	1	6	21031	1/5	6/21031	APOC2
GO:0070142	query_1	GO:BP	synaptic vesicle budding	0.0115959	3	1	10	21031	1/3	10/21031	PICALM
GO:0019433	query_1	GO:BP	triglyceride catabolic process	0.0117277	44	2	27	21031	2/44	27/21031	SORL1/APOC2
GO:0050995	query_1	GO:BP	negative regulation of lipid catabolic process	0.0117277	44	2	27	21031	2/44	27/21031	APOC1/SORL1
GO:0065009	query_1	GO:BP	regulation of molecular function	0.011796	16	6	1799	21031	6/16	1799/21031	SPI1/PICALM/APOE/APOC1/BIN1/APOC2
GO:0046911	query_1	GO:MF	metal chelating activity	0.0120176	14	1	1	20212	1/14	1/20212	APOE
HP:0002185	query_1	HP	Neurofibrillary tangles	0.0120624	44	4	22	4958	4/44	22/4958	ABCA7/APOE/TOMM40/SORL1
HP:0003791	query_1	HP	Deposits immunoreactive to beta-amyloid protein	0.0120624	44	3	8	4958	3/44	8/4958	ABCA7/TOMM40/SORL1
HP:0100314	query_1	HP	Cerebral inclusion bodies	0.0120624	60	6	49	4958	6/60	49/4958	ABCA7/ATXN3/HNRNPA2B1/APOE/TOMM40/SORL1
GO:0009967	query_1	GO:BP	positive regulation of signal transduction	0.0121375	69	13	1561	21031	13/69	1561/21031	MARK4/ABCA7/SPI1/TSPAN14/MADD/HBEGF/PTK2B/NECTIN2/APOE/SORL1/ARRB2/UBE2N/HLA-DRB1
GO:0046889	query_1	GO:BP	positive regulation of lipid biosynthetic process	0.0121375	14	2	88	21031	2/14	88/21031	APOE/APOC2
GO:0150174	query_1	GO:BP	negative regulation of phosphatidylcholine metabolic process	0.0121375	16	1	2	21031	1/16	2/21031	APOC1
GO:0005319	query_1	GO:MF	lipid transporter activity	0.0121561	21	3	175	20212	3/21	175/20212	ABCA7/APOE/APOC4
GO:0030247	query_1	GO:MF	polysaccharide binding	0.0121561	32	2	26	20212	2/32	26/20212	HLA-DRB1/HLA-DRA
GO:0042632	query_1	GO:BP	cholesterol homeostasis	0.0123684	14	2	89	21031	2/14	89/21031	APOE/APOC2
GO:0052548	query_1	GO:BP	regulation of endopeptidase activity	0.0124528	6	2	219	21031	2/6	219/21031	PICALM/BIN1
GO:0016050	query_1	GO:BP	vesicle organization	0.0124559	14	3	364	21031	3/14	364/21031	PICALM/NECTIN2/APOE
GO:0019915	query_1	GO:BP	lipid storage	0.0124559	14	2	90	21031	2/14	90/21031	APOE/APOC4
GO:0030224	query_1	GO:BP	monocyte differentiation	0.0124559	36	2	35	21031	2/36	35/21031	INPP5D/HLA-DRB1
GO:0045066	query_1	GO:BP	regulatory T cell differentiation	0.0124559	32	2	39	21031	2/32	39/21031	HLA-DRB1/HLA-DRA
GO:0045577	query_1	GO:BP	regulation of B cell differentiation	0.0124559	36	2	35	21031	2/36	35/21031	SPI1/INPP5D
GO:0051543	query_1	GO:BP	regulation of elastin biosynthetic process	0.0124559	34	1	1	21031	1/34	1/21031	HBEGF
GO:0051545	query_1	GO:BP	negative regulation of elastin biosynthetic process	0.0124559	34	1	1	21031	1/34	1/21031	HBEGF
GO:0051649	query_1	GO:BP	establishment of localization in cell	0.0124559	15	6	1972	21031	6/15	1972/21031	SPI1/PICALM/NECTIN2/APOE/TOMM40/BIN1
GO:0055092	query_1	GO:BP	sterol homeostasis	0.0124559	14	2	90	21031	2/14	90/21031	APOE/APOC2
GO:0062012	query_1	GO:BP	regulation of small molecule metabolic process	0.0124559	16	3	316	21031	3/16	316/21031	APOE/APOC1/APOC2
GO:0099003	query_1	GO:BP	vesicle-mediated transport in synapse	0.0124559	6	2	223	21031	2/6	223/21031	PICALM/BIN1
GO:0043196	query_1	GO:CC	varicosity	0.0125469	6	1	9	22097	1/6	9/22097	BIN1
GO:0051006	query_1	GO:BP	positive regulation of lipoprotein lipase activity	0.0126219	5	1	7	21031	1/5	7/21031	APOC2
GO:0033292	query_1	GO:BP	T-tubule organization	0.0126448	6	1	6	21031	1/6	6/21031	BIN1
GO:0045759	query_1	GO:BP	negative regulation of action potential	0.0126448	6	1	6	21031	1/6	6/21031	BIN1
GO:0050790	query_1	GO:BP	regulation of catalytic activity	0.0126448	16	5	1227	21031	5/16	1227/21031	PICALM/APOE/APOC1/BIN1/APOC2
GO:0055118	query_1	GO:BP	negative regulation of cardiac muscle contraction	0.0126448	6	1	6	21031	1/6	6/21031	BIN1
GO:1904151	query_1	GO:BP	positive regulation of microglial cell mediated cytotoxicity	0.0126448	9	1	4	21031	1/9	4/21031	SPI1
GO:1904178	query_1	GO:BP	negative regulation of adipose tissue development	0.0126448	9	1	4	21031	1/9	4/21031	SPI1
GO:1905048	query_1	GO:BP	regulation of metallopeptidase activity	0.0126448	3	1	12	21031	1/3	12/21031	PICALM
GO:2000009	query_1	GO:BP	negative regulation of protein localization to cell surface	0.0126448	3	1	12	21031	1/3	12/21031	PICALM
GO:0010256	query_1	GO:BP	endomembrane system organization	0.0127674	31	5	602	21031	5/31	602/21031	ABCA7/TRIP11/NECTIN2/BIN1/USP6NL
GO:0002253	query_1	GO:BP	activation of immune response	0.0128894	69	7	531	21031	7/69	531/21031	MARK4/NECTIN2/ARRB2/OTULIN/INPP5D/UBE2N/HLA-DRB1
GO:0045622	query_1	GO:BP	regulation of T-helper cell differentiation	0.0129303	32	2	41	21031	2/32	41/21031	HLA-DRB1/HLA-DRA
GO:0060284	query_1	GO:BP	regulation of cell development	0.0129303	44	7	849	21031	7/44	849/21031	SPI1/CLPTM1/BIN1/SORL1/INPP5D/HLA-DRB1/HLA-DRA
GO:0032535	query_1	GO:BP	regulation of cellular component size	0.0129614	14	3	376	21031	3/14	376/21031	PICALM/APOE/BIN1
GO:0030132	query_1	GO:CC	clathrin coat of coated pit	0.0130637	3	1	19	22097	1/3	19/22097	PICALM
GO:0042157	query_1	GO:BP	lipoprotein metabolic process	0.0133917	42	3	122	21031	3/42	122/21031	ATG16L1/APOE/APOC1
GO:0042271	query_1	GO:BP	susceptibility to natural killer cell mediated cytotoxicity	0.0133917	13	1	3	21031	1/13	3/21031	NECTIN2
GO:2000516	query_1	GO:BP	positive regulation of CD4-positive, alpha-beta T cell activation	0.0133917	32	2	42	21031	2/32	42/21031	HLA-DRB1/HLA-DRA
WP:WP4217	query_1	WP	Ebola virus infection in host	0.0133971	48	5	128	8286	5/48	128/8286	RELB/HLA-DQB1/HLA-DRB1/HLA-DRB5/HLA-DRA
GO:0006629	query_1	GO:BP	lipid metabolic process	0.0134621	21	6	1388	21031	6/21	1388/21031	ABCA7/APOE/APOC1/APOC4-APOC2/APOC2/APOC4
GO:0010898	query_1	GO:BP	positive regulation of triglyceride catabolic process	0.0135222	5	1	8	21031	1/5	8/21031	APOC2
GO:0043011	query_1	GO:BP	myeloid dendritic cell differentiation	0.0135222	2	1	20	21031	1/2	20/21031	RELB
GO:0061365	query_1	GO:BP	positive regulation of triglyceride lipase activity	0.0135222	5	1	8	21031	1/5	8/21031	APOC2
GO:0052547	query_1	GO:BP	regulation of peptidase activity	0.0138265	6	2	244	21031	2/6	244/21031	PICALM/BIN1
GO:0032805	query_1	GO:BP	positive regulation of low-density lipoprotein particle receptor catabolic process	0.0140222	14	1	3	21031	1/14	3/21031	APOE
GO:0061771	query_1	GO:BP	response to caloric restriction	0.0140222	14	1	3	21031	1/14	3/21031	APOE
GO:1901076	query_1	GO:BP	positive regulation of engulfment of apoptotic cell	0.0140222	21	1	2	21031	1/21	2/21031	ABCA7
GO:0034394	query_1	GO:BP	protein localization to cell surface	0.0141397	21	2	67	21031	2/21	67/21031	ABCA7/PICALM
GO:0019899	query_1	GO:MF	enzyme binding	0.0141873	72	17	2103	20212	17/72	2103/20212	SPI1/ATXN3/PICALM/ATG16L1/TRIP11/RELB/ELL/TSPAN14/PTK2B/CBX3/APOE/BIN1/SORL1/ARRB2/USP6NL/UBE2N/APOC2
GO:0060230	query_1	GO:MF	lipoprotein lipase activator activity	0.0143024	5	1	4	20212	1/5	4/20212	APOC2
GO:0010559	query_1	GO:BP	regulation of glycoprotein biosynthetic process	0.014554	34	2	42	21031	2/34	42/21031	ABCA7/HBEGF
GO:1902955	query_1	GO:BP	positive regulation of early endosome to recycling endosome transport	0.014554	44	1	1	21031	1/44	1/21031	SORL1
GO:1902997	query_1	GO:BP	negative regulation of neurofibrillary tangle assembly	0.014554	44	1	1	21031	1/44	1/21031	SORL1
KEGG:04659	query_1	KEGG	Th17 cell differentiation	0.0146366	48	4	105	8484	4/48	105/8484	HLA-DQB1/HLA-DRB1/HLA-DRB5/HLA-DRA
GO:0090634	query_1	GO:BP	microglial cell mediated cytotoxicity	0.0147009	9	1	5	21031	1/9	5/21031	SPI1
GO:1904149	query_1	GO:BP	regulation of microglial cell mediated cytotoxicity	0.0147009	9	1	5	21031	1/9	5/21031	SPI1
GO:1905034	query_1	GO:BP	regulation of antifungal innate immune response	0.0147009	9	1	5	21031	1/9	5/21031	SPI1
GO:0032088	query_1	GO:BP	negative regulation of NF-kappaB transcription factor activity	0.0147826	69	3	78	21031	3/69	78/21031	SPI1/ARRB2/OTULIN
GO:0098850	query_1	GO:CC	extrinsic component of synaptic vesicle membrane	0.0149173	6	1	11	22097	1/6	11/22097	BIN1
GO:0019217	query_1	GO:BP	regulation of fatty acid metabolic process	0.0152377	16	2	93	21031	2/16	93/21031	APOC1/APOC2
KEGG:05145	query_1	KEGG	Toxoplasmosis	0.015397	48	4	108	8484	4/48	108/8484	HLA-DQB1/HLA-DRB1/HLA-DRB5/HLA-DRA
GO:0010899	query_1	GO:BP	regulation of phosphatidylcholine catabolic process	0.0154964	16	1	3	21031	1/16	3/21031	APOC1
GO:0045063	query_1	GO:BP	T-helper 1 cell differentiation	0.0154964	2	1	24	21031	1/2	24/21031	RELB
GO:0045088	query_1	GO:BP	regulation of innate immune response	0.0159954	14	3	415	21031	3/14	415/21031	SPI1/NECTIN2/APOE
GO:0050863	query_1	GO:BP	regulation of T cell activation	0.0161228	32	4	374	21031	4/32	374/21031	CLPTM1/HLA-DRB1/HLA-DRB5/HLA-DRA
GO:0048268	query_1	GO:BP	clathrin coat assembly	0.0163149	3	1	17	21031	1/3	17/21031	PICALM
GO:0002021	query_1	GO:BP	response to dietary excess	0.0163218	44	2	35	21031	2/44	35/21031	APOE/SORL1
GO:0050851	query_1	GO:BP	antigen receptor-mediated signaling pathway	0.0163218	62	4	191	21031	4/62	191/21031	NECTIN2/INPP5D/UBE2N/HLA-DRB1
GO:0030382	query_1	GO:BP	sperm mitochondrion organization	0.0164381	13	1	4	21031	1/13	4/21031	NECTIN2
GO:0046631	query_1	GO:BP	alpha-beta T cell activation	0.0164381	32	3	178	21031	3/32	178/21031	RELB/HLA-DRB1/HLA-DRA
GO:0002697	query_1	GO:BP	regulation of immune effector process	0.0164612	32	4	378	21031	4/32	378/21031	SPI1/NECTIN2/HLA-DRB1/HLA-DRA
GO:0007611	query_1	GO:BP	learning or memory	0.0167471	21	3	279	21031	3/21	279/21031	ABCA7/PICALM/APOE
GO:0045646	query_1	GO:BP	regulation of erythrocyte differentiation	0.0167471	36	2	44	21031	2/36	44/21031	SPI1/INPP5D
GO:0045988	query_1	GO:BP	negative regulation of striated muscle contraction	0.0167471	6	1	9	21031	1/6	9/21031	BIN1
GO:0060232	query_1	GO:BP	delamination	0.0167471	9	1	6	21031	1/9	6/21031	SPI1
GO:0090402	query_1	GO:BP	oncogene-induced cell senescence	0.0167471	9	1	6	21031	1/9	6/21031	SPI1
GO:0120186	query_1	GO:BP	negative regulation of protein localization to chromatin	0.0167471	9	1	6	21031	1/9	6/21031	SPI1
GO:1900150	query_1	GO:BP	regulation of defense response to fungus	0.0167471	9	1	6	21031	1/9	6/21031	SPI1
GO:0045580	query_1	GO:BP	regulation of T cell differentiation	0.016779	32	3	181	21031	3/32	181/21031	CLPTM1/HLA-DRB1/HLA-DRA
GO:0002706	query_1	GO:BP	regulation of lymphocyte mediated immunity	0.0168501	32	3	182	21031	3/32	182/21031	NECTIN2/HLA-DRB1/HLA-DRA
GO:0042088	query_1	GO:BP	T-helper 1 type immune response	0.0168501	32	2	50	21031	2/32	50/21031	RELB/HLA-DRB1
GO:0046596	query_1	GO:BP	regulation of viral entry into host cell	0.0168501	32	2	50	21031	2/32	50/21031	NECTIN2/HLA-DRB1
GO:1903018	query_1	GO:BP	regulation of glycoprotein metabolic process	0.0168501	34	2	47	21031	2/34	47/21031	ABCA7/HBEGF
GO:0045732	query_1	GO:BP	positive regulation of protein catabolic process	0.0170474	59	4	206	21031	4/59	206/21031	ATXN3/APOE/SORL1/PSMC3
GO:0070372	query_1	GO:BP	regulation of ERK1 and ERK2 cascade	0.0170474	69	5	291	21031	5/69	291/21031	ABCA7/PTK2B/APOE/ARRB2/HLA-DRB1
GO:0046461	query_1	GO:BP	neutral lipid catabolic process	0.0171404	44	2	37	21031	2/44	37/21031	SORL1/APOC2
GO:0046464	query_1	GO:BP	acylglycerol catabolic process	0.0171404	44	2	37	21031	2/44	37/21031	SORL1/APOC2
GO:0097494	query_1	GO:BP	regulation of vesicle size	0.0171404	3	1	19	21031	1/3	19/21031	PICALM
GO:1902004	query_1	GO:BP	positive regulation of amyloid-beta formation	0.0171404	3	1	19	21031	1/3	19/21031	PICALM
GO:0046638	query_1	GO:BP	positive regulation of alpha-beta T cell differentiation	0.017157	32	2	51	21031	2/32	51/21031	HLA-DRB1/HLA-DRA
GO:0001773	query_1	GO:BP	myeloid dendritic cell activation	0.0172745	2	1	29	21031	1/2	29/21031	RELB
GO:0062014	query_1	GO:BP	negative regulation of small molecule metabolic process	0.0173634	16	2	104	21031	2/16	104/21031	APOE/APOC1
GO:0044403	query_1	GO:BP	biological process involved in symbiotic interaction	0.0175292	39	4	319	21031	4/39	319/21031	NECTIN2/APOE/PSMC3/HLA-DRB1
GO:0002822	query_1	GO:BP	regulation of adaptive immune response based on somatic recombination of immune receptors built from immunoglobulin superfamily domains	0.0176434	32	3	187	21031	3/32	187/21031	NECTIN2/HLA-DRB1/HLA-DRA
GO:0045834	query_1	GO:BP	positive regulation of lipid metabolic process	0.0179407	14	2	122	21031	2/14	122/21031	APOE/APOC2
GO:0045862	query_1	GO:BP	positive regulation of proteolysis	0.0179407	64	5	320	21031	5/64	320/21031	ATXN3/PICALM/PTK2B/APOE/PSMC3
GO:0035526	query_1	GO:BP	retrograde transport, plasma membrane to Golgi	0.0181639	31	1	2	21031	1/31	2/21031	USP6NL
WP:WP2018	query_1	WP	RANKL RANK signaling pathway	0.0182015	9	2	50	8286	2/9	50/8286	SPI1/RELB
GO:1901074	query_1	GO:BP	regulation of engulfment of apoptotic cell	0.0184025	21	1	3	21031	1/21	3/21031	ABCA7
GO:0016358	query_1	GO:BP	dendrite development	0.0185802	26	3	238	21031	3/26	238/21031	PICALM/APOE/ZNF296
GO:0019064	query_1	GO:BP	fusion of virus membrane with host plasma membrane	0.0185802	13	1	5	21031	1/13	5/21031	NECTIN2
GO:0030154	query_1	GO:BP	cell differentiation	0.0185802	14	8	4366	21031	8/14	4366/21031	SPI1/PICALM/CLPTM1/RELB/NECTIN2/APOE/BIN1/SLC39A13
GO:0039663	query_1	GO:BP	membrane fusion involved in viral entry into host cell	0.0185802	13	1	5	21031	1/13	5/21031	NECTIN2
GO:0043157	query_1	GO:BP	response to cation stress	0.0185802	64	1	1	21031	1/64	1/21031	PTK2B
GO:0043370	query_1	GO:BP	regulation of CD4-positive, alpha-beta T cell differentiation	0.0185802	32	2	54	21031	2/32	54/21031	HLA-DRB1/HLA-DRA
GO:0045087	query_1	GO:BP	innate immune response	0.0185802	14	4	965	21031	4/14	965/21031	SPI1/RELB/NECTIN2/APOE
GO:0048869	query_1	GO:BP	cellular developmental process	0.0185802	14	8	4367	21031	8/14	4367/21031	SPI1/PICALM/CLPTM1/RELB/NECTIN2/APOE/BIN1/SLC39A13
GO:0051345	query_1	GO:BP	positive regulation of hydrolase activity	0.0186585	5	2	378	21031	2/5	378/21031	PICALM/APOC2
GO:0097487	query_1	GO:CC	multivesicular body, internal vesicle	0.0187261	14	1	6	22097	1/14	6/22097	APOE
GO:0045056	query_1	GO:BP	transcytosis	0.0187692	3	1	22	21031	1/3	22/21031	PICALM
GO:0061448	query_1	GO:BP	connective tissue development	0.0188346	44	4	291	21031	4/44	291/21031	SPI1/TRIP11/SORL1/SLC39A13
GO:0032370	query_1	GO:BP	positive regulation of lipid transport	0.0191902	21	2	85	21031	2/21	85/21031	ABCA7/APOE
GO:0051542	query_1	GO:BP	elastin biosynthetic process	0.0191902	34	1	2	21031	1/34	2/21031	HBEGF
GO:0000323	query_1	GO:CC	lytic vacuole	0.0192898	59	7	762	22097	7/59	762/22097	ATXN3/ATG16L1/HLA-DQB1/ARHGAP45/HLA-DRB1/HLA-DRB5/HLA-DRA
GO:0005764	query_1	GO:CC	lysosome	0.0192898	59	7	762	22097	7/59	762/22097	ATXN3/ATG16L1/HLA-DQB1/ARHGAP45/HLA-DRB1/HLA-DRB5/HLA-DRA
GO:0090571	query_1	GO:CC	RNA polymerase II transcription repressor complex	0.0192898	6	1	15	22097	1/6	15/22097	BIN1
GO:0002449	query_1	GO:BP	lymphocyte mediated immunity	0.0193127	36	4	361	21031	4/36	361/21031	NECTIN2/INPP5D/HLA-DRB1/HLA-DRA
GO:0045541	query_1	GO:BP	negative regulation of cholesterol biosynthetic process	0.0194403	14	1	5	21031	1/14	5/21031	APOE
GO:0097114	query_1	GO:BP	NMDA glutamate receptor clustering	0.0194403	14	1	5	21031	1/14	5/21031	APOE
GO:0106119	query_1	GO:BP	negative regulation of sterol biosynthetic process	0.0194403	14	1	5	21031	1/14	5/21031	APOE
GO:1902952	query_1	GO:BP	positive regulation of dendritic spine maintenance	0.0194403	14	1	5	21031	1/14	5/21031	APOE
GO:1905908	query_1	GO:BP	positive regulation of amyloid fibril formation	0.0194403	14	1	5	21031	1/14	5/21031	APOE
GO:0010890	query_1	GO:BP	positive regulation of sequestering of triglyceride	0.0195504	8	1	9	21031	1/8	9/21031	APOC4
GO:0032880	query_1	GO:BP	regulation of protein localization	0.0195504	47	7	889	21031	7/47	889/21031	MARK4/ABCA7/SPI1/PICALM/APOE/SORL1/HLA-DRB1
GO:0043313	query_1	GO:BP	regulation of neutrophil degranulation	0.0195504	9	1	8	21031	1/9	8/21031	SPI1
GO:0045659	query_1	GO:BP	negative regulation of neutrophil differentiation	0.0195504	36	1	2	21031	1/36	2/21031	INPP5D
GO:0048711	query_1	GO:BP	positive regulation of astrocyte differentiation	0.0195504	6	1	12	21031	1/6	12/21031	BIN1
GO:0050777	query_1	GO:BP	negative regulation of immune response	0.0195504	69	4	188	21031	4/69	188/21031	SPI1/ARRB2/INPP5D/HLA-DRB1
GO:0052372	query_1	GO:BP	modulation by symbiont of entry into host	0.0195504	32	2	57	21031	2/32	57/21031	NECTIN2/HLA-DRB1
GO:0098911	query_1	GO:BP	regulation of ventricular cardiac muscle cell action potential	0.0195504	6	1	12	21031	1/6	12/21031	BIN1
GO:1902993	query_1	GO:BP	positive regulation of amyloid precursor protein catabolic process	0.0195504	3	1	24	21031	1/3	24/21031	PICALM
GO:0044232	query_1	GO:CC	organelle membrane contact site	0.0198539	42	2	51	22097	2/42	51/22097	ATG16L1/TOMM40
REAC:R-HSA-9006931	query_1	REAC	Signaling by Nuclear Receptors	0.0198949	16	4	290	10842	4/16	290/10842	APOE/APOC1/APOC2/APOC4
GO:0006997	query_1	GO:BP	nucleus organization	0.0199409	13	2	145	21031	2/13	145/21031	NECTIN2/BIN1
GO:0043267	query_1	GO:BP	negative regulation of potassium ion transport	0.0199409	64	2	29	21031	2/64	29/21031	PTK2B/BIN1
GO:0051248	query_1	GO:BP	negative regulation of protein metabolic process	0.0199409	69	8	766	21031	8/69	766/21031	ABCA7/PICALM/PFDN1/HBEGF/APOE/BIN1/SORL1/ARRB2
REAC:R-HSA-8963899	query_1	REAC	Plasma lipoprotein remodeling	0.0199487	14	2	32	10842	2/14	32/10842	APOE/APOC2
GO:0002819	query_1	GO:BP	regulation of adaptive immune response	0.0199564	32	3	202	21031	3/32	202/21031	NECTIN2/HLA-DRB1/HLA-DRA
GO:0060586	query_1	GO:BP	multicellular organismal-level iron ion homeostasis	0.0200556	3	1	25	21031	1/3	25/21031	PICALM
GO:1903727	query_1	GO:BP	positive regulation of phospholipid metabolic process	0.0200556	5	1	15	21031	1/5	15/21031	APOC2
GO:0033268	query_1	GO:CC	node of Ranvier	0.0200592	6	1	16	22097	1/6	16/22097	BIN1
GO:0044788	query_1	GO:BP	modulation by host of viral process	0.0201151	39	2	48	21031	2/39	48/21031	APOE/PSMC3
GO:0032050	query_1	GO:MF	clathrin heavy chain binding	0.0205925	3	1	10	20212	1/3	10/20212	PICALM
GO:0002860	query_1	GO:BP	positive regulation of natural killer cell mediated cytotoxicity directed against tumor cell target	0.0207086	13	1	6	21031	1/13	6/21031	NECTIN2
GO:0043921	query_1	GO:BP	modulation by host of viral transcription	0.0207086	39	1	2	21031	1/39	2/21031	PSMC3
GO:0062013	query_1	GO:BP	positive regulation of small molecule metabolic process	0.0208702	14	2	139	21031	2/14	139/21031	APOE/APOC2
GO:0070371	query_1	GO:BP	ERK1 and ERK2 cascade	0.0208702	69	5	315	21031	5/69	315/21031	ABCA7/PTK2B/APOE/ARRB2/HLA-DRB1
GO:0030234	query_1	GO:MF	enzyme regulator activity	0.0209295	44	9	1296	20212	9/44	1296/20212	HBEGF/APOE/APOC1/BIN1/SORL1/USP6NL/ARHGAP45/APOC4-APOC2/APOC2
GO:0071813	query_1	GO:MF	lipoprotein particle binding	0.0209295	44	2	28	20212	2/44	28/20212	APOE/SORL1
GO:0071814	query_1	GO:MF	protein-lipid complex binding	0.0209295	44	2	28	20212	2/44	28/20212	APOE/SORL1
GO:0051005	query_1	GO:BP	negative regulation of lipoprotein lipase activity	0.0210728	16	1	5	21031	1/16	5/21031	APOC1
GO:0016188	query_1	GO:BP	synaptic vesicle maturation	0.0211848	3	1	27	21031	1/3	27/21031	PICALM
GO:0036462	query_1	GO:BP	TRAIL-activated apoptotic signaling pathway	0.0211848	9	1	9	21031	1/9	9/21031	SPI1
GO:1903077	query_1	GO:BP	negative regulation of protein localization to plasma membrane	0.0211848	3	1	27	21031	1/3	27/21031	PICALM
WP:WP2328	query_1	WP	Allograft rejection	0.0212024	48	4	88	8286	4/48	88/8286	HLA-DQB1/HLA-DRB1/HLA-DRB5/HLA-DRA
GO:0002285	query_1	GO:BP	lymphocyte activation involved in immune response	0.0214848	64	4	211	21031	4/64	211/21031	RELB/PTK2B/HLA-DRB1/HLA-DRA
GO:0006501	query_1	GO:BP	C-terminal protein lipidation	0.0215566	42	1	2	21031	1/42	2/21031	ATG16L1
GO:0032799	query_1	GO:BP	low-density lipoprotein receptor particle metabolic process	0.0215566	14	1	6	21031	1/14	6/21031	APOE
GO:0032802	query_1	GO:BP	low-density lipoprotein particle receptor catabolic process	0.0215566	14	1	6	21031	1/14	6/21031	APOE
GO:0032803	query_1	GO:BP	regulation of low-density lipoprotein particle receptor catabolic process	0.0215566	14	1	6	21031	1/14	6/21031	APOE
GO:0051172	query_1	GO:BP	negative regulation of nitrogen compound metabolic process	0.0215566	26	8	2202	21031	8/26	2202/21031	ABCA7/SPI1/PICALM/RELB/APOE/APOC1/BIN1/ZNF296
GO:0090206	query_1	GO:BP	negative regulation of cholesterol metabolic process	0.0215566	14	1	6	21031	1/14	6/21031	APOE
GO:1990379	query_1	GO:BP	lipid transport across blood-brain barrier	0.0215566	14	1	6	21031	1/14	6/21031	APOE
GO:0080134	query_1	GO:BP	regulation of response to stress	0.0218272	69	11	1340	21031	11/69	1340/21031	MARK4/ABCA7/SPI1/ATXN3/HBEGF/NECTIN2/APOE/ARRB2/OTULIN/UBE2N/HLA-DRB1
GO:0032480	query_1	GO:BP	negative regulation of type I interferon production	0.0219648	2	1	43	21031	1/2	43/21031	RELB
GO:0035640	query_1	GO:BP	exploration behavior	0.0219774	59	2	34	21031	2/59	34/21031	ATXN3/APOE
GO:0044467	query_1	GO:BP	glial cell-derived neurotrophic factor production	0.0220572	44	1	2	21031	1/44	2/21031	SORL1
GO:0045637	query_1	GO:BP	regulation of myeloid cell differentiation	0.0220572	64	4	215	21031	4/64	215/21031	SPI1/PTK2B/INPP5D/HLA-DRB1
GO:0097028	query_1	GO:BP	dendritic cell differentiation	0.0220572	2	1	44	21031	1/2	44/21031	RELB
GO:1900166	query_1	GO:BP	regulation of glial cell-derived neurotrophic factor production	0.0220572	44	1	2	21031	1/44	2/21031	SORL1
GO:1900168	query_1	GO:BP	positive regulation of glial cell-derived neurotrophic factor production	0.0220572	44	1	2	21031	1/44	2/21031	SORL1
GO:1902996	query_1	GO:BP	regulation of neurofibrillary tangle assembly	0.0220572	44	1	2	21031	1/44	2/21031	SORL1
GO:1904376	query_1	GO:BP	negative regulation of protein localization to cell periphery	0.0220572	3	1	29	21031	1/3	29/21031	PICALM
GO:1903531	query_1	GO:BP	negative regulation of secretion by cell	0.0222933	14	2	148	21031	2/14	148/21031	SPI1/APOE
HP:4000019	query_1	HP	Anti-BP230 antibody positivity	0.0223321	48	2	2	4958	2/48	2/4958	HLA-DQB1/HLA-DRB1
HP:4000020	query_1	HP	Anti-BP180 antibody positivity	0.0223321	48	2	2	4958	2/48	2/4958	HLA-DQB1/HLA-DRB1
GO:0002318	query_1	GO:BP	myeloid progenitor cell differentiation	0.0223349	9	1	10	21031	1/9	10/21031	SPI1
GO:0043903	query_1	GO:BP	regulation of biological process involved in symbiotic interaction	0.0223349	32	2	64	21031	2/32	64/21031	NECTIN2/HLA-DRB1
GO:1905634	query_1	GO:BP	regulation of protein localization to chromatin	0.0223349	9	1	10	21031	1/9	10/21031	SPI1
GO:0002857	query_1	GO:BP	positive regulation of natural killer cell mediated immune response to tumor cell	0.0224795	13	1	7	21031	1/13	7/21031	NECTIN2
GO:0033005	query_1	GO:BP	positive regulation of mast cell activation	0.0224795	13	1	7	21031	1/13	7/21031	NECTIN2
GO:0045202	query_1	GO:CC	synapse	0.0229547	6	3	1468	22097	3/6	1468/22097	PICALM/RELB/BIN1
GO:0090066	query_1	GO:BP	regulation of anatomical structure size	0.0230534	14	3	519	21031	3/14	519/21031	PICALM/APOE/BIN1
GO:0051128	query_1	GO:BP	regulation of cellular component organization	0.0235363	69	16	2425	21031	16/69	2425/21031	MARK4/CNN2/ABCA7/PICALM/PFDN1/HBEGF/PTK2B/HNRNPA2B1/APOE/APOC1/BIN1/SORL1/ARRB2/USP6NL/ZNF296/APOC2
GO:1902514	query_1	GO:BP	regulation of calcium ion transmembrane transport via high voltage-gated calcium channel	0.0235363	6	1	16	21031	1/6	16/21031	BIN1
GO:1903726	query_1	GO:BP	negative regulation of phospholipid metabolic process	0.0235363	16	1	6	21031	1/16	6/21031	APOC1
GO:0002081	query_1	GO:CC	outer acrosomal membrane	0.0235523	29	1	4	22097	1/29	4/22097	TRIP11
GO:0005915	query_1	GO:CC	zonula adherens	0.0235523	13	1	9	22097	1/13	9/22097	NECTIN2
GO:0006955	query_1	GO:BP	immune response	0.0238766	69	14	1988	21031	14/69	1988/21031	MARK4/SPI1/RELB/PTK2B/NECTIN2/APOE/ARRB2/OTULIN/INPP5D/UBE2N/HLA-DQB1/HLA-DRB1/HLA-DRB5/HLA-DRA
GO:2000646	query_1	GO:BP	positive regulation of receptor catabolic process	0.0238766	14	1	7	21031	1/14	7/21031	APOE
GO:0002887	query_1	GO:BP	negative regulation of myeloid leukocyte mediated immunity	0.0239223	9	1	11	21031	1/9	11/21031	SPI1
GO:0010647	query_1	GO:BP	positive regulation of cell communication	0.0239223	69	13	1777	21031	13/69	1777/21031	MARK4/ABCA7/SPI1/TSPAN14/MADD/HBEGF/PTK2B/NECTIN2/APOE/SORL1/ARRB2/UBE2N/HLA-DRB1
GO:0030003	query_1	GO:BP	intracellular monoatomic cation homeostasis	0.0239223	14	3	529	21031	3/14	529/21031	PICALM/APOE/SLC39A13
GO:1904238	query_1	GO:BP	pericyte cell differentiation	0.0239223	9	1	11	21031	1/9	11/21031	SPI1
GO:0008203	query_1	GO:BP	cholesterol metabolic process	0.0239763	52	3	137	21031	3/52	137/21031	SC5D/APOE/APOC1
GO:0023056	query_1	GO:BP	positive regulation of signaling	0.0239763	69	13	1778	21031	13/69	1778/21031	MARK4/ABCA7/SPI1/TSPAN14/MADD/HBEGF/PTK2B/NECTIN2/APOE/SORL1/ARRB2/UBE2N/HLA-DRB1
GO:0005545	query_1	GO:MF	1-phosphatidylinositol binding	0.0240233	3	1	14	20212	1/3	14/20212	PICALM
GO:0034188	query_1	GO:MF	apolipoprotein A-I receptor activity	0.0240233	21	1	2	20212	1/21	2/20212	ABCA7
GO:0010565	query_1	GO:BP	regulation of cellular ketone metabolic process	0.0240623	16	2	137	21031	2/16	137/21031	APOC1/APOC2
GO:0035459	query_1	GO:BP	vesicle cargo loading	0.0243715	3	1	34	21031	1/3	34/21031	PICALM
GO:0071470	query_1	GO:BP	cellular response to osmotic stress	0.0243715	2	1	51	21031	1/2	51/21031	RELB
GO:0031372	query_1	GO:CC	UBC13-MMS2 complex	0.0243933	62	1	2	22097	1/62	2/22097	UBE2N
GO:0035370	query_1	GO:CC	UBC13-UEV1A complex	0.0243933	62	1	2	22097	1/62	2/22097	UBE2N
GO:0043194	query_1	GO:CC	axon initial segment	0.024477	6	1	21	22097	1/6	21/22097	BIN1
GO:0006873	query_1	GO:BP	intracellular monoatomic ion homeostasis	0.0246465	14	3	538	21031	3/14	538/21031	PICALM/APOE/SLC39A13
GO:0002858	query_1	GO:BP	regulation of natural killer cell mediated cytotoxicity directed against tumor cell target	0.0246655	13	1	8	21031	1/13	8/21031	NECTIN2
GO:0098771	query_1	GO:BP	inorganic ion homeostasis	0.0246655	14	3	539	21031	3/14	539/21031	PICALM/APOE/SLC39A13
REAC:R-HSA-388841	query_1	REAC	Costimulation by the CD28 family	0.0247605	32	3	67	10842	3/32	67/10842	HLA-DRB1/HLA-DRB5/HLA-DRA
GO:0038027	query_1	GO:BP	apolipoprotein A-I-mediated signaling pathway	0.0247955	21	1	5	21031	1/21	5/21031	ABCA7
GO:0090208	query_1	GO:BP	positive regulation of triglyceride metabolic process	0.0247955	5	1	21	21031	1/5	21/21031	APOC2
GO:0043408	query_1	GO:BP	regulation of MAPK cascade	0.0251146	69	7	643	21031	7/69	643/21031	ABCA7/SPI1/MADD/PTK2B/APOE/ARRB2/HLA-DRB1
GO:0002357	query_1	GO:BP	defense response to tumor cell	0.0251243	9	1	12	21031	1/9	12/21031	SPI1
GO:0043312	query_1	GO:BP	neutrophil degranulation	0.0251243	9	1	12	21031	1/9	12/21031	SPI1
GO:0045658	query_1	GO:BP	regulation of neutrophil differentiation	0.0251243	36	1	3	21031	1/36	3/21031	INPP5D
GO:0061577	query_1	GO:BP	calcium ion transmembrane transport via high voltage-gated calcium channel	0.0251243	6	1	18	21031	1/6	18/21031	BIN1
GO:0140546	query_1	GO:BP	defense response to symbiont	0.0251243	14	4	1113	21031	4/14	1113/21031	SPI1/RELB/NECTIN2/APOE
GO:1905476	query_1	GO:BP	negative regulation of protein localization to membrane	0.0251243	3	1	36	21031	1/3	36/21031	PICALM
GO:1990000	query_1	GO:BP	amyloid fibril formation	0.0252232	55	2	41	21031	2/55	41/21031	PFDN1/APOE
GO:0045723	query_1	GO:BP	positive regulation of fatty acid biosynthetic process	0.0254188	5	1	22	21031	1/5	22/21031	APOC2
GO:0046635	query_1	GO:BP	positive regulation of alpha-beta T cell activation	0.0254188	32	2	71	21031	2/32	71/21031	HLA-DRB1/HLA-DRA
GO:0032489	query_1	GO:BP	regulation of Cdc42 protein signal transduction	0.0257087	14	1	8	21031	1/14	8/21031	APOE
GO:1905918	query_1	GO:BP	regulation of CoA-transferase activity	0.0257087	14	1	8	21031	1/14	8/21031	APOE
GO:1905920	query_1	GO:BP	positive regulation of CoA-transferase activity	0.0257087	14	1	8	21031	1/14	8/21031	APOE
GO:0030162	query_1	GO:BP	regulation of proteolysis	0.0257883	14	3	555	21031	3/14	555/21031	PICALM/APOE/BIN1
GO:0046637	query_1	GO:BP	regulation of alpha-beta T cell differentiation	0.0257883	32	2	72	21031	2/32	72/21031	HLA-DRB1/HLA-DRA
GO:0050866	query_1	GO:BP	negative regulation of cell activation	0.0257883	36	3	208	21031	3/36	208/21031	APOE/INPP5D/HLA-DRB1
GO:0051048	query_1	GO:BP	negative regulation of secretion	0.0259979	14	2	168	21031	2/14	168/21031	SPI1/APOE
GO:0002420	query_1	GO:BP	natural killer cell mediated cytotoxicity directed against tumor cell target	0.0262378	13	1	9	21031	1/13	9/21031	NECTIN2
GO:0002855	query_1	GO:BP	regulation of natural killer cell mediated immune response to tumor cell	0.0262378	13	1	9	21031	1/13	9/21031	NECTIN2
GO:0019062	query_1	GO:BP	virion attachment to host cell	0.0262378	13	1	9	21031	1/13	9/21031	NECTIN2
GO:0043301	query_1	GO:BP	negative regulation of leukocyte degranulation	0.0262378	9	1	13	21031	1/9	13/21031	SPI1
GO:0045089	query_1	GO:BP	positive regulation of innate immune response	0.0262378	69	5	345	21031	5/69	345/21031	MARK4/SPI1/NECTIN2/ARRB2/OTULIN
GO:1902652	query_1	GO:BP	secondary alcohol metabolic process	0.0262378	16	2	148	21031	2/16	148/21031	APOE/APOC1
GO:1903050	query_1	GO:BP	regulation of proteolysis involved in protein catabolic process	0.0262378	64	4	233	21031	4/64	233/21031	ATXN3/PTK2B/APOE/PSMC3
GO:0032608	query_1	GO:BP	interferon-beta production	0.0263761	2	1	59	21031	1/2	59/21031	RELB
GO:0032648	query_1	GO:BP	regulation of interferon-beta production	0.0263761	2	1	59	21031	1/2	59/21031	RELB
GO:0010889	query_1	GO:BP	regulation of sequestering of triglyceride	0.0266017	8	1	15	21031	1/8	15/21031	APOC4
GO:0022407	query_1	GO:BP	regulation of cell-cell adhesion	0.0266017	32	4	477	21031	4/32	477/21031	SPI1/HLA-DRB1/HLA-DRB5/HLA-DRA
GO:0048489	query_1	GO:BP	synaptic vesicle transport	0.0266017	3	1	40	21031	1/3	40/21031	PICALM
GO:1905663	query_1	GO:BP	positive regulation of telomerase RNA reverse transcriptase activity	0.0266017	60	1	2	21031	1/60	2/21031	HNRNPA2B1
GO:0016125	query_1	GO:BP	sterol metabolic process	0.0270275	16	2	152	21031	2/16	152/21031	APOE/APOC1
GO:0043085	query_1	GO:BP	positive regulation of catalytic activity	0.0270275	32	5	773	21031	5/32	773/21031	PICALM/APOE/USP6NL/HLA-DRB1/APOC2
GO:0051640	query_1	GO:BP	organelle localization	0.0270275	13	3	620	21031	3/13	620/21031	PICALM/NECTIN2/BIN1
GO:0071702	query_1	GO:BP	organic substance transport	0.0270275	16	6	2358	21031	6/16	2358/21031	APOE/TOMM40/APOC1/APOC4-APOC2/APOC2/APOC4
GO:2000514	query_1	GO:BP	regulation of CD4-positive, alpha-beta T cell activation	0.0270275	32	2	75	21031	2/32	75/21031	HLA-DRB1/HLA-DRA
GO:1902905	query_1	GO:BP	positive regulation of supramolecular fiber organization	0.0270546	14	2	175	21031	2/14	175/21031	APOE/BIN1
GO:0006707	query_1	GO:BP	cholesterol catabolic process	0.0272987	14	1	9	21031	1/14	9/21031	APOE
GO:0016127	query_1	GO:BP	sterol catabolic process	0.0272987	14	1	9	21031	1/14	9/21031	APOE
GO:0039689	query_1	GO:BP	negative stranded viral RNA replication	0.0272987	42	1	3	21031	1/42	3/21031	ATG16L1
GO:0045822	query_1	GO:BP	negative regulation of heart contraction	0.0272987	6	1	21	21031	1/6	21/21031	BIN1
GO:1903898	query_1	GO:BP	negative regulation of PERK-mediated unfolded protein response	0.0272987	21	1	6	21031	1/21	6/21031	ABCA7
GO:0031327	query_1	GO:BP	negative regulation of cellular biosynthetic process	0.0273461	36	11	2824	21031	11/36	2824/21031	ABCA7/SPI1/PICALM/RELB/HBEGF/APOE/APOC1/BIN1/INPP5D/ZNF296/HLA-DRB1
GO:0003823	query_1	GO:MF	antigen binding	0.0274688	32	3	174	20212	3/32	174/20212	HLA-DRB1/HLA-DRB5/HLA-DRA
GO:0050046	query_1	GO:MF	delta7-sterol 5(6)-desaturase activity	0.0274688	52	1	1	20212	1/52	1/20212	SC5D
GO:0051525	query_1	GO:MF	NFAT protein binding	0.0274688	9	1	6	20212	1/9	6/20212	SPI1
GO:0052381	query_1	GO:MF	tRNA dimethylallyltransferase activity	0.0274688	56	1	1	20212	1/56	1/20212	TRIT1
GO:0070326	query_1	GO:MF	very-low-density lipoprotein particle receptor binding	0.0274688	14	1	4	20212	1/14	4/20212	APOE
GO:2000537	query_1	GO:BP	regulation of B cell chemotaxis	0.027578	64	1	2	21031	1/64	2/21031	PTK2B
GO:2000538	query_1	GO:BP	positive regulation of B cell chemotaxis	0.027578	64	1	2	21031	1/64	2/21031	PTK2B
GO:0002079	query_1	GO:CC	inner acrosomal membrane	0.0276825	29	1	5	22097	1/29	5/22097	TRIP11
GO:0031901	query_1	GO:CC	early endosome membrane	0.0276825	44	3	192	22097	3/44	192/22097	ABCA7/SORL1/HLA-DRA
GO:0002423	query_1	GO:BP	natural killer cell mediated immune response to tumor cell	0.0278488	13	1	10	21031	1/13	10/21031	NECTIN2
GO:0044650	query_1	GO:BP	adhesion of symbiont to host cell	0.0278488	13	1	10	21031	1/13	10/21031	NECTIN2
GO:0050870	query_1	GO:BP	positive regulation of T cell activation	0.0278488	32	3	247	21031	3/32	247/21031	HLA-DRB1/HLA-DRB5/HLA-DRA
GO:0009890	query_1	GO:BP	negative regulation of biosynthetic process	0.0279217	36	11	2838	21031	11/36	2838/21031	ABCA7/SPI1/PICALM/RELB/HBEGF/APOE/APOC1/BIN1/INPP5D/ZNF296/HLA-DRB1
GO:0045932	query_1	GO:BP	negative regulation of muscle contraction	0.0279217	6	1	22	21031	1/6	22/21031	BIN1
GO:0060341	query_1	GO:BP	regulation of cellular localization	0.0279217	47	7	995	21031	7/47	995/21031	MARK4/ABCA7/SPI1/PICALM/APOE/SORL1/HLA-DRB1
GO:1901380	query_1	GO:BP	negative regulation of potassium ion transmembrane transport	0.0279217	6	1	22	21031	1/6	22/21031	BIN1
GO:1902988	query_1	GO:BP	neurofibrillary tangle assembly	0.0279217	44	1	3	21031	1/44	3/21031	SORL1
GO:1903523	query_1	GO:BP	negative regulation of blood circulation	0.0279217	6	1	22	21031	1/6	22/21031	BIN1
GO:0006633	query_1	GO:BP	fatty acid biosynthetic process	0.0279431	16	2	158	21031	2/16	158/21031	APOC1/APOC2
GO:0060612	query_1	GO:BP	adipose tissue development	0.028181	44	2	57	21031	2/44	57/21031	SPI1/SORL1
GO:0030099	query_1	GO:BP	myeloid cell differentiation	0.0283216	36	4	437	21031	4/36	437/21031	SPI1/RELB/INPP5D/HLA-DRB1
GO:0050996	query_1	GO:BP	positive regulation of lipid catabolic process	0.0283216	5	1	27	21031	1/5	27/21031	APOC2
GO:1902533	query_1	GO:BP	positive regulation of intracellular signal transduction	0.0284501	69	9	1033	21031	9/69	1033/21031	ABCA7/SPI1/MADD/HBEGF/PTK2B/APOE/ARRB2/UBE2N/HLA-DRB1
GO:0030118	query_1	GO:CC	clathrin coat	0.0287201	3	1	51	22097	1/3	51/22097	PICALM
GO:0002032	query_1	GO:BP	desensitization of G protein-coupled receptor signaling pathway by arrestin	0.0288631	69	1	2	21031	1/69	2/21031	ARRB2
GO:0032922	query_1	GO:BP	circadian regulation of gene expression	0.0291112	2	1	70	21031	1/2	70/21031	RELB
GO:0097113	query_1	GO:BP	AMPA glutamate receptor clustering	0.0291112	14	1	10	21031	1/14	10/21031	APOE
GO:0097688	query_1	GO:BP	glutamate receptor clustering	0.0291112	14	1	10	21031	1/14	10/21031	APOE
GO:0072583	query_1	GO:BP	clathrin-dependent endocytosis	0.0292466	3	1	47	21031	1/3	47/21031	PICALM
GO:0030226	query_1	GO:MF	apolipoprotein receptor activity	0.029696	21	1	3	20212	1/21	3/20212	ABCA7
GO:0043423	query_1	GO:MF	3-phosphoinositide-dependent protein kinase binding	0.029696	64	1	1	20212	1/64	1/20212	PTK2B
GO:0007613	query_1	GO:BP	memory	0.0297105	21	2	125	21031	2/21	125/21031	ABCA7/APOE
GO:0030730	query_1	GO:BP	sequestering of triglyceride	0.0297105	8	1	18	21031	1/8	18/21031	APOC4
GO:0055080	query_1	GO:BP	monoatomic cation homeostasis	0.0297105	14	3	606	21031	3/14	606/21031	PICALM/APOE/SLC39A13
GO:0099041	query_1	GO:BP	vesicle tethering to Golgi	0.0298321	29	1	5	21031	1/29	5/21031	TRIP11
KEGG:05322	query_1	KEGG	Systemic lupus erythematosus	0.029951	48	4	132	8484	4/48	132/8484	HLA-DQB1/HLA-DRB1/HLA-DRB5/HLA-DRA
GO:0004857	query_1	GO:MF	enzyme inhibitor activity	0.0300093	16	3	390	20212	3/16	390/20212	APOC1/BIN1/APOC2
GO:0031267	query_1	GO:MF	small GTPase binding	0.0300093	44	4	285	20212	4/44	285/20212	PICALM/TRIP11/SORL1/USP6NL
CORUM:3046	query_1	CORUM	hs4 enhancer complex (slow migrating complex)	0.0301508	2	1	1	3383	1/2	1/3383	RELB
GO:0042985	query_1	GO:BP	negative regulation of amyloid precursor protein biosynthetic process	0.0301802	21	1	7	21031	1/21	7/21031	ABCA7
GO:0043933	query_1	GO:BP	protein-containing complex organization	0.030462	23	10	4074	21031	10/23	4074/21031	ABCA7/SPI1/PICALM/APOE/APOC1/BIN1/GEMIN7/HLA-DRB5/HLA-DRA/APOC2
GO:0098542	query_1	GO:BP	defense response to other organism	0.030462	14	4	1220	21031	4/14	1220/21031	SPI1/RELB/NECTIN2/APOE
GO:0050801	query_1	GO:BP	monoatomic ion homeostasis	0.0307902	14	3	616	21031	3/14	616/21031	PICALM/APOE/SLC39A13
GO:0005773	query_1	GO:CC	vacuole	0.0308184	59	7	855	22097	7/59	855/22097	ATXN3/ATG16L1/HLA-DQB1/ARHGAP45/HLA-DRB1/HLA-DRB5/HLA-DRA
GO:0031312	query_1	GO:CC	extrinsic component of organelle membrane	0.0308184	6	1	28	22097	1/6	28/22097	BIN1
GO:0017038	query_1	GO:BP	protein import	0.031252	14	1	11	21031	1/14	11/21031	APOE
GO:2000644	query_1	GO:BP	regulation of receptor catabolic process	0.031252	14	1	11	21031	1/14	11/21031	APOE
GO:2000822	query_1	GO:BP	regulation of behavioral fear response	0.031252	14	1	11	21031	1/14	11/21031	APOE
GO:0048522	query_1	GO:BP	positive regulation of cellular process	0.0316181	47	21	5717	21031	21/47	5717/21031	MARK4/CNN2/ABCA7/SPI1/PICALM/ATG16L1/TRIP11/RELB/ELL/HBEGF/NECTIN2/APOE/SSBP4/BIN1/SORL1/PSMC3/INPP5D/HLA-DRB1/HLA-DRB5/HLA-DRA/APOC2
GO:0051247	query_1	GO:BP	positive regulation of protein metabolic process	0.0318775	69	10	1253	21031	10/69	1253/21031	ATXN3/PICALM/HBEGF/PTK2B/APOE/SORL1/ARRB2/PSMC3/UBE2N/HLA-DRB1
GO:0016004	query_1	GO:MF	phospholipase activator activity	0.0321455	5	1	15	20212	1/5	15/20212	APOC2
GO:0002842	query_1	GO:BP	positive regulation of T cell mediated immune response to tumor cell	0.0322051	32	1	5	21031	1/32	5/21031	HLA-DRB1
GO:0006970	query_1	GO:BP	response to osmotic stress	0.0322051	2	1	80	21031	1/2	80/21031	RELB
GO:0150172	query_1	GO:BP	regulation of phosphatidylcholine metabolic process	0.0322051	16	1	10	21031	1/16	10/21031	APOC1
GO:0140677	query_1	GO:MF	molecular function activator activity	0.0324059	37	7	1124	20212	7/37	1124/20212	HBEGF/APOE/APOC1/USP6NL/ARHGAP45/APOC4-APOC2/APOC2
GO:0048518	query_1	GO:BP	positive regulation of biological process	0.0324423	65	29	6250	21031	29/65	6250/21031	MARK4/CNN2/ABCA7/SPI1/ATXN3/PICALM/ATG16L1/TRIP11/RELB/ELL/TSPAN14/MADD/HBEGF/PTK2B/HNRNPA2B1/NECTIN2/APOE/SSBP4/BIN1/SORL1/OTULIN/PSMC3/INPP5D/UBE2N/HLA-DRB1/HLA-DRB5/HLA-DRA/APOC2/APOC4
GO:0070102	query_1	GO:BP	interleukin-6-mediated signaling pathway	0.0324423	9	1	18	21031	1/9	18/21031	SPI1
GO:0035363	query_1	GO:CC	histone locus body	0.032663	45	1	4	22097	1/45	4/22097	ELL
GO:1903052	query_1	GO:BP	positive regulation of proteolysis involved in protein catabolic process	0.0328026	64	3	133	21031	3/64	133/21031	ATXN3/PTK2B/PSMC3
GO:1904262	query_1	GO:BP	negative regulation of TORC1 signaling	0.0328474	62	2	45	21031	2/62	45/21031	ATXN3/UBE2N
GO:0006695	query_1	GO:BP	cholesterol biosynthetic process	0.0328494	52	2	54	21031	2/52	54/21031	SC5D/APOE
GO:0097479	query_1	GO:BP	synaptic vesicle localization	0.0328494	3	1	55	21031	1/3	55/21031	PICALM
GO:0098901	query_1	GO:BP	regulation of cardiac muscle cell action potential	0.0328494	6	1	28	21031	1/6	28/21031	BIN1
GO:0150094	query_1	GO:BP	amyloid-beta clearance by cellular catabolic process	0.0328494	21	1	8	21031	1/21	8/21031	ABCA7
GO:1900272	query_1	GO:BP	negative regulation of long-term synaptic potentiation	0.0328494	14	1	12	21031	1/14	12/21031	APOE
GO:1902653	query_1	GO:BP	secondary alcohol biosynthetic process	0.0328494	52	2	54	21031	2/52	54/21031	SC5D/APOE
GO:1902950	query_1	GO:BP	regulation of dendritic spine maintenance	0.0328494	14	1	12	21031	1/14	12/21031	APOE
GO:1903039	query_1	GO:BP	positive regulation of leukocyte cell-cell adhesion	0.0328494	32	3	270	21031	3/32	270/21031	HLA-DRB1/HLA-DRB5/HLA-DRA
GO:1903365	query_1	GO:BP	regulation of fear response	0.0328494	14	1	12	21031	1/14	12/21031	APOE
GO:1905521	query_1	GO:BP	regulation of macrophage migration	0.0328494	64	2	44	21031	2/64	44/21031	CNN2/PTK2B
GO:2000427	query_1	GO:BP	positive regulation of apoptotic cell clearance	0.0328494	21	1	8	21031	1/21	8/21031	ABCA7
GO:0044406	query_1	GO:BP	adhesion of symbiont to host	0.0329779	13	1	13	21031	1/13	13/21031	NECTIN2
GO:0038135	query_1	GO:BP	ERBB2-ERBB4 signaling pathway	0.0331224	34	1	5	21031	1/34	5/21031	HBEGF
GO:0002283	query_1	GO:BP	neutrophil activation involved in immune response	0.0332127	9	1	19	21031	1/9	19/21031	SPI1
GO:1990108	query_1	GO:BP	protein linear deubiquitination	0.0332127	57	1	3	21031	1/57	3/21031	OTULIN
GO:0009892	query_1	GO:BP	negative regulation of metabolic process	0.0336514	6	4	3455	21031	4/6	3455/21031	PICALM/RELB/BIN1/APOC2
GO:0048710	query_1	GO:BP	regulation of astrocyte differentiation	0.0336514	6	1	29	21031	1/6	29/21031	BIN1
GO:0038020	query_1	GO:BP	insulin receptor recycling	0.0338644	44	1	4	21031	1/44	4/21031	SORL1
GO:1902953	query_1	GO:BP	positive regulation of ER to Golgi vesicle-mediated transport	0.0338644	44	1	4	21031	1/44	4/21031	SORL1
GO:1902954	query_1	GO:BP	regulation of early endosome to recycling endosome transport	0.0338644	44	1	4	21031	1/44	4/21031	SORL1
REAC:R-HSA-975634	query_1	REAC	Retinoid metabolism and transport	0.0339408	14	2	44	10842	2/14	44/10842	APOE/APOC2
GO:0005771	query_1	GO:CC	multivesicular body	0.034168	44	2	70	22097	2/44	70/22097	APOE/SORL1
GO:1905661	query_1	GO:BP	regulation of telomerase RNA reverse transcriptase activity	0.0345196	60	1	3	21031	1/60	3/21031	HNRNPA2B1
GO:1990428	query_1	GO:BP	miRNA transport	0.0345196	60	1	3	21031	1/60	3/21031	HNRNPA2B1
GO:0043254	query_1	GO:BP	regulation of protein-containing complex assembly	0.0353462	64	5	417	21031	5/64	417/21031	MARK4/PTK2B/APOE/BIN1/SORL1
GO:1902532	query_1	GO:BP	negative regulation of intracellular signal transduction	0.0355585	69	6	544	21031	6/69	544/21031	ABCA7/SPI1/ATXN3/APOE/ARRB2/UBE2N
GO:0031348	query_1	GO:BP	negative regulation of defense response	0.0355706	69	4	247	21031	4/69	247/21031	APOE/ARRB2/OTULIN/HLA-DRB1
GO:0098793	query_1	GO:CC	presynapse	0.0358667	6	2	564	22097	2/6	564/22097	PICALM/BIN1
KEGG:04380	query_1	KEGG	Osteoclast differentiation	0.0358668	9	2	132	8484	2/9	132/8484	SPI1/RELB
GO:0002888	query_1	GO:BP	positive regulation of myeloid leukocyte mediated immunity	0.0359531	9	1	21	21031	1/9	21/21031	SPI1
GO:0010884	query_1	GO:BP	positive regulation of lipid storage	0.03633	8	1	24	21031	1/8	24/21031	APOC4
GO:0034379	query_1	GO:BP	very-low-density lipoprotein particle assembly	0.03633	16	1	12	21031	1/16	12/21031	APOC1
GO:0060192	query_1	GO:BP	negative regulation of lipase activity	0.03633	16	1	12	21031	1/16	12/21031	APOC1
GO:0015288	query_1	GO:MF	porin activity	0.036725	15	1	6	20212	1/15	6/20212	TOMM40
GO:0042159	query_1	GO:BP	lipoprotein catabolic process	0.0368205	14	1	14	21031	1/14	14/21031	APOE
GO:0045923	query_1	GO:BP	positive regulation of fatty acid metabolic process	0.0368205	5	1	39	21031	1/5	39/21031	APOC2
GO:0090205	query_1	GO:BP	positive regulation of cholesterol metabolic process	0.0368205	14	1	14	21031	1/14	14/21031	APOE
GO:1902931	query_1	GO:BP	negative regulation of alcohol biosynthetic process	0.0368205	14	1	14	21031	1/14	14/21031	APOE
GO:0050871	query_1	GO:BP	positive regulation of B cell activation	0.0368388	36	2	85	21031	2/36	85/21031	SPI1/INPP5D
GO:0016234	query_1	GO:CC	inclusion body	0.0370651	3	1	72	22097	1/3	72/22097	PICALM
GO:0030054	query_1	GO:CC	cell junction	0.0370651	14	5	2230	22097	5/14	2230/22097	PICALM/RELB/NECTIN2/APOE/BIN1
GO:0032797	query_1	GO:CC	SMN complex	0.0370651	20	1	11	22097	1/20	11/22097	GEMIN7
GO:0061793	query_1	GO:CC	chromatin lock complex	0.0370651	72	1	3	22097	1/72	3/22097	CBX3
GO:0097356	query_1	GO:CC	perinucleolar compartment	0.0370651	44	1	5	22097	1/44	5/22097	SORL1
GO:0086005	query_1	GO:BP	ventricular cardiac muscle cell action potential	0.0370745	6	1	33	21031	1/6	33/21031	BIN1
GO:0044283	query_1	GO:BP	small molecule biosynthetic process	0.0373044	16	3	592	21031	3/16	592/21031	APOE/APOC1/APOC2
WP:WP3930	query_1	WP	EDA signaling in hair follicle development	0.0373416	2	1	13	8286	1/2	13/8286	RELB
GO:0042269	query_1	GO:BP	regulation of natural killer cell mediated cytotoxicity	0.0377739	69	2	45	21031	2/69	45/21031	NECTIN2/ARRB2
GO:0060229	query_1	GO:MF	lipase activator activity	0.0378618	5	1	19	20212	1/5	19/20212	APOC2
GO:0086004	query_1	GO:BP	regulation of cardiac muscle cell contraction	0.0379949	6	1	34	21031	1/6	34/21031	BIN1
GO:0005905	query_1	GO:CC	clathrin-coated pit	0.0380477	3	1	76	22097	1/3	76/22097	PICALM
GO:0098978	query_1	GO:CC	glutamatergic synapse	0.0380899	69	5	424	22097	5/69	424/22097	PTK2B/APOE/BIN1/ARRB2/CPSF2
GO:0099503	query_1	GO:CC	secretory vesicle	0.0380899	39	6	1069	22097	6/39	1069/22097	CNN2/PICALM/TRIP11/BIN1/PSMC3/ARHGAP45
GO:0050672	query_1	GO:BP	negative regulation of lymphocyte proliferation	0.0381876	36	2	87	21031	2/36	87/21031	INPP5D/HLA-DRB1
GO:0032226	query_1	GO:BP	positive regulation of synaptic transmission, dopaminergic	0.0383521	69	1	3	21031	1/69	3/21031	ARRB2
GO:0033489	query_1	GO:BP	cholesterol biosynthetic process via desmosterol	0.0383521	52	1	4	21031	1/52	4/21031	SC5D
GO:0033490	query_1	GO:BP	cholesterol biosynthetic process via lathosterol	0.0383521	52	1	4	21031	1/52	4/21031	SC5D
GO:0050728	query_1	GO:BP	negative regulation of inflammatory response	0.0383521	57	3	163	21031	3/57	163/21031	APOE/OTULIN/HLA-DRB1
GO:2000171	query_1	GO:BP	negative regulation of dendrite development	0.0383521	26	1	8	21031	1/26	8/21031	ZNF296
REAC:R-HSA-6806667	query_1	REAC	Metabolism of fat-soluble vitamins	0.0384299	14	2	48	10842	2/14	48/10842	APOE/APOC2
GO:0032945	query_1	GO:BP	negative regulation of mononuclear cell proliferation	0.0384415	36	2	88	21031	2/36	88/21031	INPP5D/HLA-DRB1
GO:0044857	query_1	GO:BP	plasma membrane raft organization	0.0384415	21	1	10	21031	1/21	10/21031	ABCA7
GO:0051647	query_1	GO:BP	nucleus localization	0.0384415	6	1	35	21031	1/6	35/21031	BIN1
GO:2000425	query_1	GO:BP	regulation of apoptotic cell clearance	0.0384415	21	1	10	21031	1/21	10/21031	ABCA7
GO:0043112	query_1	GO:BP	receptor metabolic process	0.0384521	44	2	72	21031	2/44	72/21031	APOE/SORL1
GO:0031090	query_1	GO:CC	organelle membrane	0.0384586	52	16	3770	22097	16/52	3770/22097	ABCA7/ATG16L1/TRIP11/SC5D/HBEGF/APOE/TOMM40/BIN1/SORL1/USP6NL/SLC39A13/HLA-DQB1/NDUFB1/HLA-DRB1/HLA-DRB5/HLA-DRA
GO:0097504	query_1	GO:CC	Gemini of coiled bodies	0.0384586	20	1	12	22097	1/20	12/22097	GEMIN7
GO:0016126	query_1	GO:BP	sterol biosynthetic process	0.0385115	52	2	61	21031	2/52	61/21031	SC5D/APOE
GO:0097677	query_1	GO:MF	STAT family protein binding	0.0385517	9	1	11	20212	1/9	11/20212	SPI1
GO:0031325	query_1	GO:BP	positive regulation of cellular metabolic process	0.0386201	46	14	3346	21031	14/46	3346/21031	CNN2/SPI1/PICALM/ATG16L1/TRIP11/RELB/ELL/HBEGF/APOE/SSBP4/SORL1/PSMC3/HLA-DRB1/APOC2
GO:0006879	query_1	GO:BP	intracellular iron ion homeostasis	0.0387543	3	1	71	21031	1/3	71/21031	PICALM
GO:0000248	query_1	GO:MF	C-5 sterol desaturase activity	0.0387657	52	1	2	20212	1/52	2/20212	SC5D
GO:0070704	query_1	GO:MF	sterol desaturase activity	0.0387657	52	1	2	20212	1/52	2/20212	SC5D
GO:0002320	query_1	GO:BP	lymphoid progenitor cell differentiation	0.0390609	9	1	24	21031	1/9	24/21031	SPI1
GO:0061760	query_1	GO:BP	antifungal innate immune response	0.0390609	9	1	24	21031	1/9	24/21031	SPI1
GO:1903306	query_1	GO:BP	negative regulation of regulated secretory pathway	0.0390609	9	1	24	21031	1/9	24/21031	SPI1
GO:0036477	query_1	GO:CC	somatodendritic compartment	0.039203	64	7	848	22097	7/64	848/22097	MARK4/PICALM/KIF21B/PTK2B/APOE/BIN1/SORL1
GO:0034274	query_1	GO:CC	Atg12-Atg5-Atg16 complex	0.0396231	42	1	6	22097	1/42	6/22097	ATG16L1
GO:0010897	query_1	GO:BP	negative regulation of triglyceride catabolic process	0.039662	44	1	5	21031	1/44	5/21031	SORL1
GO:0045053	query_1	GO:BP	protein retention in Golgi apparatus	0.039662	44	1	5	21031	1/44	5/21031	SORL1
GO:0045893	query_1	GO:BP	positive regulation of DNA-templated transcription	0.0396718	46	9	1703	21031	9/46	1703/21031	SPI1/PICALM/TRIP11/RELB/ELL/APOE/SSBP4/PSMC3/HLA-DRB1
KEGG:04145	query_1	KEGG	Phagosome	0.039734	48	4	147	8484	4/48	147/8484	HLA-DQB1/HLA-DRB1/HLA-DRB5/HLA-DRA
GO:0007008	query_1	GO:BP	outer mitochondrial membrane organization	0.0398903	15	1	15	21031	1/15	15/21031	TOMM40
GO:0010518	query_1	GO:BP	positive regulation of phospholipase activity	0.0398903	5	1	45	21031	1/5	45/21031	APOC2
GO:0034374	query_1	GO:BP	low-density lipoprotein particle remodeling	0.0398903	14	1	16	21031	1/14	16/21031	APOE
GO:0045040	query_1	GO:BP	protein insertion into mitochondrial outer membrane	0.0398903	15	1	15	21031	1/15	15/21031	TOMM40
GO:0051000	query_1	GO:BP	positive regulation of nitric-oxide synthase activity	0.0398903	14	1	16	21031	1/14	16/21031	APOE
GO:0051044	query_1	GO:BP	positive regulation of membrane protein ectodomain proteolysis	0.0398903	14	1	16	21031	1/14	16/21031	APOE
GO:0055089	query_1	GO:BP	fatty acid homeostasis	0.0398903	14	1	16	21031	1/14	16/21031	APOE
GO:0140962	query_1	GO:BP	multicellular organismal-level chemical homeostasis	0.0398903	3	1	74	21031	1/3	74/21031	PICALM
GO:1902680	query_1	GO:BP	positive regulation of RNA biosynthetic process	0.0398903	46	9	1706	21031	9/46	1706/21031	SPI1/PICALM/TRIP11/RELB/ELL/APOE/SSBP4/PSMC3/HLA-DRB1
GO:0043409	query_1	GO:BP	negative regulation of MAPK cascade	0.0400895	21	2	158	21031	2/21	158/21031	ABCA7/APOE
CORUM:2084	query_1	CORUM	NFKB1-NFKB2-REL-RELA-RELB complex	0.0401832	2	1	4	3383	1/2	4/3383	RELB
CORUM:2086	query_1	CORUM	NFKB1-NFKB2-RELA-RELB complex	0.0401832	2	1	3	3383	1/2	3/3383	RELB
GO:0032715	query_1	GO:BP	negative regulation of interleukin-6 production	0.0405175	69	2	48	21031	2/69	48/21031	ARRB2/INPP5D
GO:0000165	query_1	GO:BP	MAPK cascade	0.0406394	69	7	745	21031	7/69	745/21031	ABCA7/SPI1/MADD/PTK2B/APOE/ARRB2/HLA-DRB1
GO:0030838	query_1	GO:BP	positive regulation of actin filament polymerization	0.0406394	64	2	52	21031	2/64	52/21031	PTK2B/BIN1
GO:0031328	query_1	GO:BP	positive regulation of cellular biosynthetic process	0.0406394	46	12	2685	21031	12/46	2685/21031	CNN2/SPI1/PICALM/TRIP11/RELB/ELL/APOE/SSBP4/SORL1/PSMC3/HLA-DRB1/APOC2
GO:1903897	query_1	GO:BP	regulation of PERK-mediated unfolded protein response	0.0406394	21	1	11	21031	1/21	11/21031	ABCA7
GO:0050862	query_1	GO:BP	positive regulation of T cell receptor signaling pathway	0.0409849	13	1	18	21031	1/13	18/21031	NECTIN2
GO:0051851	query_1	GO:BP	modulation by host of symbiont process	0.0410286	39	2	86	21031	2/39	86/21031	APOE/PSMC3
GO:0032488	query_1	GO:BP	Cdc42 protein signal transduction	0.0414114	14	1	17	21031	1/14	17/21031	APOE
GO:0035641	query_1	GO:BP	locomotory exploration behavior	0.0414114	14	1	17	21031	1/14	17/21031	APOE
GO:0043117	query_1	GO:BP	positive regulation of vascular permeability	0.0414114	14	1	17	21031	1/14	17/21031	APOE
GO:0002715	query_1	GO:BP	regulation of natural killer cell mediated immunity	0.0414277	69	2	49	21031	2/69	49/21031	NECTIN2/ARRB2
GO:0055082	query_1	GO:BP	intracellular chemical homeostasis	0.0414277	14	3	728	21031	3/14	728/21031	PICALM/APOE/SLC39A13
GO:0034638	query_1	GO:BP	phosphatidylcholine catabolic process	0.0414364	16	1	15	21031	1/16	15/21031	APOC1
GO:0086091	query_1	GO:BP	regulation of heart rate by cardiac conduction	0.0414364	6	1	40	21031	1/6	40/21031	BIN1
GO:1903115	query_1	GO:BP	regulation of actin filament-based movement	0.0414364	6	1	40	21031	1/6	40/21031	BIN1
GO:0043274	query_1	GO:MF	phospholipase binding	0.0419155	5	1	23	20212	1/5	23/20212	APOC2
GO:0006518	query_1	GO:BP	peptide metabolic process	0.0419159	21	4	911	21031	4/21	911/21031	ABCA7/PICALM/APOE/BIN1
GO:0009891	query_1	GO:BP	positive regulation of biosynthetic process	0.0419159	46	12	2706	21031	12/46	2706/21031	CNN2/SPI1/PICALM/TRIP11/RELB/ELL/APOE/SSBP4/SORL1/PSMC3/HLA-DRB1/APOC2
GO:0032479	query_1	GO:BP	regulation of type I interferon production	0.0419159	2	1	122	21031	1/2	122/21031	RELB
GO:0032606	query_1	GO:BP	type I interferon production	0.0419159	2	1	122	21031	1/2	122/21031	RELB
GO:0044242	query_1	GO:BP	cellular lipid catabolic process	0.0419159	44	3	225	21031	3/44	225/21031	APOC1/SORL1/APOC2
GO:0072330	query_1	GO:BP	monocarboxylic acid biosynthetic process	0.0419159	16	2	217	21031	2/16	217/21031	APOC1/APOC2
GO:0097009	query_1	GO:BP	energy homeostasis	0.0419159	44	2	78	21031	2/44	78/21031	APOE/SORL1
GO:0006900	query_1	GO:BP	vesicle budding from membrane	0.0419658	3	1	82	21031	1/3	82/21031	PICALM
GO:0033003	query_1	GO:BP	regulation of mast cell activation	0.0420158	13	1	19	21031	1/13	19/21031	NECTIN2
GO:0002429	query_1	GO:BP	immune response-activating cell surface receptor signaling pathway	0.0420302	62	4	299	21031	4/62	299/21031	NECTIN2/INPP5D/UBE2N/HLA-DRB1
GO:0048227	query_1	GO:BP	plasma membrane to endosome transport	0.0420302	31	1	8	21031	1/31	8/21031	USP6NL
GO:0070664	query_1	GO:BP	negative regulation of leukocyte proliferation	0.0420302	36	2	96	21031	2/36	96/21031	INPP5D/HLA-DRB1
GO:0032587	query_1	GO:CC	ruffle membrane	0.0421238	37	2	100	22097	2/37	100/22097	ABCA7/ARHGAP45
GO:0002683	query_1	GO:BP	negative regulation of immune system process	0.0423357	38	4	495	21031	4/38	495/21031	CNN2/SPI1/INPP5D/HLA-DRB1
GO:0010544	query_1	GO:BP	negative regulation of platelet activation	0.0423357	14	1	18	21031	1/14	18/21031	APOE
GO:0045656	query_1	GO:BP	negative regulation of monocyte differentiation	0.0423357	36	1	7	21031	1/36	7/21031	INPP5D
GO:0072578	query_1	GO:BP	neurotransmitter-gated ion channel clustering	0.0423357	14	1	18	21031	1/14	18/21031	APOE
GO:1900745	query_1	GO:BP	positive regulation of p38MAPK cascade	0.0423357	9	1	28	21031	1/9	28/21031	SPI1
GO:0002840	query_1	GO:BP	regulation of T cell mediated immune response to tumor cell	0.0429333	32	1	8	21031	1/32	8/21031	HLA-DRB1
GO:0042180	query_1	GO:BP	cellular ketone metabolic process	0.0430456	16	2	223	21031	2/16	223/21031	APOC1/APOC2
GO:0070663	query_1	GO:BP	regulation of leukocyte proliferation	0.0430456	38	3	266	21031	3/38	266/21031	CNN2/INPP5D/HLA-DRB1
GO:0009894	query_1	GO:BP	regulation of catabolic process	0.0432106	64	8	1026	21031	8/64	1026/21031	ATXN3/ATG16L1/PTK2B/APOE/APOC1/SORL1/PSMC3/APOC2
GO:0022409	query_1	GO:BP	positive regulation of cell-cell adhesion	0.0432106	32	3	318	21031	3/32	318/21031	HLA-DRB1/HLA-DRB5/HLA-DRA
GO:0060113	query_1	GO:BP	inner ear receptor cell differentiation	0.0432106	49	2	72	21031	2/49	72/21031	TRIP11/MYCL
GO:0007009	query_1	GO:BP	plasma membrane organization	0.0432911	21	2	170	21031	2/21	170/21031	ABCA7/BIN1
GO:1901223	query_1	GO:BP	negative regulation of non-canonical NF-kappaB signal transduction	0.0432911	9	1	29	21031	1/9	29/21031	SPI1
GO:0061502	query_1	GO:BP	early endosome to recycling endosome transport	0.043663	44	1	6	21031	1/44	6/21031	SORL1
GO:1903170	query_1	GO:BP	negative regulation of calcium ion transmembrane transport	0.043663	6	1	44	21031	1/6	44/21031	BIN1
GO:0010517	query_1	GO:BP	regulation of phospholipase activity	0.043701	5	1	53	21031	1/5	53/21031	APOC2
GO:0043433	query_1	GO:BP	negative regulation of DNA-binding transcription factor activity	0.043701	69	3	147	21031	3/69	147/21031	SPI1/ARRB2/OTULIN
GO:0045540	query_1	GO:BP	regulation of cholesterol biosynthetic process	0.0437047	14	1	19	21031	1/14	19/21031	APOE
GO:0106118	query_1	GO:BP	regulation of sterol biosynthetic process	0.0437047	14	1	19	21031	1/14	19/21031	APOE
GO:0030183	query_1	GO:BP	B cell differentiation	0.04377	64	3	159	21031	3/64	159/21031	SPI1/PTK2B/INPP5D
GO:0071797	query_1	GO:CC	LUBAC complex	0.0439631	57	1	5	22097	1/57	5/22097	OTULIN
GO:0031347	query_1	GO:BP	regulation of defense response	0.0442018	69	7	768	21031	7/69	768/21031	MARK4/SPI1/NECTIN2/APOE/ARRB2/OTULIN/HLA-DRB1
GO:0042158	query_1	GO:BP	lipoprotein biosynthetic process	0.0442018	42	2	86	21031	2/42	86/21031	ATG16L1/APOE
GO:0046634	query_1	GO:BP	regulation of alpha-beta T cell activation	0.0442018	32	2	113	21031	2/32	113/21031	HLA-DRB1/HLA-DRA
GO:0038134	query_1	GO:BP	ERBB2-EGFR signaling pathway	0.0442867	34	1	8	21031	1/34	8/21031	HBEGF
GO:0051541	query_1	GO:BP	elastin metabolic process	0.0442867	34	1	8	21031	1/34	8/21031	HBEGF
WP:WP5284	query_1	WP	Cell interactions of the pancreatic cancer microenvironment	0.0446635	32	2	25	8286	2/32	25/8286	HLA-DRB1/HLA-DRA
WP:WP530	query_1	WP	Cytokines and inflammatory response	0.0446635	32	2	26	8286	2/32	26/8286	HLA-DRB1/HLA-DRA
GO:0060193	query_1	GO:BP	positive regulation of lipase activity	0.0447232	5	1	55	21031	1/5	55/21031	APOC2
GO:0045687	query_1	GO:BP	positive regulation of glial cell differentiation	0.0448084	6	1	46	21031	1/6	46/21031	BIN1
GO:0030117	query_1	GO:CC	membrane coat	0.0450095	3	1	99	22097	1/3	99/22097	PICALM
GO:0048475	query_1	GO:CC	coated membrane	0.0450095	3	1	99	22097	1/3	99/22097	PICALM
GO:0045639	query_1	GO:BP	positive regulation of myeloid cell differentiation	0.045179	36	2	102	21031	2/36	102/21031	INPP5D/HLA-DRB1
GO:0001818	query_1	GO:BP	negative regulation of cytokine production	0.0453227	36	3	290	21031	3/36	290/21031	RELB/INPP5D/HLA-DRB1
GO:0050764	query_1	GO:BP	regulation of phagocytosis	0.0454039	38	2	97	21031	2/38	97/21031	CNN2/ABCA7
REAC:R-HSA-877300	query_1	REAC	Interferon gamma signaling	0.04546	32	3	87	10842	3/32	87/10842	HLA-DRB1/HLA-DRB5/HLA-DRA
GO:0098609	query_1	GO:BP	cell-cell adhesion	0.045587	32	5	946	21031	5/32	946/21031	SPI1/NECTIN2/HLA-DRB1/HLA-DRB5/HLA-DRA
GO:0010977	query_1	GO:BP	negative regulation of neuron projection development	0.0456401	26	2	143	21031	2/26	143/21031	APOE/ZNF296
GO:0032968	query_1	GO:BP	positive regulation of transcription elongation by RNA polymerase II	0.0456401	74	2	50	21031	2/74	50/21031	ELL/MED11
GO:0030315	query_1	GO:CC	T-tubule	0.0457635	6	1	51	22097	1/6	51/22097	BIN1
GO:0043083	query_1	GO:CC	synaptic cleft	0.0457635	14	1	22	22097	1/14	22/22097	APOE
GO:0002424	query_1	GO:BP	T cell mediated immune response to tumor cell	0.0460379	32	1	9	21031	1/32	9/21031	HLA-DRB1
GO:0030853	query_1	GO:BP	negative regulation of granulocyte differentiation	0.0460379	36	1	8	21031	1/36	8/21031	INPP5D
GO:0045717	query_1	GO:BP	negative regulation of fatty acid biosynthetic process	0.0460379	16	1	18	21031	1/16	18/21031	APOC1
GO:0071354	query_1	GO:BP	cellular response to interleukin-6	0.0460379	9	1	32	21031	1/9	32/21031	SPI1
GO:0009101	query_1	GO:BP	glycoprotein biosynthetic process	0.0460384	34	3	311	21031	3/34	311/21031	ABCA7/TRIP11/HBEGF
GO:0045582	query_1	GO:BP	positive regulation of T cell differentiation	0.0460384	32	2	117	21031	2/32	117/21031	HLA-DRB1/HLA-DRA
GO:0046434	query_1	GO:BP	organophosphate catabolic process	0.0460384	16	2	237	21031	2/16	237/21031	APOC1/APOC2
GO:0090161	query_1	GO:BP	Golgi ribbon formation	0.0460753	29	1	10	21031	1/29	10/21031	TRIP11
GO:0046907	query_1	GO:BP	intracellular transport	0.0461155	15	4	1371	21031	4/15	1371/21031	PICALM/APOE/TOMM40/BIN1
GO:0031329	query_1	GO:BP	regulation of cellular catabolic process	0.0461172	44	5	687	21031	5/44	687/21031	ATG16L1/APOE/APOC1/SORL1/APOC2
GO:0032989	query_1	GO:BP	cellular anatomical entity morphogenesis	0.0461172	14	3	785	21031	3/14	785/21031	PICALM/NECTIN2/APOE
GO:0042490	query_1	GO:BP	mechanoreceptor differentiation	0.0461172	49	2	77	21031	2/49	77/21031	TRIP11/MYCL
GO:0042983	query_1	GO:BP	amyloid precursor protein biosynthetic process	0.0461172	21	1	14	21031	1/21	14/21031	ABCA7
GO:0042984	query_1	GO:BP	regulation of amyloid precursor protein biosynthetic process	0.0461172	21	1	14	21031	1/21	14/21031	ABCA7
GO:0044794	query_1	GO:BP	positive regulation by host of viral process	0.0461172	14	1	21	21031	1/14	21/21031	APOE
GO:0060100	query_1	GO:BP	positive regulation of phagocytosis, engulfment	0.0461172	21	1	14	21031	1/21	14/21031	ABCA7
GO:0097062	query_1	GO:BP	dendritic spine maintenance	0.0461172	14	1	21	21031	1/14	21/21031	APOE
GO:1905155	query_1	GO:BP	positive regulation of membrane invagination	0.0461172	21	1	14	21031	1/21	14/21031	ABCA7
GO:0030150	query_1	GO:BP	protein import into mitochondrial matrix	0.0468392	15	1	20	21031	1/15	20/21031	TOMM40
GO:0086002	query_1	GO:BP	cardiac muscle cell action potential involved in contraction	0.0468392	6	1	50	21031	1/6	50/21031	BIN1
GO:0031984	query_1	GO:CC	organelle subcompartment	0.0468985	66	10	1521	22097	10/66	1521/22097	ATXN3/SC5D/SORL1/USP6NL/MGAT4B/SLC39A13/MS4A7/HLA-DRB1/HLA-DRB5/HLA-DRA
GO:0071682	query_1	GO:CC	endocytic vesicle lumen	0.0469905	14	1	23	22097	1/14	23/22097	APOE
GO:0140678	query_1	GO:MF	molecular function inhibitor activity	0.0471263	16	3	497	20212	3/16	497/20212	APOC1/BIN1/APOC2
GO:0005615	query_1	GO:CC	extracellular space	0.0473725	23	8	3303	22097	8/23	3303/22097	NECTIN2/APOE/APOC1/HLA-DRB5/HLA-DRA/APOC4-APOC2/APOC2/APOC4
GO:0044233	query_1	GO:CC	mitochondria-associated endoplasmic reticulum membrane	0.0473725	15	1	22	22097	1/15	22/22097	TOMM40
GO:1905517	query_1	GO:BP	macrophage migration	0.0475098	64	2	60	21031	2/64	60/21031	CNN2/PTK2B
GO:0032103	query_1	GO:BP	positive regulation of response to external stimulus	0.0486396	69	6	609	21031	6/69	609/21031	MARK4/SPI1/PTK2B/NECTIN2/ARRB2/OTULIN
GO:0043652	query_1	GO:BP	engulfment of apoptotic cell	0.048856	21	1	15	21031	1/21	15/21031	ABCA7
GO:0048871	query_1	GO:BP	multicellular organismal-level homeostasis	0.048856	14	3	806	21031	3/14	806/21031	SPI1/PICALM/APOE
GO:0005742	query_1	GO:CC	mitochondrial outer membrane translocase complex	0.0490317	15	1	23	22097	1/15	23/22097	TOMM40
GO:0071577	query_1	GO:BP	zinc ion transmembrane transport	0.0494048	11	1	29	21031	1/11	29/21031	SLC39A13
GO:0045657	query_1	GO:BP	positive regulation of monocyte differentiation	0.0494894	32	1	10	21031	1/32	10/21031	HLA-DRB1
GO:0045597	query_1	GO:BP	positive regulation of cell differentiation	0.0495797	36	5	864	21031	5/36	864/21031	SPI1/BIN1/INPP5D/HLA-DRB1/HLA-DRA
GO:0045920	query_1	GO:BP	negative regulation of exocytosis	0.0498908	9	1	36	21031	1/9	36/21031	SPI1
GO:0070741	query_1	GO:BP	response to interleukin-6	0.0498908	9	1	36	21031	1/9	36/21031	SPI1

## Sheet: PD_microglia_hmagma
ID	Cluster	Category	Description	P-value	query_size	Count	term_size	effective_domain_size	GeneRatio	BgRatio	genes
GO:0006906	query_1	GO:BP	vesicle fusion	0.00559764	21	4	117	21031	4/21	117/21031	STX4/TMEM175/SNCA/PLEKHM1
GO:0090174	query_1	GO:BP	organelle membrane fusion	0.00559764	21	4	119	21031	4/21	119/21031	STX4/TMEM175/SNCA/PLEKHM1
GO:0047057	query_1	GO:MF	vitamin-K-epoxide reductase (warfarin-sensitive) activity	0.00619757	50	2	3	20212	2/50	3/20212	VKORC1/ENSG00000255439
GO:0048284	query_1	GO:BP	organelle fusion	0.00653503	21	4	156	21031	4/21	156/21031	STX4/TMEM175/SNCA/PLEKHM1
GO:0070493	query_1	GO:BP	thrombin-activated receptor signaling pathway	0.00653503	9	2	13	21031	2/9	13/21031	DGKQ/SNCA
GO:1903421	query_1	GO:BP	regulation of synaptic vesicle recycling	0.00653503	38	3	26	21031	3/38	26/21031	DGKQ/SNCA/LRRK2
GO:0016050	query_1	GO:BP	vesicle organization	0.00922406	22	5	364	21031	5/22	364/21031	STX4/RAB29/TMEM175/SNCA/PLEKHM1
GO:0061025	query_1	GO:BP	membrane fusion	0.00922406	21	4	183	21031	4/21	183/21031	STX4/TMEM175/SNCA/PLEKHM1
GO:0031091	query_1	GO:CC	platelet alpha granule	0.011067	5	2	90	22097	2/5	90/22097	MMRN1/SNCA
GO:0035097	query_1	GO:CC	histone methyltransferase complex	0.011067	31	3	72	22097	3/31	72/22097	SETD1A/KAT8/KANSL1
GO:0044545	query_1	GO:CC	NSL complex	0.011067	31	2	11	22097	2/31	11/22097	KAT8/KANSL1
GO:1990972	query_1	GO:CC	multimerin complex	0.011067	1	1	2	22097	1/1	2/22097	MMRN1
GO:0044754	query_1	GO:CC	autolysosome	0.0140708	38	2	14	22097	2/38	14/22097	LRRK2/PLEKHM1
GO:0016728	query_1	GO:MF	oxidoreductase activity, acting on CH or CH2 groups, disulfide as acceptor	0.0154205	50	2	6	20212	2/50	6/20212	VKORC1/ENSG00000255439
GO:1905279	query_1	GO:BP	regulation of retrograde transport, endosome to Golgi	0.0171588	38	2	7	21031	2/38	7/21031	RAB29/LRRK2
CORUM:610	query_1	CORUM	MSL complex	0.0173573	31	2	4	3383	2/31	4/3383	KAT8/KANSL1
GO:0034708	query_1	GO:CC	methyltransferase complex	0.0177133	31	3	102	22097	3/31	102/22097	SETD1A/KAT8/KANSL1
GO:0001921	query_1	GO:BP	positive regulation of receptor recycling	0.0195088	22	2	14	21031	2/22	14/21031	RAB29/SNCA
GO:0048489	query_1	GO:BP	synaptic vesicle transport	0.0195088	46	3	40	21031	3/46	40/21031	SNCA/TRIM46/LRRK2
GO:0000149	query_1	GO:MF	SNARE binding	0.0219626	38	3	105	20212	3/38	105/20212	STX4/SNCA/LRRK2
GO:0001614	query_1	GO:MF	purinergic nucleotide receptor activity	0.0219626	49	2	22	20212	2/49	22/20212	P2RY12/P2RY13
GO:0008047	query_1	GO:MF	enzyme activator activity	0.0219626	21	5	585	20212	5/21	585/20212	CCNT2/STX4/DGKQ/ARHGAP27/FAM47E
GO:0015383	query_1	GO:MF	sulfate:bicarbonate antiporter activity	0.0219626	15	1	1	20212	1/15	1/20212	SLC26A1
GO:0016502	query_1	GO:MF	nucleotide receptor activity	0.0219626	49	2	22	20212	2/49	22/20212	P2RY12/P2RY13
GO:0016725	query_1	GO:MF	oxidoreductase activity, acting on CH or CH2 groups	0.0219626	50	2	12	20212	2/50	12/20212	VKORC1/ENSG00000255439
GO:0019207	query_1	GO:MF	kinase regulator activity	0.0219626	17	3	266	20212	3/17	266/20212	CCNT2/DGKQ/SNCA
GO:0019887	query_1	GO:MF	protein kinase regulator activity	0.0219626	17	3	227	20212	3/17	227/20212	CCNT2/DGKQ/SNCA
GO:0019894	query_1	GO:MF	kinesin binding	0.0219626	22	2	45	20212	2/22	45/20212	RAB29/SNCA
GO:0030023	query_1	GO:MF	extracellular matrix constituent conferring elasticity	0.0219626	1	1	10	20212	1/1	10/20212	MMRN1
GO:0045028	query_1	GO:MF	G protein-coupled purinergic nucleotide receptor activity	0.0219626	49	2	15	20212	2/49	15/20212	P2RY12/P2RY13
GO:0047323	query_1	GO:MF	[3-methyl-2-oxobutanoate dehydrogenase (acetyl-transferring)] kinase activity	0.0219626	25	1	1	20212	1/25	1/20212	BCKDK
GO:0048038	query_1	GO:MF	quinone binding	0.0219626	50	2	17	20212	2/50	17/20212	VKORC1/ENSG00000255439
GO:0050542	query_1	GO:MF	icosanoid binding	0.0219626	3	1	8	20212	1/3	8/20212	TMEM175
GO:0050543	query_1	GO:MF	icosatetraenoic acid binding	0.0219626	3	1	7	20212	1/3	7/20212	TMEM175
GO:0050544	query_1	GO:MF	arachidonic acid binding	0.0219626	3	1	7	20212	1/3	7/20212	TMEM175
GO:0070840	query_1	GO:MF	dynein complex binding	0.0219626	22	2	25	20212	2/22	25/20212	RAB29/SNCA
GO:0097493	query_1	GO:MF	structural molecule activity conferring elasticity	0.0219626	1	1	12	20212	1/1	12/20212	MMRN1
GO:0140677	query_1	GO:MF	molecular function activator activity	0.0219626	21	6	1124	20212	6/21	1124/20212	FGF20/CCNT2/STX4/DGKQ/ARHGAP27/FAM47E
GO:0005767	query_1	GO:CC	secondary lysosome	0.0230181	38	2	21	22097	2/38	21/22097	LRRK2/PLEKHM1
GO:0023061	query_1	GO:BP	signal release	0.0234122	38	6	492	21031	6/38	492/21031	FGF20/STX4/SNCA/NDUFAF2/LRRK2/SUCNR1
GO:0035493	query_1	GO:BP	SNARE complex assembly	0.0234122	21	2	22	21031	2/21	22/21031	STX4/SNCA
GO:0035543	query_1	GO:BP	positive regulation of SNARE complex assembly	0.0234122	5	1	1	21031	1/5	1/21031	SNCA
GO:0042180	query_1	GO:BP	cellular ketone metabolic process	0.0234122	50	5	223	21031	5/50	223/21031	BCKDK/DGKQ/SNCA/VKORC1/ENSG00000255439
GO:0051585	query_1	GO:BP	negative regulation of dopamine uptake involved in synaptic transmission	0.0234122	5	1	1	21031	1/5	1/21031	SNCA
GO:0051622	query_1	GO:BP	negative regulation of norepinephrine uptake	0.0234122	5	1	1	21031	1/5	1/21031	SNCA
GO:0051945	query_1	GO:BP	negative regulation of catecholamine uptake involved in synaptic transmission	0.0234122	5	1	1	21031	1/5	1/21031	SNCA
GO:0097479	query_1	GO:BP	synaptic vesicle localization	0.0234122	46	3	55	21031	3/46	55/21031	SNCA/TRIM46/LRRK2
GO:1902930	query_1	GO:BP	regulation of alcohol biosynthetic process	0.0234122	9	2	47	21031	2/9	47/21031	DGKQ/SNCA
GO:1903282	query_1	GO:BP	regulation of glutathione peroxidase activity	0.0234122	5	1	1	21031	1/5	1/21031	SNCA
GO:1903284	query_1	GO:BP	positive regulation of glutathione peroxidase activity	0.0234122	5	1	1	21031	1/5	1/21031	SNCA
GO:0044665	query_1	GO:CC	MLL1/2 complex	0.0250319	31	2	32	22097	2/31	32/22097	KAT8/KANSL1
GO:0071339	query_1	GO:CC	MLL1 complex	0.0250319	31	2	31	22097	2/31	31/22097	KAT8/KANSL1
GO:0098637	query_1	GO:CC	protein complex involved in cell-matrix adhesion	0.0250319	1	1	17	22097	1/1	17/22097	MMRN1
CORUM:1401	query_1	CORUM	MOF complex	0.0251573	31	2	10	3383	2/31	10/3383	SETD1A/KAT8
CORUM:5830	query_1	CORUM	DJ-1-SNCA complex, high molecular weight complex	0.0251573	5	1	2	3383	1/5	2/3383	SNCA
CORUM:7221	query_1	CORUM	NSL complex	0.0251573	31	2	9	3383	2/31	9/3383	KAT8/KANSL1
CORUM:7241	query_1	CORUM	SNCA-TUBB3 complex	0.0251573	5	1	2	3383	1/5	2/3383	SNCA
GO:0030234	query_1	GO:MF	enzyme regulator activity	0.0253389	21	6	1296	20212	6/21	1296/20212	CCNT2/STX4/DGKQ/SNCA/ARHGAP27/FAM47E
GO:0001919	query_1	GO:BP	regulation of receptor recycling	0.0267275	22	2	25	21031	2/22	25/21031	RAB29/SNCA
GO:0048488	query_1	GO:BP	synaptic vesicle endocytosis	0.0267275	38	3	72	21031	3/38	72/21031	DGKQ/SNCA/LRRK2
GO:0140238	query_1	GO:BP	presynaptic endocytosis	0.0267275	38	3	73	21031	3/38	73/21031	DGKQ/SNCA/LRRK2
GO:0034211	query_1	GO:MF	GTP-dependent protein kinase activity	0.027026	38	1	1	20212	1/38	1/20212	LRRK2
GO:0036479	query_1	GO:MF	peroxidase inhibitor activity	0.027026	38	1	1	20212	1/38	1/20212	LRRK2
GO:0005773	query_1	GO:CC	vacuole	0.0272682	22	5	855	22097	5/22	855/22097	STX4/RAB29/TMEM175/SNCA/PLEKHM1
GO:0034399	query_1	GO:CC	nuclear periphery	0.0272682	31	3	153	22097	3/31	153/22097	KAT8/DGKQ/PRR14
GO:1990234	query_1	GO:CC	transferase complex	0.0272682	31	6	890	22097	6/31	890/22097	CCNT2/FBXL19/SETD1A/KAT8/KANSL1/KLHL7
GO:1903136	query_1	GO:MF	cuprous ion binding	0.0272916	5	1	8	20212	1/5	8/20212	SNCA
GO:0016230	query_1	GO:MF	sphingomyelin phosphodiesterase activator activity	0.0275595	21	1	2	20212	1/21	2/20212	STX4
GO:0004709	query_1	GO:MF	MAP kinase kinase kinase activity	0.0279225	54	2	26	20212	2/54	26/20212	MAP3K14/LRRK2
GO:0006897	query_1	GO:BP	endocytosis	0.0281584	11	4	704	21031	4/11	704/21031	TMEM175/DGKQ/SNCA/ARHGAP27
GO:0042373	query_1	GO:BP	vitamin K metabolic process	0.0286404	50	2	12	21031	2/50	12/21031	VKORC1/ENSG00000255439
GO:0035589	query_1	GO:BP	G protein-coupled purinergic nucleotide receptor signaling pathway	0.0289181	49	2	14	21031	2/49	14/21031	P2RY12/P2RY13
GO:0036465	query_1	GO:BP	synaptic vesicle recycling	0.0289181	38	3	83	21031	3/38	83/21031	DGKQ/SNCA/LRRK2
GO:0051621	query_1	GO:BP	regulation of norepinephrine uptake	0.0289181	5	1	2	21031	1/5	2/21031	SNCA
GO:1902957	query_1	GO:BP	negative regulation of mitochondrial electron transport, NADH to ubiquinone	0.0289181	5	1	2	21031	1/5	2/21031	SNCA
GO:1903285	query_1	GO:BP	positive regulation of hydrogen peroxide catabolic process	0.0289181	5	1	2	21031	1/5	2/21031	SNCA
GO:1905447	query_1	GO:BP	negative regulation of mitochondrial ATP synthesis coupled electron transport	0.0289181	5	1	2	21031	1/5	2/21031	SNCA
GO:2000468	query_1	GO:BP	regulation of peroxidase activity	0.0289181	5	1	2	21031	1/5	2/21031	SNCA
GO:2000470	query_1	GO:BP	positive regulation of peroxidase activity	0.0289181	5	1	2	21031	1/5	2/21031	SNCA
GO:0022841	query_1	GO:MF	potassium ion leak channel activity	0.0289944	3	1	16	20212	1/3	16/20212	TMEM175
GO:0036041	query_1	GO:MF	long-chain fatty acid binding	0.0289944	3	1	17	20212	1/3	17/20212	TMEM175
GO:0047058	query_1	GO:MF	vitamin-K-epoxide reductase (warfarin-insensitive) activity	0.0289944	50	1	1	20212	1/50	1/20212	VKORC1
GO:0099400	query_1	GO:CC	caveola neck	0.0292347	38	1	1	22097	1/38	1/22097	LRRK2
GO:0120281	query_1	GO:CC	autolysosome membrane	0.0292347	12	1	3	22097	1/12	3/22097	PLEKHM1
GO:1902562	query_1	GO:CC	H4 histone acetyltransferase complex	0.0292347	31	2	43	22097	2/31	43/22097	KAT8/KANSL1
GO:0010565	query_1	GO:BP	regulation of cellular ketone metabolic process	0.0294951	25	3	137	21031	3/25	137/21031	BCKDK/DGKQ/SNCA
GO:0014059	query_1	GO:BP	regulation of dopamine secretion	0.0294951	20	2	37	21031	2/20	37/21031	FGF20/SNCA
GO:0035752	query_1	GO:BP	lysosomal lumen pH elevation	0.0294951	3	1	4	21031	1/3	4/21031	TMEM175
GO:1900029	query_1	GO:BP	positive regulation of ruffle assembly	0.0294951	49	2	15	21031	2/49	15/21031	P2RY12/PLEKHM1
GO:1900242	query_1	GO:BP	regulation of synaptic vesicle endocytosis	0.0294951	38	2	19	21031	2/38	19/21031	DGKQ/LRRK2
GO:1901731	query_1	GO:BP	positive regulation of platelet aggregation	0.0294951	1	1	11	21031	1/1	11/21031	MMRN1
GO:0014046	query_1	GO:BP	dopamine secretion	0.0302894	20	2	42	21031	2/20	42/21031	FGF20/SNCA
GO:0016192	query_1	GO:BP	vesicle-mediated transport	0.0302894	22	7	1547	21031	7/22	1547/21031	STX4/RAB29/TMEM175/DGKQ/SNCA/ARHGAP27/PLEKHM1
GO:0043255	query_1	GO:BP	regulation of carbohydrate biosynthetic process	0.0302894	9	2	95	21031	2/9	95/21031	DGKQ/SNCA
GO:0051581	query_1	GO:BP	negative regulation of neurotransmitter uptake	0.0302894	5	1	3	21031	1/5	3/21031	SNCA
GO:0051612	query_1	GO:BP	negative regulation of serotonin uptake	0.0302894	5	1	3	21031	1/5	3/21031	SNCA
GO:0061179	query_1	GO:BP	negative regulation of insulin secretion involved in cellular response to glucose stimulus	0.0302894	71	2	11	21031	2/71	11/21031	MAP4K4/NDUFAF2
GO:0070494	query_1	GO:BP	regulation of thrombin-activated receptor signaling pathway	0.0302894	5	1	3	21031	1/5	3/21031	SNCA
GO:0070495	query_1	GO:BP	negative regulation of thrombin-activated receptor signaling pathway	0.0302894	5	1	3	21031	1/5	3/21031	SNCA
GO:1903531	query_1	GO:BP	negative regulation of secretion by cell	0.0302894	6	2	148	21031	2/6	148/21031	SNCA/NDUFAF2
GO:1904715	query_1	GO:BP	negative regulation of chaperone-mediated autophagy	0.0302894	5	1	3	21031	1/5	3/21031	SNCA
GO:0022840	query_1	GO:MF	leak channel activity	0.0303772	3	1	19	20212	1/3	19/20212	TMEM175
GO:0022842	query_1	GO:MF	narrow pore channel activity	0.0303772	3	1	19	20212	1/3	19/20212	TMEM175
GO:0034112	query_1	GO:BP	positive regulation of homotypic cell-cell adhesion	0.03038	1	1	16	21031	1/1	16/21031	MMRN1
GO:0055082	query_1	GO:BP	intracellular chemical homeostasis	0.03038	6	3	728	21031	3/6	728/21031	TMEM175/SNCA/NDUFAF2
GO:1902774	query_1	GO:BP	late endosome to lysosome transport	0.0306392	38	2	23	21031	2/38	23/21031	LRRK2/PLEKHM1
GO:0005768	query_1	GO:CC	endosome	0.0313606	38	7	1060	22097	7/38	1060/22097	STX4/RAB29/TMEM175/DGKQ/VPS37A/LRRK2/PLEKHM1
GO:0048471	query_1	GO:CC	perinuclear region of cytoplasm	0.0317671	28	5	736	22097	5/28	736/22097	CCNT2/STX4/RAB29/KLHL7/SNCA
GO:0002274	query_1	GO:BP	myeloid leukocyte activation	0.033323	38	4	238	21031	4/38	238/21031	STX4/SNCA/LRRK2/SUCNR1
GO:0042116	query_1	GO:BP	macrophage activation	0.033323	38	3	106	21031	3/38	106/21031	SNCA/LRRK2/SUCNR1
GO:0051048	query_1	GO:BP	negative regulation of secretion	0.033323	6	2	168	21031	2/6	168/21031	SNCA/NDUFAF2
GO:0051611	query_1	GO:BP	regulation of serotonin uptake	0.033323	5	1	4	21031	1/5	4/21031	SNCA
GO:0098657	query_1	GO:BP	import into cell	0.033323	11	4	923	21031	4/11	923/21031	TMEM175/DGKQ/SNCA/ARHGAP27
GO:2000295	query_1	GO:BP	regulation of hydrogen peroxide catabolic process	0.033323	5	1	4	21031	1/5	4/21031	SNCA
GO:0003940	query_1	GO:MF	L-iduronidase activity	0.0336209	65	1	1	20212	1/65	1/20212	IDUA
GO:0004310	query_1	GO:MF	farnesyl-diphosphate farnesyltransferase activity	0.0355226	82	1	1	20212	1/82	1/20212	FDFT1
GO:0015252	query_1	GO:MF	proton channel activity	0.0355226	3	1	27	20212	1/3	27/20212	TMEM175
GO:0051996	query_1	GO:MF	squalene synthase activity	0.0355226	82	1	1	20212	1/82	1/20212	FDFT1
GO:0090722	query_1	GO:MF	receptor-receptor interaction	0.0355226	20	1	4	20212	1/20	4/20212	FGF20
GO:0098772	query_1	GO:MF	molecular function regulator activity	0.0355226	21	7	2063	20212	7/21	2063/20212	FGF20/CCNT2/STX4/DGKQ/SNCA/ARHGAP27/FAM47E
GO:0140993	query_1	GO:MF	histone modifying activity	0.0355226	31	3	212	20212	3/31	212/20212	FBXL19/SETD1A/KAT8
GO:1904713	query_1	GO:MF	beta-catenin destruction complex binding	0.0355226	38	1	2	20212	1/38	2/20212	LRRK2
GO:0061178	query_1	GO:BP	regulation of insulin secretion involved in cellular response to glucose stimulus	0.0360777	71	3	59	21031	3/71	59/21031	MAP4K4/STX4/NDUFAF2
GO:0001881	query_1	GO:BP	receptor recycling	0.0368987	22	2	48	21031	2/22	48/21031	RAB29/SNCA
GO:0006109	query_1	GO:BP	regulation of carbohydrate metabolic process	0.0368987	25	3	178	21031	3/25	178/21031	BCKDK/DGKQ/SNCA
GO:0019725	query_1	GO:BP	cellular homeostasis	0.0368987	6	3	831	21031	3/6	831/21031	TMEM175/SNCA/NDUFAF2
GO:0050433	query_1	GO:BP	regulation of catecholamine secretion	0.0368987	20	2	53	21031	2/20	53/21031	FGF20/SNCA
GO:0050812	query_1	GO:BP	regulation of acyl-CoA biosynthetic process	0.0368987	5	1	5	21031	1/5	5/21031	SNCA
GO:0051454	query_1	GO:BP	intracellular pH elevation	0.0368987	3	1	8	21031	1/3	8/21031	TMEM175
GO:1902956	query_1	GO:BP	regulation of mitochondrial electron transport, NADH to ubiquinone	0.0368987	5	1	5	21031	1/5	5/21031	SNCA
GO:0006638	query_1	GO:BP	neutral lipid metabolic process	0.0369553	9	2	133	21031	2/9	133/21031	DGKQ/SNCA
GO:0010040	query_1	GO:BP	response to iron(II) ion	0.0369553	5	1	6	21031	1/5	6/21031	SNCA
GO:0010726	query_1	GO:BP	positive regulation of hydrogen peroxide metabolic process	0.0369553	5	1	6	21031	1/5	6/21031	SNCA
GO:0010977	query_1	GO:BP	negative regulation of neuron projection development	0.0369553	71	4	143	21031	4/71	143/21031	MAP4K4/RAB29/TRIM46/LRRK2
GO:0015872	query_1	GO:BP	dopamine transport	0.0369553	20	2	57	21031	2/20	57/21031	FGF20/SNCA
GO:0030168	query_1	GO:BP	platelet activation	0.0369553	9	2	135	21031	2/9	135/21031	MMRN1/DGKQ
GO:0032026	query_1	GO:BP	response to magnesium ion	0.0369553	59	2	19	21031	2/59	19/21031	SLC41A1/SNCA
GO:0045815	query_1	GO:BP	transcription initiation-coupled chromatin remodeling	0.0369553	31	2	37	21031	2/31	37/21031	KAT8/FAM47E
GO:0046165	query_1	GO:BP	alcohol biosynthetic process	0.0369553	9	2	135	21031	2/9	135/21031	DGKQ/SNCA
GO:0050432	query_1	GO:BP	catecholamine secretion	0.0369553	20	2	59	21031	2/20	59/21031	FGF20/SNCA
GO:0090330	query_1	GO:BP	regulation of platelet aggregation	0.0369553	1	1	28	21031	1/1	28/21031	MMRN1
GO:1905446	query_1	GO:BP	regulation of mitochondrial ATP synthesis coupled electron transport	0.0369553	5	1	6	21031	1/5	6/21031	SNCA
GO:2000182	query_1	GO:BP	regulation of progesterone biosynthetic process	0.0369553	9	1	3	21031	1/9	3/21031	DGKQ
GO:0000322	query_1	GO:CC	storage vacuole	0.0373891	21	1	3	22097	1/21	3/22097	STX4
GO:0012506	query_1	GO:CC	vesicle membrane	0.0373891	12	4	1240	22097	4/12	1240/22097	TMEM175/DGKQ/SNCA/PLEKHM1
GO:0031093	query_1	GO:CC	platelet alpha granule lumen	0.0373891	1	1	66	22097	1/1	66/22097	MMRN1
GO:0031410	query_1	GO:CC	cytoplasmic vesicle	0.0373891	39	11	2513	22097	11/39	2513/22097	STX4/RAB29/TMEM175/MMRN1/ADAM15/DGKQ/SNCA/VPS37A/FMNL1/LRRK2/PLEKHM1
GO:0032473	query_1	GO:CC	cytoplasmic side of mitochondrial outer membrane	0.0373891	38	1	2	22097	1/38	2/22097	LRRK2
GO:0097708	query_1	GO:CC	intracellular vesicle	0.0373891	39	11	2518	22097	11/39	2518/22097	STX4/RAB29/TMEM175/MMRN1/ADAM15/DGKQ/SNCA/VPS37A/FMNL1/LRRK2/PLEKHM1
GO:0098636	query_1	GO:CC	protein complex involved in cell adhesion	0.0373891	1	1	59	22097	1/1	59/22097	MMRN1
GO:0030295	query_1	GO:MF	protein kinase activator activity	0.0380427	17	2	123	20212	2/17	123/20212	CCNT2/DGKQ
GO:0035035	query_1	GO:MF	histone acetyltransferase binding	0.0380427	4	1	24	20212	1/4	24/20212	KANSL1
GO:0043027	query_1	GO:MF	cysteine-type endopeptidase inhibitor activity involved in apoptotic process	0.0380427	5	1	19	20212	1/5	19/20212	SNCA
GO:0004143	query_1	GO:MF	ATP-dependent diacylglycerol kinase activity	0.0383295	9	1	11	20212	1/9	11/20212	DGKQ
GO:0035751	query_1	GO:BP	regulation of lysosomal lumen pH	0.0384282	38	2	32	21031	2/38	32/21031	TMEM175/LRRK2
GO:0141137	query_1	GO:BP	positive regulation of gene expression, epigenetic	0.0384282	31	2	39	21031	2/31	39/21031	KAT8/FAM47E
GO:0031092	query_1	GO:CC	platelet alpha granule membrane	0.0386956	5	1	17	22097	1/5	17/22097	SNCA
GO:0043219	query_1	GO:CC	lateral loop	0.0386956	21	1	4	22097	1/21	4/22097	STX4
GO:0008277	query_1	GO:BP	regulation of G protein-coupled receptor signaling pathway	0.0395585	9	2	145	21031	2/9	145/21031	DGKQ/SNCA
GO:0019085	query_1	GO:BP	early viral transcription	0.0395585	17	1	2	21031	1/17	2/21031	CCNT2
GO:0034110	query_1	GO:BP	regulation of homotypic cell-cell adhesion	0.0395585	1	1	35	21031	1/1	35/21031	MMRN1
GO:0035773	query_1	GO:BP	insulin secretion involved in cellular response to glucose stimulus	0.0395585	71	3	69	21031	3/71	69/21031	MAP4K4/STX4/NDUFAF2
GO:0090324	query_1	GO:BP	negative regulation of oxidative phosphorylation	0.0395585	5	1	7	21031	1/5	7/21031	SNCA
GO:0019209	query_1	GO:MF	kinase activator activity	0.0413901	17	2	132	20212	2/17	132/20212	CCNT2/DGKQ
GO:1903125	query_1	GO:BP	negative regulation of thioredoxin peroxidase activity by peptidyl-threonine phosphorylation	0.041984	38	1	1	21031	1/38	1/21031	LRRK2
GO:1904887	query_1	GO:BP	Wnt signalosome assembly	0.041984	38	1	1	21031	1/38	1/21031	LRRK2
GO:0016323	query_1	GO:CC	basolateral plasma membrane	0.0422274	59	4	248	22097	4/59	248/22097	STX4/SLC41A1/SLC26A1/LRRK2
GO:0005146	query_1	GO:MF	leukemia inhibitory factor receptor binding	0.042243	57	1	2	20212	1/57	2/20212	CTF1
GO:0007596	query_1	GO:BP	blood coagulation	0.0425147	50	4	228	21031	4/50	228/21031	MMRN1/DGKQ/VKORC1/P2RY12
GO:0032769	query_1	GO:BP	negative regulation of monooxygenase activity	0.0425147	5	1	9	21031	1/5	9/21031	SNCA
GO:0034260	query_1	GO:BP	negative regulation of GTPase activity	0.0425147	72	2	20	21031	2/72	20/21031	CPEB2/LRRK2
GO:0043311	query_1	GO:BP	positive regulation of eosinophil degranulation	0.0425147	21	1	2	21031	1/21	2/21031	STX4
GO:0048878	query_1	GO:BP	chemical homeostasis	0.0425147	6	3	1031	21031	3/6	1031/21031	TMEM175/SNCA/NDUFAF2
GO:0050729	query_1	GO:BP	positive regulation of inflammatory response	0.0425147	38	3	141	21031	3/38	141/21031	SNCA/LRRK2/SUCNR1
GO:0051584	query_1	GO:BP	regulation of dopamine uptake involved in synaptic transmission	0.0425147	5	1	8	21031	1/5	8/21031	SNCA
GO:0051589	query_1	GO:BP	negative regulation of neurotransmitter transport	0.0425147	5	1	9	21031	1/5	9/21031	SNCA
GO:0051620	query_1	GO:BP	norepinephrine uptake	0.0425147	5	1	9	21031	1/5	9/21031	SNCA
GO:0051940	query_1	GO:BP	regulation of catecholamine uptake involved in synaptic transmission	0.0425147	5	1	8	21031	1/5	8/21031	SNCA
GO:0060627	query_1	GO:BP	regulation of vesicle-mediated transport	0.0425147	22	4	522	21031	4/22	522/21031	STX4/RAB29/DGKQ/SNCA
GO:0090385	query_1	GO:BP	phagosome-lysosome fusion	0.0425147	3	1	14	21031	1/3	14/21031	TMEM175
GO:1901856	query_1	GO:BP	negative regulation of cellular respiration	0.0425147	5	1	9	21031	1/5	9/21031	SNCA
GO:1903530	query_1	GO:BP	regulation of secretion by cell	0.0425147	21	4	564	21031	4/21	564/21031	FGF20/STX4/SNCA/NDUFAF2
GO:1904714	query_1	GO:BP	regulation of chaperone-mediated autophagy	0.0425147	5	1	8	21031	1/5	8/21031	SNCA
GO:0006835	query_1	GO:BP	dicarboxylic acid transport	0.0427244	15	2	98	21031	2/15	98/21031	SLC26A1/SNCA
GO:0061768	query_1	GO:MF	magnesium:sodium antiporter activity	0.0427928	59	1	2	20212	1/59	2/20212	SLC41A1
GO:0005652	query_1	GO:CC	nuclear lamina	0.0440601	8	1	13	22097	1/8	13/22097	PRR14
GO:0050817	query_1	GO:BP	coagulation	0.0442019	50	4	233	21031	4/50	233/21031	MMRN1/DGKQ/VKORC1/P2RY12
GO:0051937	query_1	GO:BP	catecholamine transport	0.0442019	20	2	75	21031	2/20	75/21031	FGF20/SNCA
GO:0004740	query_1	GO:MF	pyruvate dehydrogenase (acetyl-transferring) kinase activity	0.0443452	25	1	5	20212	1/25	5/20212	BCKDK
GO:0007599	query_1	GO:BP	hemostasis	0.0446577	50	4	235	21031	4/50	235/21031	MMRN1/DGKQ/VKORC1/P2RY12
GO:0031340	query_1	GO:BP	positive regulation of vesicle fusion	0.0446577	5	1	10	21031	1/5	10/21031	SNCA
GO:1900027	query_1	GO:BP	regulation of ruffle assembly	0.0446577	49	2	31	21031	2/49	31/21031	P2RY12/PLEKHM1
GO:0008198	query_1	GO:MF	ferrous iron binding	0.0450578	5	1	26	20212	1/5	26/20212	SNCA
GO:0019531	query_1	GO:MF	oxalate transmembrane transporter activity	0.0450578	15	1	9	20212	1/15	9/20212	SLC26A1
GO:0031267	query_1	GO:MF	small GTPase binding	0.0450578	53	4	285	20212	4/53	285/20212	RAB29/KNTC1/FMNL1/LRRK2
GO:0010543	query_1	GO:BP	regulation of platelet activation	0.0457594	1	1	52	21031	1/1	52/21031	MMRN1
GO:0035590	query_1	GO:BP	purinergic nucleotide receptor signaling pathway	0.0457594	49	2	32	21031	2/49	32/21031	P2RY12/P2RY13
GO:1903394	query_1	GO:BP	protein localization to kinetochore involved in kinetochore assembly	0.0457594	53	1	1	21031	1/53	1/21031	KNTC1
GO:1904377	query_1	GO:BP	positive regulation of protein localization to cell periphery	0.0457594	21	2	75	21031	2/21	75/21031	STX4/SNCA
GO:0043112	query_1	GO:BP	receptor metabolic process	0.0459308	22	2	72	21031	2/22	72/21031	RAB29/SNCA
GO:0001774	query_1	GO:BP	microglial cell activation	0.0460364	38	2	47	21031	2/38	47/21031	SNCA/LRRK2
GO:0001775	query_1	GO:BP	cell activation	0.0460364	38	7	1092	21031	7/38	1092/21031	STX4/RAB29/MMRN1/DGKQ/SNCA/LRRK2/SUCNR1
GO:0001845	query_1	GO:BP	phagolysosome assembly	0.0460364	3	1	19	21031	1/3	19/21031	TMEM175
GO:0006701	query_1	GO:BP	progesterone biosynthetic process	0.0460364	9	1	7	21031	1/9	7/21031	DGKQ
GO:0006914	query_1	GO:BP	autophagy	0.0460364	38	5	577	21031	5/38	577/21031	KAT8/SNCA/VPS37A/LRRK2/PLEKHM1
GO:0007034	query_1	GO:BP	vacuolar transport	0.0460364	38	3	171	21031	3/38	171/21031	VPS37A/LRRK2/PLEKHM1
GO:0010642	query_1	GO:BP	negative regulation of platelet-derived growth factor receptor signaling pathway	0.0460364	5	1	13	21031	1/5	13/21031	SNCA
GO:0010919	query_1	GO:BP	regulation of inositol phosphate biosynthetic process	0.0460364	5	1	15	21031	1/5	15/21031	SNCA
GO:0015844	query_1	GO:BP	monoamine transport	0.0460364	20	2	86	21031	2/20	86/21031	FGF20/SNCA
GO:0016051	query_1	GO:BP	carbohydrate biosynthetic process	0.0460364	9	2	204	21031	2/9	204/21031	DGKQ/SNCA
GO:0016482	query_1	GO:BP	cytosolic transport	0.0460364	46	3	138	21031	3/46	138/21031	RAB29/TRIM46/LRRK2
GO:0018105	query_1	GO:BP	peptidyl-serine phosphorylation	0.0460364	9	2	210	21031	2/9	210/21031	DGKQ/SNCA
GO:0019086	query_1	GO:BP	late viral transcription	0.0460364	17	1	4	21031	1/17	4/21031	CCNT2
GO:0030211	query_1	GO:BP	heparin catabolic process	0.0460364	65	1	1	21031	1/65	1/21031	IDUA
GO:0031115	query_1	GO:BP	negative regulation of microtubule polymerization	0.0460364	5	1	13	21031	1/5	13/21031	SNCA
GO:0032940	query_1	GO:BP	secretion by cell	0.0460364	38	6	827	21031	6/38	827/21031	FGF20/STX4/SNCA/NDUFAF2/LRRK2/SUCNR1
GO:0032958	query_1	GO:BP	inositol phosphate biosynthetic process	0.0460364	69	2	27	21031	2/69	27/21031	ITPKB/SNCA
GO:0033198	query_1	GO:BP	response to ATP	0.0460364	49	2	34	21031	2/49	34/21031	DGKQ/P2RY12
GO:0035542	query_1	GO:BP	regulation of SNARE complex assembly	0.0460364	5	1	13	21031	1/5	13/21031	SNCA
GO:0042416	query_1	GO:BP	dopamine biosynthetic process	0.0460364	5	1	12	21031	1/5	12/21031	SNCA
GO:0042762	query_1	GO:BP	regulation of sulfur metabolic process	0.0460364	5	1	13	21031	1/5	13/21031	SNCA
GO:0043309	query_1	GO:BP	regulation of eosinophil degranulation	0.0460364	21	1	3	21031	1/21	3/21031	STX4
GO:0045763	query_1	GO:BP	negative regulation of cellular amino acid metabolic process	0.0460364	25	1	3	21031	1/25	3/21031	BCKDK
GO:0045921	query_1	GO:BP	positive regulation of exocytosis	0.0460364	21	2	79	21031	2/21	79/21031	STX4/SNCA
GO:0051046	query_1	GO:BP	regulation of secretion	0.0460364	21	4	619	21031	4/21	619/21031	FGF20/STX4/SNCA/NDUFAF2
GO:0051141	query_1	GO:BP	negative regulation of NK T cell proliferation	0.0460364	76	1	1	21031	1/76	1/21031	ZBTB7B
GO:0051583	query_1	GO:BP	dopamine uptake involved in synaptic transmission	0.0460364	5	1	12	21031	1/5	12/21031	SNCA
GO:0051610	query_1	GO:BP	serotonin uptake	0.0460364	5	1	13	21031	1/5	13/21031	SNCA
GO:0051851	query_1	GO:BP	modulation by host of symbiont process	0.0460364	22	2	86	21031	2/22	86/21031	CCNT2/RAB29
GO:0051934	query_1	GO:BP	catecholamine uptake involved in synaptic transmission	0.0460364	5	1	12	21031	1/5	12/21031	SNCA
GO:0051952	query_1	GO:BP	regulation of amine transport	0.0460364	20	2	94	21031	2/20	94/21031	FGF20/SNCA
GO:0060177	query_1	GO:BP	regulation of angiotensin metabolic process	0.0460364	29	1	2	21031	1/29	2/21031	SUCNR1
GO:0060732	query_1	GO:BP	positive regulation of inositol phosphate biosynthetic process	0.0460364	5	1	13	21031	1/5	13/21031	SNCA
GO:0061045	query_1	GO:BP	negative regulation of wound healing	0.0460364	1	1	71	21031	1/1	71/21031	MMRN1
GO:0061684	query_1	GO:BP	chaperone-mediated autophagy	0.0460364	5	1	15	21031	1/5	15/21031	SNCA
GO:0061919	query_1	GO:BP	process utilizing autophagic mechanism	0.0460364	38	5	577	21031	5/38	577/21031	KAT8/SNCA/VPS37A/LRRK2/PLEKHM1
GO:0065008	query_1	GO:BP	regulation of biological quality	0.0460364	9	5	2846	21031	5/9	2846/21031	TMEM175/MMRN1/DGKQ/SNCA/NDUFAF2
GO:0070527	query_1	GO:BP	platelet aggregation	0.0460364	1	1	73	21031	1/1	73/21031	MMRN1
GO:0071871	query_1	GO:BP	response to epinephrine	0.0460364	5	1	15	21031	1/5	15/21031	SNCA
GO:0071872	query_1	GO:BP	cellular response to epinephrine stimulus	0.0460364	5	1	12	21031	1/5	12/21031	SNCA
GO:0099504	query_1	GO:BP	synaptic vesicle cycle	0.0460364	9	2	200	21031	2/9	200/21031	DGKQ/SNCA
GO:1902823	query_1	GO:BP	negative regulation of late endosome to lysosome transport	0.0460364	38	1	2	21031	1/38	2/21031	LRRK2
GO:1903216	query_1	GO:BP	regulation of protein processing involved in protein targeting to mitochondrion	0.0460364	38	1	2	21031	1/38	2/21031	LRRK2
GO:1903217	query_1	GO:BP	negative regulation of protein processing involved in protein targeting to mitochondrion	0.0460364	38	1	2	21031	1/38	2/21031	LRRK2
GO:1903336	query_1	GO:BP	negative regulation of vacuolar transport	0.0460364	38	1	2	21031	1/38	2/21031	LRRK2
GO:1904340	query_1	GO:BP	positive regulation of dopaminergic neuron differentiation	0.0460364	20	1	3	21031	1/20	3/21031	FGF20
GO:1990910	query_1	GO:BP	response to hypobaric hypoxia	0.0460364	35	1	2	21031	1/35	2/21031	ADAM15
GO:2000064	query_1	GO:BP	regulation of cortisol biosynthetic process	0.0460364	9	1	7	21031	1/9	7/21031	DGKQ
GO:0002269	query_1	GO:BP	leukocyte activation involved in inflammatory response	0.0464927	38	2	50	21031	2/38	50/21031	SNCA/LRRK2
GO:0001621	query_1	GO:MF	G protein-coupled ADP receptor activity	0.0471047	49	1	3	20212	1/49	3/20212	P2RY12
GO:0005504	query_1	GO:MF	fatty acid binding	0.0471047	3	1	48	20212	1/3	48/20212	TMEM175
GO:0046972	query_1	GO:MF	histone H4K16 acetyltransferase activity	0.0471047	31	1	5	20212	1/31	5/20212	KAT8
GO:0097322	query_1	GO:MF	7SK snRNA binding	0.0471047	17	1	9	20212	1/17	9/20212	CCNT2
GO:0140945	query_1	GO:MF	histone H3K4 monomethyltransferase activity	0.0471047	19	1	8	20212	1/19	8/20212	SETD1A
GO:0018209	query_1	GO:BP	peptidyl-serine modification	0.047621	9	2	222	21031	2/9	222/21031	DGKQ/SNCA
GO:0031946	query_1	GO:BP	regulation of glucocorticoid biosynthetic process	0.047621	9	1	9	21031	1/9	9/21031	DGKQ
GO:0099003	query_1	GO:BP	vesicle-mediated transport in synapse	0.047621	9	2	223	21031	2/9	223/21031	DGKQ/SNCA
GO:0033627	query_1	GO:BP	cell adhesion mediated by integrin	0.0479949	1	1	82	21031	1/1	82/21031	MMRN1
GO:0005201	query_1	GO:MF	extracellular matrix structural constituent	0.0483141	1	1	167	20212	1/1	167/20212	MMRN1
GO:0008271	query_1	GO:MF	secondary active sulfate transmembrane transporter activity	0.0483141	15	1	11	20212	1/15	11/20212	SLC26A1
GO:0030297	query_1	GO:MF	transmembrane receptor protein tyrosine kinase activator activity	0.0483141	9	1	18	20212	1/9	18/20212	DGKQ
GO:0031461	query_1	GO:CC	cullin-RING ubiquitin ligase complex	0.0487126	42	3	187	22097	3/42	187/22097	FBXL19/FBXL5/KLHL7
GO:0001956	query_1	GO:BP	positive regulation of neurotransmitter secretion	0.0493812	5	1	17	21031	1/5	17/21031	SNCA
GO:0031345	query_1	GO:BP	negative regulation of cell projection organization	0.0494135	71	4	192	21031	4/71	192/21031	MAP4K4/RAB29/TRIM46/LRRK2
CORUM:1080	query_1	CORUM	P-TEFb.2 complex	0.0495132	17	1	2	3383	1/17	2/3383	CCNT2
CORUM:730	query_1	CORUM	SNARE complex (STX4, SNAP23, VAMP1)	0.0495132	21	1	2	3383	1/21	2/3383	STX4
CORUM:733	query_1	CORUM	SNARE complex (STX4, VAMP1, VAMP7)	0.0495132	21	1	2	3383	1/21	2/3383	STX4
CORUM:805	query_1	CORUM	SNARE complex (STX4, SNAP23)	0.0495132	21	1	2	3383	1/21	2/3383	STX4
GO:0035749	query_1	GO:CC	myelin sheath adaxonal region	0.0499185	21	1	6	22097	1/21	6/22097	STX4
GO:0010310	query_1	GO:BP	regulation of hydrogen peroxide metabolic process	0.0499299	5	1	18	21031	1/5	18/21031	SNCA
GO:0016082	query_1	GO:BP	synaptic vesicle priming	0.0499299	5	1	18	21031	1/5	18/21031	SNCA
GO:0034651	query_1	GO:BP	cortisol biosynthetic process	0.0499299	9	1	10	21031	1/9	10/21031	DGKQ
GO:0071248	query_1	GO:BP	cellular response to metal ion	0.0499299	69	4	200	21031	4/69	200/21031	SLC41A1/ITPKB/SNCA/LRRK2
GO:0090382	query_1	GO:BP	phagosome maturation	0.0499299	3	1	30	21031	1/3	30/21031	TMEM175
GO:0090494	query_1	GO:BP	dopamine uptake	0.0499299	5	1	18	21031	1/5	18/21031	SNCA
GO:1902645	query_1	GO:BP	tertiary alcohol biosynthetic process	0.0499299	9	1	10	21031	1/9	10/21031	DGKQ

## Sheet: MS_microglia_hmagma
ID	Cluster	Category	Description	P-value	query_size	Count	term_size	effective_domain_size	GeneRatio	BgRatio	genes
GO:0042611	query_1	GO:CC	MHC protein complex	1.1711e-20	200	14	24	22097	14/200	24/22097	HLA-DQB1/HLA-DRB1/HLA-DRB5/HLA-DOA/HLA-DMA/HLA-DRA/HLA-C/HLA-E/HLA-A/HLA-DPB1/HLA-DPA1/HLA-B/ENSG00000248993/ENSG00000250264
GO:0019882	query_1	GO:BP	antigen processing and presentation	1.06117e-16	168	19	115	21031	19/168	115/21031	TAPBPL/MARCHF1/TAP1/HLA-DQB1/HLA-DRB1/HLA-DRB5/HLA-DMA/PSMB8/TAP2/HLA-DRA/MICB/HLA-C/HLA-E/HLA-A/HLA-DPB1/HLA-DPA1/HLA-B/ENSG00000248993/ENSG00000250264
GO:0048002	query_1	GO:BP	antigen processing and presentation of peptide antigen	1.06117e-16	200	17	68	21031	17/200	68/21031	TAPBPL/MARCHF1/TAP1/HLA-DRB1/HLA-DRB5/HLA-DOA/HLA-DMA/TAP2/HLA-DRA/MICB/HLA-C/HLA-E/HLA-A/HLA-DPB1/HLA-DPA1/HLA-B/ENSG00000250264
GO:0002483	query_1	GO:BP	antigen processing and presentation of endogenous peptide antigen	5.00309e-16	77	10	24	21031	10/77	24/21031	TAP1/HLA-DRB1/TAP2/HLA-DRA/MICB/HLA-C/HLA-E/HLA-A/HLA-B/ENSG00000250264
GO:0042605	query_1	GO:MF	peptide antigen binding	1.1224e-15	200	14	42	20212	14/200	42/20212	TAP1/HLA-DRB1/HLA-DRB5/HLA-DOA/HLA-DMA/TAP2/HLA-DRA/MICB/HLA-C/HLA-E/HLA-A/HLA-DPB1/HLA-DPA1/HLA-B
GO:0019883	query_1	GO:BP	antigen processing and presentation of endogenous antigen	8.31488e-15	77	10	31	21031	10/77	31/21031	TAP1/HLA-DRB1/TAP2/HLA-DRA/MICB/HLA-C/HLA-E/HLA-A/HLA-B/ENSG00000250264
GO:0042613	query_1	GO:CC	MHC class II protein complex	1.1208e-14	200	10	17	22097	10/200	17/22097	HLA-DQB1/HLA-DRB1/HLA-DRB5/HLA-DOA/HLA-DMA/HLA-DRA/HLA-DPB1/HLA-DPA1/ENSG00000248993/ENSG00000250264
KEGG:04612	query_1	KEGG	Antigen processing and presentation	1.73146e-14	125	17	69	8484	17/125	69/8484	TAP1/HLA-DQB1/CIITA/HLA-DRB1/HLA-DRB5/HLA-DMA/TAP2/HLA-DRA/HSPA1B/HSPA1A/HSPA1L/HLA-C/HLA-E/HLA-A/HLA-DPB1/TNF/HLA-B
GO:0019885	query_1	GO:BP	antigen processing and presentation of endogenous peptide antigen via MHC class I	4.60876e-12	77	8	22	21031	8/77	22/21031	TAP1/TAP2/MICB/HLA-C/HLA-E/HLA-A/HLA-B/ENSG00000250264
KEGG:04940	query_1	KEGG	Type I diabetes mellitus	1.11961e-11	116	12	40	8484	12/116	40/8484	HLA-DQB1/HLA-DRB1/HLA-DRB5/HLA-DMA/HLA-DRA/HLA-C/HLA-E/HLA-A/HLA-DPB1/LTA/TNF/HLA-B
GO:0098553	query_1	GO:CC	lumenal side of endoplasmic reticulum membrane	1.39445e-11	164	9	25	22097	9/164	25/22097	HLA-DRB1/HLA-DRB5/HLA-DRA/HLA-C/HLA-E/HLA-A/HLA-DPB1/HLA-DPA1/HLA-B
KEGG:05330	query_1	KEGG	Allograft rejection	2.17618e-11	200	13	34	8484	13/200	34/8484	HLA-DQB1/HLA-DRB1/HLA-DRB5/HLA-DOA/HLA-DMA/HLA-DRA/HLA-C/HLA-E/HLA-A/HLA-DPB1/HLA-DPA1/TNF/HLA-B
KEGG:05332	query_1	KEGG	Graft-versus-host disease	5.8882e-11	200	13	37	8484	13/200	37/8484	HLA-DQB1/HLA-DRB1/HLA-DRB5/HLA-DOA/HLA-DMA/HLA-DRA/HLA-C/HLA-E/HLA-A/HLA-DPB1/HLA-DPA1/TNF/HLA-B
GO:0001916	query_1	GO:BP	positive regulation of T cell mediated cytotoxicity	2.25015e-10	69	8	38	21031	8/69	38/21031	HLA-DRB1/TAP2/HLA-DRA/MICB/HLA-C/HLA-E/HLA-A/HLA-B
GO:0002474	query_1	GO:BP	antigen processing and presentation of peptide antigen via MHC class I	2.99038e-10	77	8	36	21031	8/77	36/21031	TAP1/TAP2/MICB/HLA-C/HLA-E/HLA-A/HLA-B/ENSG00000250264
GO:0002504	query_1	GO:BP	antigen processing and presentation of peptide or polysaccharide antigen via MHC class II	4.18245e-10	200	10	36	21031	10/200	36/21031	MARCHF1/HLA-DQB1/HLA-DRB1/HLA-DRB5/HLA-DOA/HLA-DMA/HLA-DRA/HLA-DPB1/HLA-DPA1/ENSG00000250264
GO:0002396	query_1	GO:BP	MHC protein complex assembly	4.44088e-10	200	8	17	21031	8/200	17/21031	TAPBPL/HLA-DRB1/HLA-DRB5/HLA-DOA/HLA-DMA/HLA-DRA/HLA-DPB1/HLA-DPA1
GO:0002501	query_1	GO:BP	peptide antigen assembly with MHC protein complex	4.44088e-10	200	8	17	21031	8/200	17/21031	TAPBPL/HLA-DRB1/HLA-DRB5/HLA-DOA/HLA-DMA/HLA-DRA/HLA-DPB1/HLA-DPA1
GO:0098576	query_1	GO:CC	lumenal side of membrane	4.4951e-10	164	9	36	22097	9/164	36/22097	HLA-DRB1/HLA-DRB5/HLA-DRA/HLA-C/HLA-E/HLA-A/HLA-DPB1/HLA-DPA1/HLA-B
GO:1903039	query_1	GO:BP	positive regulation of leukocyte cell-cell adhesion	4.82194e-10	225	21	270	21031	21/225	270/21031	PTPRC/IL12RB1/CORO1A/VSIR/CD27/BCL10/TNFRSF14/KAT5/SART1/SOCS1/HLA-DRB1/HLA-DRB5/HLA-DOA/HLA-DMA/HLA-DRA/AIF1/HLA-E/HLA-A/HLA-DPB1/HLA-DPA1/TNF
GO:0002478	query_1	GO:BP	antigen processing and presentation of exogenous peptide antigen	5.10084e-10	200	10	38	21031	10/200	38/21031	HLA-DRB1/HLA-DRB5/HLA-DOA/HLA-DMA/TAP2/HLA-DRA/HLA-E/HLA-A/HLA-DPB1/HLA-DPA1
GO:0001914	query_1	GO:BP	regulation of T cell mediated cytotoxicity	6.27302e-10	69	8	47	21031	8/69	47/21031	HLA-DRB1/TAP2/HLA-DRA/MICB/HLA-C/HLA-E/HLA-A/HLA-B
GO:0050870	query_1	GO:BP	positive regulation of T cell activation	6.27302e-10	225	20	247	21031	20/225	247/21031	PTPRC/IL12RB1/CORO1A/VSIR/CD27/BCL10/TNFRSF14/KAT5/SART1/SOCS1/HLA-DRB1/HLA-DRB5/HLA-DOA/HLA-DMA/HLA-DRA/AIF1/HLA-E/HLA-A/HLA-DPB1/HLA-DPA1
GO:0002476	query_1	GO:BP	antigen processing and presentation of endogenous peptide antigen via MHC class Ib	9.6224e-10	69	6	15	21031	6/69	15/21031	TAP2/MICB/HLA-C/HLA-E/HLA-A/HLA-B
GO:0002484	query_1	GO:BP	antigen processing and presentation of endogenous peptide antigen via MHC class I via ER pathway	9.6224e-10	69	6	15	21031	6/69	15/21031	TAP2/MICB/HLA-C/HLA-E/HLA-A/HLA-B
GO:0022409	query_1	GO:BP	positive regulation of cell-cell adhesion	9.6224e-10	225	22	318	21031	22/225	318/21031	PTPRC/IL12RB1/CORO1A/VSIR/FLOT1/CD27/BCL10/TNFRSF14/KAT5/SART1/SOCS1/HLA-DRB1/HLA-DRB5/HLA-DOA/HLA-DMA/HLA-DRA/AIF1/HLA-E/HLA-A/HLA-DPB1/HLA-DPA1/TNF
GO:0050867	query_1	GO:BP	positive regulation of cell activation	9.6224e-10	235	24	371	21031	24/235	371/21031	PTPRC/IL12RB1/CORO1A/VSIR/CTSC/PLEK/IL15RA/CD27/BCL10/TNFRSF14/KAT5/SART1/SOCS1/HLA-DRB1/HLA-DRB5/HLA-DOA/HLA-DMA/HLA-DRA/AIF1/HLA-E/HLA-A/HLA-DPB1/HLA-DPA1/TNF
GO:0002708	query_1	GO:BP	positive regulation of lymphocyte mediated immunity	1.21894e-09	92	11	124	21031	11/92	124/21031	HLA-DRB1/TAP2/HLA-DRA/NCR3/MICB/HLA-C/HLA-E/HLA-A/LTA/TNF/HLA-B
GO:0002428	query_1	GO:BP	antigen processing and presentation of peptide antigen via MHC class Ib	1.31741e-09	69	6	16	21031	6/69	16/21031	TAP2/MICB/HLA-C/HLA-E/HLA-A/HLA-B
GO:0001913	query_1	GO:BP	T cell mediated cytotoxicity	1.52221e-09	69	8	55	21031	8/69	55/21031	HLA-DRB1/TAP2/HLA-DRA/MICB/HLA-C/HLA-E/HLA-A/HLA-B
GO:0002399	query_1	GO:BP	MHC class II protein complex assembly	1.52221e-09	200	7	13	21031	7/200	13/21031	HLA-DRB1/HLA-DRB5/HLA-DOA/HLA-DMA/HLA-DRA/HLA-DPB1/HLA-DPA1
GO:0002503	query_1	GO:BP	peptide antigen assembly with MHC class II protein complex	1.52221e-09	200	7	13	21031	7/200	13/21031	HLA-DRB1/HLA-DRB5/HLA-DOA/HLA-DMA/HLA-DRA/HLA-DPB1/HLA-DPA1
GO:0001912	query_1	GO:BP	positive regulation of leukocyte mediated cytotoxicity	1.67054e-09	92	9	66	21031	9/92	66/21031	HLA-DRB1/TAP2/HLA-DRA/NCR3/MICB/HLA-C/HLA-E/HLA-A/HLA-B
GO:0002696	query_1	GO:BP	positive regulation of leukocyte activation	1.80362e-09	235	23	354	21031	23/235	354/21031	PTPRC/IL12RB1/CORO1A/VSIR/CTSC/IL15RA/CD27/BCL10/TNFRSF14/KAT5/SART1/SOCS1/HLA-DRB1/HLA-DRB5/HLA-DOA/HLA-DMA/HLA-DRA/AIF1/HLA-E/HLA-A/HLA-DPB1/HLA-DPA1/TNF
GO:0019884	query_1	GO:BP	antigen processing and presentation of exogenous antigen	2.3943e-09	200	10	47	21031	10/200	47/21031	HLA-DRB1/HLA-DRB5/HLA-DOA/HLA-DMA/TAP2/HLA-DRA/HLA-E/HLA-A/HLA-DPB1/HLA-DPA1
GO:0046977	query_1	GO:MF	TAP binding	3.64797e-09	77	5	7	20212	5/77	7/20212	TAP1/TAP2/HLA-C/HLA-A/HLA-B
GO:0031343	query_1	GO:BP	positive regulation of cell killing	3.79883e-09	92	9	73	21031	9/92	73/21031	HLA-DRB1/TAP2/HLA-DRA/NCR3/MICB/HLA-C/HLA-E/HLA-A/HLA-B
GO:0002705	query_1	GO:BP	positive regulation of leukocyte mediated immunity	4.94962e-09	92	11	146	21031	11/92	146/21031	HLA-DRB1/TAP2/HLA-DRA/NCR3/MICB/HLA-C/HLA-E/HLA-A/LTA/TNF/HLA-B
GO:0002711	query_1	GO:BP	positive regulation of T cell mediated immunity	5.08615e-09	69	8	66	21031	8/69	66/21031	HLA-DRB1/TAP2/HLA-DRA/MICB/HLA-C/HLA-E/HLA-A/HLA-B
GO:0051251	query_1	GO:BP	positive regulation of lymphocyte activation	5.30295e-09	225	21	323	21031	21/225	323/21031	PTPRC/IL12RB1/CORO1A/VSIR/IL15RA/CD27/BCL10/TNFRSF14/KAT5/SART1/SOCS1/HLA-DRB1/HLA-DRB5/HLA-DOA/HLA-DMA/HLA-DRA/AIF1/HLA-E/HLA-A/HLA-DPB1/HLA-DPA1
KEGG:05320	query_1	KEGG	Autoimmune thyroid disease	6.66464e-09	69	9	49	8484	9/69	49/8484	HLA-DQB1/HLA-DRB1/HLA-DRB5/HLA-DMA/HLA-DRA/HLA-C/HLA-E/HLA-A/HLA-B
GO:0002824	query_1	GO:BP	positive regulation of adaptive immune response based on somatic recombination of immune receptors built from immunoglobulin superfamily domains	7.53842e-09	87	10	120	21031	10/87	120/21031	HLA-DRB1/TAP2/HLA-DRA/MICB/HLA-C/HLA-E/HLA-A/LTA/TNF/HLA-B
GO:0003823	query_1	GO:MF	antigen binding	9.47927e-09	77	11	174	20212	11/77	174/20212	TAP1/HLA-DRB1/HLA-DRB5/HLA-DMA/TAP2/HLA-DRA/MICB/HLA-C/HLA-E/HLA-A/HLA-B
GO:0002475	query_1	GO:BP	antigen processing and presentation via MHC class Ib	1.01942e-08	69	6	23	21031	6/69	23/21031	TAP2/MICB/HLA-C/HLA-E/HLA-A/HLA-B
GO:0002821	query_1	GO:BP	positive regulation of adaptive immune response	1.15211e-08	87	10	126	21031	10/87	126/21031	HLA-DRB1/TAP2/HLA-DRA/MICB/HLA-C/HLA-E/HLA-A/LTA/TNF/HLA-B
GO:0002684	query_1	GO:BP	positive regulation of immune system process	1.5495e-08	235	38	1054	21031	38/235	1054/21031	PTPRC/IL12RB1/CORO1A/MAPK3/VSIR/CTSC/IL15RA/FLOT1/CD27/BCL10/TNFRSF14/C2/KAT5/SART1/SOCS1/HLA-DRB1/HLA-DRB5/HLA-DOA/HLA-DMA/TAP2/HLA-DRA/HSPA1B/HSPA1A/BAG6/AIF1/NCR3/NFKBIL1/MICB/HLA-C/HLA-E/HLA-A/GPSM3/HLA-DPB1/LTA/HLA-DPA1/TNF/HLA-B/ENSG00000244255
GO:0002376	query_1	GO:BP	immune system process	1.91331e-08	207	62	2776	21031	62/207	2776/21031	PTPRC/RGS1/CORO1A/MAPK3/PIK3R2/RPS6KB1/LTBR/SLC39A7/RO60/CD58/CDC73/IL15RA/FLOT1/TAPBPL/CD27/BCL10/MARCHF1/TNFRSF14/REL/C2/TAP1/KAT5/SART1/SMCR8/HLA-DQB1/CIITA/SOCS1/HLA-DRB1/TUBB/HLA-DRB5/L3MBTL3/HLA-DOA/HLA-DMA/PSMB8/TAP2/HLA-DRA/ZBTB12/HSPA1B/HSPA1A/BAG6/AIF1/NCR3/LST1/NFKBIL1/MICB/HLA-C/DHX16/HLA-E/HLA-A/SIPA1/GPSM3/HLA-DPB1/LTA/LTB/HLA-DPA1/TNF/HLA-B/PSMB9/ENSG00000244255/ENSG00000248993/ENS…
GO:0001910	query_1	GO:BP	regulation of leukocyte mediated cytotoxicity	2.15734e-08	92	9	91	21031	9/92	91/21031	HLA-DRB1/TAP2/HLA-DRA/NCR3/MICB/HLA-C/HLA-E/HLA-A/HLA-B
GO:0001909	query_1	GO:BP	leukocyte mediated cytotoxicity	2.76938e-08	235	14	133	21031	14/235	133/21031	PTPRC/IL12RB1/CORO1A/CTSC/HLA-DRB1/TUBB/TAP2/HLA-DRA/NCR3/MICB/HLA-C/HLA-E/HLA-A/HLA-B
WP:WP2328	query_1	WP	Allograft rejection	2.99242e-08	87	12	88	8286	12/87	88/8286	C2/HLA-DQB1/HLA-DRB1/HLA-DRB5/HLA-DMA/HLA-DRA/MICA/HLA-C/HLA-E/HLA-A/TNF/HLA-B
GO:0002706	query_1	GO:BP	regulation of lymphocyte mediated immunity	3.87431e-08	92	11	182	21031	11/92	182/21031	HLA-DRB1/TAP2/HLA-DRA/NCR3/MICB/HLA-C/HLA-E/HLA-A/LTA/TNF/HLA-B
GO:1903037	query_1	GO:BP	regulation of leukocyte cell-cell adhesion	3.87431e-08	225	21	365	21031	21/225	365/21031	PTPRC/IL12RB1/CORO1A/VSIR/CD27/BCL10/TNFRSF14/KAT5/SART1/SOCS1/HLA-DRB1/HLA-DRB5/HLA-DOA/HLA-DMA/HLA-DRA/AIF1/HLA-E/HLA-A/HLA-DPB1/HLA-DPA1/TNF
GO:0012507	query_1	GO:CC	ER to Golgi transport vesicle membrane	4.14953e-08	164	9	59	22097	9/164	59/22097	HLA-DRB1/HLA-DRB5/HLA-DRA/HLA-C/HLA-E/HLA-A/HLA-DPB1/HLA-DPA1/HLA-B
GO:0002495	query_1	GO:BP	antigen processing and presentation of peptide antigen via MHC class II	4.25129e-08	200	8	32	21031	8/200	32/21031	MARCHF1/HLA-DRB1/HLA-DRB5/HLA-DOA/HLA-DMA/HLA-DRA/HLA-DPB1/HLA-DPA1
GO:0002486	query_1	GO:BP	antigen processing and presentation of endogenous peptide antigen via MHC class I via ER pathway, TAP-independent	5.29328e-08	69	5	14	21031	5/69	14/21031	MICB/HLA-C/HLA-E/HLA-A/HLA-B
KEGG:05416	query_1	KEGG	Viral myocarditis	5.84947e-08	69	9	63	8484	9/69	63/8484	HLA-DQB1/HLA-DRB1/HLA-DRB5/HLA-DMA/HLA-DRA/HLA-C/HLA-E/HLA-A/HLA-B
GO:0002449	query_1	GO:BP	lymphocyte mediated immunity	6.0856e-08	94	14	361	21031	14/94	361/21031	CD27/C2/HLA-DRB1/TAP2/HLA-DRA/NCR3/MICB/HLA-C/HLA-E/HLA-A/LTA/TNF/HLA-B/ENSG00000244255
KEGG:05145	query_1	KEGG	Toxoplasmosis	6.31315e-08	164	15	108	8484	15/164	108/8484	TNFRSF1A/MAPK3/HLA-DQB1/CIITA/SOCS1/HLA-DRB1/HLA-DRB5/HLA-DMA/HLA-DRA/HSPA1B/HSPA1A/HSPA1L/HLA-DPB1/HLA-DPA1/TNF
GO:0002709	query_1	GO:BP	regulation of T cell mediated immunity	6.58206e-08	69	8	95	21031	8/69	95/21031	HLA-DRB1/TAP2/HLA-DRA/MICB/HLA-C/HLA-E/HLA-A/HLA-B
GO:0031341	query_1	GO:BP	regulation of cell killing	6.58206e-08	92	9	105	21031	9/92	105/21031	HLA-DRB1/TAP2/HLA-DRA/NCR3/MICB/HLA-C/HLA-E/HLA-A/HLA-B
GO:0050778	query_1	GO:BP	positive regulation of immune response	7.68225e-08	69	16	718	21031	16/69	718/21031	C2/HLA-DRB1/HLA-DRB5/HLA-DMA/TAP2/HLA-DRA/HSPA1A/BAG6/NFKBIL1/MICB/HLA-C/HLA-E/HLA-A/LTA/HLA-B/ENSG00000244255
GO:0023023	query_1	GO:MF	MHC protein complex binding	1.11474e-07	200	8	33	20212	8/200	33/20212	TAPBPL/HLA-DRB1/HLA-DRB5/HLA-DOA/HLA-DMA/HLA-DRA/HLA-DPB1/HLA-DPA1
GO:0002250	query_1	GO:BP	adaptive immune response	1.16719e-07	122	21	739	21031	21/122	739/21031	CD27/TNFRSF14/C2/TAP1/HLA-DQB1/HLA-DRB1/HLA-DRB5/HLA-DMA/TAP2/HLA-DRA/MICB/HLA-C/HLA-E/HLA-A/SIPA1/HLA-DPB1/LTA/TNF/HLA-B/ENSG00000244255/ENSG00000250264
GO:0022407	query_1	GO:BP	regulation of cell-cell adhesion	1.38307e-07	225	23	477	21031	23/225	477/21031	PTPRC/IL12RB1/CORO1A/VSIR/FLOT1/CD27/BCL10/TNFRSF14/KAT5/SART1/SOCS1/HLA-DRB1/HLA-DRB5/HLA-DOA/HLA-DMA/HLA-DRA/NOTCH4/AIF1/HLA-E/HLA-A/HLA-DPB1/HLA-DPA1/TNF
GO:0045785	query_1	GO:BP	positive regulation of cell adhesion	1.38307e-07	225	23	477	21031	23/225	477/21031	PTPRC/IL12RB1/CORO1A/PIK3R2/VSIR/FLOT1/CD27/BCL10/TNFRSF14/KAT5/SART1/SOCS1/HLA-DRB1/HLA-DRB5/HLA-DOA/HLA-DMA/HLA-DRA/AIF1/HLA-E/HLA-A/HLA-DPB1/HLA-DPA1/TNF
GO:0050776	query_1	GO:BP	regulation of immune response	1.38307e-07	125	23	881	21031	23/125	881/21031	FLOT1/TNFRSF14/C2/SMCR8/HLA-DRB1/HLA-DRB5/HLA-DMA/TAP2/HLA-DRA/HSPA1B/HSPA1A/BAG6/NCR3/NFKBIL1/MICB/HLA-C/HLA-E/HLA-A/HLA-DPB1/LTA/TNF/HLA-B/ENSG00000244255
GO:0042824	query_1	GO:CC	MHC class I peptide loading complex	1.58768e-07	160	5	9	22097	5/160	9/22097	TAPBPL/TAP1/TAP2/HLA-A/ENSG00000250264
GO:0002682	query_1	GO:BP	regulation of immune system process	1.63103e-07	207	41	1512	21031	41/207	1512/21031	PTPRC/CORO1A/MAPK3/CDC73/IL15RA/FLOT1/TAPBPL/CD27/BCL10/TNFRSF14/C2/KAT5/SART1/SMCR8/SOCS1/HLA-DRB1/HLA-DRB5/HLA-DOA/HLA-DMA/TAP2/HLA-DRA/ZBTB12/HSPA1B/HSPA1A/BAG6/AIF1/NCR3/LST1/NFKBIL1/MICB/HLA-C/HLA-E/HLA-A/GPSM3/HLA-DPB1/LTA/HLA-DPA1/TNF/HLA-B/ENSG00000244255/H4C12
KEGG:04145	query_1	KEGG	Phagosome	1.67412e-07	77	12	147	8484	12/77	147/8484	TAP1/HLA-DQB1/HLA-DRB1/HLA-DRB5/HLA-DMA/TAP2/HLA-DRA/HLA-C/HLA-E/HLA-A/ATP6V1G2/HLA-B
KEGG:05310	query_1	KEGG	Asthma	1.67412e-07	200	9	27	8484	9/200	27/8484	HLA-DQB1/HLA-DRB1/HLA-DRB5/HLA-DOA/HLA-DMA/HLA-DRA/HLA-DPB1/HLA-DPA1/TNF
GO:0006955	query_1	GO:BP	immune response	1.67622e-07	205	48	1988	21031	48/205	1988/21031	PTPRC/RGS1/CORO1A/PIK3R2/RPS6KB1/LTBR/CD58/FLOT1/CD27/BCL10/MARCHF1/TNFRSF14/REL/C2/TAP1/KAT5/SMCR8/HLA-DQB1/CIITA/HLA-DRB1/TUBB/HLA-DRB5/HLA-DOA/HLA-DMA/TAP2/HLA-DRA/HSPA1B/HSPA1A/BAG6/AIF1/NCR3/LST1/NFKBIL1/MICB/HLA-C/DHX16/HLA-E/HLA-A/SIPA1/HLA-DPB1/LTA/LTB/HLA-DPA1/TNF/HLA-B/ENSG00000244255/ENSG00000248993/ENSG00000250264
GO:0007159	query_1	GO:BP	leukocyte cell-cell adhesion	1.72188e-07	225	21	403	21031	21/225	403/21031	PTPRC/IL12RB1/CORO1A/VSIR/CD27/BCL10/TNFRSF14/KAT5/SART1/SOCS1/HLA-DRB1/HLA-DRB5/HLA-DOA/HLA-DMA/HLA-DRA/AIF1/HLA-E/HLA-A/HLA-DPB1/HLA-DPA1/TNF
GO:0002699	query_1	GO:BP	positive regulation of immune effector process	2.29284e-07	103	12	250	21031	12/103	250/21031	TNFRSF14/HLA-DRB1/TAP2/HLA-DRA/NCR3/MICB/HLA-C/HLA-E/HLA-A/LTA/TNF/HLA-B
GO:0023026	query_1	GO:MF	MHC class II protein complex binding	2.49439e-07	200	7	24	20212	7/200	24/20212	HLA-DRB1/HLA-DRB5/HLA-DOA/HLA-DMA/HLA-DRA/HLA-DPB1/HLA-DPA1
GO:0050863	query_1	GO:BP	regulation of T cell activation	2.60195e-07	225	20	374	21031	20/225	374/21031	PTPRC/IL12RB1/CORO1A/VSIR/CD27/BCL10/TNFRSF14/KAT5/SART1/SOCS1/HLA-DRB1/HLA-DRB5/HLA-DOA/HLA-DMA/HLA-DRA/AIF1/HLA-E/HLA-A/HLA-DPB1/HLA-DPA1
GO:0002819	query_1	GO:BP	regulation of adaptive immune response	2.77275e-07	103	11	202	21031	11/103	202/21031	TNFRSF14/HLA-DRB1/TAP2/HLA-DRA/MICB/HLA-C/HLA-E/HLA-A/LTA/TNF/HLA-B
GO:0002822	query_1	GO:BP	regulation of adaptive immune response based on somatic recombination of immune receptors built from immunoglobulin superfamily domains	3.24197e-07	87	10	187	21031	10/87	187/21031	HLA-DRB1/TAP2/HLA-DRA/MICB/HLA-C/HLA-E/HLA-A/LTA/TNF/HLA-B
GO:0042612	query_1	GO:CC	MHC class I protein complex	3.57e-07	69	4	8	22097	4/69	8/22097	HLA-C/HLA-E/HLA-A/HLA-B
GO:0019886	query_1	GO:BP	antigen processing and presentation of exogenous peptide antigen via MHC class II	3.75576e-07	200	7	28	21031	7/200	28/21031	HLA-DRB1/HLA-DRB5/HLA-DOA/HLA-DMA/HLA-DRA/HLA-DPB1/HLA-DPA1
GO:0002456	query_1	GO:BP	T cell mediated immunity	4.19583e-07	69	8	124	21031	8/69	124/21031	HLA-DRB1/TAP2/HLA-DRA/MICB/HLA-C/HLA-E/HLA-A/HLA-B
GO:0002703	query_1	GO:BP	regulation of leukocyte mediated immunity	5.28494e-07	92	11	243	21031	11/92	243/21031	HLA-DRB1/TAP2/HLA-DRA/NCR3/MICB/HLA-C/HLA-E/HLA-A/LTA/TNF/HLA-B
GO:0030134	query_1	GO:CC	COPII-coated ER to Golgi transport vesicle	6.16692e-07	69	7	89	22097	7/69	89/22097	HLA-DRB1/HLA-DRB5/HLA-DRA/HLA-C/HLA-E/HLA-A/HLA-B
GO:0002460	query_1	GO:BP	adaptive immune response based on somatic recombination of immune receptors built from immunoglobulin superfamily domains	6.90623e-07	94	13	375	21031	13/94	375/21031	CD27/C2/HLA-DRB1/TAP2/HLA-DRA/MICB/HLA-C/HLA-E/HLA-A/LTA/TNF/HLA-B/ENSG00000244255
KEGG:05166	query_1	KEGG	Human T-cell leukemia virus 1 infection	8.58787e-07	200	21	218	8484	21/200	218/8484	TNFRSF1A/MAPK3/PIK3R2/LTBR/IL15RA/KAT5/HLA-DQB1/HLA-DRB1/HLA-DRB5/HLA-DOA/HLA-DMA/HLA-DRA/HLA-C/HLA-E/HLA-A/ATF6B/HLA-DPB1/LTA/HLA-DPA1/TNF/HLA-B
GO:0002443	query_1	GO:BP	leukocyte mediated immunity	9.22902e-07	94	14	460	21031	14/94	460/21031	CD27/C2/HLA-DRB1/TAP2/HLA-DRA/NCR3/MICB/HLA-C/HLA-E/HLA-A/LTA/TNF/HLA-B/ENSG00000244255
KEGG:04672	query_1	KEGG	Intestinal immune network for IgA production	1.09765e-06	200	10	44	8484	10/200	44/8484	LTBR/IL15RA/HLA-DQB1/HLA-DRB1/HLA-DRB5/HLA-DOA/HLA-DMA/HLA-DRA/HLA-DPB1/HLA-DPA1
GO:0002694	query_1	GO:BP	regulation of leukocyte activation	1.12e-06	235	24	561	21031	24/235	561/21031	PTPRC/IL12RB1/CORO1A/VSIR/CTSC/IL15RA/CD27/BCL10/TNFRSF14/KAT5/SART1/SOCS1/HLA-DRB1/HLA-DRB5/HLA-DOA/HLA-DMA/HLA-DRA/AIF1/LST1/HLA-E/HLA-A/HLA-DPB1/HLA-DPA1/TNF
GO:0030155	query_1	GO:BP	regulation of cell adhesion	1.12e-06	225	28	778	21031	28/225	778/21031	PTPRC/IL12RB1/CORO1A/PIK3R2/VSIR/PLAU/MACF1/FLOT1/CD27/BCL10/TNFRSF14/KAT5/SART1/SOCS1/HLA-DRB1/HLA-DRB5/HLA-DOA/HLA-DMA/HLA-DRA/NOTCH4/AIF1/DDR1/HLA-E/HLA-A/SIPA1/HLA-DPB1/HLA-DPA1/TNF
GO:0051249	query_1	GO:BP	regulation of lymphocyte activation	1.12e-06	225	22	497	21031	22/225	497/21031	PTPRC/IL12RB1/CORO1A/VSIR/IL15RA/CD27/BCL10/TNFRSF14/KAT5/SART1/SOCS1/HLA-DRB1/HLA-DRB5/HLA-DOA/HLA-DMA/HLA-DRA/AIF1/LST1/HLA-E/HLA-A/HLA-DPB1/HLA-DPA1
GO:0030666	query_1	GO:CC	endocytic vesicle membrane	1.48494e-06	77	9	200	22097	9/77	200/22097	TAP1/HLA-DRB1/HLA-DRB5/TAP2/HLA-DRA/HLA-C/HLA-E/HLA-A/HLA-B
GO:0050865	query_1	GO:BP	regulation of cell activation	1.53739e-06	235	25	616	21031	25/235	616/21031	PTPRC/IL12RB1/CORO1A/VSIR/CTSC/PLEK/IL15RA/CD27/BCL10/TNFRSF14/KAT5/SART1/SOCS1/HLA-DRB1/HLA-DRB5/HLA-DOA/HLA-DMA/HLA-DRA/AIF1/LST1/HLA-E/HLA-A/HLA-DPB1/HLA-DPA1/TNF
GO:0042825	query_1	GO:CC	TAP complex	1.68432e-06	77	3	3	22097	3/77	3/22097	TAP1/TAP2/ENSG00000250264
KEGG:05169	query_1	KEGG	Epstein-Barr virus infection	1.77873e-06	87	13	198	8484	13/87	198/8484	CD58/TAP1/HLA-DQB1/HLA-DRB1/HLA-DRB5/HLA-DMA/TAP2/HLA-DRA/HLA-C/HLA-E/HLA-A/TNF/HLA-B
GO:0042277	query_1	GO:MF	peptide binding	3.08068e-06	77	11	327	20212	11/77	327/20212	TAP1/HLA-DRB1/HLA-DRB5/HLA-DMA/TAP2/HLA-DRA/MICB/HLA-C/HLA-E/HLA-A/HLA-B
GO:0042608	query_1	GO:MF	T cell receptor binding	3.08068e-06	69	4	11	20212	4/69	11/20212	HLA-DRB1/HLA-DRA/HLA-E/HLA-A
GO:0005774	query_1	GO:CC	vacuolar membrane	4.10178e-06	38	9	489	22097	9/38	489/22097	CLEC16A/HLA-DQB1/HLA-DRB5/HLA-DMA/HLA-DRA/NEU1/ATP6V1G2/ENSG00000250264/ATP6V1G2-DDX39B
GO:0046649	query_1	GO:BP	lymphocyte activation	4.63085e-06	225	27	783	21031	27/225	783/21031	PTPRC/IL12RB1/CORO1A/PIK3R2/VSIR/SLC39A7/IL15RA/CD27/BCL10/TNFRSF14/KAT5/SART1/SOCS1/HLA-DRB1/HLA-DRB5/HLA-DOA/HLA-DMA/HLA-DRA/BAG6/AIF1/NCR3/LST1/MICB/HLA-E/HLA-A/HLA-DPB1/HLA-DPA1
GO:0140657	query_1	GO:MF	ATP-dependent activity	6.4331e-06	30	9	580	20212	9/30	580/20212	DDX39B/TAP2/HSPA1A/HSPA1L/DHX16/ATP6V1G2/ENSG00000250264/ATP6V1G2-DDX39B/MSH5-SAPCD1
GO:0030662	query_1	GO:CC	coated vesicle membrane	6.77449e-06	69	8	199	22097	8/69	199/22097	HLA-DRB1/HLA-DRB5/HLA-DRA/HLA-C/HLA-E/HLA-A/ATP6V1G2/HLA-B
GO:0042110	query_1	GO:BP	T cell activation	7.39481e-06	225	22	555	21031	22/225	555/21031	PTPRC/IL12RB1/CORO1A/PIK3R2/VSIR/CD27/BCL10/TNFRSF14/KAT5/SART1/SOCS1/HLA-DRB1/HLA-DRB5/HLA-DOA/HLA-DMA/HLA-DRA/AIF1/MICB/HLA-E/HLA-A/HLA-DPB1/HLA-DPA1
GO:0001906	query_1	GO:BP	cell killing	8.25619e-06	235	14	217	21031	14/235	217/21031	PTPRC/IL12RB1/CORO1A/CTSC/HLA-DRB1/TUBB/TAP2/HLA-DRA/NCR3/MICB/HLA-C/HLA-E/HLA-A/HLA-B
GO:0048584	query_1	GO:BP	positive regulation of response to stimulus	8.42444e-06	205	48	2274	21031	48/205	2274/21031	CLEC16A/TNFRSF1A/PTPRC/CHERP/MAPK3/TUBD1/RPS6KB1/LTBR/UCHL5/APAF1/PLAU/MACF1/CDC73/FLOT1/CD27/BCL10/REL/C2/KAT5/SMCR8/HLA-DRB1/HLA-DRB5/RXRB/HLA-DOA/HLA-DMA/TAP2/HLA-DRA/AGPAT1/HSPA1B/HSPA1A/CSNK2B/BAG6/AIF1/NCR3/NFKBIL1/MICB/HLA-C/DDR1/HLA-E/HLA-A/GPSM3/HLA-DPB1/LTA/LTB/HLA-DPA1/TNF/HLA-B/ENSG00000244255
GO:0030670	query_1	GO:CC	phagocytic vesicle membrane	1.23334e-05	77	6	81	22097	6/77	81/22097	TAP1/TAP2/HLA-C/HLA-E/HLA-A/HLA-B
GO:0001817	query_1	GO:BP	regulation of cytokine production	1.24572e-05	225	26	773	21031	26/225	773/21031	PTPRC/IL12RB1/VSIR/CD58/FLOT1/BCL10/TNFRSF14/REL/KAT5/SOCS1/HLA-DRB1/AGPAT1/ZBTB12/HSPA1B/HSPA1A/AIF1/NFKBIL1/HLA-E/HLA-A/GPSM3/HLA-DPB1/LTA/LTB/HLA-DPA1/TNF/HLA-B
GO:0045321	query_1	GO:BP	leukocyte activation	1.28584e-05	235	30	946	21031	30/235	946/21031	PTPRC/IL12RB1/CORO1A/PIK3R2/VSIR/CTSC/LTBR/SLC39A7/IL15RA/CD27/BCL10/TNFRSF14/KAT5/SART1/SOCS1/HLA-DRB1/HLA-DRB5/HLA-DOA/HLA-DMA/HLA-DRA/BAG6/AIF1/NCR3/LST1/MICB/HLA-E/HLA-A/HLA-DPB1/HLA-DPA1/TNF
KEGG:04514	query_1	KEGG	Cell adhesion molecules	1.28671e-05	74	10	153	8484	10/74	153/8484	CD58/HLA-DQB1/HLA-DRB1/HLA-DRB5/HLA-DMA/HLA-DRA/HLA-C/HLA-E/HLA-A/HLA-B
GO:0001816	query_1	GO:BP	cytokine production	1.4045e-05	225	26	779	21031	26/225	779/21031	PTPRC/IL12RB1/VSIR/CD58/FLOT1/BCL10/TNFRSF14/REL/KAT5/SOCS1/HLA-DRB1/AGPAT1/ZBTB12/HSPA1B/HSPA1A/AIF1/NFKBIL1/HLA-E/HLA-A/GPSM3/HLA-DPB1/LTA/LTB/HLA-DPA1/TNF/HLA-B
GO:0009986	query_1	GO:CC	cell surface	1.40611e-05	133	20	903	22097	20/133	903/22097	TNFRSF1A/RPS6KB1/CD58/IL15RA/FLOT1/CD27/TNFRSF14/CIITA/HLA-DRB1/HLA-DMA/HLA-DRA/NOTCH4/LY6G5C/MICB/HLA-C/HLA-E/HLA-A/HLA-DPB1/TNF/HLA-B
REAC:R-HSA-877300	query_1	REAC	Interferon gamma signaling	1.48893e-05	116	10	87	10842	10/116	87/10842	CIITA/SOCS1/HLA-DRB1/HLA-DRB5/HLA-DRA/HLA-C/HLA-E/HLA-A/HLA-DPB1/HLA-B
REAC:R-HSA-983170	query_1	REAC	Antigen Presentation: Folding, assembly and peptide loading of class I MHC	1.48893e-05	77	6	29	10842	6/77	29/10842	TAP1/TAP2/HLA-C/HLA-E/HLA-A/HLA-B
GO:0002697	query_1	GO:BP	regulation of immune effector process	1.5559e-05	103	12	378	21031	12/103	378/21031	TNFRSF14/HLA-DRB1/TAP2/HLA-DRA/NCR3/MICB/HLA-C/HLA-E/HLA-A/LTA/TNF/HLA-B
GO:0033218	query_1	GO:MF	amide binding	1.73082e-05	77	11	398	20212	11/77	398/20212	TAP1/HLA-DRB1/HLA-DRB5/HLA-DMA/TAP2/HLA-DRA/MICB/HLA-C/HLA-E/HLA-A/HLA-B
GO:0030658	query_1	GO:CC	transport vesicle membrane	1.91768e-05	69	8	235	22097	8/69	235/22097	HLA-DRB1/HLA-DRB5/HLA-DRA/HLA-C/HLA-E/HLA-A/ATP6V1G2/HLA-B
GO:0015440	query_1	GO:MF	ABC-type peptide transporter activity	2.62767e-05	77	3	5	20212	3/77	5/20212	TAP1/TAP2/ENSG00000250264
GO:0001775	query_1	GO:BP	cell activation	2.73858e-05	235	32	1092	21031	32/235	1092/21031	PTPRC/IL12RB1/CORO1A/PIK3R2/VSIR/CTSC/LTBR/SLC39A7/PLEK/IL15RA/CD27/BCL10/TNFRSF14/KAT5/SART1/SOCS1/HLA-DRB1/HLA-DRB5/HLA-DOA/HLA-DMA/HLA-DRA/BAG6/AIF1/NCR3/LST1/MICB/HLA-E/HLA-A/CLIC1/HLA-DPB1/HLA-DPA1/TNF
GO:0032395	query_1	GO:MF	MHC class II receptor activity	2.85261e-05	200	4	8	20212	4/200	8/20212	HLA-DRB1/HLA-DOA/HLA-DRA/HLA-DPA1
GO:0042270	query_1	GO:BP	protection from natural killer cell mediated cytotoxicity	3.02682e-05	69	3	6	21031	3/69	6/21031	HLA-E/HLA-A/HLA-B
GO:0010008	query_1	GO:CC	endosome membrane	3.53579e-05	69	11	567	22097	11/69	567/22097	CLEC16A/HLA-DQB1/HLA-DRB1/HLA-DRB5/HLA-DMA/HLA-DRA/HLA-C/HLA-E/HLA-A/HLA-B/ENSG00000250264
GO:0009607	query_1	GO:BP	response to biotic stimulus	4.56218e-05	193	35	1586	21031	35/193	1586/21031	TNFRSF1A/RGS1/CORO1A/MAPK3/RPS6KB1/CD58/APAF1/CDC73/FLOT1/IER3/BCL10/TNFRSF14/REL/C2/KAT5/CIITA/HLA-DRB1/TUBB/TAP2/RNF5/HSPA1B/HSPA1A/AIF1/NCR3/NFKBIL1/MICB/HLA-C/DHX16/HLA-E/HLA-A/LTA/HLA-DPA1/TNF/HLA-B/ENSG00000244255
REAC:R-HSA-1236974	query_1	REAC	ER-Phagosome pathway	4.89885e-05	77	8	90	10842	8/77	90/10842	TAP1/PSMB8/TAP2/HLA-C/HLA-E/HLA-A/HLA-B/PSMB9
GO:0098609	query_1	GO:BP	cell-cell adhesion	4.94137e-05	225	28	946	21031	28/225	946/21031	VMP1/PTPRC/IL12RB1/CORO1A/CDH23/VSIR/PLEK/CD58/FLOT1/CD27/BCL10/TNFRSF14/KAT5/SART1/SOCS1/HLA-DRB1/HLA-DRB5/HLA-DOA/HLA-DMA/HLA-DRA/NOTCH4/AIF1/HLA-E/HLA-A/CLIC1/HLA-DPB1/HLA-DPA1/TNF
KEGG:05323	query_1	KEGG	Rheumatoid arthritis	6.18694e-05	120	9	88	8484	9/120	88/8484	HLA-DQB1/HLA-DRB1/HLA-DRB5/HLA-DMA/HLA-DRA/ATP6V1G2/HLA-DPB1/LTB/TNF
GO:0001819	query_1	GO:BP	positive regulation of cytokine production	6.56804e-05	164	16	490	21031	16/164	490/21031	CD58/FLOT1/BCL10/TNFRSF14/AGPAT1/HSPA1B/HSPA1A/AIF1/HLA-E/HLA-A/GPSM3/HLA-DPB1/LTA/LTB/HLA-DPA1/TNF
GO:0002252	query_1	GO:BP	immune effector process	6.56804e-05	103	15	698	21031	15/103	698/21031	CD27/TNFRSF14/C2/HLA-DRB1/TAP2/HLA-DRA/NCR3/MICB/HLA-C/HLA-E/HLA-A/LTA/TNF/HLA-B/ENSG00000244255
WP:WP4217	query_1	WP	Ebola virus infection in host	6.60428e-05	200	15	128	8286	15/200	128/8286	MAPK3/PIK3R2/REL/HLA-DQB1/HLA-DRB1/HLA-DRB5/HLA-DOA/HLA-DMA/HLA-DRA/HLA-C/HLA-E/HLA-A/HLA-DPB1/HLA-DPA1/HLA-B
GO:0045621	query_1	GO:BP	positive regulation of lymphocyte differentiation	6.80151e-05	225	10	132	21031	10/225	132/21031	PTPRC/IL12RB1/VSIR/IL15RA/CD27/KAT5/SART1/SOCS1/HLA-DRB1/HLA-DRA
GO:0016887	query_1	GO:MF	ATP hydrolysis activity	6.8597e-05	30	7	404	20212	7/30	404/20212	DDX39B/TAP2/HSPA1A/HSPA1L/DHX16/ATP6V1G2/ENSG00000250264
KEGG:05321	query_1	KEGG	Inflammatory bowel disease	6.97293e-05	225	10	62	8484	10/225	62/8484	IL12RB1/HLA-DQB1/HLA-DRB1/HLA-DRB5/HLA-DOA/HLA-DMA/HLA-DRA/HLA-DPB1/HLA-DPA1/TNF
GO:0051707	query_1	GO:BP	response to other organism	6.9793e-05	193	34	1548	21031	34/193	1548/21031	TNFRSF1A/RGS1/CORO1A/MAPK3/RPS6KB1/CD58/CDC73/FLOT1/IER3/BCL10/TNFRSF14/REL/C2/KAT5/CIITA/HLA-DRB1/TUBB/TAP2/RNF5/HSPA1B/HSPA1A/AIF1/NCR3/NFKBIL1/MICB/HLA-C/DHX16/HLA-E/HLA-A/LTA/HLA-DPA1/TNF/HLA-B/ENSG00000244255
GO:0043207	query_1	GO:BP	response to external biotic stimulus	7.19764e-05	193	34	1551	21031	34/193	1551/21031	TNFRSF1A/RGS1/CORO1A/MAPK3/RPS6KB1/CD58/CDC73/FLOT1/IER3/BCL10/TNFRSF14/REL/C2/KAT5/CIITA/HLA-DRB1/TUBB/TAP2/RNF5/HSPA1B/HSPA1A/AIF1/NCR3/NFKBIL1/MICB/HLA-C/DHX16/HLA-E/HLA-A/LTA/HLA-DPA1/TNF/HLA-B/ENSG00000244255
GO:0042287	query_1	GO:MF	MHC protein binding	7.85488e-05	193	6	40	20212	6/193	40/20212	MARCHF1/TAP1/TUBB/TAP2/HLA-E/ENSG00000250264
GO:0030139	query_1	GO:CC	endocytic vesicle	7.85638e-05	77	9	346	22097	9/77	346/22097	TAP1/HLA-DRB1/HLA-DRB5/TAP2/HLA-DRA/HLA-C/HLA-E/HLA-A/HLA-B
REAC:R-HSA-1236977	query_1	REAC	Endosomal/Vacuolar pathway	8.12545e-05	69	4	11	10842	4/69	11/10842	HLA-C/HLA-E/HLA-A/HLA-B
GO:0044419	query_1	GO:BP	biological process involved in interspecies interaction between organisms	9.03864e-05	146	30	1724	21031	30/146	1724/21031	TNFRSF1A/RGS1/MAPK3/RPS6KB1/CD58/CDC73/FLOT1/IER3/BCL10/TNFRSF14/C2/CIITA/HLA-DRB1/DDX39B/TAP2/RNF5/HSPA1B/HSPA1A/CSNK2B/NCR3/NFKBIL1/MICB/HLA-C/DHX16/HLA-E/HLA-A/LTA/TNF/HLA-B/ENSG00000244255
KEGG:05140	query_1	KEGG	Leishmaniasis	9.18205e-05	200	10	72	8484	10/200	72/8484	MAPK3/HLA-DQB1/HLA-DRB1/HLA-DRB5/HLA-DOA/HLA-DMA/HLA-DRA/HLA-DPB1/HLA-DPA1/TNF
GO:0030659	query_1	GO:CC	cytoplasmic vesicle membrane	9.29408e-05	77	16	1226	22097	16/77	1226/22097	CLEC16A/CD58/TAP1/HLA-DQB1/HLA-DRB1/HLA-DRB5/HLA-DMA/TAP2/HLA-DRA/LY6G6F/HLA-C/HLA-E/HLA-A/ATP6V1G2/HLA-B/ENSG00000250264
REAC:R-HSA-1236975	query_1	REAC	Antigen processing-Cross presentation	9.70886e-05	77	8	105	10842	8/77	105/10842	TAP1/PSMB8/TAP2/HLA-C/HLA-E/HLA-A/HLA-B/PSMB9
GO:0012506	query_1	GO:CC	vesicle membrane	0.000101777	77	16	1240	22097	16/77	1240/22097	CLEC16A/CD58/TAP1/HLA-DQB1/HLA-DRB1/HLA-DRB5/HLA-DMA/TAP2/HLA-DRA/LY6G6F/HLA-C/HLA-E/HLA-A/ATP6V1G2/HLA-B/ENSG00000250264
GO:0009897	query_1	GO:CC	external side of plasma membrane	0.000107596	115	11	384	22097	11/115	384/22097	FLOT1/CD27/TNFRSF14/HLA-DRB1/LY6G5C/MICB/HLA-C/HLA-E/HLA-A/TNF/HLA-B
GO:0030135	query_1	GO:CC	coated vesicle	0.000107596	69	8	312	22097	8/69	312/22097	HLA-DRB1/HLA-DRB5/HLA-DRA/HLA-C/HLA-E/HLA-A/ATP6V1G2/HLA-B
GO:0098552	query_1	GO:CC	side of membrane	0.000107596	116	15	721	22097	15/116	721/22097	RGS1/FLOT1/CD27/TNFRSF14/HLA-DRB1/HLA-DRB5/HLA-DRA/LY6G5C/MICB/HLA-C/HLA-E/HLA-A/HLA-DPB1/TNF/HLA-B
GO:1903706	query_1	GO:BP	regulation of hemopoiesis	0.00011571	225	17	418	21031	17/225	418/21031	PTPRC/IL12RB1/VSIR/CDC73/IL15RA/CD27/KAT5/SART1/SOCS1/HLA-DRB1/HLA-DOA/HLA-DRA/HSPA1B/HSPA1A/TNF/HLA-B/H4C12
GO:0030133	query_1	GO:CC	transport vesicle	0.000138742	69	9	432	22097	9/69	432/22097	HLA-DRB1/SFTA2/HLA-DRB5/HLA-DRA/HLA-C/HLA-E/HLA-A/ATP6V1G2/HLA-B
GO:0046634	query_1	GO:BP	regulation of alpha-beta T cell activation	0.000141777	225	9	113	21031	9/225	113/21031	PTPRC/IL12RB1/VSIR/TNFRSF14/SOCS1/HLA-DRB1/HLA-DRA/HLA-E/HLA-A
GO:0005765	query_1	GO:CC	lysosomal membrane	0.000158389	38	7	446	22097	7/38	446/22097	CLEC16A/HLA-DQB1/HLA-DRB5/HLA-DMA/HLA-DRA/NEU1/ENSG00000250264
GO:0098852	query_1	GO:CC	lytic vacuole membrane	0.000158389	38	7	446	22097	7/38	446/22097	CLEC16A/HLA-DQB1/HLA-DRB5/HLA-DMA/HLA-DRA/NEU1/ENSG00000250264
GO:0042129	query_1	GO:BP	regulation of T cell proliferation	0.000165423	225	11	181	21031	11/225	181/21031	PTPRC/IL12RB1/CORO1A/VSIR/TNFRSF14/HLA-DRB1/AIF1/HLA-E/HLA-A/HLA-DPB1/HLA-DPA1
GO:0005773	query_1	GO:CC	vacuole	0.000169524	38	9	855	22097	9/38	855/22097	CLEC16A/HLA-DQB1/HLA-DRB5/HLA-DMA/HLA-DRA/NEU1/ATP6V1G2/ENSG00000250264/ATP6V1G2-DDX39B
GO:0045335	query_1	GO:CC	phagocytic vesicle	0.000169524	77	6	143	22097	6/77	143/22097	TAP1/TAP2/HLA-C/HLA-E/HLA-A/HLA-B
GO:0045591	query_1	GO:BP	positive regulation of regulatory T cell differentiation	0.000179655	223	5	24	21031	5/223	24/21031	VSIR/KAT5/SOCS1/HLA-DRB1/HLA-DRA
GO:0045582	query_1	GO:BP	positive regulation of T cell differentiation	0.000182578	225	9	117	21031	9/225	117/21031	PTPRC/IL12RB1/VSIR/CD27/KAT5/SART1/SOCS1/HLA-DRB1/HLA-DRA
GO:0098797	query_1	GO:CC	plasma membrane protein complex	0.000191442	69	11	718	22097	11/69	718/22097	HLA-DQB1/HLA-DRB1/HLA-DRB5/HLA-DMA/HLA-DRA/HLA-C/HLA-E/HLA-A/HLA-B/ENSG00000248993/ENSG00000250264
GO:0098588	query_1	GO:CC	bounding membrane of organelle	0.000197589	77	21	2203	22097	21/77	2203/22097	CLEC16A/CD58/TAP1/HLA-DQB1/HLA-DRB1/HLA-DRB5/HLA-DMA/TAP2/HLA-DRA/NOTCH4/NEU1/LY6G6F/LST1/HLA-C/HLA-E/HLA-A/ATF6B/ATP6V1G2/HLA-B/ENSG00000250264/ATP6V1G2-DDX39B
GO:1990111	query_1	GO:CC	spermatoproteasome complex	0.000197964	27	2	5	22097	2/27	5/22097	PSMB8/PSMB9
KEGG:05152	query_1	KEGG	Tuberculosis	0.000205368	200	15	175	8484	15/200	175/8484	TNFRSF1A/CORO1A/MAPK3/APAF1/BCL10/HLA-DQB1/CIITA/HLA-DRB1/HLA-DRB5/HLA-DOA/HLA-DMA/HLA-DRA/HLA-DPB1/HLA-DPA1/TNF
GO:1902107	query_1	GO:BP	positive regulation of leukocyte differentiation	0.000216146	225	11	187	21031	11/225	187/21031	PTPRC/IL12RB1/VSIR/IL15RA/CD27/KAT5/SART1/SOCS1/HLA-DRB1/HLA-DRA/TNF
GO:1903708	query_1	GO:BP	positive regulation of hemopoiesis	0.000216146	225	11	187	21031	11/225	187/21031	PTPRC/IL12RB1/VSIR/IL15RA/CD27/KAT5/SART1/SOCS1/HLA-DRB1/HLA-DRA/TNF
GO:0070663	query_1	GO:BP	regulation of leukocyte proliferation	0.000232604	225	13	266	21031	13/225	266/21031	PTPRC/IL12RB1/CORO1A/MAPK3/VSIR/TNFRSF14/HLA-DRB1/AIF1/LST1/HLA-E/HLA-A/HLA-DPB1/HLA-DPA1
GO:0032588	query_1	GO:CC	trans-Golgi network membrane	0.000238333	168	7	107	22097	7/168	107/22097	MARCHF1/HLA-DRB1/HLA-DRB5/HLA-DRA/VPS52/HLA-DPB1/HLA-DPA1
GO:0120281	query_1	GO:CC	autolysosome membrane	0.000253318	57	2	3	22097	2/57	3/22097	HLA-DRB1/HLA-DRA
GO:0098542	query_1	GO:BP	defense response to other organism	0.000256228	193	28	1220	21031	28/193	1220/21031	TNFRSF1A/CORO1A/MAPK3/RPS6KB1/CD58/FLOT1/BCL10/TNFRSF14/REL/C2/KAT5/CIITA/TUBB/HSPA1B/HSPA1A/AIF1/NCR3/NFKBIL1/MICB/HLA-C/DHX16/HLA-E/HLA-A/LTA/HLA-DPA1/TNF/HLA-B/ENSG00000244255
GO:0002469	query_1	GO:BP	myeloid dendritic cell antigen processing and presentation	0.000259663	57	2	2	21031	2/57	2/21031	HLA-DRB1/HLA-DRA
GO:0002491	query_1	GO:BP	antigen processing and presentation of endogenous peptide antigen via MHC class II	0.000259663	57	2	2	21031	2/57	2/21031	HLA-DRB1/HLA-DRA
GO:0098796	query_1	GO:CC	membrane protein complex	0.000269943	77	16	1401	22097	16/77	1401/22097	TAP1/HLA-DQB1/HLA-DRB1/HLA-DRB5/HLA-DMA/TAP2/HLA-DRA/HLA-C/HLA-E/HLA-A/CLIC1/ATP6V1G2/HLA-B/ENSG00000248993/ENSG00000250264/ATP6V1G2-DDX39B
KEGG:05150	query_1	KEGG	Staphylococcus aureus infection	0.000280089	57	6	86	8484	6/57	86/8484	C2/HLA-DQB1/HLA-DRB1/HLA-DRB5/HLA-DMA/HLA-DRA
KEGG:05322	query_1	KEGG	Systemic lupus erythematosus	0.000307269	213	13	132	8484	13/213	132/8484	RO60/C2/HLA-DQB1/HLA-DRB1/HLA-DRB5/HLA-DOA/HLA-DMA/HLA-DRA/HLA-DPB1/HLA-DPA1/TNF/H4C12/H3C11
GO:0045087	query_1	GO:BP	innate immune response	0.000323984	193	24	965	21031	24/193	965/21031	CORO1A/RPS6KB1/CD58/FLOT1/BCL10/TNFRSF14/REL/C2/KAT5/CIITA/TUBB/HSPA1B/HSPA1A/AIF1/NCR3/NFKBIL1/HLA-C/DHX16/HLA-E/HLA-A/HLA-DPA1/TNF/HLA-B/ENSG00000244255
GO:0050670	query_1	GO:BP	regulation of lymphocyte proliferation	0.000352967	225	12	237	21031	12/225	237/21031	PTPRC/IL12RB1/CORO1A/VSIR/TNFRSF14/HLA-DRB1/AIF1/LST1/HLA-E/HLA-A/HLA-DPB1/HLA-DPA1
GO:0002485	query_1	GO:BP	antigen processing and presentation of endogenous peptide antigen via MHC class I via ER pathway, TAP-dependent	0.00036988	69	2	2	21031	2/69	2/21031	TAP2/HLA-A
REAC:R-HSA-202427	query_1	REAC	Phosphorylation of CD3 and TCR zeta chains	0.000370404	205	6	23	10842	6/205	23/10842	PTPRC/HLA-DRB1/HLA-DRB5/HLA-DRA/HLA-DPB1/HLA-DPA1
GO:0009617	query_1	GO:BP	response to bacterium	0.000373005	146	17	720	21031	17/146	720/21031	TNFRSF1A/RGS1/MAPK3/RPS6KB1/CDC73/BCL10/TNFRSF14/C2/HLA-DRB1/TAP2/RNF5/NFKBIL1/HLA-E/HLA-A/LTA/TNF/HLA-B
GO:0046635	query_1	GO:BP	positive regulation of alpha-beta T cell activation	0.000373005	225	7	71	21031	7/225	71/21031	PTPRC/IL12RB1/SOCS1/HLA-DRB1/HLA-DRA/HLA-E/HLA-A
GO:0031982	query_1	GO:CC	vesicle	0.000378449	41	19	4004	22097	19/41	4004/22097	CLEC16A/C2/HLA-DQB1/SFTA2/HLA-DRB5/HLA-DMA/PSMB8/TAP2/HLA-DRA/NEU1/HSPA1A/LY6G6F/BAG6/PRRC2A/HLA-C/DDAH2/ATP6V1G2/PSMB9/ENSG00000250264
GO:0032944	query_1	GO:BP	regulation of mononuclear cell proliferation	0.000400921	225	12	241	21031	12/225	241/21031	PTPRC/IL12RB1/CORO1A/VSIR/TNFRSF14/HLA-DRB1/AIF1/LST1/HLA-E/HLA-A/HLA-DPB1/HLA-DPA1
KEGG:05164	query_1	KEGG	Influenza A	0.000433554	200	14	167	8484	14/200	167/8484	TNFRSF1A/MAPK3/PIK3R2/APAF1/HLA-DQB1/CIITA/HLA-DRB1/HLA-DRB5/HLA-DOA/HLA-DMA/HLA-DRA/HLA-DPB1/HLA-DPA1/TNF
GO:0005789	query_1	GO:CC	endoplasmic reticulum membrane	0.000437247	168	23	1194	22097	23/168	1194/22097	CHERP/SLC39A7/IL15RA/TAPBPL/MARCHF1/DIPK1A/IKBIP/TAP1/HLA-DRB1/HLA-DRB5/TAP2/HLA-DRA/NOTCH4/RNF5/AGPAT1/HLA-C/HLA-E/HLA-A/ATF6B/HLA-DPB1/HLA-DPA1/HLA-B/ENSG00000250264
GO:0070062	query_1	GO:CC	extracellular exosome	0.000437247	79	20	2109	22097	20/79	2109/22097	CD58/PRXL2B/C2/HLA-DRB1/HLA-DRB5/PSMB8/HLA-DRA/SLC44A4/NEU1/HSPA1A/CSNK2B/BAG6/PRRC2A/HLA-C/HLA-E/HLA-A/CLIC1/DDAH2/HLA-B/PSMB9
GO:0000139	query_1	GO:CC	Golgi membrane	0.000450504	83	11	671	22097	11/83	671/22097	TNFRSF1A/HLA-DRB1/HLA-DRB5/HLA-DRA/NOTCH4/LST1/HLA-C/HLA-E/HLA-A/ATF6B/HLA-B
GO:0098827	query_1	GO:CC	endoplasmic reticulum subcompartment	0.000450504	168	23	1200	22097	23/168	1200/22097	CHERP/SLC39A7/IL15RA/TAPBPL/MARCHF1/DIPK1A/IKBIP/TAP1/HLA-DRB1/HLA-DRB5/TAP2/HLA-DRA/NOTCH4/RNF5/AGPAT1/HLA-C/HLA-E/HLA-A/ATF6B/HLA-DPB1/HLA-DPA1/HLA-B/ENSG00000250264
GO:0043230	query_1	GO:CC	extracellular organelle	0.000453586	79	20	2134	22097	20/79	2134/22097	CD58/PRXL2B/C2/HLA-DRB1/HLA-DRB5/PSMB8/HLA-DRA/SLC44A4/NEU1/HSPA1A/CSNK2B/BAG6/PRRC2A/HLA-C/HLA-E/HLA-A/CLIC1/DDAH2/HLA-B/PSMB9
GO:0065010	query_1	GO:CC	extracellular membrane-bounded organelle	0.000453586	79	20	2134	22097	20/79	2134/22097	CD58/PRXL2B/C2/HLA-DRB1/HLA-DRB5/PSMB8/HLA-DRA/SLC44A4/NEU1/HSPA1A/CSNK2B/BAG6/PRRC2A/HLA-C/HLA-E/HLA-A/CLIC1/DDAH2/HLA-B/PSMB9
GO:1903561	query_1	GO:CC	extracellular vesicle	0.000453586	79	20	2133	22097	20/79	2133/22097	CD58/PRXL2B/C2/HLA-DRB1/HLA-DRB5/PSMB8/HLA-DRA/SLC44A4/NEU1/HSPA1A/CSNK2B/BAG6/PRRC2A/HLA-C/HLA-E/HLA-A/CLIC1/DDAH2/HLA-B/PSMB9
GO:0015433	query_1	GO:MF	ABC-type peptide antigen transporter activity	0.000474649	77	2	2	20212	2/77	2/20212	TAP1/TAP2
GO:0042626	query_1	GO:MF	ATPase-coupled transmembrane transporter activity	0.000474649	30	4	100	20212	4/30	100/20212	TAP2/ATP6V1G2/ENSG00000250264/ATP6V1G2-DDX39B
GO:0042175	query_1	GO:CC	nuclear outer membrane-endoplasmic reticulum membrane network	0.00050228	168	23	1217	22097	23/168	1217/22097	CHERP/SLC39A7/IL15RA/TAPBPL/MARCHF1/DIPK1A/IKBIP/TAP1/HLA-DRB1/HLA-DRB5/TAP2/HLA-DRA/NOTCH4/RNF5/AGPAT1/HLA-C/HLA-E/HLA-A/ATF6B/HLA-DPB1/HLA-DPA1/HLA-B/ENSG00000250264
GO:0042102	query_1	GO:BP	positive regulation of T cell proliferation	0.000504227	225	8	103	21031	8/225	103/21031	PTPRC/IL12RB1/CORO1A/AIF1/HLA-E/HLA-A/HLA-DPB1/HLA-DPA1
GO:0006438	query_1	GO:BP	valyl-tRNA aminoacylation	0.000522675	84	2	2	21031	2/84	2/21031	VARS2/VARS1
GO:0004832	query_1	GO:MF	valine-tRNA ligase activity	0.000530147	84	2	2	20212	2/84	2/20212	VARS2/VARS1
GO:0002253	query_1	GO:BP	activation of immune response	0.000553524	125	13	531	21031	13/125	531/21031	FLOT1/C2/HLA-DRB1/HSPA1B/HSPA1A/BAG6/NCR3/NFKBIL1/MICB/HLA-A/HLA-DPB1/TNF/ENSG00000244255
GO:0002876	query_1	GO:BP	positive regulation of chronic inflammatory response to antigenic stimulus	0.000553524	87	2	2	21031	2/87	2/21031	LTA/TNF
TF:M07302	query_1	TF	Factor: NF-Y; motif: RGCCAATCRGN	0.000580335	24	12	1623	20045	12/24	1623/20045	HLA-DRB5/HLA-DMA/HLA-DRA/AGPAT1/NEU1/HSPA1A/HSPA1L/PRRC2A/MICA/HLA-C/ENSG00000248993/MSH5-SAPCD1
GO:0016045	query_1	GO:BP	detection of bacterium	0.000591277	69	3	16	21031	3/69	16/21031	HLA-DRB1/HLA-A/HLA-B
GO:0002863	query_1	GO:BP	positive regulation of inflammatory response to antigenic stimulus	0.000605524	87	3	13	21031	3/87	13/21031	HLA-E/LTA/TNF
KEGG:04650	query_1	KEGG	Natural killer cell mediated cytotoxicity	0.000609157	92	8	124	8484	8/92	124/8484	NCR3/MICB/MICA/HLA-C/HLA-E/HLA-A/TNF/HLA-B
GO:0045619	query_1	GO:BP	regulation of lymphocyte differentiation	0.000620082	225	11	213	21031	11/225	213/21031	PTPRC/IL12RB1/VSIR/IL15RA/CD27/KAT5/SART1/SOCS1/HLA-DRB1/HLA-DOA/HLA-DRA
REAC:R-HSA-913531	query_1	REAC	Interferon Signaling	0.000639789	116	11	193	10842	11/116	193/10842	CIITA/SOCS1/HLA-DRB1/HLA-DRB5/PSMB8/HLA-DRA/HLA-C/HLA-E/HLA-A/HLA-DPB1/HLA-B
GO:0042098	query_1	GO:BP	T cell proliferation	0.000641626	225	11	214	21031	11/225	214/21031	PTPRC/IL12RB1/CORO1A/VSIR/TNFRSF14/HLA-DRB1/AIF1/HLA-E/HLA-A/HLA-DPB1/HLA-DPA1
GO:0045953	query_1	GO:BP	negative regulation of natural killer cell mediated cytotoxicity	0.000690006	69	3	17	21031	3/69	17/21031	HLA-E/HLA-A/HLA-B
TF:M00775_1	query_1	TF	Factor: NF-Y; motif: NNNNRRCCAATSR; match class: 1	0.000706266	65	7	139	20045	7/65	139/20045	RNF5/AGPAT1/HSPA1A/HSPA1L/MSH5/CLIC1/MSH5-SAPCD1
TF:M07044_1	query_1	TF	Factor: HNF-1alpha; motif: NGNNAAWNATTAACNN; match class: 1	0.000706266	65	7	143	20045	7/65	143/20045	RGS1/HLA-DRB1/SFTA2/HLA-DRB5/MSH5/CLIC1/MSH5-SAPCD1
TF:M09629	query_1	TF	Factor: IRF-1; motif: NAAANNGAAAGTGAAASTRN	0.000706266	107	12	340	20045	12/107	340/20045	RBM17/TNFRSF14/TAP1/HLA-DRB1/HLA-DRB5/PSMB8/TAP2/ABHD16A/GPANK1/HLA-C/PSMB9/ENSG00000250264
GO:0019774	query_1	GO:CC	proteasome core complex, beta-subunit complex	0.000756199	27	2	11	22097	2/27	11/22097	PSMB8/PSMB9
GO:0031347	query_1	GO:BP	regulation of defense response	0.000766497	146	17	768	21031	17/146	768/21031	TNFRSF1A/MAPK3/FLOT1/IER3/BCL10/HLA-DRB1/HSPA1B/HSPA1A/NCR3/NFKBIL1/MICB/HLA-E/HLA-A/GPSM3/LTA/TNF/HLA-B
GO:0005576	query_1	GO:CC	extracellular region	0.000796993	69	27	4213	22097	27/69	4213/22097	PRXL2B/C2/HLA-DRB1/SFTA2/HLA-DRB5/PSMB8/HLA-DRA/NOTCH4/FKBPL/SLC44A4/NEU1/HSPA1A/HSPA1L/LY6G5C/APOM/BAG6/PRRC2A/MICB/HLA-C/HLA-E/HLA-A/CLIC1/DDAH2/LTA/HLA-B/PSMB9/ENSG00000244255
GO:0002716	query_1	GO:BP	negative regulation of natural killer cell mediated immunity	0.000803934	69	3	18	21031	3/69	18/21031	HLA-E/HLA-A/HLA-B
GO:0045580	query_1	GO:BP	regulation of T cell differentiation	0.000803934	225	10	181	21031	10/225	181/21031	PTPRC/IL12RB1/VSIR/CD27/KAT5/SART1/SOCS1/HLA-DRB1/HLA-DOA/HLA-DRA
TF:M06770	query_1	TF	Factor: ZNF228; motif: NKGGCCGTCKGA	0.000808881	20	3	17	20045	3/20	17/20045	NFKBIL1/ATP6V1G2/ATP6V1G2-DDX39B
REAC:R-HSA-202430	query_1	REAC	Translocation of ZAP-70 to Immunological synapse	0.000814604	164	5	20	10842	5/164	20/10842	HLA-DRB1/HLA-DRB5/HLA-DRA/HLA-DPB1/HLA-DPA1
GO:1904680	query_1	GO:MF	peptide transmembrane transporter activity	0.000839817	77	3	16	20212	3/77	16/20212	TAP1/TAP2/ENSG00000250264
GO:0002861	query_1	GO:BP	regulation of inflammatory response to antigenic stimulus	0.000892012	87	4	43	21031	4/87	43/21031	HLA-DRB1/HLA-E/LTA/TNF
GO:0002925	query_1	GO:BP	positive regulation of humoral immune response mediated by circulating immunoglobulin	0.00092076	205	3	7	21031	3/205	7/21031	PTPRC/LTA/TNF
GO:0051787	query_1	GO:MF	misfolded protein binding	0.000920805	9	2	20	20212	2/9	20/20212	HSPA1A/BAG6
GO:0098543	query_1	GO:BP	detection of other organism	0.000927583	69	3	19	21031	3/69	19/21031	HLA-DRB1/HLA-A/HLA-B
GO:0045589	query_1	GO:BP	regulation of regulatory T cell differentiation	0.000935883	223	5	35	21031	5/223	35/21031	VSIR/KAT5/SOCS1/HLA-DRB1/HLA-DRA
GO:0140546	query_1	GO:BP	defense response to symbiont	0.000938314	193	25	1113	21031	25/193	1113/21031	CORO1A/RPS6KB1/CD58/FLOT1/BCL10/TNFRSF14/REL/C2/KAT5/CIITA/TUBB/HSPA1B/HSPA1A/AIF1/NCR3/NFKBIL1/MICB/HLA-C/DHX16/HLA-E/HLA-A/HLA-DPA1/TNF/HLA-B/ENSG00000244255
GO:0002832	query_1	GO:BP	negative regulation of response to biotic stimulus	0.000961348	69	5	112	21031	5/69	112/21031	NFKBIL1/MICB/HLA-E/HLA-A/HLA-B
GO:0090713	query_1	GO:BP	immunological memory process	0.000986024	225	4	18	21031	4/225	18/21031	IL12RB1/TNFRSF14/HLA-DRB1/HLA-DRA
GO:0002477	query_1	GO:BP	antigen processing and presentation of exogenous peptide antigen via MHC class Ib	0.00101074	52	2	4	21031	2/52	4/21031	TAP2/HLA-E
GO:0006950	query_1	GO:BP	response to stress	0.00102436	87	32	3855	21031	32/87	3855/21031	CLEC16A/TNFRSF1A/UCHL5/CD58/C2/TAP1/CIITA/HLA-DRB1/DDX39B/NOTCH4/RNF5/EHMT2/HSPA1A/HSPA1L/MSH5/BAG6/NFKBIL1/MICB/HLA-C/DHX16/PPP1R10/HLA-E/HLA-A/GPSM3/ATF6B/CLIC1/GTF2H4/LTA/TNF/HLA-B/ENSG00000244255/MSH5-SAPCD1
KEGG:04659	query_1	KEGG	Th17 cell differentiation	0.00104522	225	11	105	8484	11/225	105/8484	IL12RB1/MAPK3/HLA-DQB1/HLA-DRB1/HLA-DRB5/RXRB/HLA-DOA/HLA-DMA/HLA-DRA/HLA-DPB1/HLA-DPA1
GO:0032649	query_1	GO:BP	regulation of type II interferon production	0.00105346	225	8	117	21031	8/225	117/21031	IL12RB1/VSIR/HLA-DRB1/HLA-A/HLA-DPB1/LTA/HLA-DPA1/TNF
REAC:R-HSA-5668541	query_1	REAC	TNFR2 non-canonical NF-kB pathway	0.00106832	120	8	100	10842	8/120	100/10842	TNFRSF1A/CD27/TNFRSF14/PSMB8/LTA/LTB/TNF/PSMB9
GO:0032609	query_1	GO:BP	type II interferon production	0.00111069	225	8	118	21031	8/225	118/21031	IL12RB1/VSIR/HLA-DRB1/HLA-A/HLA-DPB1/LTA/HLA-DPA1/TNF
KEGG:04658	query_1	KEGG	Th1 and Th2 cell differentiation	0.00115088	225	10	89	8484	10/225	89/8484	IL12RB1/MAPK3/HLA-DQB1/HLA-DRB1/HLA-DRB5/HLA-DOA/HLA-DMA/HLA-DRA/HLA-DPB1/HLA-DPA1
GO:0005956	query_1	GO:CC	protein kinase CK2 complex	0.00115301	79	2	5	22097	2/79	5/22097	CSNK2B/ENSG00000263020
GO:0016471	query_1	GO:CC	vacuolar proton-transporting V-type ATPase complex	0.00116692	14	2	27	22097	2/14	27/22097	ATP6V1G2/ATP6V1G2-DDX39B
GO:0042269	query_1	GO:BP	regulation of natural killer cell mediated cytotoxicity	0.00121472	92	4	45	21031	4/92	45/21031	NCR3/HLA-E/HLA-A/HLA-B
WP:WP183	query_1	WP	Proteasome degradation	0.00128322	69	6	62	8286	6/69	62/8286	PSMB8/HLA-C/HLA-E/HLA-A/HLA-B/PSMB9
GO:1902105	query_1	GO:BP	regulation of leukocyte differentiation	0.0013063	225	13	323	21031	13/225	323/21031	PTPRC/IL12RB1/VSIR/IL15RA/CD27/KAT5/SART1/SOCS1/HLA-DRB1/HLA-DOA/HLA-DRA/TNF/HLA-B
GO:0033176	query_1	GO:CC	proton-transporting V-type ATPase complex	0.0013201	14	2	29	22097	2/14	29/22097	ATP6V1G2/ATP6V1G2-DDX39B
GO:0002831	query_1	GO:BP	regulation of response to biotic stimulus	0.00132815	146	13	502	21031	13/146	502/21031	MAPK3/FLOT1/BCL10/HLA-DRB1/HSPA1B/HSPA1A/NCR3/NFKBIL1/MICB/HLA-E/HLA-A/TNF/HLA-B
GO:0002439	query_1	GO:BP	chronic inflammatory response to antigenic stimulus	0.00133731	87	2	3	21031	2/87	3/21031	LTA/TNF
GO:0002874	query_1	GO:BP	regulation of chronic inflammatory response to antigenic stimulus	0.00133731	87	2	3	21031	2/87	3/21031	LTA/TNF
GO:0042267	query_1	GO:BP	natural killer cell mediated cytotoxicity	0.00135821	193	6	72	21031	6/193	72/21031	CORO1A/TUBB/NCR3/HLA-E/HLA-A/HLA-B
GO:2001185	query_1	GO:BP	regulation of CD8-positive, alpha-beta T cell activation	0.00135821	223	4	20	21031	4/223	20/21031	VSIR/SOCS1/HLA-E/HLA-A
GO:0045066	query_1	GO:BP	regulatory T cell differentiation	0.00141999	223	5	39	21031	5/223	39/21031	VSIR/KAT5/SOCS1/HLA-DRB1/HLA-DRA
GO:0038177	query_1	GO:MF	death receptor agonist activity	0.00143326	87	2	3	20212	2/87	3/20212	HSPA1A/TNF
GO:0001911	query_1	GO:BP	negative regulation of leukocyte mediated cytotoxicity	0.00146314	69	3	23	21031	3/69	23/21031	HLA-E/HLA-A/HLA-B
GO:0004298	query_1	GO:MF	threonine-type endopeptidase activity	0.00152849	27	2	9	20212	2/27	9/20212	PSMB8/PSMB9
GO:0002715	query_1	GO:BP	regulation of natural killer cell mediated immunity	0.00158214	92	4	49	21031	4/92	49/21031	NCR3/HLA-E/HLA-A/HLA-B
GO:0080134	query_1	GO:BP	regulation of response to stress	0.00158214	92	17	1340	21031	17/92	1340/21031	TNFRSF1A/UCHL5/HLA-DRB1/DDX39B/HSPA1A/BAG6/NCR3/NFKBIL1/MICB/PPP1R10/HLA-E/HLA-A/GPSM3/ATF6B/LTA/TNF/HLA-B
GO:2000566	query_1	GO:BP	positive regulation of CD8-positive, alpha-beta T cell proliferation	0.00158783	69	2	4	21031	2/69	4/21031	HLA-E/HLA-A
GO:0030669	query_1	GO:CC	clathrin-coated endocytic vesicle membrane	0.00160228	164	5	71	22097	5/164	71/22097	HLA-DRB1/HLA-DRB5/HLA-DRA/HLA-DPB1/HLA-DPA1
GO:0051240	query_1	GO:BP	positive regulation of multicellular organismal process	0.00160243	225	35	1637	21031	35/225	1637/21031	PTPRC/IL12RB1/CORO1A/VSIR/PLEK/CD58/PLAU/MACF1/IL15RA/FLOT1/CD27/BCL10/TNFRSF14/KAT5/SART1/SOCS1/BCL9L/HLA-DRB1/HLA-DRB5/RXRB/HLA-DOA/HLA-DMA/HLA-DRA/AGPAT1/HSPA1B/HSPA1A/AIF1/HLA-E/HLA-A/GPSM3/HLA-DPB1/LTA/LTB/HLA-DPA1/TNF
GO:0002228	query_1	GO:BP	natural killer cell mediated immunity	0.00162364	193	6	75	21031	6/193	75/21031	CORO1A/TUBB/NCR3/HLA-E/HLA-A/HLA-B
GO:0051239	query_1	GO:BP	regulation of multicellular organismal process	0.0016521	207	50	2955	21031	50/207	2955/21031	TNFRSF1A/PTPRC/CORO1A/MAPK3/RPS6KB1/UCHL5/CD58/PLAU/MACF1/CDC73/IL15RA/AHI1/FLOT1/CD27/BCL10/EAF2/TNFRSF14/REL/KAT5/SART1/SOCS1/BCL9L/HLA-DRB1/HLA-DRB5/RXRB/HLA-DOA/HLA-DMA/HLA-DRA/NOTCH4/AGPAT1/FKBPL/ZBTB12/HSPA1B/HSPA1A/CSNK2B/APOM/BAG6/AIF1/LST1/NFKBIL1/HLA-E/HLA-A/GPSM3/HLA-DPB1/LTA/LTB/HLA-DPA1/TNF/HLA-B/H4C12
GO:0031902	query_1	GO:CC	late endosome membrane	0.00169093	200	8	175	22097	8/200	175/22097	MARCHF1/HLA-DRB1/HLA-DRB5/HLA-DOA/HLA-DMA/HLA-DRA/HLA-DPB1/HLA-DPA1
REAC:R-HSA-389948	query_1	REAC	PD-1 signaling	0.00170119	164	5	24	10842	5/164	24/10842	HLA-DRB1/HLA-DRB5/HLA-DRA/HLA-DPB1/HLA-DPA1
GO:0070665	query_1	GO:BP	positive regulation of leukocyte proliferation	0.00171674	225	9	164	21031	9/225	164/21031	PTPRC/IL12RB1/CORO1A/MAPK3/AIF1/HLA-E/HLA-A/HLA-DPB1/HLA-DPA1
GO:0007155	query_1	GO:BP	cell adhesion	0.0017464	225	33	1512	21031	33/225	1512/21031	VMP1/PTPRC/IL12RB1/CORO1A/PIK3R2/CDH23/VSIR/PLEK/CD58/PLAU/MACF1/FLOT1/CD27/BCL10/TNFRSF14/KAT5/SART1/SOCS1/HLA-DRB1/HLA-DRB5/HLA-DOA/HLA-DMA/HLA-DRA/NOTCH4/AIF1/DDR1/HLA-E/HLA-A/SIPA1/CLIC1/HLA-DPB1/HLA-DPA1/TNF
GO:0017111	query_1	GO:MF	ribonucleoside triphosphate phosphatase activity	0.00187799	30	7	734	20212	7/30	734/20212	DDX39B/TAP2/HSPA1A/HSPA1L/DHX16/ATP6V1G2/ENSG00000250264
GO:0002455	query_1	GO:BP	humoral immune response mediated by circulating immunoglobulin	0.00188895	87	4	55	21031	4/87	55/21031	C2/LTA/TNF/ENSG00000244255
GO:0046967	query_1	GO:BP	cytosol to endoplasmic reticulum transport	0.00188895	77	2	4	21031	2/77	4/21031	TAP1/TAP2
GO:0032757	query_1	GO:BP	positive regulation of interleukin-8 production	0.00189002	145	5	64	21031	5/145	64/21031	CD58/BCL10/HSPA1B/HSPA1A/TNF
GO:0046978	query_1	GO:MF	TAP1 binding	0.00193215	77	2	4	20212	2/77	4/20212	TAP1/TAP2
GO:0031342	query_1	GO:BP	negative regulation of cell killing	0.00194171	69	3	26	21031	3/69	26/21031	HLA-E/HLA-A/HLA-B
GO:0098581	query_1	GO:BP	detection of external biotic stimulus	0.00194171	69	3	26	21031	3/69	26/21031	HLA-DRB1/HLA-A/HLA-B
GO:0097191	query_1	GO:BP	extrinsic apoptotic signaling pathway	0.00195773	205	10	228	21031	10/205	228/21031	TNFRSF1A/PTPRC/RPS6KB1/LTBR/CD27/BCL10/HSPA1B/HSPA1A/LTB/TNF
REAC:R-HSA-202424	query_1	REAC	Downstream TCR signaling	0.0019584	178	9	98	10842	9/178	98/10842	PIK3R2/BCL10/HLA-DRB1/HLA-DRB5/PSMB8/HLA-DRA/HLA-DPB1/HLA-DPA1/PSMB9
GO:0006952	query_1	GO:BP	defense response	0.00201597	193	33	1791	21031	33/193	1791/21031	TNFRSF1A/SP140/CORO1A/MAPK3/RPS6KB1/CD58/FLOT1/IER3/BCL10/TNFRSF14/REL/C2/TAP1/KAT5/CIITA/HLA-DRB1/TUBB/HSPA1B/HSPA1A/AIF1/NCR3/NFKBIL1/MICB/HLA-C/DHX16/HLA-E/HLA-A/GPSM3/LTA/HLA-DPA1/TNF/HLA-B/ENSG00000244255
GO:0006959	query_1	GO:BP	humoral immune response	0.00202522	87	7	254	21031	7/87	254/21031	C2/HLA-DRB1/HLA-E/HLA-A/LTA/TNF/ENSG00000244255
GO:0055037	query_1	GO:CC	recycling endosome	0.00204513	96	6	201	22097	6/96	201/22097	HLA-C/HLA-E/HLA-A/VPS52/TNF/HLA-B
TF:M00287	query_1	TF	Factor: NF-Y; motif: NNNRRCCAATSRGNNN	0.00207893	69	19	1677	20045	19/69	1677/20045	HLA-DQB1/HLA-DRB1/HLA-DRB5/HLA-DMA/HLA-DRA/RNF5/AGPAT1/FKBPL/HSPA1A/HSPA1L/MSH5/PRRC2A/HLA-C/HLA-E/HLA-A/ATF6B/CLIC1/ENSG00000248993/MSH5-SAPCD1
TF:M00775	query_1	TF	Factor: NF-Y; motif: NNNNRRCCAATSR	0.00207893	24	10	1467	20045	10/24	1467/20045	HLA-DMA/HLA-DRA/AGPAT1/NEU1/HSPA1A/HSPA1L/PRRC2A/HLA-C/ENSG00000248993/MSH5-SAPCD1
TF:M02106	query_1	TF	Factor: NF-YA; motif: CRGCCAATCAGNRN	0.00207893	24	11	1770	20045	11/24	1770/20045	HLA-DMA/HLA-DRA/AGPAT1/NEU1/HSPA1A/HSPA1L/PRRC2A/MICA/HLA-C/ENSG00000248993/MSH5-SAPCD1
TF:M02162_1	query_1	TF	Factor: HNF1A; motif: GGTTAATNATTAMC; match class: 1	0.00207893	65	5	65	20045	5/65	65/20045	HLA-DRB1/HLA-DRB5/MSH5/CLIC1/MSH5-SAPCD1
TF:M07216	query_1	TF	Factor: IRF1; motif: NNNYASTTTCACTTTCNNTTT	0.00207893	85	11	445	20045	11/85	445/20045	TAP1/HLA-DRB1/HLA-DRB5/PSMB8/TAP2/ABHD16A/GPANK1/HLA-C/GTF2H4/PSMB9/ENSG00000250264
TF:M09957	query_1	TF	Factor: IRF-2; motif: NAAANNGAAAGTGAAASTRN	0.00207893	30	6	278	20045	6/30	278/20045	HLA-DRB5/PSMB8/TAP2/HLA-C/PSMB9/ENSG00000250264
GO:0002757	query_1	GO:BP	immune response-activating signaling pathway	0.00211109	145	12	465	21031	12/145	465/21031	FLOT1/BCL10/HLA-DRB1/HSPA1B/HSPA1A/BAG6/NCR3/NFKBIL1/MICB/HLA-A/HLA-DPB1/TNF
GO:0035740	query_1	GO:BP	CD8-positive, alpha-beta T cell proliferation	0.00211109	223	3	9	21031	3/223	9/21031	VSIR/HLA-E/HLA-A
GO:2000564	query_1	GO:BP	regulation of CD8-positive, alpha-beta T cell proliferation	0.00211109	223	3	9	21031	3/223	9/21031	VSIR/HLA-E/HLA-A
GO:0043382	query_1	GO:BP	positive regulation of memory T cell differentiation	0.00215347	225	3	9	21031	3/225	9/21031	IL12RB1/HLA-DRB1/HLA-DRA
GO:0000323	query_1	GO:CC	lytic vacuole	0.00218648	38	7	762	22097	7/38	762/22097	CLEC16A/HLA-DQB1/HLA-DRB5/HLA-DMA/HLA-DRA/NEU1/ENSG00000250264
GO:0005764	query_1	GO:CC	lysosome	0.00218648	38	7	762	22097	7/38	762/22097	CLEC16A/HLA-DQB1/HLA-DRB5/HLA-DMA/HLA-DRA/NEU1/ENSG00000250264
GO:0071818	query_1	GO:CC	BAT3 complex	0.00218648	2	1	3	22097	1/2	3/22097	BAG6
GO:0046640	query_1	GO:BP	regulation of alpha-beta T cell proliferation	0.00219666	223	5	44	21031	5/223	44/21031	PTPRC/VSIR/TNFRSF14/HLA-E/HLA-A
GO:0015399	query_1	GO:MF	primary active transmembrane transporter activity	0.00219955	30	4	166	20212	4/30	166/20212	TAP2/ATP6V1G2/ENSG00000250264/ATP6V1G2-DDX39B
GO:0005615	query_1	GO:CC	extracellular space	0.00221598	87	26	3303	22097	26/87	3303/22097	TNFRSF1A/CD58/PRXL2B/C2/HLA-DRB1/HLA-DRB5/PSMB8/HLA-DRA/SLC44A4/NEU1/HSPA1A/HSPA1L/CSNK2B/APOM/BAG6/PRRC2A/MICB/HLA-C/HLA-E/HLA-A/CLIC1/DDAH2/LTA/TNF/HLA-B/PSMB9
GO:0002678	query_1	GO:BP	positive regulation of chronic inflammatory response	0.00221707	87	2	4	21031	2/87	4/21031	LTA/TNF
GO:0016462	query_1	GO:MF	pyrophosphatase activity	0.00226986	30	7	794	20212	7/30	794/20212	DDX39B/TAP2/HSPA1A/HSPA1L/DHX16/ATP6V1G2/ENSG00000250264
GO:0016817	query_1	GO:MF	hydrolase activity, acting on acid anhydrides	0.00226986	30	7	795	20212	7/30	795/20212	DDX39B/TAP2/HSPA1A/HSPA1L/DHX16/ATP6V1G2/ENSG00000250264
GO:0016818	query_1	GO:MF	hydrolase activity, acting on acid anhydrides, in phosphorus-containing anhydrides	0.00226986	30	7	795	20212	7/30	795/20212	DDX39B/TAP2/HSPA1A/HSPA1L/DHX16/ATP6V1G2/ENSG00000250264
GO:0042625	query_1	GO:MF	ATPase-coupled ion transmembrane transporter activity	0.00226986	14	2	25	20212	2/14	25/20212	ATP6V1G2/ATP6V1G2-DDX39B
GO:0044769	query_1	GO:MF	ATPase activity, coupled to transmembrane movement of ions, rotational mechanism	0.00226986	14	2	25	20212	2/14	25/20212	ATP6V1G2/ATP6V1G2-DDX39B
GO:0046961	query_1	GO:MF	proton-transporting ATPase activity, rotational mechanism	0.00226986	14	2	25	20212	2/14	25/20212	ATP6V1G2/ATP6V1G2-DDX39B
TF:M00209	query_1	TF	Factor: NF-Y; motif: NCTGATTGGYTASY	0.00228952	24	15	3851	20045	15/24	3851/20045	HLA-DRB5/HLA-DMA/HLA-DRA/AGPAT1/NEU1/HSPA1A/HSPA1L/BAG6/NFKBIL1/MICA/HLA-C/ATP6V1G2/ENSG00000248993/ATP6V1G2-DDX39B/MSH5-SAPCD1
KEGG:04640	query_1	KEGG	Hematopoietic cell lineage	0.00240853	116	7	92	8484	7/116	92/8484	HLA-DQB1/HLA-DRB1/HLA-DRB5/HLA-DMA/HLA-DRA/HLA-DPB1/TNF
GO:0070661	query_1	GO:BP	leukocyte proliferation	0.00243625	225	13	351	21031	13/225	351/21031	PTPRC/IL12RB1/CORO1A/MAPK3/VSIR/TNFRSF14/HLA-DRB1/AIF1/LST1/HLA-E/HLA-A/HLA-DPB1/HLA-DPA1
GO:0031349	query_1	GO:BP	positive regulation of defense response	0.00245852	146	12	471	21031	12/146	471/21031	TNFRSF1A/MAPK3/FLOT1/BCL10/HSPA1B/HSPA1A/NCR3/NFKBIL1/HLA-E/GPSM3/LTA/TNF
GO:0055038	query_1	GO:CC	recycling endosome membrane	0.00247064	69	4	105	22097	4/69	105/22097	HLA-C/HLA-E/HLA-A/HLA-B
TF:M06924	query_1	TF	Factor: ZNF236; motif: NGGGGTAATTCT	0.0024709	33	3	20	20045	3/33	20/20045	LY6G6F/DHX16/LY6G6F-LY6G6D
GO:0005768	query_1	GO:CC	endosome	0.00248154	57	10	1060	22097	10/57	1060/22097	CLEC16A/HLA-DQB1/HLA-DRB1/HLA-DRB5/HLA-DMA/HLA-DRA/HLA-C/HLA-E/HLA-B/ENSG00000250264
GO:0031901	query_1	GO:CC	early endosome membrane	0.00248154	69	5	192	22097	5/69	192/22097	HLA-DRA/HLA-C/HLA-E/HLA-A/HLA-B
GO:0005839	query_1	GO:CC	proteasome core complex	0.00251236	27	2	23	22097	2/27	23/22097	PSMB8/PSMB9
GO:0030665	query_1	GO:CC	clathrin-coated vesicle membrane	0.00251236	23	3	134	22097	3/23	134/22097	HLA-DRB5/HLA-DRA/ATP6V1G2
GO:0046651	query_1	GO:BP	lymphocyte proliferation	0.0027569	225	12	308	21031	12/225	308/21031	PTPRC/IL12RB1/CORO1A/VSIR/TNFRSF14/HLA-DRB1/AIF1/LST1/HLA-E/HLA-A/HLA-DPB1/HLA-DPA1
GO:0046631	query_1	GO:BP	alpha-beta T cell activation	0.00282558	225	9	178	21031	9/225	178/21031	PTPRC/IL12RB1/VSIR/TNFRSF14/SOCS1/HLA-DRB1/HLA-DRA/HLA-E/HLA-A
GO:0031410	query_1	GO:CC	cytoplasmic vesicle	0.00288956	41	13	2513	22097	13/41	2513/22097	CLEC16A/HLA-DQB1/SFTA2/HLA-DRB5/HLA-DMA/TAP2/HLA-DRA/NEU1/HSPA1A/LY6G6F/HLA-C/ATP6V1G2/ENSG00000250264
GO:0046633	query_1	GO:BP	alpha-beta T cell proliferation	0.00289136	223	5	47	21031	5/223	47/21031	PTPRC/VSIR/TNFRSF14/HLA-E/HLA-A
GO:2001238	query_1	GO:BP	positive regulation of extrinsic apoptotic signaling pathway	0.00289136	205	5	51	21031	5/205	51/21031	PTPRC/LTBR/BCL10/LTB/TNF
GO:0097708	query_1	GO:CC	intracellular vesicle	0.00289805	41	13	2518	22097	13/41	2518/22097	CLEC16A/HLA-DQB1/SFTA2/HLA-DRB5/HLA-DMA/TAP2/HLA-DRA/NEU1/HSPA1A/LY6G6F/HLA-C/ATP6V1G2/ENSG00000250264
GO:0005102	query_1	GO:MF	signaling receptor binding	0.00301409	79	16	1501	20212	16/79	1501/20212	CD58/TAP1/HLA-DRB1/TAP2/HLA-DRA/NOTCH4/HSPA1A/CSNK2B/BAG6/MICB/HLA-C/HLA-E/HLA-A/LTA/HLA-B/ENSG00000250264
GO:0046703	query_1	GO:MF	natural killer cell lectin-like receptor binding	0.00301409	62	2	7	20212	2/62	7/20212	MICB/HLA-E
GO:0062061	query_1	GO:MF	TAP complex binding	0.00301409	160	2	3	20212	2/160	3/20212	TAPBPL/HLA-A
GO:2001236	query_1	GO:BP	regulation of extrinsic apoptotic signaling pathway	0.00302115	205	8	155	21031	8/205	155/21031	PTPRC/RPS6KB1/LTBR/BCL10/HSPA1B/HSPA1A/LTB/TNF
GO:2000002	query_1	GO:BP	negative regulation of DNA damage checkpoint	0.00303577	81	2	5	21031	2/81	5/21031	DDX39B/PPP1R10
GO:0032829	query_1	GO:BP	regulation of CD4-positive, CD25-positive, alpha-beta regulatory T cell differentiation	0.00309831	57	2	7	21031	2/57	7/21031	HLA-DRB1/HLA-DRA
GO:0032831	query_1	GO:BP	positive regulation of CD4-positive, CD25-positive, alpha-beta regulatory T cell differentiation	0.00309831	57	2	7	21031	2/57	7/21031	HLA-DRB1/HLA-DRA
GO:0048583	query_1	GO:BP	regulation of response to stimulus	0.00319069	188	56	3939	21031	56/188	3939/21031	CLEC16A/TNFRSF1A/CHERP/RGS1/MAPK3/PIK3R2/TUBD1/RPS6KB1/LTBR/UCHL5/APAF1/PLAU/CDC73/FLOT1/IER3/CD27/BCL10/TNFRSF14/REL/C2/KAT5/SMCR8/LYNX1/SOCS1/BCL9L/HLA-DRB1/HLA-DRB5/DDX39B/RXRB/HLA-DMA/TAP2/HLA-DRA/AGPAT1/HSPA1B/HSPA1A/CSNK2B/BAG6/AIF1/NCR3/NFKBIL1/MICB/HLA-C/PPP1R10/DDR1/HLA-E/HLA-A/SIPA1/GPSM3/ATF6B/HLA-DPB1/LTA/LTB/HLA-DPA1/TNF/HLA-B/ENSG00000244255
GO:0023029	query_1	GO:MF	MHC class Ib protein binding	0.00320435	77	2	6	20212	2/77	6/20212	TAP1/TAP2
GO:0005783	query_1	GO:CC	endoplasmic reticulum	0.00320763	69	16	2055	22097	16/69	2055/22097	PRXL2B/HLA-DRB1/HLA-DRB5/TAP2/HLA-DRA/NOTCH4/RNF5/AGPAT1/HSPA1A/HLA-C/HLA-E/HLA-A/ATF6B/CLIC1/HLA-B/ENSG00000250264
GO:0032943	query_1	GO:BP	mononuclear cell proliferation	0.00321438	225	12	315	21031	12/225	315/21031	PTPRC/IL12RB1/CORO1A/VSIR/TNFRSF14/HLA-DRB1/AIF1/LST1/HLA-E/HLA-A/HLA-DPB1/HLA-DPA1
GO:0002764	query_1	GO:BP	immune response-regulating signaling pathway	0.0032291	145	12	492	21031	12/145	492/21031	FLOT1/BCL10/HLA-DRB1/HSPA1B/HSPA1A/BAG6/NCR3/NFKBIL1/MICB/HLA-A/HLA-DPB1/TNF
TF:M07222	query_1	TF	Factor: NFYA; motif: AGNSYKCTGATTGGTNNR	0.00327211	65	11	645	20045	11/65	645/20045	HLA-DQB1/HLA-DRB1/HLA-DRB5/HLA-DMA/HLA-DRA/HSPA1A/HSPA1L/MSH5/CLIC1/ENSG00000248993/MSH5-SAPCD1
GO:0032729	query_1	GO:BP	positive regulation of type II interferon production	0.00328735	225	6	76	21031	6/225	76/21031	IL12RB1/HLA-A/HLA-DPB1/LTA/HLA-DPA1/TNF
GO:0050671	query_1	GO:BP	positive regulation of lymphocyte proliferation	0.00328735	225	8	144	21031	8/225	144/21031	PTPRC/IL12RB1/CORO1A/AIF1/HLA-E/HLA-A/HLA-DPB1/HLA-DPA1
GO:0045334	query_1	GO:CC	clathrin-coated endocytic vesicle	0.00331975	164	5	88	22097	5/164	88/22097	HLA-DRB1/HLA-DRB5/HLA-DRA/HLA-DPB1/HLA-DPA1
GO:0016469	query_1	GO:CC	proton-transporting two-sector ATPase complex	0.00334883	14	2	54	22097	2/14	54/22097	ATP6V1G2/ATP6V1G2-DDX39B
GO:0031984	query_1	GO:CC	organelle subcompartment	0.00334883	168	24	1521	22097	24/168	1521/22097	CHERP/SLC39A7/IL15RA/TAPBPL/MARCHF1/DIPK1A/IKBIP/TAP1/HLA-DRB1/HLA-DRB5/TAP2/HLA-DRA/NOTCH4/RNF5/AGPAT1/HLA-C/HLA-E/HLA-A/ATF6B/VPS52/HLA-DPB1/HLA-DPA1/HLA-B/ENSG00000250264
GO:0034365	query_1	GO:CC	discoidal high-density lipoprotein particle	0.00340608	6	1	2	22097	1/6	2/22097	APOM
GO:0032637	query_1	GO:BP	interleukin-8 production	0.00340675	205	6	84	21031	6/205	84/21031	PTPRC/CD58/BCL10/HSPA1B/HSPA1A/TNF
GO:0032677	query_1	GO:BP	regulation of interleukin-8 production	0.00340675	205	6	84	21031	6/205	84/21031	PTPRC/CD58/BCL10/HSPA1B/HSPA1A/TNF
GO:0030881	query_1	GO:MF	beta-2-microglobulin binding	0.00348703	69	2	7	20212	2/69	7/20212	HLA-E/HLA-A
GO:0044754	query_1	GO:CC	autolysosome	0.00360359	57	2	14	22097	2/57	14/22097	HLA-DRB1/HLA-DRA
GO:0001772	query_1	GO:CC	immunological synapse	0.00364858	186	4	46	22097	4/186	46/22097	CORO1A/BCL10/HLA-DRB1/HLA-DRA
GO:0005770	query_1	GO:CC	late endosome	0.00364858	200	10	314	22097	10/200	314/22097	CLEC16A/MAPK3/MARCHF1/HLA-DRB1/HLA-DRB5/HLA-DOA/HLA-DMA/HLA-DRA/HLA-DPB1/HLA-DPA1
GO:0032946	query_1	GO:BP	positive regulation of mononuclear cell proliferation	0.00371319	225	8	147	21031	8/225	147/21031	PTPRC/IL12RB1/CORO1A/AIF1/HLA-E/HLA-A/HLA-DPB1/HLA-DPA1
GO:0061857	query_1	GO:BP	endoplasmic reticulum stress-induced pre-emptive quality control	0.00371807	2	1	2	21031	1/2	2/21031	BAG6
TF:M06431	query_1	TF	Factor: ZNF788; motif: NAGAAGTGGTCC	0.00382535	107	3	8	20045	3/107	8/20045	RBM17/LY6G6F/LY6G6F-LY6G6D
GO:0008180	query_1	GO:CC	COP9 signalosome	0.00389226	24	2	35	22097	2/24	35/22097	HSPA1A/HSPA1L
TF:M12455	query_1	TF	Factor: NFYC; motif: NNCCAATCANN	0.00399367	69	16	1335	20045	16/69	1335/20045	HLA-DQB1/HLA-DRB1/HLA-DRB5/HLA-DMA/HLA-DRA/RNF5/AGPAT1/HSPA1A/HSPA1L/MSH5/HLA-C/HLA-E/HLA-A/CLIC1/ENSG00000248993/MSH5-SAPCD1
KEGG:05163	query_1	KEGG	Human cytomegalovirus infection	0.00407212	87	9	223	8484	9/87	223/8484	TNFRSF1A/TAP1/TAP2/HLA-C/HLA-E/HLA-A/ATF6B/TNF/HLA-B
TF:M07115	query_1	TF	Factor: NF-YB; motif: NNNYNRRCCAATCAG	0.00407398	65	10	547	20045	10/65	547/20045	HLA-DQB1/HLA-DMA/RNF5/AGPAT1/HSPA1A/HSPA1L/MSH5/CLIC1/ENSG00000248993/MSH5-SAPCD1
GO:0007129	query_1	GO:BP	homologous chromosome pairing at meiosis	0.00408893	45	3	54	21031	3/45	54/21031	EHMT2/MSH5/BAG6
GO:0070003	query_1	GO:MF	threonine-type peptidase activity	0.00411469	27	2	19	20212	2/27	19/20212	PSMB8/PSMB9
GO:0009605	query_1	GO:BP	response to external stimulus	0.00437355	193	43	2723	21031	43/193	2723/21031	CLEC16A/TNFRSF1A/RGS1/CORO1A/MAPK3/RPS6KB1/LTBR/CD58/APAF1/PLAU/CDC73/IL15RA/FLOT1/IER3/BCL10/TNFRSF14/REL/C2/KAT5/CIITA/HLA-DRB1/TUBB/RXRB/TAP2/RNF5/EHMT2/HSPA1B/HSPA1A/AIF1/NCR3/NFKBIL1/MICB/HLA-C/DHX16/HLA-E/HLA-A/SIPA1/GPSM3/LTA/HLA-DPA1/TNF/HLA-B/ENSG00000244255
REAC:R-HSA-909733	query_1	REAC	Interferon alpha/beta signaling	0.00450474	110	6	71	10842	6/110	71/10842	SOCS1/PSMB8/HLA-C/HLA-E/HLA-A/HLA-B
GO:0036037	query_1	GO:BP	CD8-positive, alpha-beta T cell activation	0.00456039	223	4	29	21031	4/223	29/21031	VSIR/SOCS1/HLA-E/HLA-A
GO:1903131	query_1	GO:BP	mononuclear cell differentiation	0.00457167	225	15	484	21031	15/225	484/21031	PTPRC/IL12RB1/PIK3R2/VSIR/LTBR/SLC39A7/IL15RA/CD27/KAT5/SART1/SOCS1/HLA-DRB1/HLA-DOA/HLA-DRA/HLA-B
REAC:R-HSA-202403	query_1	REAC	TCR signaling	0.0046568	205	10	120	10842	10/205	120/10842	PTPRC/PIK3R2/BCL10/HLA-DRB1/HLA-DRB5/PSMB8/HLA-DRA/HLA-DPB1/HLA-DPA1/PSMB9
GO:0043380	query_1	GO:BP	regulation of memory T cell differentiation	0.0047031	225	3	12	21031	3/225	12/21031	IL12RB1/HLA-DRB1/HLA-DRA
GO:0009595	query_1	GO:BP	detection of biotic stimulus	0.0049616	69	3	38	21031	3/69	38/21031	HLA-DRB1/HLA-A/HLA-B
GO:0002683	query_1	GO:BP	negative regulation of immune system process	0.00511416	110	10	495	21031	10/110	495/21031	TNFRSF14/SMCR8/SOCS1/HLA-DRB1/LST1/NFKBIL1/HLA-E/HLA-A/TNF/HLA-B
GO:0032102	query_1	GO:BP	negative regulation of response to external stimulus	0.00511416	87	8	405	21031	8/87	405/21031	TNFRSF1A/HLA-DRB1/NFKBIL1/MICB/HLA-E/HLA-A/TNF/HLA-B
KEGG:05168	query_1	KEGG	Herpes simplex virus 1 infection	0.00513813	87	14	506	8484	14/87	506/8484	TNFRSF1A/TAP1/HLA-DQB1/HLA-DRB1/HLA-DRB5/HLA-DMA/TAP2/HLA-DRA/HLA-C/HLA-E/HLA-A/LTA/TNF/HLA-B
GO:0002437	query_1	GO:BP	inflammatory response to antigenic stimulus	0.00518986	87	4	76	21031	4/87	76/21031	HLA-DRB1/HLA-E/LTA/TNF
GO:0036506	query_1	GO:BP	maintenance of unfolded protein	0.00524356	2	1	3	21031	1/2	3/21031	BAG6
GO:1904378	query_1	GO:BP	maintenance of unfolded protein involved in ERAD pathway	0.00524356	2	1	3	21031	1/2	3/21031	BAG6
REAC:R-HSA-388841	query_1	REAC	Costimulation by the CD28 family	0.00524668	178	7	67	10842	7/178	67/10842	PIK3R2/TNFRSF14/HLA-DRB1/HLA-DRB5/HLA-DRA/HLA-DPB1/HLA-DPA1
GO:0030097	query_1	GO:BP	hemopoiesis	0.00527381	225	23	965	21031	23/225	965/21031	PTPRC/IL12RB1/PIK3R2/VSIR/LTBR/SLC39A7/PLEK/CDC73/IL15RA/CD27/KAT5/SART1/SOCS1/HLA-DRB1/L3MBTL3/HLA-DOA/HLA-DRA/NOTCH4/HSPA1B/HSPA1A/TNF/HLA-B/H4C12
GO:0099503	query_1	GO:CC	secretory vesicle	0.00527436	10	4	1069	22097	4/10	1069/22097	NEU1/HSPA1A/HLA-C/ATP6V1G2
TF:M04683	query_1	TF	Factor: NF-YA; motif: YTCTSATTGGYYRN	0.00544247	24	10	1726	20045	10/24	1726/20045	HLA-DRB5/HLA-DMA/HLA-DRA/AGPAT1/NEU1/HSPA1A/HSPA1L/HLA-C/ENSG00000248993/MSH5-SAPCD1
GO:0050729	query_1	GO:BP	positive regulation of inflammatory response	0.00545258	87	5	141	21031	5/87	141/21031	TNFRSF1A/HLA-E/GPSM3/LTA/TNF
GO:0016064	query_1	GO:BP	immunoglobulin mediated immune response	0.00560862	94	6	204	21031	6/94	204/21031	CD27/C2/HLA-E/LTA/TNF/ENSG00000244255
GO:0050830	query_1	GO:BP	defense response to Gram-positive bacterium	0.00560862	103	5	120	21031	5/103	120/21031	TNFRSF14/HLA-E/HLA-A/LTA/TNF
GO:0042887	query_1	GO:MF	amide transmembrane transporter activity	0.00562463	77	3	38	20212	3/77	38/20212	TAP1/TAP2/ENSG00000250264
GO:0140534	query_1	GO:CC	endoplasmic reticulum protein-containing complex	0.00568657	77	4	126	22097	4/77	126/22097	TAP1/TAP2/HLA-A/ENSG00000250264
GO:0002361	query_1	GO:BP	CD4-positive, CD25-positive, alpha-beta regulatory T cell differentiation	0.00570081	57	2	10	21031	2/57	10/21031	HLA-DRB1/HLA-DRA
GO:0043379	query_1	GO:BP	memory T cell differentiation	0.00570081	225	3	13	21031	3/225	13/21031	IL12RB1/HLA-DRB1/HLA-DRA
GO:0060284	query_1	GO:BP	regulation of cell development	0.00580577	225	21	849	21031	21/225	849/21031	TNFRSF1A/PTPRC/IL12RB1/VSIR/MACF1/CDC73/IL15RA/CD27/TBX6/KAT5/SART1/SOCS1/HLA-DRB1/HLA-DOA/HLA-DRA/HSPA1B/HSPA1A/LTA/TNF/HLA-B/H4C12
GO:0019724	query_1	GO:BP	B cell mediated immunity	0.0059059	94	6	207	21031	6/94	207/21031	CD27/C2/HLA-E/LTA/TNF/ENSG00000244255
GO:0010286	query_1	GO:BP	heat acclimation	0.00597671	125	2	5	21031	2/125	5/21031	HSPA1B/HSPA1A
GO:0050777	query_1	GO:BP	negative regulation of immune response	0.00597671	104	6	188	21031	6/104	188/21031	TNFRSF14/SMCR8/HLA-DRB1/HLA-E/HLA-A/HLA-B
GO:0070059	query_1	GO:BP	intrinsic apoptotic signaling pathway in response to endoplasmic reticulum stress	0.00597671	9	2	66	21031	2/9	66/21031	HSPA1A/BAG6
GO:0070370	query_1	GO:BP	cellular heat acclimation	0.00597671	125	2	5	21031	2/125	5/21031	HSPA1B/HSPA1A
GO:0030101	query_1	GO:BP	natural killer cell activation	0.00609951	205	6	96	21031	6/205	96/21031	PTPRC/CORO1A/IL15RA/BAG6/NCR3/HLA-E
GO:0034612	query_1	GO:BP	response to tumor necrosis factor	0.00609951	146	8	249	21031	8/146	249/21031	TNFRSF1A/MAPK3/RPS6KB1/CD58/TNFRSF14/HSPA1B/HSPA1A/TNF
GO:0002424	query_1	GO:BP	T cell mediated immune response to tumor cell	0.00636276	69	2	9	21031	2/69	9/21031	HLA-DRB1/HLA-A
GO:2001187	query_1	GO:BP	positive regulation of CD8-positive, alpha-beta T cell activation	0.00636276	69	2	9	21031	2/69	9/21031	HLA-E/HLA-A
GO:0070192	query_1	GO:BP	chromosome organization involved in meiotic cell cycle	0.00638521	45	3	66	21031	3/45	66/21031	EHMT2/MSH5/BAG6
GO:0071346	query_1	GO:BP	cellular response to type II interferon	0.00638521	225	7	124	21031	7/225	124/21031	IL12RB1/RPS6KB1/CD58/CIITA/AIF1/HLA-DPA1/TNF
GO:0031072	query_1	GO:MF	heat shock protein binding	0.00640292	24	3	130	20212	3/24	130/20212	HSPA1A/HSPA1L/BAG6
GO:0030983	query_1	GO:MF	mismatched DNA binding	0.00653466	45	2	15	20212	2/45	15/20212	MSH5/MSH5-SAPCD1
GO:0032103	query_1	GO:BP	positive regulation of response to external stimulus	0.00658614	188	15	609	21031	15/188	609/21031	TNFRSF1A/MAPK3/PLAU/FLOT1/BCL10/KAT5/HSPA1B/HSPA1A/AIF1/NCR3/NFKBIL1/HLA-E/GPSM3/LTA/TNF
GO:0032101	query_1	GO:BP	regulation of response to external stimulus	0.00660479	156	19	1077	21031	19/156	1077/21031	TNFRSF1A/MAPK3/FLOT1/IER3/BCL10/HLA-DRB1/RXRB/HSPA1B/HSPA1A/AIF1/NCR3/NFKBIL1/MICB/HLA-E/HLA-A/GPSM3/LTA/TNF/HLA-B
GO:0045143	query_1	GO:BP	homologous chromosome segregation	0.00660479	45	3	67	21031	3/45	67/21031	EHMT2/MSH5/BAG6
GO:0090715	query_1	GO:BP	immunological memory formation process	0.00660479	225	3	14	21031	3/225	14/21031	IL12RB1/HLA-DRB1/HLA-DRA
GO:1901977	query_1	GO:BP	negative regulation of cell cycle checkpoint	0.00660479	81	2	8	21031	2/81	8/21031	DDX39B/PPP1R10
GO:0045601	query_1	GO:BP	regulation of endothelial cell differentiation	0.00661219	87	3	35	21031	3/87	35/21031	TNFRSF1A/NOTCH4/TNF
GO:0043372	query_1	GO:BP	positive regulation of CD4-positive, alpha-beta T cell differentiation	0.00662016	225	4	33	21031	4/225	33/21031	IL12RB1/SOCS1/HLA-DRB1/HLA-DRA
GO:0033209	query_1	GO:BP	tumor necrosis factor-mediated signaling pathway	0.00662274	125	5	105	21031	5/125	105/21031	TNFRSF1A/TNFRSF14/HSPA1B/HSPA1A/TNF
GO:0071345	query_1	GO:BP	cellular response to cytokine stimulus	0.00678082	232	21	839	21031	21/232	839/21031	TNFRSF1A/PTPRC/IL12RB1/CORO1A/MAPK3/BCAT2/RPS6KB1/SRSF7/RO60/CD58/IL15RA/TNFRSF14/CIITA/SOCS1/AGPAT1/HSPA1B/HSPA1A/CSNK2B/AIF1/HLA-DPA1/TNF
GO:1902380	query_1	GO:BP	positive regulation of endoribonuclease activity	0.00682685	9	1	1	21031	1/9	1/21031	HSPA1A
GO:0042026	query_1	GO:BP	protein refolding	0.0068355	24	2	27	21031	2/24	27/21031	HSPA1A/HSPA1L
REAC:R-HSA-5669034	query_1	REAC	TNFs bind their physiological receptors	0.00687027	103	4	29	10842	4/103	29/10842	TNFRSF1A/CD27/TNFRSF14/LTA
GO:0031348	query_1	GO:BP	negative regulation of defense response	0.00692493	83	6	247	21031	6/83	247/21031	TNFRSF1A/HLA-DRB1/MICB/HLA-E/HLA-A/HLA-B
GO:0002521	query_1	GO:BP	leukocyte differentiation	0.00694823	225	17	627	21031	17/225	627/21031	PTPRC/IL12RB1/PIK3R2/VSIR/LTBR/SLC39A7/IL15RA/CD27/KAT5/SART1/SOCS1/HLA-DRB1/L3MBTL3/HLA-DOA/HLA-DRA/TNF/HLA-B
GO:0055131	query_1	GO:MF	C3HC4-type RING finger domain binding	0.00695768	125	2	6	20212	2/125	6/20212	HSPA1B/HSPA1A
GO:0140545	query_1	GO:MF	ATP-dependent protein disaggregase activity	0.00695768	125	2	6	20212	2/125	6/20212	HSPA1B/HSPA1A
REAC:R-HSA-202433	query_1	REAC	Generation of second messenger molecules	0.00709956	164	5	35	10842	5/164	35/10842	HLA-DRB1/HLA-DRB5/HLA-DRA/HLA-DPB1/HLA-DPA1
GO:1905897	query_1	GO:BP	regulation of response to endoplasmic reticulum stress	0.007146	9	2	76	21031	2/9	76/21031	HSPA1A/BAG6
GO:0072379	query_1	GO:CC	ER membrane insertion complex	0.00718413	2	1	14	22097	1/2	14/22097	BAG6
GO:0043123	query_1	GO:BP	positive regulation of canonical NF-kappaB signal transduction	0.00736812	183	8	207	21031	8/183	207/21031	TNFRSF1A/LTBR/FLOT1/BCL10/REL/HLA-DRB1/LTB/TNF
GO:0005767	query_1	GO:CC	secondary lysosome	0.00744253	57	2	21	22097	2/57	21/22097	HLA-DRB1/HLA-DRA
GO:0042288	query_1	GO:MF	MHC class I protein binding	0.0074468	193	3	18	20212	3/193	18/20212	TAP1/TUBB/HLA-E
GO:0140662	query_1	GO:MF	ATP-dependent protein folding chaperone	0.0074468	24	2	31	20212	2/24	31/20212	HSPA1A/HSPA1L
GO:0019829	query_1	GO:MF	ATPase-coupled monoatomic cation transmembrane transporter activity	0.00748822	14	2	55	20212	2/14	55/20212	ATP6V1G2/ATP6V1G2-DDX39B
TF:M04498_1	query_1	TF	Factor: VDR; motif: GRGTTCATYGRGTTCA; match class: 1	0.00762098	85	14	892	20045	14/85	892/20045	CLEC16A/HLA-DQB1/HLA-DRB1/HLA-DRB5/HLA-DMA/MSH5/LY6G5C/APOM/PPP1R10/CLIC1/GTF2H4/HLA-B/ENSG00000248993/MSH5-SAPCD1
TF:M06072	query_1	TF	Factor: ZNF623; motif: KGGGGAAGMTGM	0.00762098	4	2	38	20045	2/4	38/20045	HLA-DMA/ENSG00000248993
TF:M00790_1	query_1	TF	Factor: HNF-1; motif: WRGTTAATNATTAACNNN; match class: 1	0.00766385	65	8	371	20045	8/65	371/20045	RGS1/HLA-DRB1/SFTA2/HLA-DRB5/HLA-DRA/MSH5/CLIC1/MSH5-SAPCD1
TF:M09601	query_1	TF	Factor: CTCFL; motif: YNNCCASYAGRKGGCRSYN	0.00766385	4	3	377	20045	3/4	377/20045	HLA-DMA/DHX16/ENSG00000248993
TF:M10005	query_1	TF	Factor: NF-YA; motif: NYRRCCAATCAGAR	0.00766385	24	11	2285	20045	11/24	2285/20045	HLA-DRB5/HLA-DMA/HLA-DRA/AGPAT1/NEU1/HSPA1A/HSPA1L/BAG6/HLA-C/ENSG00000248993/MSH5-SAPCD1
TF:M12596_1	query_1	TF	Factor: DP2; motif: NNGGCGGGARN; match class: 1	0.00766385	65	7	264	20045	7/65	264/20045	EHMT2/MSH5/NFKBIL1/CLIC1/ATP6V1G2/ATP6V1G2-DDX39B/MSH5-SAPCD1
GO:0030136	query_1	GO:CC	clathrin-coated vesicle	0.00769104	23	3	215	22097	3/23	215/22097	HLA-DRB5/HLA-DRA/ATP6V1G2
GO:0016607	query_1	GO:CC	nuclear speck	0.00770621	44	5	419	22097	5/44	419/22097	DDX39B/TAP2/EHMT2/HSPA1A/ENSG00000250264
GO:0030217	query_1	GO:BP	T cell differentiation	0.00789659	225	11	308	21031	11/225	308/21031	PTPRC/IL12RB1/PIK3R2/VSIR/CD27/KAT5/SART1/SOCS1/HLA-DRB1/HLA-DOA/HLA-DRA
GO:0070434	query_1	GO:BP	positive regulation of nucleotide-binding oligomerization domain containing 2 signaling pathway	0.00799228	125	2	6	21031	2/125	6/21031	HSPA1B/HSPA1A
GO:0016242	query_1	GO:BP	negative regulation of macroautophagy	0.00806983	104	3	32	21031	3/104	32/21031	CLEC16A/SMCR8/EHMT2
GO:0002584	query_1	GO:BP	negative regulation of antigen processing and presentation of peptide antigen	0.00815923	200	2	4	21031	2/200	4/21031	TAPBPL/HLA-DOA
GO:0140664	query_1	GO:MF	ATP-dependent DNA damage sensor activity	0.00818861	45	2	18	20212	2/45	18/20212	MSH5/MSH5-SAPCD1
GO:0071496	query_1	GO:BP	cellular response to external stimulus	0.0082996	205	11	341	21031	11/205	341/21031	CLEC16A/TNFRSF1A/PTPRC/MAPK3/RPS6KB1/LTBR/BCL10/KAT5/RXRB/EHMT2/SIPA1
GO:0034444	query_1	GO:BP	regulation of plasma lipoprotein oxidation	0.00857553	6	1	2	21031	1/6	2/21031	APOM
GO:0034445	query_1	GO:BP	negative regulation of plasma lipoprotein oxidation	0.00857553	6	1	2	21031	1/6	2/21031	APOM
GO:0051085	query_1	GO:BP	chaperone cofactor-dependent protein refolding	0.00857553	24	2	31	21031	2/24	31/21031	HSPA1A/HSPA1L
GO:0001891	query_1	GO:CC	phagocytic cup	0.00885262	186	3	28	22097	3/186	28/22097	CORO1A/AIF1/TNF
GO:0031090	query_1	GO:CC	organelle membrane	0.00899519	77	24	3770	22097	24/77	3770/22097	CLEC16A/CD58/TAP1/HLA-DQB1/HLA-DRB1/HLA-DRB5/HLA-DMA/TAP2/HLA-DRA/NOTCH4/RNF5/AGPAT1/NEU1/LY6G6F/LST1/HLA-C/HLA-E/HLA-A/ATF6B/CLIC1/ATP6V1G2/HLA-B/ENSG00000250264/ATP6V1G2-DDX39B
GO:0032301	query_1	GO:CC	MutSalpha complex	0.00924419	13	1	3	22097	1/13	3/22097	MSH5-SAPCD1
GO:0045088	query_1	GO:BP	regulation of innate immune response	0.00931636	145	10	415	21031	10/145	415/21031	FLOT1/BCL10/HSPA1B/HSPA1A/NCR3/NFKBIL1/HLA-E/HLA-A/TNF/HLA-B
GO:0005164	query_1	GO:MF	tumor necrosis factor receptor binding	0.0094401	120	3	32	20212	3/120	32/20212	LTA/LTB/TNF
GO:0031249	query_1	GO:MF	denatured protein binding	0.0094401	9	1	2	20212	1/9	2/20212	HSPA1A
GO:0140359	query_1	GO:MF	ABC-type transporter activity	0.0094401	77	3	49	20212	3/77	49/20212	TAP1/TAP2/ENSG00000250264
GO:0004308	query_1	GO:MF	exo-alpha-sialidase activity	0.00945464	5	1	4	20212	1/5	4/20212	NEU1
GO:0016997	query_1	GO:MF	alpha-sialidase activity	0.00945464	5	1	4	20212	1/5	4/20212	NEU1
GO:0052794	query_1	GO:MF	exo-alpha-(2->3)-sialidase activity	0.00945464	5	1	4	20212	1/5	4/20212	NEU1
GO:0052795	query_1	GO:MF	exo-alpha-(2->6)-sialidase activity	0.00945464	5	1	4	20212	1/5	4/20212	NEU1
GO:0052796	query_1	GO:MF	exo-alpha-(2->8)-sialidase activity	0.00945464	5	1	4	20212	1/5	4/20212	NEU1
WP:WP619	query_1	WP	Type II interferon signaling	0.00988164	110	5	37	8286	5/110	37/8286	TAP1/CIITA/SOCS1/HLA-B/PSMB9
GO:0002923	query_1	GO:BP	regulation of humoral immune response mediated by circulating immunoglobulin	0.00988846	205	3	18	21031	3/205	18/21031	PTPRC/LTA/TNF
GO:0009991	query_1	GO:BP	response to extracellular stimulus	0.00988846	205	14	525	21031	14/205	525/21031	CLEC16A/PTPRC/MAPK3/RPS6KB1/APAF1/IL15RA/BCL10/C2/KAT5/RXRB/EHMT2/SIPA1/LTA/TNF
GO:0018393	query_1	GO:BP	internal peptidyl-lysine acetylation	0.00988846	2	1	7	21031	1/2	7/21031	BAG6
GO:0034097	query_1	GO:BP	response to cytokine	0.00995675	232	22	932	21031	22/232	932/21031	TNFRSF1A/PTPRC/IL12RB1/CORO1A/MAPK3/BCAT2/RPS6KB1/SRSF7/RO60/CD58/IL15RA/TNFRSF14/REL/CIITA/SOCS1/AGPAT1/HSPA1B/HSPA1A/CSNK2B/AIF1/HLA-DPA1/TNF
TF:M12120	query_1	TF	Factor: FPM315; motif: NGTGCTCCCN	0.0100702	30	6	429	20045	6/30	429/20045	TAP2/NFKBIL1/MICA/ATP6V1G2/ENSG00000250264/ATP6V1G2-DDX39B
GO:0016604	query_1	GO:CC	nuclear body	0.0100952	127	13	895	22097	13/127	895/22097	RO60/TOP3A/CIITA/DDX39B/SNORA38/TAP2/EHMT2/HSPA1B/HSPA1A/CSNK2B/PPP1R10/GTF2H4/ENSG00000250264
TF:M03856	query_1	TF	Factor: Tbx5; motif: YMTYCTCWCACYTGN	0.0101196	20	4	195	20045	4/20	195/20045	NFKBIL1/ATP6V1G2/ATP6V1G2-DDX39B/MSH5-SAPCD1
GO:0002714	query_1	GO:BP	positive regulation of B cell mediated immunity	0.0101832	87	3	42	21031	3/87	42/21031	HLA-E/LTA/TNF
GO:0002891	query_1	GO:BP	positive regulation of immunoglobulin mediated immune response	0.0101832	87	3	42	21031	3/87	42/21031	HLA-E/LTA/TNF
GO:0140612	query_1	GO:MF	DNA damage sensor activity	0.0102058	45	2	22	20212	2/45	22/20212	MSH5/MSH5-SAPCD1
GO:0005031	query_1	GO:MF	tumor necrosis factor receptor activity	0.0103714	103	2	10	20212	2/103	10/20212	TNFRSF1A/TNFRSF14
GO:0070426	query_1	GO:BP	positive regulation of nucleotide-binding domain, leucine rich repeat containing receptor signaling pathway	0.0104759	125	2	7	21031	2/125	7/21031	HSPA1B/HSPA1A
GO:0002468	query_1	GO:BP	dendritic cell antigen processing and presentation	0.010707	57	2	15	21031	2/57	15/21031	HLA-DRB1/HLA-DRA
GO:0002676	query_1	GO:BP	regulation of chronic inflammatory response	0.0107219	87	2	10	21031	2/87	10/21031	LTA/TNF
TF:M12616	query_1	TF	Factor: HMGXB3; motif: NRGCCAATSRGNRNNS	0.0109549	24	12	2909	20045	12/24	2909/20045	HLA-DRB5/HLA-DMA/HLA-DRA/AGPAT1/NEU1/HSPA1A/HSPA1L/PRRC2A/MICA/HLA-C/ENSG00000248993/MSH5-SAPCD1
GO:0051084	query_1	GO:BP	'de novo' post-translational protein folding	0.011004	24	2	36	21031	2/24	36/21031	HSPA1A/HSPA1L
GO:0034366	query_1	GO:CC	spherical high-density lipoprotein particle	0.0110938	6	1	8	22097	1/6	8/22097	APOM
KEGG:03040	query_1	KEGG	Spliceosome	0.0111148	24	4	174	8484	4/24	174/8484	DDX39B/HSPA1A/HSPA1L/DHX16
KEGG:05170	query_1	KEGG	Human immunodeficiency virus 1 infection	0.0111148	87	8	210	8484	8/87	210/8484	TNFRSF1A/TAP1/TAP2/HLA-C/HLA-E/HLA-A/TNF/HLA-B
GO:0002707	query_1	GO:BP	negative regulation of lymphocyte mediated immunity	0.0111986	69	3	55	21031	3/69	55/21031	HLA-E/HLA-A/HLA-B
TF:M00658	query_1	TF	Factor: PU.1; motif: WGAGGAAG	0.0112388	9	8	4518	20045	8/9	4518/20045	HLA-DMA/NEU1/HSPA1A/APOM/MICA/DHX16/ATP6V1G2/ENSG00000248993
TF:M02107	query_1	TF	Factor: NF-YC; motif: NRGCCAATYAGMGC	0.0112388	69	13	1037	20045	13/69	1037/20045	HLA-DQB1/HLA-DMA/RNF5/AGPAT1/HSPA1A/HSPA1L/MSH5/HLA-C/HLA-E/HLA-A/CLIC1/ENSG00000248993/MSH5-SAPCD1
TF:M07484_1	query_1	TF	Factor: DNTTIP1; motif: GTTGCATG; match class: 1	0.0112388	14	2	15	20045	2/14	15/20045	ATP6V1G2/ATP6V1G2-DDX39B
GO:0000502	query_1	GO:CC	proteasome complex	0.0115023	86	3	67	22097	3/86	67/22097	UCHL5/PSMB8/PSMB9
GO:0002520	query_1	GO:BP	immune system development	0.0116659	205	8	201	21031	8/205	201/21031	PTPRC/MAPK3/LTBR/RO60/HLA-E/LTA/LTB/HLA-B
GO:0002237	query_1	GO:BP	response to molecule of bacterial origin	0.0118791	146	9	354	21031	9/146	354/21031	MAPK3/RPS6KB1/CDC73/BCL10/C2/TAP2/NFKBIL1/LTA/TNF
GO:0030098	query_1	GO:BP	lymphocyte differentiation	0.0119474	225	13	434	21031	13/225	434/21031	PTPRC/IL12RB1/PIK3R2/VSIR/SLC39A7/IL15RA/CD27/KAT5/SART1/SOCS1/HLA-DRB1/HLA-DOA/HLA-DRA
GO:0034441	query_1	GO:BP	plasma lipoprotein particle oxidation	0.0119588	6	1	3	21031	1/6	3/21031	APOM
GO:1904294	query_1	GO:BP	positive regulation of ERAD pathway	0.0119588	2	1	9	21031	1/2	9/21031	BAG6
GO:0050672	query_1	GO:BP	negative regulation of lymphocyte proliferation	0.0123075	103	4	87	21031	4/103	87/21031	TNFRSF14/HLA-DRB1/LST1/HLA-E
GO:2001235	query_1	GO:BP	positive regulation of apoptotic signaling pathway	0.0124006	235	7	137	21031	7/235	137/21031	PTPRC/CTSC/LTBR/APAF1/BCL10/LTB/TNF
REAC:R-HSA-450408	query_1	REAC	AUF1 (hnRNP D0) binds and destabilizes mRNA	0.0125197	27	3	54	10842	3/27	54/10842	PSMB8/HSPA1A/PSMB9
TF:M01108	query_1	TF	Factor: HOXA7; motif: YCAATCT	0.0126981	24	12	2992	20045	12/24	2992/20045	PSMB8/HLA-DRA/HSPA1A/HSPA1L/APOM/PRRC2A/NFKBIL1/HLA-C/DHX16/ATP6V1G2/ENSG00000250264/ATP6V1G2-DDX39B
GO:0032945	query_1	GO:BP	negative regulation of mononuclear cell proliferation	0.0127406	103	4	88	21031	4/103	88/21031	TNFRSF14/HLA-DRB1/LST1/HLA-E
GO:0006458	query_1	GO:BP	'de novo' protein folding	0.0130183	24	2	40	21031	2/24	40/21031	HSPA1A/HSPA1L
GO:0006475	query_1	GO:BP	internal protein amino acid acetylation	0.0130183	2	1	10	21031	1/2	10/21031	BAG6
GO:0090063	query_1	GO:BP	positive regulation of microtubule nucleation	0.013072	125	2	8	21031	2/125	8/21031	HSPA1B/HSPA1A
GO:1901800	query_1	GO:BP	positive regulation of proteasomal protein catabolic process	0.013176	9	2	111	21031	2/9	111/21031	HSPA1A/BAG6
KEGG:04064	query_1	KEGG	NF-kappa B signaling pathway	0.0133778	185	8	102	8484	8/185	102/8484	TNFRSF1A/LTBR/PLAU/BCL10/CSNK2B/LTA/LTB/TNF
GO:0046980	query_1	GO:MF	tapasin binding	0.0134124	30	1	1	20212	1/30	1/20212	TAP2
GO:0034341	query_1	GO:BP	response to type II interferon	0.0136403	225	7	146	21031	7/225	146/21031	IL12RB1/RPS6KB1/CD58/CIITA/AIF1/HLA-DPA1/TNF
GO:0001961	query_1	GO:BP	positive regulation of cytokine-mediated signaling pathway	0.0137992	17	2	59	21031	2/17	59/21031	AGPAT1/HSPA1A
GO:0010507	query_1	GO:BP	negative regulation of autophagy	0.0138011	104	4	90	21031	4/104	90/21031	CLEC16A/SMCR8/RNF5/EHMT2
GO:0045132	query_1	GO:BP	meiotic chromosome segregation	0.0138011	45	3	93	21031	3/45	93/21031	EHMT2/MSH5/BAG6
GO:0045597	query_1	GO:BP	positive regulation of cell differentiation	0.0138011	225	20	864	21031	20/225	864/21031	PTPRC/IL12RB1/VSIR/MACF1/IL15RA/AHI1/CD27/KAT5/SART1/SOCS1/BCL9L/HLA-DRB1/TCF4/HLA-DRA/NOTCH4/HSPA1B/HSPA1A/CLIC1/LTA/TNF
GO:2000516	query_1	GO:BP	positive regulation of CD4-positive, alpha-beta T cell activation	0.0138011	225	4	42	21031	4/225	42/21031	IL12RB1/SOCS1/HLA-DRB1/HLA-DRA
WP:WP5092	query_1	WP	Interactions of natural killer cells in pancreatic cancer	0.0138866	92	4	27	8286	4/92	27/8286	NCR3/MICB/MICA/TNF
GO:0002833	query_1	GO:BP	positive regulation of response to biotic stimulus	0.0141262	145	9	369	21031	9/145	369/21031	FLOT1/BCL10/HLA-DRB1/HSPA1B/HSPA1A/NCR3/NFKBIL1/HLA-E/TNF
GO:0071356	query_1	GO:BP	cellular response to tumor necrosis factor	0.014328	146	7	228	21031	7/146	228/21031	TNFRSF1A/MAPK3/CD58/TNFRSF14/HSPA1B/HSPA1A/TNF
GO:0061302	query_1	GO:BP	smooth muscle cell-matrix adhesion	0.0147856	185	2	6	21031	2/185	6/21031	PLAU/DDR1
TF:M04011_1	query_1	TF	Factor: HSFY1; motif: TTCGAANNRTTCGAA; match class: 1	0.0149341	193	8	141	20045	8/193	141/20045	RO60/UCHL5/KAT5/ZNF771/TUBB/MSH5/CLIC1/MSH5-SAPCD1
TF:M05591	query_1	TF	Factor: ZNF215; motif: GAGWATGCGGM	0.0149341	4	2	69	20045	2/4	69/20045	HLA-DMA/ENSG00000248993
GO:0002161	query_1	GO:MF	aminoacyl-tRNA editing activity	0.0153551	84	2	15	20212	2/84	15/20212	VARS2/VARS1
GO:0010720	query_1	GO:BP	positive regulation of cell development	0.0153676	225	13	450	21031	13/225	450/21031	PTPRC/IL12RB1/VSIR/MACF1/IL15RA/CD27/KAT5/SART1/SOCS1/HLA-DRB1/HLA-DRA/LTA/TNF
GO:0016787	query_1	GO:MF	hydrolase activity	0.0155191	39	12	2478	20212	12/39	2478/20212	C2/DDX39B/PSMB8/TAP2/NEU1/HSPA1A/HSPA1L/DHX16/DDAH2/ATP6V1G2/PSMB9/ENSG00000250264
GO:0070628	query_1	GO:MF	proteasome binding	0.0155191	2	1	18	20212	1/2	18/20212	BAG6
TF:M00185	query_1	TF	Factor: NF-Y; motif: TRRCCAATSRN	0.015582	61	11	900	20045	11/61	900/20045	RGS1/HLA-DQB1/HLA-DRB1/HLA-DRB5/HLA-DMA/RNF5/AGPAT1/HSPA1A/HSPA1L/C6orf47/ENSG00000248993
GO:0005601	query_1	GO:CC	classical-complement-pathway C3/C5 convertase complex	0.0156706	35	1	2	22097	1/35	2/22097	C2
GO:1904813	query_1	GO:CC	ficolin-1-rich granule lumen	0.0156706	176	5	124	22097	5/176	124/22097	APAF1/HSPA1B/HSPA1A/CSNK2B/PLEKHO2
TF:M10006	query_1	TF	Factor: NF-YC; motif: NNRRCCAATCAGNR	0.015672	24	11	2578	20045	11/24	2578/20045	HLA-DRB5/HLA-DMA/HLA-DRA/AGPAT1/NEU1/HSPA1A/HSPA1L/PRRC2A/HLA-C/ENSG00000248993/MSH5-SAPCD1
REAC:R-HSA-3371568	query_1	REAC	Attenuation phase	0.0158382	24	2	14	10842	2/24	14/10842	HSPA1A/HSPA1L
GO:0002922	query_1	GO:BP	positive regulation of humoral immune response	0.0159463	205	3	22	21031	3/205	22/21031	PTPRC/LTA/TNF
GO:1904292	query_1	GO:BP	regulation of ERAD pathway	0.0160148	2	1	13	21031	1/2	13/21031	BAG6
GO:0007130	query_1	GO:BP	synaptonemal complex assembly	0.0160667	44	2	25	21031	2/44	25/21031	EHMT2/BAG6
GO:1901099	query_1	GO:BP	negative regulation of signal transduction in absence of ligand	0.0161847	125	3	36	21031	3/125	36/21031	HSPA1B/HSPA1A/TNF
GO:2000514	query_1	GO:BP	regulation of CD4-positive, alpha-beta T cell activation	0.0161847	225	5	75	21031	5/225	75/21031	IL12RB1/VSIR/SOCS1/HLA-DRB1/HLA-DRA
GO:2001240	query_1	GO:BP	negative regulation of extrinsic apoptotic signaling pathway in absence of ligand	0.0161847	125	3	36	21031	3/125	36/21031	HSPA1B/HSPA1A/TNF
GO:0060760	query_1	GO:BP	positive regulation of response to cytokine stimulus	0.0162087	17	2	66	21031	2/17	66/21031	AGPAT1/HSPA1A
GO:0070664	query_1	GO:BP	negative regulation of leukocyte proliferation	0.0162087	103	4	96	21031	4/103	96/21031	TNFRSF14/HLA-DRB1/LST1/HLA-E
CORUM:120	query_1	CORUM	Lymphotoxin beta receptor complex	0.0162863	172	3	3	3383	3/172	3/3383	LTBR/LTA/LTB
GO:0005035	query_1	GO:MF	death receptor activity	0.0162902	103	2	13	20212	2/103	13/20212	TNFRSF1A/TNFRSF14
GO:0002583	query_1	GO:BP	regulation of antigen processing and presentation of peptide antigen	0.0166107	200	2	6	21031	2/200	6/21031	TAPBPL/HLA-DOA
GO:0002704	query_1	GO:BP	negative regulation of leukocyte mediated immunity	0.0167719	69	3	66	21031	3/69	66/21031	HLA-E/HLA-A/HLA-B
GO:0003724	query_1	GO:MF	RNA helicase activity	0.016922	18	2	76	20212	2/18	76/20212	DDX39B/DHX16
GO:1990381	query_1	GO:MF	ubiquitin-specific protease binding	0.016922	2	1	21	20212	1/2	21/20212	BAG6
GO:0002367	query_1	GO:BP	cytokine production involved in immune response	0.0170025	145	5	118	21031	5/145	118/21031	BCL10/TNFRSF14/HLA-E/HLA-A/TNF
GO:0002718	query_1	GO:BP	regulation of cytokine production involved in immune response	0.0170025	145	5	118	21031	5/145	118/21031	BCL10/TNFRSF14/HLA-E/HLA-A/TNF
GO:0034362	query_1	GO:CC	low-density lipoprotein particle	0.0171693	6	1	13	22097	1/6	13/22097	APOM
GO:0008186	query_1	GO:MF	ATP-dependent activity, acting on RNA	0.0171735	18	2	78	20212	2/18	78/20212	DDX39B/DHX16
GO:0140759	query_1	GO:MF	histone H3K56 methyltransferase activity	0.0171735	44	1	1	20212	1/44	1/20212	EHMT2
TF:M09652	query_1	TF	Factor: rfx5; motif: STCNNCWGTTGCYRGGNNRA	0.017249	6	4	1008	20045	4/6	1008/20045	HLA-DMA/NEU1/APOM/ENSG00000248993
GO:1903052	query_1	GO:BP	positive regulation of proteolysis involved in protein catabolic process	0.0172584	9	2	133	21031	2/9	133/21031	HSPA1A/BAG6
GO:0101002	query_1	GO:CC	ficolin-1-rich granule	0.0174471	176	6	184	22097	6/176	184/22097	CD58/APAF1/HSPA1B/HSPA1A/CSNK2B/PLEKHO2
GO:0002488	query_1	GO:BP	antigen processing and presentation of endogenous peptide antigen via MHC class Ib via ER pathway	0.017607	30	1	1	21031	1/30	1/21031	TAP2
GO:0002489	query_1	GO:BP	antigen processing and presentation of endogenous peptide antigen via MHC class Ib via ER pathway, TAP-dependent	0.017607	30	1	1	21031	1/30	1/21031	TAP2
GO:0044183	query_1	GO:MF	protein folding chaperone	0.0178087	24	2	60	20212	2/24	60/20212	HSPA1A/HSPA1L
GO:0032434	query_1	GO:BP	regulation of proteasomal ubiquitin-dependent protein catabolic process	0.01784	9	2	136	21031	2/9	136/21031	HSPA1A/BAG6
GO:0000221	query_1	GO:CC	vacuolar proton-transporting V-type ATPase, V1 domain	0.0185276	8	1	11	22097	1/8	11/22097	ATP6V1G2
GO:0005794	query_1	GO:CC	Golgi apparatus	0.0185276	172	23	1629	22097	23/172	1629/22097	CLEC16A/TNFRSF1A/MAPK3/LTBR/SLC39A7/IL15RA/TAPBPL/MARCHF1/HLA-DRB1/SFTA2/HLA-DRB5/HLA-DRA/NOTCH4/LST1/HLA-C/HLA-E/HLA-A/SIPA1/ATF6B/VPS52/HLA-DPB1/HLA-DPA1/HLA-B
GO:0033180	query_1	GO:CC	proton-transporting V-type ATPase, V1 domain	0.0185276	8	1	11	22097	1/8	11/22097	ATP6V1G2
GO:0030247	query_1	GO:MF	polysaccharide binding	0.0185911	57	2	26	20212	2/57	26/20212	HLA-DRB1/HLA-DRA
GO:0006620	query_1	GO:BP	post-translational protein targeting to endoplasmic reticulum membrane	0.0185961	2	1	16	21031	1/2	16/21031	BAG6
GO:0070432	query_1	GO:BP	regulation of nucleotide-binding oligomerization domain containing 2 signaling pathway	0.0185961	125	2	10	21031	2/125	10/21031	HSPA1B/HSPA1A
GO:2000785	query_1	GO:BP	regulation of autophagosome assembly	0.0185961	104	3	46	21031	3/104	46/21031	SMCR8/RNF5/EHMT2
GO:0051250	query_1	GO:BP	negative regulation of lymphocyte activation	0.0186874	110	5	160	21031	5/110	160/21031	TNFRSF14/SOCS1/HLA-DRB1/LST1/HLA-E
TF:M04142	query_1	TF	Factor: TEAD1; motif: RCATTCCWNRCATTCCN	0.0186889	92	9	403	20045	9/92	403/20045	RGS1/DEXI/DDX39B/NOTCH4/EHMT2/LY6G6F/NCR3/GTF2H4/LY6G6F-LY6G6D
GO:0002698	query_1	GO:BP	negative regulation of immune effector process	0.0188001	87	4	120	21031	4/87	120/21031	HLA-E/HLA-A/TNF/HLA-B
GO:0070193	query_1	GO:BP	synaptonemal complex organization	0.0188001	44	2	28	21031	2/44	28/21031	EHMT2/BAG6
GO:1904949	query_1	GO:CC	ATPase complex	0.0188782	14	2	153	22097	2/14	153/22097	ATP6V1G2/ATP6V1G2-DDX39B
GO:0005802	query_1	GO:CC	trans-Golgi network	0.0189173	168	7	264	22097	7/168	264/22097	MARCHF1/HLA-DRB1/HLA-DRB5/HLA-DRA/VPS52/HLA-DPB1/HLA-DPA1
GO:0007249	query_1	GO:BP	canonical NF-kappaB signal transduction	0.0190621	183	9	309	21031	9/183	309/21031	TNFRSF1A/LTBR/FLOT1/BCL10/REL/HLA-DRB1/NFKBIL1/LTB/TNF
GO:1902554	query_1	GO:CC	serine/threonine protein kinase complex	0.019088	104	4	139	22097	4/104	139/22097	SMCR8/CSNK2B/GTF2H4/ENSG00000263020
GO:0106074	query_1	GO:BP	aminoacyl-tRNA metabolism involved in translational fidelity	0.0191234	84	2	15	21031	2/84	15/21031	VARS2/VARS1
GO:0051701	query_1	GO:BP	biological process involved in interaction with host	0.0197161	125	6	211	21031	6/125	211/21031	TNFRSF14/CIITA/HLA-DRB1/DDX39B/HSPA1B/HSPA1A
GO:0006689	query_1	GO:BP	ganglioside catabolic process	0.0197374	5	1	7	21031	1/5	7/21031	NEU1
GO:0009895	query_1	GO:BP	negative regulation of catabolic process	0.0200409	104	7	347	21031	7/104	347/21031	CLEC16A/UCHL5/SMCR8/RNF5/EHMT2/BAG6/TNF
GO:0060699	query_1	GO:BP	regulation of endoribonuclease activity	0.0200932	9	1	4	21031	1/9	4/21031	HSPA1A
GO:0071816	query_1	GO:BP	tail-anchored membrane protein insertion into ER membrane	0.0200932	2	1	18	21031	1/2	18/21031	BAG6
GO:0031667	query_1	GO:BP	response to nutrient levels	0.0204446	188	12	496	21031	12/188	496/21031	CLEC16A/MAPK3/RPS6KB1/APAF1/IL15RA/BCL10/C2/KAT5/RXRB/EHMT2/LTA/TNF
GO:0032300	query_1	GO:CC	mismatch repair complex	0.0207048	13	1	8	22097	1/13	8/22097	MSH5-SAPCD1
GO:0032398	query_1	GO:CC	MHC class Ib protein complex	0.0207048	52	1	2	22097	1/52	2/22097	HLA-E
GO:0046641	query_1	GO:BP	positive regulation of alpha-beta T cell proliferation	0.0208982	205	3	25	21031	3/205	25/21031	PTPRC/HLA-E/HLA-A
WP:WP4884	query_1	WP	Pathogenesis of SARS CoV 2 mediated by nsp9 nsp10 complex	0.0211799	57	3	21	8286	3/57	21/8286	HLA-DRB1/HLA-DRB5/HLA-DRA
GO:1902902	query_1	GO:BP	negative regulation of autophagosome assembly	0.0211886	104	2	13	21031	2/104	13/21031	SMCR8/EHMT2
GO:0001774	query_1	GO:BP	microglial cell activation	0.02154	235	4	47	21031	4/235	47/21031	PTPRC/CTSC/AIF1/TNF
KEGG:05167	query_1	KEGG	Kaposi sarcoma-associated herpesvirus infection	0.0216369	83	7	194	8484	7/83	194/8484	TNFRSF1A/MICB/MICA/HLA-C/HLA-E/HLA-A/HLA-B
TF:M02013_1	query_1	TF	Factor: HNF-1alpha; motif: RGTTAATNWTT; match class: 1	0.022047	65	5	148	20045	5/65	148/20045	RGS1/HLA-DRB1/MSH5/CLIC1/MSH5-SAPCD1
GO:0018394	query_1	GO:BP	peptidyl-lysine acetylation	0.0230403	2	1	21	21031	1/2	21/21031	BAG6
REAC:R-HSA-2172127	query_1	REAC	DAP12 interactions	0.0230665	53	3	35	10842	3/53	35/10842	HLA-C/HLA-E/HLA-B
REAC:R-HSA-1280215	query_1	REAC	Cytokine Signaling in Immune system	0.023117	178	24	719	10842	24/178	719/10842	TNFRSF1A/MAPK3/PIK3R2/LTBR/IL15RA/CD27/TNFRSF14/IKBIP/CIITA/SOCS1/HLA-DRB1/HLA-DRB5/PSMB8/HLA-DRA/HLA-C/HLA-E/HLA-A/HLA-DPB1/LTA/LTB/HLA-DPA1/TNF/HLA-B/PSMB9
GO:0032813	query_1	GO:MF	tumor necrosis factor receptor superfamily binding	0.0232066	120	3	49	20212	3/120	49/20212	LTA/LTB/TNF
GO:0032991	query_1	GO:CC	protein-containing complex	0.023303	24	16	8588	22097	16/24	8588/22097	HLA-DRB5/DDX39B/HLA-DMA/PSMB8/HLA-DRA/HSPA1A/HSPA1L/APOM/BAG6/HLA-C/DHX16/ATP6V1G2/ENSG00000248993/ENSG00000250264/ATP6V1G2-DDX39B/MSH5-SAPCD1
GO:1905369	query_1	GO:CC	endopeptidase complex	0.023303	86	3	91	22097	3/86	91/22097	UCHL5/PSMB8/PSMB9
GO:0016504	query_1	GO:MF	peptidase activator activity	0.0234603	236	4	52	20212	4/236	52/20212	VSIR/CTSC/APAF1/WDR20
GO:0016605	query_1	GO:CC	PML body	0.0238926	147	4	107	22097	4/147	107/22097	SP140/TOP3A/CIITA/CSNK2B
GO:0034361	query_1	GO:CC	very-low-density lipoprotein particle	0.0238926	6	1	21	22097	1/6	21/22097	APOM
GO:0034385	query_1	GO:CC	triglyceride-rich plasma lipoprotein particle	0.0238926	6	1	21	22097	1/6	21/22097	APOM
TF:M08895	query_1	TF	Factor: PITX; motif: TAATCCCN	0.0244333	13	5	855	20045	5/13	855/20045	HLA-DMA/BAG6/HLA-C/ENSG00000248993/MSH5-SAPCD1
GO:0006298	query_1	GO:BP	mismatch repair	0.0245142	45	2	32	21031	2/45	32/21031	MSH5/MSH5-SAPCD1
GO:1902115	query_1	GO:BP	regulation of organelle assembly	0.0245142	125	6	222	21031	6/125	222/21031	SMCR8/RNF5/EHMT2/HSPA1B/HSPA1A/TNF
GO:0046638	query_1	GO:BP	positive regulation of alpha-beta T cell differentiation	0.0245674	225	4	51	21031	4/225	51/21031	IL12RB1/SOCS1/HLA-DRB1/HLA-DRA
GO:1901550	query_1	GO:BP	regulation of endothelial cell development	0.0250769	87	2	17	21031	2/87	17/21031	TNFRSF1A/TNF
GO:1903140	query_1	GO:BP	regulation of establishment of endothelial barrier	0.0250769	87	2	17	21031	2/87	17/21031	TNFRSF1A/TNF
GO:0008285	query_1	GO:BP	negative regulation of cell population proliferation	0.0250782	156	13	701	21031	13/156	701/21031	CHERP/CDC73/TNFRSF14/HLA-DRB1/HSPA1B/HSPA1A/CSNK2B/AIF1/LST1/DDR1/HLA-E/LTA/TNF
GO:0090084	query_1	GO:BP	negative regulation of inclusion body assembly	0.0250782	125	2	12	21031	2/125	12/21031	HSPA1B/HSPA1A
GO:0060562	query_1	GO:BP	epithelial tube morphogenesis	0.0251426	176	9	338	21031	9/176	338/21031	APAF1/AHI1/BCL10/TBX6/NOTCH4/FKBPL/CSNK2B/DDR1/TNF
GO:0002712	query_1	GO:BP	regulation of B cell mediated immunity	0.0252538	87	3	63	21031	3/87	63/21031	HLA-E/LTA/TNF
GO:0002889	query_1	GO:BP	regulation of immunoglobulin mediated immune response	0.0252538	87	3	63	21031	3/87	63/21031	HLA-E/LTA/TNF
GO:2001186	query_1	GO:BP	negative regulation of CD8-positive, alpha-beta T cell activation	0.0252538	223	2	7	21031	2/223	7/21031	VSIR/SOCS1
TF:M04788	query_1	TF	Factor: IRF-1; motif: STTTCACTTTCNNT	0.0253394	30	6	552	20045	6/30	552/20045	HLA-DRB5/PSMB8/TAP2/HLA-C/PSMB9/ENSG00000250264
MIRNA:hcmv-miR-UL112-3p	query_1	MIRNA	hcmv-miR-UL112-3p	0.0255592	62	2	2	14819	2/62	2/14819	MICB/MICA
GO:0003158	query_1	GO:BP	endothelium development	0.0257713	87	4	134	21031	4/87	134/21031	TNFRSF1A/NOTCH4/CSNK2B/TNF
GO:2000058	query_1	GO:BP	regulation of ubiquitin-dependent protein catabolic process	0.0257713	9	2	173	21031	2/9	173/21031	HSPA1A/BAG6
GO:0002269	query_1	GO:BP	leukocyte activation involved in inflammatory response	0.025772	235	4	50	21031	4/235	50/21031	PTPRC/CTSC/AIF1/TNF
GO:0002720	query_1	GO:BP	positive regulation of cytokine production involved in immune response	0.0262538	145	4	81	21031	4/145	81/21031	BCL10/TNFRSF14/HLA-E/HLA-A
GO:0046718	query_1	GO:BP	symbiont entry into host cell	0.026463	125	5	156	21031	5/125	156/21031	TNFRSF14/CIITA/HLA-DRB1/HSPA1B/HSPA1A
GO:0002687	query_1	GO:BP	positive regulation of leukocyte migration	0.0265751	186	6	153	21031	6/186	153/21031	CORO1A/MAPK3/TNFRSF14/AIF1/GPSM3/TNF
GO:0032496	query_1	GO:BP	response to lipopolysaccharide	0.0265974	146	8	336	21031	8/146	336/21031	MAPK3/RPS6KB1/CDC73/BCL10/C2/NFKBIL1/LTA/TNF
GO:0030141	query_1	GO:CC	secretory granule	0.0266403	10	3	896	22097	3/10	896/22097	NEU1/HSPA1A/HLA-C
GO:0033178	query_1	GO:CC	proton-transporting two-sector ATPase complex, catalytic domain	0.0266403	8	1	18	22097	1/8	18/22097	ATP6V1G2
REAC:R-HSA-168330	query_1	REAC	Viral RNP Complexes in the Host Cell Nucleus	0.0268005	9	1	1	10842	1/9	1/10842	HSPA1A
GO:0001815	query_1	GO:BP	positive regulation of antibody-dependent cellular cytotoxicity	0.0268017	52	1	1	21031	1/52	1/21031	HLA-E
TF:M08259	query_1	TF	Factor: ER71:FOXO6; motif: RCCGGATGTTKNN	0.0268345	127	8	243	20045	8/127	243/20045	RO60/UCHL5/FLOT1/TNFRSF14/HSPA1B/NFKBIL1/ATP6V1G2/ATP6V1G2-DDX39B
TF:M09957_1	query_1	TF	Factor: IRF-2; motif: NAAANNGAAAGTGAAASTRN; match class: 1	0.0268345	103	3	21	20045	3/103	21/20045	TNFRSF14/TAP1/PSMB9
TF:M11651_1	query_1	TF	Factor: HSFY1; motif: NTTCGAANSRTTCGAAN; match class: 1	0.0268345	65	3	33	20045	3/65	33/20045	MSH5/CLIC1/MSH5-SAPCD1
TF:M12119	query_1	TF	Factor: FPM315; motif: NGTGCTCCCN	0.0268345	35	9	1203	20045	9/35	1203/20045	C2/TAP2/PRRC2A/NFKBIL1/MICA/ATP6V1G2/PSMB9/ENSG00000250264/ATP6V1G2-DDX39B
GO:0045824	query_1	GO:BP	negative regulation of innate immune response	0.0268725	69	3	82	21031	3/69	82/21031	HLA-E/HLA-A/HLA-B
GO:0012505	query_1	GO:CC	endomembrane system	0.0271255	79	27	4777	22097	27/79	4777/22097	CLEC16A/CD58/PRXL2B/TAP1/HLA-DQB1/HLA-DRB1/SFTA2/HLA-DRB5/HLA-DMA/TAP2/HLA-DRA/NOTCH4/RNF5/AGPAT1/NEU1/HSPA1A/LY6G6F/CSNK2B/LST1/HLA-C/HLA-E/HLA-A/ATF6B/CLIC1/ATP6V1G2/HLA-B/ENSG00000250264
GO:0071005	query_1	GO:CC	U2-type precatalytic spliceosome	0.0271255	3	1	50	22097	1/3	50/22097	DHX16
GO:1902911	query_1	GO:CC	protein kinase complex	0.0271255	104	4	159	22097	4/104	159/22097	SMCR8/CSNK2B/GTF2H4/ENSG00000263020
GO:0140299	query_1	GO:MF	small molecule sensor activity	0.0272234	45	2	41	20212	2/45	41/20212	MSH5/MSH5-SAPCD1
GO:0140776	query_1	GO:MF	protein-containing complex destabilizing activity	0.0272234	125	2	15	20212	2/125	15/20212	HSPA1B/HSPA1A
GO:0016403	query_1	GO:MF	dimethylargininase activity	0.0273738	39	1	2	20212	1/39	2/20212	DDAH2
GO:0019221	query_1	GO:BP	cytokine-mediated signaling pathway	0.0276779	146	10	499	21031	10/146	499/21031	TNFRSF1A/MAPK3/IL15RA/TNFRSF14/SOCS1/AGPAT1/HSPA1B/HSPA1A/CSNK2B/TNF
GO:0034116	query_1	GO:BP	positive regulation of heterotypic cell-cell adhesion	0.0276779	115	2	14	21031	2/115	14/21031	FLOT1/TNF
GO:2001239	query_1	GO:BP	regulation of extrinsic apoptotic signaling pathway in absence of ligand	0.0276779	125	3	46	21031	3/125	46/21031	HSPA1B/HSPA1A/TNF
GO:0071011	query_1	GO:CC	precatalytic spliceosome	0.0277715	3	1	52	22097	1/3	52/22097	DHX16
GO:1903265	query_1	GO:BP	positive regulation of tumor necrosis factor-mediated signaling pathway	0.0279395	125	2	13	21031	2/125	13/21031	HSPA1B/HSPA1A
GO:0043370	query_1	GO:BP	regulation of CD4-positive, alpha-beta T cell differentiation	0.0282269	225	4	54	21031	4/225	54/21031	IL12RB1/SOCS1/HLA-DRB1/HLA-DRA
GO:1990907	query_1	GO:CC	beta-catenin-TCF complex	0.0284576	222	2	13	22097	2/222	13/22097	BCL9L/TCF4
GO:0005814	query_1	GO:CC	centriole	0.0287346	169	5	158	22097	5/169	158/22097	TUBD1/AHI1/IQCB1/HSPA1B/HSPA1A
GO:0072562	query_1	GO:CC	blood microparticle	0.0287346	125	4	136	22097	4/125	136/22097	HSPA1B/HSPA1A/HSPA1L/CLIC1
GO:0034364	query_1	GO:CC	high-density lipoprotein particle	0.0287888	6	1	28	22097	1/6	28/22097	APOM
REAC:R-HSA-5626978	query_1	REAC	TNFR1-mediated ceramide production	0.0288164	87	2	6	10842	2/87	6/10842	TNFRSF1A/TNF
GO:0002507	query_1	GO:BP	tolerance induction	0.0290797	53	2	31	21031	2/53	31/21031	HLA-E/HLA-B
GO:0007127	query_1	GO:BP	meiosis I	0.0290797	45	3	131	21031	3/45	131/21031	EHMT2/MSH5/BAG6
GO:0034976	query_1	GO:BP	response to endoplasmic reticulum stress	0.0290797	178	7	220	21031	7/178	220/21031	PIK3R2/APAF1/FLOT1/RNF5/HSPA1A/BAG6/ATF6B
GO:0045089	query_1	GO:BP	positive regulation of innate immune response	0.0290797	145	8	345	21031	8/145	345/21031	FLOT1/BCL10/HSPA1B/HSPA1A/NCR3/NFKBIL1/HLA-E/TNF
GO:0022804	query_1	GO:MF	active transmembrane transporter activity	0.0291426	15	3	453	20212	3/15	453/20212	ATP6V1G2/ENSG00000250264/ATP6V1G2-DDX39B
GO:0002418	query_1	GO:BP	immune response to tumor cell	0.0292599	69	2	24	21031	2/69	24/21031	HLA-DRB1/HLA-A
GO:0043122	query_1	GO:BP	regulation of canonical NF-kappaB signal transduction	0.0294679	183	8	274	21031	8/183	274/21031	TNFRSF1A/LTBR/FLOT1/BCL10/REL/HLA-DRB1/LTB/TNF
GO:0044088	query_1	GO:BP	regulation of vacuole organization	0.0294679	104	3	57	21031	3/104	57/21031	SMCR8/RNF5/EHMT2
GO:0002481	query_1	GO:BP	antigen processing and presentation of exogenous protein antigen via MHC class Ib, TAP-dependent	0.029506	30	1	2	21031	1/30	2/21031	TAP2
GO:0032475	query_1	GO:BP	otolith formation	0.029506	60	1	1	21031	1/60	1/21031	SLC44A4
GO:0061136	query_1	GO:BP	regulation of proteasomal protein catabolic process	0.029506	9	2	192	21031	2/9	192/21031	HSPA1A/BAG6
GO:0015078	query_1	GO:MF	proton transmembrane transporter activity	0.0299345	14	2	144	20212	2/14	144/20212	ATP6V1G2/ATP6V1G2-DDX39B
GO:0044409	query_1	GO:BP	symbiont entry into host	0.030039	125	5	163	21031	5/125	163/21031	TNFRSF14/CIITA/HLA-DRB1/HSPA1B/HSPA1A
GO:1905898	query_1	GO:BP	positive regulation of response to endoplasmic reticulum stress	0.0301913	2	1	31	21031	1/2	31/21031	BAG6
GO:0002695	query_1	GO:BP	negative regulation of leukocyte activation	0.0302074	110	5	186	21031	5/110	186/21031	TNFRSF14/SOCS1/HLA-DRB1/LST1/HLA-E
GO:0032075	query_1	GO:BP	positive regulation of nuclease activity	0.0302074	9	1	7	21031	1/9	7/21031	HSPA1A
GO:0034113	query_1	GO:BP	heterotypic cell-cell adhesion	0.0302074	205	4	61	21031	4/205	61/21031	PTPRC/CD58/FLOT1/TNF
GO:0048534	query_1	GO:BP	hematopoietic or lymphoid organ development	0.0302074	205	5	100	21031	5/205	100/21031	PTPRC/MAPK3/LTBR/LTA/LTB
GO:0060700	query_1	GO:BP	regulation of ribonuclease activity	0.0302074	9	1	7	21031	1/9	7/21031	HSPA1A
GO:0002544	query_1	GO:BP	chronic inflammatory response	0.030731	87	2	20	21031	2/87	20/21031	LTA/TNF
GO:0019058	query_1	GO:BP	viral life cycle	0.030731	125	7	320	21031	7/125	320/21031	TNFRSF14/CIITA/HLA-DRB1/HSPA1B/HSPA1A/CSNK2B/TNF
GO:0002578	query_1	GO:BP	negative regulation of antigen processing and presentation	0.0308377	200	2	9	21031	2/200	9/21031	TAPBPL/HLA-DOA
GO:0046479	query_1	GO:BP	glycosphingolipid catabolic process	0.0308377	5	1	13	21031	1/5	13/21031	NEU1
GO:1903900	query_1	GO:BP	regulation of viral life cycle	0.0308377	87	4	145	21031	4/87	145/21031	CIITA/HLA-DRB1/CSNK2B/TNF
GO:0034384	query_1	GO:BP	high-density lipoprotein particle clearance	0.0308518	6	1	11	21031	1/6	11/21031	APOM
GO:0045048	query_1	GO:BP	protein insertion into ER membrane	0.0308518	2	1	33	21031	1/2	33/21031	BAG6
GO:0061077	query_1	GO:BP	chaperone-mediated protein folding	0.0308518	24	2	73	21031	2/24	73/21031	HSPA1A/HSPA1L
GO:1901096	query_1	GO:BP	regulation of autophagosome maturation	0.0308518	104	2	17	21031	2/104	17/21031	CLEC16A/SMCR8
GO:0006450	query_1	GO:BP	regulation of translational fidelity	0.0308894	84	2	21	21031	2/84	21/21031	VARS2/VARS1
GO:0022408	query_1	GO:BP	negative regulation of cell-cell adhesion	0.031045	110	5	189	21031	5/110	189/21031	TNFRSF14/SOCS1/HLA-DRB1/NOTCH4/HLA-E
GO:0071260	query_1	GO:BP	cellular response to mechanical stimulus	0.031045	172	4	74	21031	4/172	74/21031	TNFRSF1A/MAPK3/LTBR/BCL10
GO:0045639	query_1	GO:BP	positive regulation of myeloid cell differentiation	0.0313594	125	4	102	21031	4/125	102/21031	HLA-DRB1/HSPA1B/HSPA1A/TNF
GO:0045732	query_1	GO:BP	positive regulation of protein catabolic process	0.0318342	9	2	206	21031	2/9	206/21031	HSPA1A/BAG6
GO:2001237	query_1	GO:BP	negative regulation of extrinsic apoptotic signaling pathway	0.0319465	131	4	98	21031	4/131	98/21031	RPS6KB1/HSPA1B/HSPA1A/TNF
GO:0061900	query_1	GO:BP	glial cell activation	0.0319642	235	4	55	21031	4/235	55/21031	PTPRC/CTSC/AIF1/TNF
GO:0045862	query_1	GO:BP	positive regulation of proteolysis	0.0319948	235	10	320	21031	10/235	320/21031	RNF19A/VSIR/CTSC/APAF1/BCL10/L3MBTL3/HSPA1B/HSPA1A/BAG6/TNF
GO:0061982	query_1	GO:BP	meiosis I cell cycle process	0.0319948	45	3	140	21031	3/45	140/21031	EHMT2/MSH5/BAG6
GO:0060252	query_1	GO:BP	positive regulation of glial cell proliferation	0.0322481	87	2	21	21031	2/87	21/21031	LTA/TNF
TF:M08314	query_1	TF	Factor: GCMa:ETV7; motif: ATRNGGGCGGAAGYNYTTCCNNN	0.0322621	20	3	117	20045	3/20	117/20045	NFKBIL1/ATP6V1G2/ATP6V1G2-DDX39B
TF:M04302_1	query_1	TF	Factor: Dlx-4; motif: NYAATTAN; match class: 1	0.0323874	30	2	15	20045	2/30	15/20045	TAP2/ENSG00000250264
TF:M04304_1	query_1	TF	Factor: Dlx-6; motif: NYAATTAN; match class: 1	0.0323874	30	2	15	20045	2/30	15/20045	TAP2/ENSG00000250264
TF:M10567_1	query_1	TF	Factor: Msx-1; motif: NCAATTAN; match class: 1	0.0323874	30	2	15	20045	2/30	15/20045	TAP2/ENSG00000250264
TF:M11360	query_1	TF	Factor: c-MAF; motif: NTGCTGACNNNGCR	0.0323874	81	6	213	20045	6/81	213/20045	C2/LY6G6F/PPP1R10/GPSM3/ENSG00000244255/LY6G6F-LY6G6D
GO:0032435	query_1	GO:BP	negative regulation of proteasomal ubiquitin-dependent protein catabolic process	0.0324964	2	1	36	21031	1/2	36/21031	BAG6
GO:0034380	query_1	GO:BP	high-density lipoprotein particle assembly	0.0324964	6	1	12	21031	1/6	12/21031	APOM
GO:0002199	query_1	GO:CC	zona pellucida receptor complex	0.0325832	24	1	8	22097	1/24	8/22097	HSPA1L
GO:0000346	query_1	GO:CC	transcription export complex	0.0329947	18	1	11	22097	1/18	11/22097	DDX39B
GO:0000421	query_1	GO:CC	autophagosome membrane	0.0329947	57	2	55	22097	2/57	55/22097	HLA-DRB1/HLA-DRA
TF:M00132_1	query_1	TF	Factor: HNF-1alpha; motif: GGTTAATNWTTAMCN; match class: 1	0.0330226	65	3	37	20045	3/65	37/20045	MSH5/CLIC1/MSH5-SAPCD1
GO:0010498	query_1	GO:BP	proteasomal protein catabolic process	0.0330378	27	4	496	21031	4/27	496/21031	PSMB8/HSPA1A/BAG6/PSMB9
GO:0070424	query_1	GO:BP	regulation of nucleotide-binding domain, leucine rich repeat containing receptor signaling pathway	0.0330457	125	2	15	21031	2/125	15/21031	HSPA1B/HSPA1A
GO:0009313	query_1	GO:BP	oligosaccharide catabolic process	0.0334576	5	1	15	21031	1/5	15/21031	NEU1
GO:0019377	query_1	GO:BP	glycolipid catabolic process	0.0334576	5	1	15	21031	1/5	15/21031	NEU1
GO:0050821	query_1	GO:BP	protein stabilization	0.0334638	9	2	215	21031	2/9	215/21031	HSPA1A/BAG6
GO:0032633	query_1	GO:BP	interleukin-4 production	0.0336383	57	2	33	21031	2/57	33/21031	HLA-DRB1/HLA-E
GO:0032673	query_1	GO:BP	regulation of interleukin-4 production	0.0336383	57	2	33	21031	2/57	33/21031	HLA-DRB1/HLA-E
GO:0030544	query_1	GO:MF	Hsp70 protein binding	0.0336432	2	1	50	20212	1/2	50/20212	BAG6
GO:0038187	query_1	GO:MF	pattern recognition receptor activity	0.0338381	3	1	34	20212	1/3	34/20212	DHX16
TF:M12263_1	query_1	TF	Factor: ZNF293; motif: NRCAGGTGCR; match class: 1	0.0338901	5	1	1	20045	1/5	1/20045	NEU1
TF:M12264_1	query_1	TF	Factor: ZNF293; motif: NRCAGGTGYA; match class: 1	0.0338901	5	1	1	20045	1/5	1/20045	NEU1
GO:0098791	query_1	GO:CC	Golgi apparatus subcompartment	0.0340422	168	8	384	22097	8/168	384/22097	MARCHF1/HLA-DRB1/HLA-DRB5/HLA-DRA/HLA-A/VPS52/HLA-DPB1/HLA-DPA1
GO:0014909	query_1	GO:BP	smooth muscle cell migration	0.0347783	185	4	72	21031	4/185	72/21031	RPS6KB1/PLAU/AIF1/DDR1
GO:0043008	query_1	GO:MF	ATP-dependent protein binding	0.0353343	18	1	6	20212	1/18	6/20212	DDX39B
REAC:R-HSA-3371571	query_1	REAC	HSF1-dependent transactivation	0.0355439	24	2	24	10842	2/24	24/10842	HSPA1A/HSPA1L
REAC:R-HSA-450531	query_1	REAC	Regulation of mRNA stability by proteins that bind AU-rich elements	0.0355439	27	3	86	10842	3/27	86/10842	PSMB8/HSPA1A/PSMB9
GO:0005524	query_1	GO:MF	ATP binding	0.0356506	30	7	1500	20212	7/30	1500/20212	DDX39B/TAP2/HSPA1A/HSPA1L/DHX16/ENSG00000250264/MSH5-SAPCD1
GO:0031625	query_1	GO:MF	ubiquitin protein ligase binding	0.0356506	24	3	308	20212	3/24	308/20212	HSPA1A/HSPA1L/BAG6
GO:0047017	query_1	GO:MF	prostaglandin-F synthase activity	0.0356506	56	1	2	20212	1/56	2/20212	PRXL2B
GO:0031593	query_1	GO:MF	polyubiquitin modification-dependent protein binding	0.0356811	2	1	58	20212	1/2	58/20212	BAG6
GO:0140375	query_1	GO:MF	immune receptor activity	0.0356811	225	6	145	20212	6/225	145/20212	IL12RB1/IL15RA/HLA-DRB1/HLA-DOA/HLA-DRA/HLA-DPA1
GO:1904290	query_1	GO:BP	negative regulation of mitotic DNA damage checkpoint	0.0356867	81	1	1	21031	1/81	1/21031	PPP1R10
TF:M05565	query_1	TF	Factor: ZNF772; motif: KGGTATGCCAKA	0.0358412	152	3	17	20045	3/152	17/20045	LY6G6F/DDR1/LY6G6F-LY6G6D
GO:1903432	query_1	GO:BP	regulation of TORC1 signaling	0.0358739	146	4	92	21031	4/146	92/21031	CLEC16A/MAPK3/RPS6KB1/SMCR8
GO:0031328	query_1	GO:BP	positive regulation of cellular biosynthetic process	0.0359278	205	40	2685	21031	40/205	2685/21031	TNFRSF1A/PTPRC/MAPK3/PIK3R2/RPS6KB1/UCHL5/CD58/RLF/METTL16/CDC73/AHI1/FLOT1/BCL10/HNRNPLL/EAF2/TBX6/TNFRSF14/REL/KAT5/CIITA/BCL9L/HLA-DRB1/DDX39B/RXRB/NOTCH4/PBX2/AGPAT1/HSPA1B/HSPA1A/AIF1/HLA-E/HLA-A/GPSM3/ATF6B/DDAH2/HLA-DPB1/LTA/LTB/HLA-DPA1/TNF
GO:2000406	query_1	GO:BP	positive regulation of T cell migration	0.036039	186	3	36	21031	3/186	36/21031	CORO1A/TNFRSF14/AIF1
GO:2001233	query_1	GO:BP	regulation of apoptotic signaling pathway	0.0362152	235	11	382	21031	11/235	382/21031	PTPRC/RPS6KB1/CTSC/LTBR/APAF1/IER3/BCL10/HSPA1B/HSPA1A/LTB/TNF
GO:0090422	query_1	GO:MF	thiamine pyrophosphate transmembrane transporter activity	0.0363755	60	1	2	20212	1/60	2/20212	SLC44A4
GO:0010557	query_1	GO:BP	positive regulation of macromolecule biosynthetic process	0.0364641	205	39	2603	21031	39/205	2603/21031	TNFRSF1A/PTPRC/MAPK3/PIK3R2/RPS6KB1/UCHL5/CD58/RLF/METTL16/CDC73/AHI1/FLOT1/BCL10/HNRNPLL/EAF2/TBX6/TNFRSF14/REL/KAT5/CIITA/BCL9L/HLA-DRB1/DDX39B/RXRB/NOTCH4/PBX2/AGPAT1/HSPA1B/HSPA1A/AIF1/HLA-E/HLA-A/GPSM3/ATF6B/HLA-DPB1/LTA/LTB/HLA-DPA1/TNF
GO:0030162	query_1	GO:BP	regulation of proteolysis	0.0364978	235	14	555	21031	14/235	555/21031	RNF19A/VSIR/CTSC/UCHL5/APAF1/PLAU/BCL10/L3MBTL3/PSMB8/HSPA1B/HSPA1A/BAG6/TNF/PSMB9
GO:1901029	query_1	GO:BP	negative regulation of mitochondrial outer membrane permeabilization involved in apoptotic signaling pathway	0.0364978	134	2	15	21031	2/134	15/21031	IER3/HSPA1A
GO:0034358	query_1	GO:CC	plasma lipoprotein particle	0.0366713	6	1	38	22097	1/6	38/22097	APOM
GO:1905368	query_1	GO:CC	peptidase complex	0.0366713	27	2	125	22097	2/27	125/22097	PSMB8/PSMB9
GO:1990777	query_1	GO:CC	lipoprotein particle	0.0366713	6	1	38	22097	1/6	38/22097	APOM
GO:0001569	query_1	GO:BP	branching involved in blood vessel morphogenesis	0.0367204	59	2	34	21031	2/59	34/21031	NOTCH4/FKBPL
GO:0010033	query_1	GO:BP	response to organic substance	0.0367204	146	30	2637	21031	30/146	2637/21031	TNFRSF1A/MAPK3/RPS6KB1/RO60/CD58/CDC73/IL15RA/FLOT1/CD27/BCL10/TNFRSF14/C2/CIITA/SOCS1/HLA-DRB1/RXRB/TAP2/RNF5/AGPAT1/EHMT2/HSPA1B/HSPA1A/HSPA1L/CSNK2B/BAG6/NFKBIL1/MICB/ATF6B/LTA/TNF
GO:0045994	query_1	GO:BP	positive regulation of translational initiation by iron	0.0367204	87	1	1	21031	1/87	1/21031	TNF
GO:0061048	query_1	GO:BP	negative regulation of branching involved in lung morphogenesis	0.0367204	87	1	1	21031	1/87	1/21031	TNF
GO:0072639	query_1	GO:BP	interleukin-33 production	0.0367204	87	1	1	21031	1/87	1/21031	TNF
GO:0120190	query_1	GO:BP	negative regulation of bile acid secretion	0.0367204	87	1	1	21031	1/87	1/21031	TNF
GO:0140460	query_1	GO:BP	response to Gram-negative bacterium	0.0367204	87	1	1	21031	1/87	1/21031	TNF
GO:0150127	query_1	GO:BP	regulation of interleukin-33 production	0.0367204	87	1	1	21031	1/87	1/21031	TNF
GO:0150129	query_1	GO:BP	positive regulation of interleukin-33 production	0.0367204	87	1	1	21031	1/87	1/21031	TNF
GO:2000001	query_1	GO:BP	regulation of DNA damage checkpoint	0.0367398	81	2	25	21031	2/81	25/21031	DDX39B/PPP1R10
GO:1903050	query_1	GO:BP	regulation of proteolysis involved in protein catabolic process	0.0369094	9	2	233	21031	2/9	233/21031	HSPA1A/BAG6
GO:0071677	query_1	GO:BP	positive regulation of mononuclear cell migration	0.037076	186	4	74	21031	4/186	74/21031	CORO1A/TNFRSF14/AIF1/TNF
GO:0050868	query_1	GO:BP	negative regulation of T cell activation	0.0371358	110	4	125	21031	4/110	125/21031	TNFRSF14/SOCS1/HLA-DRB1/HLA-E
GO:0009967	query_1	GO:BP	positive regulation of signal transduction	0.0371425	152	21	1561	21031	21/152	1561/21031	CLEC16A/TNFRSF1A/CHERP/MAPK3/TUBD1/RPS6KB1/UCHL5/CDC73/FLOT1/CD27/BCL10/SMCR8/HLA-DRB1/RXRB/AGPAT1/HSPA1B/HSPA1A/CSNK2B/DDR1/LTB/TNF
GO:0031642	query_1	GO:BP	negative regulation of myelination	0.0371425	235	2	9	21031	2/235	9/21031	CTSC/TNF
GO:0046968	query_1	GO:BP	peptide antigen transport	0.0372357	30	1	3	21031	1/30	3/21031	TAP2
GO:0071360	query_1	GO:BP	cellular response to exogenous dsRNA	0.0372357	115	2	18	21031	2/115	18/21031	FLOT1/CIITA
TF:M11361	query_1	TF	Factor: c-MAF; motif: NTGCTGASTCAGCAN	0.0373074	33	5	360	20045	5/33	360/20045	LY6G6F/NFKBIL1/ATP6V1G2/LY6G6F-LY6G6D/ATP6V1G2-DDX39B
REAC:R-HSA-4341670	query_1	REAC	Defective NEU1 causes sialidosis	0.0375069	5	1	3	10842	1/5	3/10842	NEU1
GO:0051205	query_1	GO:BP	protein insertion into membrane	0.0378941	2	1	46	21031	1/2	46/21031	BAG6
GO:0005769	query_1	GO:CC	early endosome	0.0379568	186	9	429	22097	9/186	429/22097	CORO1A/MAPK3/FLOT1/MARCHF1/HLA-DRA/HLA-C/HLA-E/HLA-A/HLA-B
GO:0030225	query_1	GO:BP	macrophage differentiation	0.0380761	110	3	63	21031	3/110	63/21031	SOCS1/HLA-DRB1/L3MBTL3
GO:2000026	query_1	GO:BP	regulation of multicellular organismal development	0.0382497	235	27	1411	21031	27/235	1411/21031	TNFRSF1A/PTPRC/IL12RB1/VSIR/CTSC/UCHL5/MACF1/CDC73/IL15RA/AHI1/CD27/KAT5/SART1/SOCS1/HLA-DRB1/RXRB/HLA-DOA/HLA-DRA/NOTCH4/FKBPL/HSPA1B/HSPA1A/BAG6/LTA/TNF/HLA-B/H4C12
GO:0009891	query_1	GO:BP	positive regulation of biosynthetic process	0.0383145	205	40	2706	21031	40/205	2706/21031	TNFRSF1A/PTPRC/MAPK3/PIK3R2/RPS6KB1/UCHL5/CD58/RLF/METTL16/CDC73/AHI1/FLOT1/BCL10/HNRNPLL/EAF2/TBX6/TNFRSF14/REL/KAT5/CIITA/BCL9L/HLA-DRB1/DDX39B/RXRB/NOTCH4/PBX2/AGPAT1/HSPA1B/HSPA1A/AIF1/HLA-E/HLA-A/GPSM3/ATF6B/DDAH2/HLA-DPB1/LTA/LTB/HLA-DPA1/TNF
GO:0016241	query_1	GO:BP	regulation of macroautophagy	0.0383145	44	3	159	21031	3/44	159/21031	CLEC16A/EHMT2/ATP6V1G2
GO:0042771	query_1	GO:BP	intrinsic apoptotic signaling pathway in response to DNA damage by p53 class mediator	0.0383145	2	1	47	21031	1/2	47/21031	BAG6
GO:0090083	query_1	GO:BP	regulation of inclusion body assembly	0.0383954	125	2	17	21031	2/125	17/21031	HSPA1B/HSPA1A
GO:0033116	query_1	GO:CC	endoplasmic reticulum-Golgi intermediate compartment membrane	0.0384393	235	4	81	22097	4/235	81/22097	VMP1/CTSC/TAP1/TAP2
GO:0032994	query_1	GO:CC	protein-lipid complex	0.0385558	6	1	41	22097	1/6	41/22097	APOM
GO:0034375	query_1	GO:BP	high-density lipoprotein particle remodeling	0.0388168	6	1	16	21031	1/6	16/21031	APOM
GO:0050727	query_1	GO:BP	regulation of inflammatory response	0.0394237	87	6	375	21031	6/87	375/21031	TNFRSF1A/HLA-DRB1/HLA-E/GPSM3/LTA/TNF
GO:1901799	query_1	GO:BP	negative regulation of proteasomal protein catabolic process	0.0394522	2	1	49	21031	1/2	49/21031	BAG6
GO:0009896	query_1	GO:BP	positive regulation of catabolic process	0.0395773	223	13	533	21031	13/223	533/21031	RNF19A/MAPK3/VSIR/METTL16/IER3/KAT5/SMCR8/OAZ2/L3MBTL3/HSPA1B/HSPA1A/BAG6/TNF
GO:0098813	query_1	GO:BP	nuclear chromosome segregation	0.0395773	45	4	318	21031	4/45	318/21031	EHMT2/HSPA1A/MSH5/BAG6
GO:0000438	query_1	GO:CC	core TFIIH complex portion of holo TFIIH complex	0.0396619	85	1	3	22097	1/85	3/22097	GTF2H4
GO:0044389	query_1	GO:MF	ubiquitin-like protein ligase binding	0.039675	24	3	326	20212	3/24	326/20212	HSPA1A/HSPA1L/BAG6
KEGG:05340	query_1	KEGG	Primary immunodeficiency	0.0397696	82	3	37	8484	3/82	37/8484	TAP1/CIITA/TAP2
GO:0002429	query_1	GO:BP	immune response-activating cell surface receptor signaling pathway	0.0398208	145	7	299	21031	7/145	299/21031	BCL10/HLA-DRB1/BAG6/NCR3/MICB/HLA-A/HLA-DPB1
GO:0008630	query_1	GO:BP	intrinsic apoptotic signaling pathway in response to DNA damage	0.0398208	134	4	106	21031	4/134	106/21031	TNFRSF1A/IER3/BAG6/TNF
GO:0046514	query_1	GO:BP	ceramide catabolic process	0.0398208	5	1	20	21031	1/5	20/21031	NEU1
GO:0050866	query_1	GO:BP	negative regulation of cell activation	0.0398208	110	5	208	21031	5/110	208/21031	TNFRSF14/SOCS1/HLA-DRB1/LST1/HLA-E
GO:0071675	query_1	GO:BP	regulation of mononuclear cell migration	0.0398208	186	5	123	21031	5/186	123/21031	CORO1A/MAPK3/TNFRSF14/AIF1/TNF
GO:0009894	query_1	GO:BP	regulation of catabolic process	0.0399486	202	19	1026	21031	19/202	1026/21031	RNF19A/CLEC16A/MAPK3/PIK3R2/UCHL5/APAF1/METTL16/IER3/KAT5/SMCR8/OAZ2/L3MBTL3/RNF5/EHMT2/HSPA1B/HSPA1A/BAG6/ATP6V1G2/TNF
GO:0038202	query_1	GO:BP	TORC1 signaling	0.040265	146	4	98	21031	4/146	98/21031	CLEC16A/MAPK3/RPS6KB1/SMCR8
GO:1902600	query_1	GO:BP	proton transmembrane transport	0.040265	14	2	159	21031	2/14	159/21031	ATP6V1G2/ATP6V1G2-DDX39B
GO:0001813	query_1	GO:BP	regulation of antibody-dependent cellular cytotoxicity	0.0403478	52	1	2	21031	1/52	2/21031	HLA-E
GO:0032639	query_1	GO:BP	TRAIL production	0.0403478	52	1	2	21031	1/52	2/21031	HLA-E
GO:0032679	query_1	GO:BP	regulation of TRAIL production	0.0403478	52	1	2	21031	1/52	2/21031	HLA-E
GO:0032759	query_1	GO:BP	positive regulation of TRAIL production	0.0403478	52	1	2	21031	1/52	2/21031	HLA-E
GO:2000059	query_1	GO:BP	negative regulation of ubiquitin-dependent protein catabolic process	0.0403478	2	1	52	21031	1/2	52/21031	BAG6
GO:0032559	query_1	GO:MF	adenyl ribonucleotide binding	0.0404882	30	7	1560	20212	7/30	1560/20212	DDX39B/TAP2/HSPA1A/HSPA1L/DHX16/ENSG00000250264/MSH5-SAPCD1
GO:0010803	query_1	GO:BP	regulation of tumor necrosis factor-mediated signaling pathway	0.0406211	125	3	58	21031	3/125	58/21031	TNFRSF1A/HSPA1B/HSPA1A
GO:0010968	query_1	GO:BP	regulation of microtubule nucleation	0.0409589	125	2	18	21031	2/125	18/21031	HSPA1B/HSPA1A
GO:0005681	query_1	GO:CC	spliceosomal complex	0.041041	18	2	206	22097	2/18	206/22097	DDX39B/DHX16
KEGG:05134	query_1	KEGG	Legionellosis	0.0412946	176	5	56	8484	5/176	56/8484	APAF1/HSPA1B/HSPA1A/HSPA1L/TNF
KEGG:05203	query_1	KEGG	Viral carcinogenesis	0.0412946	192	11	201	8484	11/192	201/8484	MAPK3/PIK3R2/LTBR/REL/HLA-C/HLA-E/HLA-A/ATF6B/GTF2H4/HLA-B/H4C12
GO:0043691	query_1	GO:BP	reverse cholesterol transport	0.0415646	6	1	18	21031	1/6	18/21031	APOM
GO:0048535	query_1	GO:BP	lymph node development	0.0418618	120	2	19	21031	2/120	19/21031	LTA/LTB
GO:0097190	query_1	GO:BP	apoptotic signaling pathway	0.0418618	176	12	607	21031	12/176	607/21031	TNFRSF1A/RPS6KB1/LTBR/APAF1/IER3/CD27/BCL10/HSPA1B/HSPA1A/BAG6/LTB/TNF
TF:M09816	query_1	TF	Factor: NFYA; motif: RRCCAATCAGN	0.0421533	24	9	2013	20045	9/24	2013/20045	HLA-DRB5/HLA-DMA/HLA-DRA/AGPAT1/HSPA1A/HSPA1L/HLA-C/ENSG00000248993/MSH5-SAPCD1
GO:0005684	query_1	GO:CC	U2-type spliceosomal complex	0.0422111	3	1	92	22097	1/3	92/22097	DHX16
TF:M09748_1	query_1	TF	Factor: RAD21; motif: NCCASYAGRKGGCRSNN; match class: 1	0.0422512	4	2	151	20045	2/4	151/20045	HLA-DMA/ENSG00000248993
GO:0036503	query_1	GO:BP	ERAD pathway	0.0426721	2	1	56	21031	1/2	56/21031	BAG6
GO:0042130	query_1	GO:BP	negative regulation of T cell proliferation	0.0426721	103	3	72	21031	3/103	72/21031	TNFRSF14/HLA-DRB1/HLA-E
GO:0042742	query_1	GO:BP	defense response to bacterium	0.0426721	103	6	325	21031	6/103	325/21031	TNFRSF1A/TNFRSF14/HLA-E/HLA-A/LTA/TNF
GO:0043330	query_1	GO:BP	response to exogenous dsRNA	0.0426721	146	3	51	21031	3/146	51/21031	MAPK3/FLOT1/CIITA
GO:0050792	query_1	GO:BP	regulation of viral process	0.0426721	87	4	169	21031	4/87	169/21031	CIITA/HLA-DRB1/CSNK2B/TNF
GO:0010628	query_1	GO:BP	positive regulation of gene expression	0.0428619	164	18	1189	21031	18/164	1189/21031	RPS6KB1/CD58/FLOT1/BCL10/HNRNPLL/TNFRSF14/AGPAT1/HSPA1B/HSPA1A/AIF1/HLA-E/HLA-A/GPSM3/HLA-DPB1/LTA/LTB/HLA-DPA1/TNF
GO:0006473	query_1	GO:BP	protein acetylation	0.0429764	2	1	57	21031	1/2	57/21031	BAG6
GO:0045622	query_1	GO:BP	regulation of T-helper cell differentiation	0.0437994	57	2	41	21031	2/57	41/21031	HLA-DRB1/HLA-DRA
GO:0002675	query_1	GO:BP	positive regulation of acute inflammatory response	0.0438698	87	2	27	21031	2/87	27/21031	HLA-E/TNF
GO:0002096	query_1	GO:CC	polkadots	0.0440294	145	1	2	22097	1/145	2/22097	BCL10
GO:0031668	query_1	GO:BP	cellular response to extracellular stimulus	0.0440405	205	8	274	21031	8/205	274/21031	CLEC16A/PTPRC/MAPK3/RPS6KB1/KAT5/RXRB/EHMT2/SIPA1
GO:0030974	query_1	GO:BP	thiamine pyrophosphate transmembrane transport	0.0440965	60	1	2	21031	1/60	2/21031	SLC44A4
GO:0035675	query_1	GO:BP	neuromast hair cell development	0.0440965	60	1	2	21031	1/60	2/21031	SLC44A4
GO:0048882	query_1	GO:BP	lateral line development	0.0440965	60	1	2	21031	1/60	2/21031	SLC44A4
GO:0048884	query_1	GO:BP	neuromast development	0.0440965	60	1	2	21031	1/60	2/21031	SLC44A4
GO:0048886	query_1	GO:BP	neuromast hair cell differentiation	0.0440965	60	1	2	21031	1/60	2/21031	SLC44A4
GO:0070431	query_1	GO:BP	nucleotide-binding oligomerization domain containing 2 signaling pathway	0.0440965	125	2	19	21031	2/125	19/21031	HSPA1B/HSPA1A
GO:1903038	query_1	GO:BP	negative regulation of leukocyte cell-cell adhesion	0.0440965	110	4	136	21031	4/110	136/21031	TNFRSF14/SOCS1/HLA-DRB1/HLA-E
GO:1903901	query_1	GO:BP	negative regulation of viral life cycle	0.0440965	82	2	29	21031	2/82	29/21031	CIITA/CSNK2B
TF:M12643	query_1	TF	Factor: NFYB; motif: RGCCAATSRGNRNNNNSNG	0.0441498	24	9	2035	20045	9/24	2035/20045	HLA-DMA/HLA-DRA/AGPAT1/NEU1/HSPA1A/HSPA1L/HLA-C/ENSG00000248993/MSH5-SAPCD1
CORUM:1379	query_1	CORUM	GALNS-lysosomal hydrolase 1.27 MDa complex	0.0446808	5	1	1	3383	1/5	1/3383	NEU1
CORUM:6079	query_1	CORUM	BAG6-HSPA2 complex	0.0446808	2	1	2	3383	1/2	2/3383	BAG6
CORUM:6862	query_1	CORUM	Bag6-Ubl4A-Trc35 Complex	0.0446808	2	1	2	3383	1/2	2/3383	BAG6
CORUM:6873	query_1	CORUM	BAG6-AMFR-FAF2 complex	0.0446808	2	1	3	3383	1/2	3/3383	BAG6
GO:2000047	query_1	GO:BP	regulation of cell-cell adhesion mediated by cadherin	0.0449076	115	2	21	21031	2/115	21/21031	FLOT1/NOTCH4
GO:0098683	query_1	GO:CC	cochlear hair cell ribbon synapse	0.0451752	150	1	2	22097	1/150	2/22097	CDH23
GO:0035580	query_1	GO:CC	specific granule lumen	0.0454672	5	1	61	22097	1/5	61/22097	NEU1
[truncated: 31 more rows]

## Sheet: ALS_microglia_hmagma
ID	Cluster	Category	Description	P-value	query_size	Count	term_size	effective_domain_size	GeneRatio	BgRatio	genes
[truncated: 201 more rows]

[truncated: 13 more sheets: SCZ_microglia_hmagma, AD_Jansen2019_neurons_hmagma, AD_Kunkle2019_neurons_hmagma, PD_neurons_hmagma, MS_neurons_hmagma, ALS_neurons_hmagma, SCZ_neurons_hmagma, AD_Jansen2019_oligo_hmagma, AD_Kunkle2019_oligo_hmagma, PD_oligo_hmagma, MS_oligo_hmagma, ALS_oligo_hmagma, SCZ_oligo_hmagma]
