# Supplementary material for: Genetic risk for neurodegenerative conditions is linked to disease-specific microglial pathways
Source: PLoS Genet. 2025 Apr 9;21(4):e1011407. doi: 10.1371/journal.pgen.1011407 (PMC12017514; doi:10.1371/journal.pgen.1011407)
Supplement: S3 Table — Risk genes identified by MAGMA using 10kb regions flanking all the genes and GWAS for neurodegenerative conditions and schizophrenia. (XLSX) [file pgen.1011407.s010.xlsx]

## Sheet: Description
Supplementary Table 3:
Risk genes identified by MAGMA using 10kb regions flanking all the genes and GWAS for neurodegenerative conditions and schizophrenia

## Sheet: AD_Jansen2019_magma
gene_ensg	gene_name	gene_chr	gene_start	gene_end	gene_strand	nsnps	gene_zstat	gene_p	gene_fdr	gene_biotype	gene_description	disease
ENSG00000007047	MARK4	19	45582546	45808542	+	1043	10.58	1.8372e-26	1.08545e-21	protein_coding	microtubule affinity regulating kinase 4 [Source:HGNC Symbol;Acc:HGNC:13538]	AD_Jansen2019
ENSG00000130202	NECTIN2	19	45349432	45392480	+	337	8.5489	6.2141e-18	1.83571e-13	protein_coding	nectin cell adhesion molecule 2 [Source:HGNC Symbol;Acc:HGNC:9707]	AD_Jansen2019
ENSG00000189114	BLOC1S3	19	45682042	45720191	+	325	8.1716	1.5216e-16	2.99664e-12	protein_coding	biogenesis of lysosomal organelles complex 1 subunit 3 [Source:HGNC Symbol;Acc:HGNC:20914]	AD_Jansen2019
ENSG00000230666	CEACAM22P	19	45041045	45124119	-	465	7.9983	6.3071e-16	9.3159e-12	transcribed_unprocessed_pseudogene	CEA cell adhesion molecule 22, pseudogene [Source:HGNC Symbol;Acc:HGNC:38029]	AD_Jansen2019
ENSG00000283632	EXOC3L2	19	45715628	45748665	-	253	7.9598	8.6152e-16	1.01801e-11	protein_coding	exocyst complex component 3 like 2 [Source:HGNC Symbol;Acc:HGNC:30162]	AD_Jansen2019
ENSG00000266903	CEACAM16-AS1	19	45134874	45228481	-	453	7.788	3.4033e-15	2.94347e-11	lncRNA	CEACAM16, CEACAM19 and PVR antisense RNA 1 [Source:HGNC Symbol;Acc:HGNC:55317]	AD_Jansen2019
ENSG00000142273	CBLC	19	45281126	45303909	+	120	7.7712	3.8858e-15	2.94347e-11	protein_coding	Cbl proto-oncogene C [Source:HGNC Symbol;Acc:HGNC:15961]	AD_Jansen2019
ENSG00000136717	BIN1	2	127805603	127864864	-	407	7.768	3.9856e-15	2.94347e-11	protein_coding	bridging integrator 1 [Source:HGNC Symbol;Acc:HGNC:1052]	AD_Jansen2019
ENSG00000110079	MS4A4A	11	59953130	60085553	+	615	7.6857	7.6057e-15	4.99289e-11	protein_coding	membrane spanning 4-domains A4A [Source:HGNC Symbol;Acc:HGNC:13371]	AD_Jansen2019
ENSG00000110077	MS4A6A	11	59939488	59952139	-	104	7.6486	1.0159e-14	6.00214e-11	protein_coding	membrane spanning 4-domains A6A [Source:HGNC Symbol;Acc:HGNC:13375]	AD_Jansen2019
ENSG00000267346	EIF5AP3	19	45631827	45632288	+	87	7.5067	3.0309e-14	1.62792e-10	processed_pseudogene	eukaryotic translation initiation factor 5A pseudogene 3 [Source:HGNC Symbol;Acc:HGNC:3304]	AD_Jansen2019
ENSG00000214787	MS4A4E	11	59967743	60010610	-	255	7.4878	3.5028e-14	1.7246e-10	protein_coding	membrane spanning 4-domains A4E [Source:HGNC Symbol;Acc:HGNC:14284]	AD_Jansen2019
ENSG00000200877	RNU6-560P	11	85864269	85864376	+	76	7.4337	5.2791e-14	2.39923e-10	snRNA	RNA, U6 small nuclear 560, pseudogene [Source:HGNC Symbol;Acc:HGNC:47523]	AD_Jansen2019
ENSG00000267044	ENSG00000267044	19	45639251	45640235	-	80	7.3788	7.9881e-14	3.37109e-10	lncRNA	novel transcript, antisense to PPP1R37	AD_Jansen2019
ENSG00000234906	APOC2	19	45449292	45452822	+	109	7.3388	1.0775e-13	4.24406e-10	protein_coding	apolipoprotein C2 [Source:HGNC Symbol;Acc:HGNC:609]	AD_Jansen2019
ENSG00000130204	TOMM40	19	45393826	45406946	+	136	7.2009	2.9898e-13	1.10402e-09	protein_coding	translocase of outer mitochondrial membrane 40 [Source:HGNC Symbol;Acc:HGNC:18001]	AD_Jansen2019
ENSG00000120885	CLU	8	27454434	27472217	-	128	7.1353	4.83e-13	1.67862e-09	protein_coding	clusterin [Source:HGNC Symbol;Acc:HGNC:2095]	AD_Jansen2019
ENSG00000216588	IGSF23	19	45116873	45140081	+	149	7.1251	5.2003e-13	1.70691e-09	protein_coding	immunoglobulin superfamily member 23 [Source:HGNC Symbol;Acc:HGNC:40040]	AD_Jansen2019
ENSG00000224916	APOC4-APOC2	19	45445495	45452822	+	120	7.1062	5.9652e-13	1.82747e-09	protein_coding	APOC4-APOC2 readthrough (NMD candidate) [Source:HGNC Symbol;Acc:HGNC:44426]	AD_Jansen2019
ENSG00000280087	ENSG00000280087	19	45412632	45418225	+	83	7.1011	6.1862e-13	1.82747e-09	TEC	TEC	AD_Jansen2019
ENSG00000238666	snoU13	11	85805234	85805337	+	81	7.0764	7.3991e-13	2.08168e-09	snoRNA		AD_Jansen2019
ENSG00000104866	PPP1R37	19	45594654	45651335	+	338	7.0382	9.7337e-13	2.61403e-09	protein_coding	protein phosphatase 1 regulatory subunit 37 [Source:HGNC Symbol;Acc:HGNC:27607]	AD_Jansen2019
ENSG00000252200	snoZ6	19	45229248	45229322	-	97	7.0033	1.2502e-12	3.21149e-09	snoRNA		AD_Jansen2019
ENSG00000007255	TRAPPC6A	19	45666186	45681495	-	145	6.9616	1.6817e-12	4.13992e-09	protein_coding	trafficking protein particle complex subunit 6A [Source:HGNC Symbol;Acc:HGNC:23069]	AD_Jansen2019
ENSG00000140090	SLC24A4	14	92788925	92967825	+	1048	6.9335	2.0533e-12	4.85252e-09	protein_coding	solute carrier family 24 member 4 [Source:HGNC Symbol;Acc:HGNC:10978]	AD_Jansen2019
ENSG00000207003	RNU6-611P	19	45550716	45550819	+	46	6.8151	4.7113e-12	1.07059e-08	snRNA	RNA, U6 small nuclear 611, pseudogene [Source:HGNC Symbol;Acc:HGNC:47574]	AD_Jansen2019
ENSG00000073921	PICALM	11	85668218	85780924	-	569	6.7637	6.7248e-12	1.47154e-08	protein_coding	phosphatidylinositol binding clathrin assembly protein [Source:HGNC Symbol;Acc:HGNC:15514]	AD_Jansen2019
ENSG00000149534	MS4A2	11	59855734	59865940	+	146	6.7527	7.2554e-12	1.53094e-08	protein_coding	membrane spanning 4-domains A2 [Source:HGNC Symbol;Acc:HGNC:7316]	AD_Jansen2019
ENSG00000279753	ENSG00000279753	19	1038726	1039063	-	152	6.6693	1.2849e-11	2.50355e-08	TEC	TEC	AD_Jansen2019
ENSG00000064666	CNN2	19	1026585	1039067	+	250	6.6684	1.2928e-11	2.50355e-08	protein_coding	calponin 2 [Source:HGNC Symbol;Acc:HGNC:2156]	AD_Jansen2019
ENSG00000213892	CEACAM16	19	45202421	45213990	+	160	6.6661	1.3136e-11	2.50355e-08	protein_coding	CEA cell adhesion molecule 16, tectorial membrane component [Source:HGNC Symbol;Acc:HGNC:31948]	AD_Jansen2019
ENSG00000179846	NKPD1	19	45653002	45664240	-	119	6.5949	2.1278e-11	3.92858e-08	protein_coding	NTPase KAP family P-loop domain containing 1 [Source:HGNC Symbol;Acc:HGNC:24739]	AD_Jansen2019
ENSG00000064687	ABCA7	19	1039996	1065571	+	290	6.5847	2.2787e-11	4.0797e-08	protein_coding	ATP binding cassette subfamily A member 7 [Source:HGNC Symbol;Acc:HGNC:37]	AD_Jansen2019
ENSG00000254952	LINC02705	11	59927160	59928295	-	60	6.4871	4.3761e-11	7.60437e-08	lncRNA	long intergenic non-protein coding RNA 2705 [Source:HGNC Symbol;Acc:HGNC:54222]	AD_Jansen2019
ENSG00000146904	EPHA1	7	143087382	143105949	-	118	6.4709	4.8726e-11	8.22523e-08	protein_coding	EPH receptor A1 [Source:HGNC Symbol;Acc:HGNC:3385]	AD_Jansen2019
ENSG00000203710	CR1	1	207669492	207815110	+	546	6.2347	2.2626e-10	3.7133e-07	protein_coding	complement C3b/C4b receptor 1 (Knops blood group) [Source:HGNC Symbol;Acc:HGNC:2334]	AD_Jansen2019
ENSG00000224366	ENSG00000224366	19	45073550	45073810	-	86	6.133	4.3122e-10	5.57377e-07	unprocessed_pseudogene	carcinoembryonic antigen-related cell adhesion molecule 21 (CEACAM21) pseudogene	AD_Jansen2019
ENSG00000069399	BCL3	19	45250962	45263301	+	122	6.1094	5e-10	5.57377e-07	protein_coding	BCL3 transcription coactivator [Source:HGNC Symbol;Acc:HGNC:998]	AD_Jansen2019
ENSG00000073008	PVR	19	45147098	45169430	+	115	6.1094	5e-10	5.57377e-07	protein_coding	PVR cell adhesion molecule [Source:HGNC Symbol;Acc:HGNC:9705]	AD_Jansen2019
ENSG00000104853	CLPTM1	19	45457842	45496599	+	215	6.1094	5e-10	5.57377e-07	protein_coding	CLPTM1 regulator of GABA type A receptor forward trafficking [Source:HGNC Symbol;Acc:HGNC:2087]	AD_Jansen2019
ENSG00000104856	RELB	19	45504719	45541450	+	160	6.1094	5e-10	5.57377e-07	protein_coding	RELB proto-oncogene, NF-kB subunit [Source:HGNC Symbol;Acc:HGNC:9956]	AD_Jansen2019
ENSG00000130203	APOE	19	45409048	45412650	+	81	6.1094	5e-10	5.57377e-07	protein_coding	apolipoprotein E [Source:HGNC Symbol;Acc:HGNC:613]	AD_Jansen2019
ENSG00000130208	APOC1	19	45417504	45422606	+	78	6.1094	5e-10	5.57377e-07	protein_coding	apolipoprotein C1 [Source:HGNC Symbol;Acc:HGNC:607]	AD_Jansen2019
ENSG00000186567	CEACAM19	19	45165545	45187631	+	140	6.1094	5e-10	5.57377e-07	protein_coding	CEA cell adhesion molecule 19 [Source:HGNC Symbol;Acc:HGNC:31951]	AD_Jansen2019
ENSG00000187244	BCAM	19	45312328	45324678	+	126	6.1094	5e-10	5.57377e-07	protein_coding	basal cell adhesion molecule (Lutheran blood group) [Source:HGNC Symbol;Acc:HGNC:6722]	AD_Jansen2019
ENSG00000214855	APOC1P1	19	45430053	45434760	+	74	6.1094	5e-10	5.57377e-07	transcribed_unprocessed_pseudogene	apolipoprotein C1 pseudogene 1 [Source:HGNC Symbol;Acc:HGNC:608]	AD_Jansen2019
ENSG00000267114	ENSG00000267114	19	45453301	45457264	-	112	6.1094	5e-10	5.57377e-07	lncRNA	novel transcript	AD_Jansen2019
ENSG00000267282	ENSG00000267282	19	45385284	45394133	-	140	6.1094	5e-10	5.57377e-07	lncRNA	novel transcript, antisense to PVRL2	AD_Jansen2019
ENSG00000267467	APOC4	19	45445494	45448753	+	110	6.1094	5e-10	5.57377e-07	protein_coding	apolipoprotein C4 [Source:HGNC Symbol;Acc:HGNC:611]	AD_Jansen2019
ENSG00000279095	ENSG00000279095	19	45167398	45169426	+	59	6.1094	5e-10	5.57377e-07	TEC	TEC	AD_Jansen2019
ENSG00000285128	ENSG00000285128	19	45306958	45307267	+	73	6.1094	5e-10	5.57377e-07	lncRNA	novel transcript	AD_Jansen2019
ENSG00000286400	ENSG00000286400	2	127899552	127901369	-	127	6.1094	5e-10	5.57377e-07	lncRNA	novel transcript	AD_Jansen2019
ENSG00000288773	ENSG00000288773	19	45240835	45242407	+	106	6.1094	5e-10	5.57377e-07	lncRNA	novel transcript	AD_Jansen2019
ENSG00000168918	INPP5D	2	233924677	234116549	+	868	6.0635	6.6611e-10	7.28798e-07	protein_coding	inositol polyphosphate-5-phosphatase D [Source:HGNC Symbol;Acc:HGNC:6079]	AD_Jansen2019
ENSG00000066923	STAG3	7	99775186	99819111	+	203	6.0605	6.7861e-10	7.28975e-07	protein_coding	STAG3 cohesin complex component [Source:HGNC Symbol;Acc:HGNC:11356]	AD_Jansen2019
ENSG00000213413	PVRIG	7	99815864	99819113	+	104	5.9112	1.6985e-09	1.79198e-06	protein_coding	PVR related immunoglobulin domain containing [Source:HGNC Symbol;Acc:HGNC:32190]	AD_Jansen2019
ENSG00000104859	CLASRP	19	45542303	45574214	+	106	5.8823	2.0231e-09	2.097e-06	protein_coding	CLK4 associating serine/arginine rich protein [Source:HGNC Symbol;Acc:HGNC:17731]	AD_Jansen2019
ENSG00000213420	GPC2	7	99767229	99775004	-	75	5.8632	2.2703e-09	2.31265e-06	protein_coding	glypican 2 [Source:HGNC Symbol;Acc:HGNC:4450]	AD_Jansen2019
ENSG00000222482	AC005071.1	7	99817650	99817743	-	95	5.8487	2.4773e-09	2.48074e-06	miRNA		AD_Jansen2019
ENSG00000200318	U3	15	59052666	59052880	-	66	5.7024	5.9051e-09	5.81475e-06	snoRNA	small nucleolar RNA, C/D box 3 pseudogene 1 [Source:HGNC Symbol;Acc:HGNC:10175]	AD_Jansen2019
ENSG00000204287	HLA-DRA	6	32407655	32412823	+	499	5.6957	6.1449e-09	5.95169e-06	protein_coding	major histocompatibility complex, class II, DR alpha [Source:HGNC Symbol;Acc:HGNC:4947]	AD_Jansen2019
ENSG00000286897	ENSG00000286897	15	59042122	59053203	+	99	5.6891	6.3851e-09	6.08459e-06	lncRNA	novel transcript	AD_Jansen2019
ENSG00000245975	MINDY2-DT	15	59060271	59063173	-	82	5.6495	8.0449e-09	7.54458e-06	lncRNA	MINDY2 divergent transcript [Source:HGNC Symbol;Acc:HGNC:55889]	AD_Jansen2019
ENSG00000267348	GEMIN7-AS1	19	45579768	45595893	-	158	5.6067	1.0309e-08	9.51682e-06	lncRNA	GEMIN7 antisense RNA 1 [Source:HGNC Symbol;Acc:HGNC:53773]	AD_Jansen2019
ENSG00000239521	CASTOR3	7	99798276	99869841	-	277	5.5949	1.1035e-08	1.00303e-05	transcribed_unprocessed_pseudogene	CASTOR family member 3, pseudogene [Source:HGNC Symbol;Acc:HGNC:29954]	AD_Jansen2019
ENSG00000149516	MS4A3	11	59824060	59838588	+	151	5.5505	1.424e-08	1.27123e-05	protein_coding	membrane spanning 4-domains A3 [Source:HGNC Symbol;Acc:HGNC:7317]	AD_Jansen2019
ENSG00000142252	GEMIN7	19	45582453	45594776	+	148	5.5484	1.4416e-08	1.27123e-05	protein_coding	gem nuclear organelle associated protein 7 [Source:HGNC Symbol;Acc:HGNC:20045]	AD_Jansen2019
ENSG00000128923	MINDY2	15	59063391	59154099	+	410	5.5285	1.6147e-08	1.40294e-05	protein_coding	MINDY lysine 48 deubiquitinase 2 [Source:HGNC Symbol;Acc:HGNC:26954]	AD_Jansen2019
ENSG00000259173	ENSG00000259173	15	59047824	59048446	-	70	5.4054	3.2335e-08	2.76872e-05	processed_pseudogene	ATP synthase, H+ transporting, mitochondrial Fo complex, subunit G (ATP5L) pseudogene	AD_Jansen2019
ENSG00000234327	ZNF232-AS1	17	5000518	5018299	+	169	5.3946	3.434e-08	2.89839e-05	lncRNA	ZNF232 antisense RNA 1 [Source:HGNC Symbol;Acc:HGNC:40623]	AD_Jansen2019
ENSG00000234066	TAS2R62P	7	143134127	143135066	+	75	5.3765	3.7969e-08	3.15956e-05	unitary_pseudogene	taste 2 receptor member 62 pseudogene [Source:HGNC Symbol;Acc:HGNC:20640]	AD_Jansen2019
ENSG00000229153	EPHA1-AS1	7	143104877	143220542	+	495	5.3706	3.9245e-08	3.20888e-05	lncRNA	EPHA1 antisense RNA 1 [Source:HGNC Symbol;Acc:HGNC:27799]	AD_Jansen2019
ENSG00000087589	CASS4	20	54987168	55035443	+	257	5.3687	3.9648e-08	3.20888e-05	protein_coding	Cas scaffold protein family member 4 [Source:HGNC Symbol;Acc:HGNC:15878]	AD_Jansen2019
ENSG00000278513	ENSG00000278513	15	59024387	59025348	+	60	5.353	4.3261e-08	3.45398e-05	unprocessed_pseudogene	zinc finger protein 551 (ZNF551) pseudogene	AD_Jansen2019
ENSG00000266330	AL355353.1	6	47430587	47430652	-	73	5.3428	4.5753e-08	3.57415e-05	miRNA		AD_Jansen2019
ENSG00000270761	CD2AP-DT	6	47444944	47445896	-	74	5.342	4.5976e-08	3.57415e-05	lncRNA	CD2AP divergent transcript [Source:HGNC Symbol;Acc:HGNC:55263]	AD_Jansen2019
ENSG00000259393	ENSG00000259393	15	59259245	59260007	-	65	5.2592	7.2351e-08	5.51447e-05	processed_pseudogene	ribosome binding factor A (putative) (RBFA) pseudogene	AD_Jansen2019
ENSG00000167840	ZNF232	17	5008564	5026457	-	171	5.258	7.2802e-08	5.51447e-05	protein_coding	zinc finger protein 232 [Source:HGNC Symbol;Acc:HGNC:13026]	AD_Jansen2019
ENSG00000255331	ENSG00000255331	11	59844823	59845874	+	138	5.2319	8.3882e-08	6.27331e-05	processed_pseudogene	tyrosine 3-monooxygenase/tryptophan 5-monooxygenase activation protein, zeta polypeptide (YWHAZ) pseudogene	AD_Jansen2019
ENSG00000267614	ENSG00000267614	19	45040251	45040599	-	120	5.1805	1.1063e-07	8.1132e-05	lncRNA	novel transcript	AD_Jansen2019
ENSG00000225914	TSBP1-AS1	6	32222417	32375540	+	2360	5.1795	1.1123e-07	8.1132e-05	lncRNA	TSBP1 and BTNL2 antisense RNA 1 [Source:HGNC Symbol;Acc:HGNC:39756]	AD_Jansen2019
ENSG00000262766	ENSG00000262766	16	31129399	31130068	+	45	5.1329	1.4262e-07	0.000102759	lncRNA	novel transcript	AD_Jansen2019
ENSG00000104879	CKM	19	45809671	45826133	-	152	5.1261	1.4794e-07	0.000105308	protein_coding	creatine kinase, M-type [Source:HGNC Symbol;Acc:HGNC:1994]	AD_Jansen2019
ENSG00000158850	B4GALT3	1	161141100	161147758	-	72	5.0299	2.4539e-07	0.000172597	protein_coding	beta-1,4-galactosyltransferase 3 [Source:HGNC Symbol;Acc:HGNC:926]	AD_Jansen2019
ENSG00000137642	SORL1	11	121323023	121504472	+	495	5.0038	2.8101e-07	0.000195325	protein_coding	sortilin related receptor 1 [Source:HGNC Symbol;Acc:HGNC:11185]	AD_Jansen2019
ENSG00000166926	MS4A6E	11	60094728	60164069	+	400	4.9892	3.032e-07	0.000207093	protein_coding	membrane spanning 4-domains A6E [Source:HGNC Symbol;Acc:HGNC:14285]	AD_Jansen2019
ENSG00000180787	ZFP3	17	4981762	4999669	+	193	4.9881	3.0495e-07	0.000207093	protein_coding	ZFP3 zinc finger protein [Source:HGNC Symbol;Acc:HGNC:12861]	AD_Jansen2019
ENSG00000199762	Y_RNA	6	47456803	47456906	+	61	4.9701	3.3458e-07	0.000224632	misc_RNA	Y RNA [Source:RFAM;Acc:RF00019]	AD_Jansen2019
ENSG00000177369	FLJ40194	17	47308215	47395373	+	400	4.9584	3.5541e-07	0.000235936	lncRNA	uncharacterized FLJ40194 [Source:NCBI gene (formerly Entrezgene);Acc:124871]	AD_Jansen2019
ENSG00000278133	ENSG00000278133	16	31133556	31135385	+	48	4.9288	4.1373e-07	0.000268882	lncRNA	novel transcript, sense intronic to KAT8	AD_Jansen2019
ENSG00000101138	CSTF1	20	54967427	54981418	+	113	4.9286	4.1414e-07	0.000268882	protein_coding	cleavage stimulation factor subunit 1 [Source:HGNC Symbol;Acc:HGNC:2483]	AD_Jansen2019
ENSG00000052344	PRSS8	16	31142754	31147048	-	50	4.9241	4.2385e-07	0.000272195	protein_coding	serine protease 8 [Source:HGNC Symbol;Acc:HGNC:9491]	AD_Jansen2019
ENSG00000228979	PPIAP55	17	61548965	61549454	+	48	4.9151	4.4376e-07	0.000281916	processed_pseudogene	peptidylprolyl isomerase A pseudogene 55 [Source:HGNC Symbol;Acc:HGNC:53679]	AD_Jansen2019
ENSG00000242675	RPS16P9	19	45835956	45836382	-	80	4.9087	4.5837e-07	0.0002881	processed_pseudogene	ribosomal protein S16 pseudogene 9 [Source:HGNC Symbol;Acc:HGNC:35659]	AD_Jansen2019
ENSG00000196301	HLA-DRB9	6	32427598	32441277	-	987	4.8966	4.8753e-07	0.000303203	unprocessed_pseudogene	major histocompatibility complex, class II, DR beta 9 (pseudogene) [Source:HGNC Symbol;Acc:HGNC:4957]	AD_Jansen2019
ENSG00000103510	KAT8	16	31125810	31142714	+	77	4.8775	5.3708e-07	0.000330539	protein_coding	lysine acetyltransferase 8 [Source:HGNC Symbol;Acc:HGNC:17933]	AD_Jansen2019
ENSG00000170684	ZNF296	19	45574758	45579736	-	78	4.8724	5.5138e-07	0.000335842	protein_coding	zinc finger protein 296 [Source:HGNC Symbol;Acc:HGNC:15981]	AD_Jansen2019
ENSG00000225798	ENSG00000225798	15	59182166	59186281	+	43	4.8214	7.1286e-07	0.000429767	lncRNA	novel transcript	AD_Jansen2019
ENSG00000289129	ENSG00000289129	2	234085830	234088758	-	119	4.8096	7.5611e-07	0.000451237	lncRNA	novel transcript, antisense to INPP5D	AD_Jansen2019
ENSG00000259402	ENSG00000259402	15	59107471	59109927	+	100	4.802	7.8543e-07	0.000462156	lncRNA	novel transcript, sense intronic to FAM63B	AD_Jansen2019
ENSG00000159840	ZYX	7	143078388	143088204	+	94	4.8008	7.9005e-07	0.000462156	protein_coding	zyxin [Source:HGNC Symbol;Acc:HGNC:13200]	AD_Jansen2019
ENSG00000285664	ENSG00000285664	14	53258474	53396903	+	472	4.7947	8.1453e-07	0.000471805	lncRNA	novel transcript, antisense to FERMT2	AD_Jansen2019
ENSG00000204296	TSBP1	6	32256303	32339684	-	1176	4.7925	8.2345e-07	0.000472054	protein_coding	testis expressed basic protein 1 [Source:HGNC Symbol;Acc:HGNC:13922]	AD_Jansen2019
ENSG00000253044	AL691452.1	1	207688630	207688688	+	72	4.7907	8.3094e-07	0.000472054	miRNA		AD_Jansen2019
ENSG00000238934	ACA64	1	161110998	161111126	-	54	4.7627	9.5495e-07	0.000537337	snoRNA		AD_Jansen2019
ENSG00000180448	ARHGAP45	19	1065922	1086627	+	233	4.7561	9.8707e-07	0.00055017	protein_coding	Rho GTPase activating protein 45 [Source:HGNC Symbol;Acc:HGNC:17102]	AD_Jansen2019
ENSG00000103507	BCKDK	16	31117428	31124112	+	61	4.7471	1.0317e-06	0.000569672	protein_coding	branched chain keto acid dehydrogenase kinase [Source:HGNC Symbol;Acc:HGNC:16902]	AD_Jansen2019
ENSG00000251916	RNU1-61P	6	32517717	32517867	-	598	4.7352	1.094e-06	0.000598479	snRNA	RNA, U1 small nuclear 61, pseudogene [Source:HGNC Symbol;Acc:HGNC:48403]	AD_Jansen2019
ENSG00000198087	CD2AP	6	47445525	47594999	+	554	4.716	1.2025e-06	0.000651799	protein_coding	CD2 associated protein [Source:HGNC Symbol;Acc:HGNC:14258]	AD_Jansen2019
ENSG00000137776	SLTM	15	59171249	59225878	-	152	4.7138	1.2155e-06	0.000652856	protein_coding	SAFB like transcription modulator [Source:HGNC Symbol;Acc:HGNC:20709]	AD_Jansen2019
ENSG00000159640	ACE	17	61554422	61575741	+	153	4.7004	1.298e-06	0.000690887	protein_coding	angiotensin I converting enzyme [Source:HGNC Symbol;Acc:HGNC:2707]	AD_Jansen2019
ENSG00000157368	IL34	16	70613798	70694585	+	543	4.6663	1.5333e-06	0.000808843	protein_coding	interleukin 34 [Source:HGNC Symbol;Acc:HGNC:28529]	AD_Jansen2019
ENSG00000129204	USP6	17	5019327	5078329	+	286	4.6341	1.7925e-06	0.000937208	protein_coding	ubiquitin specific peptidase 6 [Source:HGNC Symbol;Acc:HGNC:12629]	AD_Jansen2019
ENSG00000253027	SNORA70	19	45268207	45268357	+	67	4.6302	1.8266e-06	0.000946134	snoRNA	Small nucleolar RNA SNORA70 [Source:RFAM;Acc:RF00156]	AD_Jansen2019
ENSG00000236807	ENSG00000236807	19	45268405	45268721	+	68	4.6285	1.8416e-06	0.000946134	processed_pseudogene	ribosomal protein L10 (RPL10) pseudogene	AD_Jansen2019
ENSG00000143224	PPOX	1	161135846	161147803	+	92	4.6176	1.9412e-06	0.000988707	protein_coding	protoporphyrinogen oxidase [Source:HGNC Symbol;Acc:HGNC:9280]	AD_Jansen2019
ENSG00000251964	RNU7-135P	17	47403202	47403263	-	79	4.6131	1.9837e-06	0.00100172	snRNA	U7 small nuclear RNA [Source:RFAM;Acc:RF00066]	AD_Jansen2019
ENSG00000250556	CCDC34P1	4	112989166	112989682	+	61	4.604	2.0719e-06	0.00103739	processed_pseudogene	coiled-coil domain containing 34 pseudogene 1 [Source:HGNC Symbol;Acc:HGNC:44008]	AD_Jansen2019
ENSG00000198740	ZNF652	17	47366568	47439835	-	328	4.5968	2.1449e-06	0.00106492	protein_coding	zinc finger protein 652 [Source:HGNC Symbol;Acc:HGNC:29147]	AD_Jansen2019
ENSG00000235713	ENSG00000235713	7	99590020	99590673	+	69	4.5807	2.3166e-06	0.00114058	unprocessed_pseudogene	gap junction protein, gamma 3, 30.2kDa (GJC3) pseudogene	AD_Jansen2019
ENSG00000259738	ZNF444P1	15	59157205	59157502	+	51	4.573	2.4037e-06	0.00116924	processed_pseudogene	zinc finger protein 444 pseudogene 1 [Source:HGNC Symbol;Acc:HGNC:35157]	AD_Jansen2019
ENSG00000263164	ENSG00000263164	17	5143803	5144838	-	107	4.5721	2.4144e-06	0.00116924	lncRNA	novel transcript	AD_Jansen2019
ENSG00000178226	PRSS36	16	31150247	31161404	-	61	4.5677	2.4653e-06	0.00118419	protein_coding	serine protease 36 [Source:HGNC Symbol;Acc:HGNC:26906]	AD_Jansen2019
ENSG00000151006	PRSS53	16	31094758	31100949	-	57	4.5599	2.5585e-06	0.00121904	protein_coding	serine protease 53 [Source:HGNC Symbol;Acc:HGNC:34407]	AD_Jansen2019
ENSG00000182625	ENSG00000182625	15	58978610	58978816	+	59	4.5572	2.5915e-06	0.00122489	processed_pseudogene	guanine nucleotide binding protein (G protein), gamma 10 (GNG10) pseudogene	AD_Jansen2019
ENSG00000143258	USP21	1	161129240	161135513	+	84	4.5539	2.6334e-06	0.00123235	protein_coding	ubiquitin specific peptidase 21 [Source:HGNC Symbol;Acc:HGNC:12620]	AD_Jansen2019
ENSG00000157450	RNF111	15	59157374	59389618	+	842	4.5526	2.649e-06	0.00123235	protein_coding	ring finger protein 111 [Source:HGNC Symbol;Acc:HGNC:17384]	AD_Jansen2019
ENSG00000104892	KLC3	19	45836692	45854778	+	150	4.5479	2.7095e-06	0.00125065	protein_coding	kinesin light chain 3 [Source:HGNC Symbol;Acc:HGNC:20717]	AD_Jansen2019
ENSG00000264813	ENSG00000264813	17	61562184	61599209	+	217	4.5222	3.0599e-06	0.00140143	protein_coding	novel protein	AD_Jansen2019
ENSG00000290115	ENSG00000290115	1	161135485	161136061	-	68	4.5193	3.1018e-06	0.0014097	lncRNA	novel transcript, antisense to USP21and PPOX	AD_Jansen2019
ENSG00000012061	ERCC1	19	45910592	45982086	-	367	4.5147	3.1707e-06	0.00143001	protein_coding	ERCC excision repair 1, endonuclease non-catalytic subunit [Source:HGNC Symbol;Acc:HGNC:3433]	AD_Jansen2019
ENSG00000224985	ENSG00000224985	1	161123550	161129139	-	81	4.5106	3.2323e-06	0.00144675	lncRNA	novel transcript	AD_Jansen2019
ENSG00000143222	UFC1	1	161122566	161128646	+	81	4.5068	3.2911e-06	0.00146199	protein_coding	ubiquitin-fold modifier conjugating enzyme 1 [Source:HGNC Symbol;Acc:HGNC:26941]	AD_Jansen2019
ENSG00000261879	ZNF594-DT	17	5095302	5151477	+	324	4.5001	3.3958e-06	0.00149724	lncRNA	ZNF594 divergent transcript [Source:HGNC Symbol;Acc:HGNC:55347]	AD_Jansen2019
ENSG00000286923	ENSG00000286923	7	99595313	99609257	+	96	4.4974	3.4395e-06	0.00150528	lncRNA	novel transcript	AD_Jansen2019
ENSG00000242747	ENSG00000242747	15	59161858	59162333	+	56	4.4905	3.5525e-06	0.0015433	processed_pseudogene	ribosomal protein L21 pseudogene 14 [Source:HGNC Symbol;Acc:HGNC:31029]	AD_Jansen2019
ENSG00000158864	NDUFS2	1	161166894	161184513	+	145	4.4741	3.8362e-06	0.00165438	protein_coding	NADH:ubiquinone oxidoreductase core subunit S2 [Source:HGNC Symbol;Acc:HGNC:7708]	AD_Jansen2019
ENSG00000282100	HSP90AB4P	15	58983305	58985324	-	68	4.4526	4.2426e-06	0.00181639	processed_pseudogene	heat shock protein 90 alpha family class B member 4, pseudogene [Source:HGNC Symbol;Acc:HGNC:32538]	AD_Jansen2019
ENSG00000270986	HMGB1P51	15	58964495	58965132	+	57	4.4479	4.3351e-06	0.00183353	processed_pseudogene	high mobility group box 1 pseudogene 51 [Source:HGNC Symbol;Acc:HGNC:52369]	AD_Jansen2019
ENSG00000214313	AZGP1P1	7	99578364	99585461	+	79	4.4475	4.3447e-06	0.00183353	transcribed_unprocessed_pseudogene	AZGP1 pseudogene 1 [Source:HGNC Symbol;Acc:HGNC:911]	AD_Jansen2019
ENSG00000167395	ZNF646	16	31085743	31095517	+	63	4.4447	4.4012e-06	0.0018442	protein_coding	zinc finger protein 646 [Source:HGNC Symbol;Acc:HGNC:29004]	AD_Jansen2019
ENSG00000204290	BTNL2	6	32361116	32374958	-	732	4.4399	4.5003e-06	0.00187244	protein_coding	butyrophilin like 2 [Source:HGNC Symbol;Acc:HGNC:1142]	AD_Jansen2019
ENSG00000029725	RABEP1	17	5185560	5289660	+	571	4.433	4.6458e-06	0.00191576	protein_coding	rabaptin, RAB GTPase binding effector protein 1 [Source:HGNC Symbol;Acc:HGNC:17677]	AD_Jansen2019
ENSG00000158874	APOA2	1	161192082	161193421	-	86	4.431	4.6905e-06	0.00191576	protein_coding	apolipoprotein A2 [Source:HGNC Symbol;Acc:HGNC:601]	AD_Jansen2019
ENSG00000259353	ENSG00000259353	15	59149030	59157262	-	77	4.4305	4.7017e-06	0.00191576	lncRNA	novel transcript, antisense to FAM63B	AD_Jansen2019
ENSG00000137845	ADAM10	15	58881008	59041990	-	604	4.4276	4.7652e-06	0.00192834	protein_coding	ADAM metallopeptidase domain 10 [Source:HGNC Symbol;Acc:HGNC:188]	AD_Jansen2019
ENSG00000158859	ADAMTS4	1	161154092	161168844	-	103	4.4182	4.9773e-06	0.00200047	protein_coding	ADAM metallopeptidase with thrombospondin type 1 motif 4 [Source:HGNC Symbol;Acc:HGNC:220]	AD_Jansen2019
ENSG00000105383	CD33	19	51728320	51747115	+	124	4.4023	5.3554e-06	0.00213258	protein_coding	CD33 molecule [Source:HGNC Symbol;Acc:HGNC:1659]	AD_Jansen2019
ENSG00000261124	ENSG00000261124	16	31076816	31080567	+	45	4.4014	5.3782e-06	0.00213258	lncRNA	novel transcript, antisense to ZNF668	AD_Jansen2019
ENSG00000255439	ENSG00000255439	16	31094760	31106277	-	66	4.3911	5.6382e-06	0.00222077	protein_coding	novel protein, VKORC1 and PRSS53 readthrough	AD_Jansen2019
ENSG00000158796	DEDD	1	161090764	161102478	-	84	4.3725	6.1419e-06	0.00239714	protein_coding	death effector domain containing [Source:HGNC Symbol;Acc:HGNC:2755]	AD_Jansen2019
ENSG00000172179	PRL	6	22287473	22303055	-	128	4.3716	6.1671e-06	0.00239714	protein_coding	prolactin [Source:HGNC Symbol;Acc:HGNC:9445]	AD_Jansen2019
ENSG00000268387	AL590714.1	1	161190160	161192296	+	88	4.37	6.2114e-06	0.00239857	protein_coding		AD_Jansen2019
ENSG00000286921	ENSG00000286921	7	99572599	99576856	+	62	4.3612	6.4667e-06	0.00248095	lncRNA	novel transcript, antisense to AZGP1	AD_Jansen2019
ENSG00000167394	ZNF668	16	31072164	31085561	-	66	4.3553	6.6457e-06	0.00253317	protein_coding	zinc finger protein 668 [Source:HGNC Symbol;Acc:HGNC:25821]	AD_Jansen2019
ENSG00000261385	ENSG00000261385	16	31142754	31143198	+	41	4.3429	7.0303e-06	0.00266259	lncRNA	novel transcript, antisense to PRSS8	AD_Jansen2019
ENSG00000166128	RAB8B	15	63481759	63559975	+	299	4.3393	7.1478e-06	0.00268985	protein_coding	RAB8B, member RAS oncogene family [Source:HGNC Symbol;Acc:HGNC:30273]	AD_Jansen2019
ENSG00000138613	APH1B	15	63568217	63601325	+	165	4.3336	7.3337e-06	0.00274234	protein_coding	aph-1 homolog B, gamma-secretase subunit [Source:HGNC Symbol;Acc:HGNC:24080]	AD_Jansen2019
ENSG00000248714	ZNF652-AS1	17	47438512	47447360	+	121	4.3194	7.8236e-06	0.00289686	lncRNA	ZNF652 antisense RNA 1 [Source:HGNC Symbol;Acc:HGNC:55582]	AD_Jansen2019
ENSG00000160862	AZGP1	7	99564343	99573665	-	75	4.3188	7.845e-06	0.00289686	protein_coding	alpha-2-glycoprotein 1, zinc-binding [Source:HGNC Symbol;Acc:HGNC:910]	AD_Jansen2019
ENSG00000290034	ENSG00000290034	6	41122188	41145595	+	100	4.3124	8.0754e-06	0.00296342	lncRNA	novel transcript, antisense to TREM2	AD_Jansen2019
ENSG00000229391	HLA-DRB6	6	32520490	32527799	-	824	4.3056	8.3273e-06	0.003037	transcribed_unprocessed_pseudogene	major histocompatibility complex, class II, DR beta 6 (pseudogene) [Source:HGNC Symbol;Acc:HGNC:4954]	AD_Jansen2019
ENSG00000182795	C1orf116	1	207191867	207206101	-	202	4.3016	8.4774e-06	0.00306607	protein_coding	chromosome 1 open reading frame 116 [Source:HGNC Symbol;Acc:HGNC:28667]	AD_Jansen2019
ENSG00000106261	ZKSCAN1	7	99613195	99639312	+	124	4.3008	8.5108e-06	0.00306607	protein_coding	zinc finger with KRAB and SCAN domains 1 [Source:HGNC Symbol;Acc:HGNC:13101]	AD_Jansen2019
ENSG00000262039	ENSG00000262039	17	47448102	47554350	+	504	4.2871	9.0527e-06	0.00324152	lncRNA		AD_Jansen2019
ENSG00000252809	AC135050.1	16	31120551	31120634	+	40	4.2849	9.1431e-06	0.00324796	miRNA		AD_Jansen2019
ENSG00000273777	CEACAM20	19	45005729	45033811	-	277	4.2829	9.2256e-06	0.00324796	protein_coding	CEA cell adhesion molecule 20 [Source:HGNC Symbol;Acc:HGNC:24879]	AD_Jansen2019
ENSG00000158869	FCER1G	1	161185024	161190489	+	100	4.2826	9.2356e-06	0.00324796	protein_coding	Fc epsilon receptor Ig [Source:HGNC Symbol;Acc:HGNC:3611]	AD_Jansen2019
ENSG00000103496	STX4	16	31044210	31054296	+	54	4.2696	9.7907e-06	0.00342281	protein_coding	syntaxin 4 [Source:HGNC Symbol;Acc:HGNC:11439]	AD_Jansen2019
ENSG00000161929	SCIMP	17	5112215	5138155	-	199	4.2627	1.01e-05	0.00351017	protein_coding	SLP adaptor and CSK interacting membrane protein [Source:HGNC Symbol;Acc:HGNC:33504]	AD_Jansen2019
ENSG00000262693	ZFP3-DT	17	4978973	4981408	-	125	4.2514	1.062e-05	0.0036693	lncRNA	ZFP3 divergent transcript [Source:HGNC Symbol;Acc:HGNC:55340]	AD_Jansen2019
ENSG00000167397	VKORC1	16	31102163	31107301	-	52	4.2473	1.0816e-05	0.0037153	protein_coding	vitamin K epoxide reductase complex subunit 1 [Source:HGNC Symbol;Acc:HGNC:23663]	AD_Jansen2019
ENSG00000104884	ERCC2	19	45853095	45874176	-	154	4.2281	1.1782e-05	0.00400807	protein_coding	ERCC excision repair 2, TFIIH core complex helicase subunit [Source:HGNC Symbol;Acc:HGNC:3434]	AD_Jansen2019
ENSG00000280160	ENSG00000280160	16	31105048	31107265	+	47	4.2277	1.1804e-05	0.00400807	TEC	novel transcript	AD_Jansen2019
ENSG00000271075	ENSG00000271075	14	53338176	53338935	+	49	4.222	1.2108e-05	0.00406831	processed_pseudogene	golgi membrane protein 1 (GOLM1) pseudogene	AD_Jansen2019
ENSG00000268927	FLJ00418	16	70695570	70699739	+	127	4.2205	1.2188e-05	0.00406831	protein_coding		AD_Jansen2019
ENSG00000279569	ENSG00000279569	16	70695570	70699739	+	127	4.2205	1.2188e-05	0.00406831	TEC	novel transcript	AD_Jansen2019
ENSG00000254479	SLC25A1P1	11	85645780	85646706	+	101	4.217	1.2378e-05	0.00410852	processed_pseudogene	solute carrier family 25 member 1 pseudogene 1 [Source:HGNC Symbol;Acc:HGNC:43845]	AD_Jansen2019
ENSG00000250307	TUBB8P3	4	112998754	112999556	+	94	4.2086	1.2848e-05	0.0042407	processed_pseudogene	tubulin beta 8 class VIII pseudogene 3 [Source:HGNC Symbol;Acc:HGNC:42338]	AD_Jansen2019
ENSG00000250948	ENSG00000250948	17	47452742	47457456	+	101	4.1993	1.3388e-05	0.00439439	lncRNA		AD_Jansen2019
ENSG00000260911	ENSG00000260911	16	31054471	31061189	+	56	4.1852	1.4248e-05	0.00465083	lncRNA	novel transcript	AD_Jansen2019
ENSG00000271046	ENSG00000271046	10	11721674	11722513	+	129	4.1783	1.4683e-05	0.00476649	lncRNA	novel transcript	AD_Jansen2019
ENSG00000095970	TREM2	6	41126244	41130924	-	52	4.1735	1.5e-05	0.00484279	protein_coding	triggering receptor expressed on myeloid cells 2 [Source:HGNC Symbol;Acc:HGNC:17761]	AD_Jansen2019
ENSG00000238401	snoU13	1	207212039	207212145	-	105	4.1683	1.5345e-05	0.00492725	snoRNA		AD_Jansen2019
ENSG00000149926	TLCD3B	16	30035748	30064299	-	95	4.1535	1.6374e-05	0.00522924	protein_coding	TLC domain containing 3B [Source:HGNC Symbol;Acc:HGNC:25295]	AD_Jansen2019
ENSG00000261840	ENSG00000261840	16	30709025	30710379	-	29	4.1463	1.6897e-05	0.00534897	lncRNA	novel transcript, antisense to SRCAP	AD_Jansen2019
ENSG00000199730	RN7SKP95	15	58996051	58996353	-	78	4.1458	1.693e-05	0.00534897	misc_RNA	RN7SK pseudogene 95 [Source:HGNC Symbol;Acc:HGNC:45819]	AD_Jansen2019
ENSG00000104881	PPP1R13L	19	45882896	45909607	-	160	4.1397	1.7388e-05	0.00546446	protein_coding	protein phosphatase 1 regulatory subunit 13 like [Source:HGNC Symbol;Acc:HGNC:18838]	AD_Jansen2019
ENSG00000172500	FIBP	11	65651211	65656002	-	92	4.1353	1.7727e-05	0.00549401	protein_coding	FGF1 intracellular binding protein [Source:HGNC Symbol;Acc:HGNC:3705]	AD_Jansen2019
ENSG00000138600	SPPL2A	15	50994463	51058145	-	348	4.1346	1.778e-05	0.00549401	protein_coding	signal peptide peptidase like 2A [Source:HGNC Symbol;Acc:HGNC:30227]	AD_Jansen2019
ENSG00000172543	CTSW	11	65647280	65651212	+	81	4.1339	1.7835e-05	0.00549401	protein_coding	cathepsin W [Source:HGNC Symbol;Acc:HGNC:2546]	AD_Jansen2019
ENSG00000207357	RNU6-2	19	1021521	1021627	+	175	4.1336	1.7854e-05	0.00549401	snRNA	RNA, U6 small nuclear 2 [Source:HGNC Symbol;Acc:HGNC:34270]	AD_Jansen2019
ENSG00000232748	ENSG00000232748	16	31067781	31074124	+	53	4.1307	1.8085e-05	0.00553626	lncRNA	novel transcript, antisense to ZNF668	AD_Jansen2019
ENSG00000167194	C16orf92	16	30034519	30039057	+	54	4.128	1.8296e-05	0.00557198	protein_coding	chromosome 16 open reading frame 92 [Source:HGNC Symbol;Acc:HGNC:26346]	AD_Jansen2019
ENSG00000222287	RNU6-1043P	16	30712658	30712756	-	26	4.1125	1.9572e-05	0.00593001	snRNA	RNA, U6 small nuclear 1043, pseudogene [Source:HGNC Symbol;Acc:HGNC:48006]	AD_Jansen2019
ENSG00000158793	NIT1	1	161087876	161095235	+	79	4.1099	1.9787e-05	0.00596457	protein_coding	nitrilase 1 [Source:HGNC Symbol;Acc:HGNC:7828]	AD_Jansen2019
ENSG00000197721	CR1L	1	207818458	207911761	+	626	4.1047	2.0245e-05	0.00607165	protein_coding	complement C3b/C4b receptor 1 like [Source:HGNC Symbol;Acc:HGNC:2335]	AD_Jansen2019
ENSG00000289733	ENSG00000289733	16	81772638	81991899	+	1837	4.0791	2.2604e-05	0.0067449	lncRNA		AD_Jansen2019
ENSG00000262721	ENSG00000262721	16	30887087	30906537	-	63	4.076	2.2904e-05	0.00680007	lncRNA	novel transcript	AD_Jansen2019
ENSG00000260083	MIR762HG	16	30886543	30906541	+	64	4.0746	2.3048e-05	0.00680861	lncRNA	MIR762 host gene [Source:HGNC Symbol;Acc:HGNC:51386]	AD_Jansen2019
ENSG00000132613	MTSS2	16	70695107	70719956	-	230	4.0697	2.3534e-05	0.00691376	protein_coding	MTSS I-BAR domain containing 2 [Source:HGNC Symbol;Acc:HGNC:25094]	AD_Jansen2019
ENSG00000222966	SNORA40	7	99549656	99549781	+	69	4.0687	2.3638e-05	0.00691376	snoRNA		AD_Jansen2019
ENSG00000238788	RNU7-182P	2	127774997	127775058	+	85	4.0585	2.4697e-05	0.00716311	snRNA	RNA, U7 small nuclear 182 pseudogene [Source:HGNC Symbol;Acc:HGNC:45716]	AD_Jansen2019
ENSG00000197093	GAL3ST4	7	99756867	99766240	-	66	4.0581	2.4733e-05	0.00716311	protein_coding	galactose-3-O-sulfotransferase 4 [Source:HGNC Symbol;Acc:HGNC:24145]	AD_Jansen2019
ENSG00000158882	TOMM40L	1	161195729	161200536	+	103	4.0549	2.5075e-05	0.00722674	protein_coding	translocase of outer mitochondrial membrane 40 like [Source:HGNC Symbol;Acc:HGNC:25756]	AD_Jansen2019
ENSG00000182087	TMEM259	19	1009647	1021178	-	290	4.0501	2.5599e-05	0.00734194	protein_coding	transmembrane protein 259 [Source:HGNC Symbol;Acc:HGNC:17039]	AD_Jansen2019
ENSG00000123836	PFKFB2	1	207207711	207254369	+	293	4.0414	2.6571e-05	0.0075839	protein_coding	6-phosphofructo-2-kinase/fructose-2,6-biphosphatase 2 [Source:HGNC Symbol;Acc:HGNC:8873]	AD_Jansen2019
ENSG00000265991	MIR4519	16	30886587	30886644	-	32	4.0388	2.686e-05	0.00761451	miRNA	microRNA 4519 [Source:HGNC Symbol;Acc:HGNC:41544]	AD_Jansen2019
ENSG00000235077	ENSG00000235077	7	99728587	99738062	+	85	4.0382	2.6936e-05	0.00761451	lncRNA	novel transcript	AD_Jansen2019
ENSG00000149927	DOC2A	16	30016835	30034591	-	93	4.0321	2.7639e-05	0.00772609	protein_coding	double C2 domain alpha [Source:HGNC Symbol;Acc:HGNC:2985]	AD_Jansen2019
ENSG00000186244	ENSG00000186244	17	47477791	47478162	-	84	4.0321	2.7646e-05	0.00772609	processed_pseudogene	ribosomal protein L21 (RPL21) pseudogene	AD_Jansen2019
ENSG00000199711	Y_RNA	7	99534233	99534334	+	64	4.0314	2.7723e-05	0.00772609	misc_RNA	Y RNA [Source:RFAM;Acc:RF00019]	AD_Jansen2019
ENSG00000175602	CCDC85B	11	65658144	65659106	+	74	4.0267	2.8282e-05	0.00784487	protein_coding	coiled-coil domain containing 85B [Source:HGNC Symbol;Acc:HGNC:24926]	AD_Jansen2019
ENSG00000237285	HNRNPA1P2	6	32292996	32293955	+	274	4.0241	2.8601e-05	0.00789628	processed_pseudogene	heterogeneous nuclear ribonucleoprotein A1 pseudogene 2 [Source:HGNC Symbol;Acc:HGNC:13958]	AD_Jansen2019
ENSG00000180667	YOD1	1	207217194	207226325	-	102	4.0214	2.8929e-05	0.00794969	protein_coding	YOD1 deubiquitinase [Source:HGNC Symbol;Acc:HGNC:25035]	AD_Jansen2019
ENSG00000162755	KLHDC9	1	161068151	161070136	+	76	4.0163	2.9564e-05	0.00805394	protein_coding	kelch domain containing 9 [Source:HGNC Symbol;Acc:HGNC:28489]	AD_Jansen2019
ENSG00000263220	ENSG00000263220	17	5267610	5274921	-	114	4.0161	2.9581e-05	0.00805394	lncRNA	novel transcript, antisense to RABEP1	AD_Jansen2019
ENSG00000114805	PLCH1	3	155093369	155462860	-	1791	4.015	2.972e-05	0.00805467	protein_coding	phospholipase C eta 1 [Source:HGNC Symbol;Acc:HGNC:29185]	AD_Jansen2019
ENSG00000242798	ENSG00000242798	7	99712837	99724762	-	95	4.005	3.1003e-05	0.00836401	lncRNA	novel transcript	AD_Jansen2019
ENSG00000214142	RPL7P60	7	99737252	99738305	-	63	3.9869	3.3464e-05	0.00898691	processed_pseudogene	ribosomal protein L7 pseudogene 60 [Source:HGNC Symbol;Acc:HGNC:49216]	AD_Jansen2019
ENSG00000214309	MBLAC1	7	99724408	99726118	+	60	3.9697	3.5975e-05	0.00961753	protein_coding	metallo-beta-lactamase domain containing 1 [Source:HGNC Symbol;Acc:HGNC:22180]	AD_Jansen2019
ENSG00000125740	FOSB	19	45971253	45978437	+	126	3.9682	3.6216e-05	0.00963835	protein_coding	FosB proto-oncogene, AP-1 transcription factor subunit [Source:HGNC Symbol;Acc:HGNC:3797]	AD_Jansen2019
ENSG00000224353	ACE3P	17	61584417	61597167	+	117	3.9656	3.6609e-05	0.00966608	transcribed_unprocessed_pseudogene	angiotensin I converting enzyme 3, pseudogene [Source:HGNC Symbol;Acc:HGNC:44365]	AD_Jansen2019
ENSG00000265442	MIR3941	10	124176481	124176583	+	65	3.9651	3.6679e-05	0.00966608	miRNA	microRNA 3941 [Source:HGNC Symbol;Acc:HGNC:38949]	AD_Jansen2019
ENSG00000264399	MIR4736	17	56413337	56413383	-	62	3.9643	3.6811e-05	0.00966608	miRNA	microRNA 4736 [Source:HGNC Symbol;Acc:HGNC:41804]	AD_Jansen2019
ENSG00000099817	POLR2E	19	1086573	1095379	-	182	3.9441	4.0054e-05	0.0104711	protein_coding	RNA polymerase II, I and III subunit E [Source:HGNC Symbol;Acc:HGNC:9192]	AD_Jansen2019
ENSG00000150281	CTF1	16	30907935	30914868	+	43	3.9391	4.0888e-05	0.010642	protein_coding	cardiotrophin 1 [Source:HGNC Symbol;Acc:HGNC:2499]	AD_Jansen2019
ENSG00000099364	FBXL19	16	30934376	30960104	+	71	3.938	4.1088e-05	0.0106472	protein_coding	F-box and leucine rich repeat protein 19 [Source:HGNC Symbol;Acc:HGNC:25300]	AD_Jansen2019
ENSG00000263548	MIR5187	1	161196976	161197051	+	83	3.9356	4.1486e-05	0.0106987	miRNA		AD_Jansen2019
ENSG00000099385	BCL7C	16	30844947	30905623	-	124	3.9347	4.1649e-05	0.0106987	protein_coding	BAF chromatin remodeling complex subunit BCL7C [Source:HGNC Symbol;Acc:HGNC:1006]	AD_Jansen2019
ENSG00000223335	RNU6-603P	6	32320654	32320760	+	210	3.9218	4.394e-05	0.0111832	snRNA	RNA, U6 small nuclear 603, pseudogene [Source:HGNC Symbol;Acc:HGNC:47566]	AD_Jansen2019
ENSG00000288741	ENSG00000288741	5	79552019	79553859	+	108	3.9217	4.3968e-05	0.0111832	lncRNA	novel transcript	AD_Jansen2019
ENSG00000235040	MTCO3P1	6	32673901	32674732	-	798	3.9209	4.4103e-05	0.0111832	unprocessed_pseudogene	MT-CO3 pseudogene 1 [Source:HGNC Symbol;Acc:HGNC:31342]	AD_Jansen2019
ENSG00000164855	TMEM184A	7	1581871	1600457	-	183	3.9198	4.4305e-05	0.0111864	protein_coding	transmembrane protein 184A [Source:HGNC Symbol;Acc:HGNC:28797]	AD_Jansen2019
ENSG00000237640	ENSG00000237640	7	99527015	99546243	+	137	3.9178	4.468e-05	0.0112331	lncRNA	novel transcript	AD_Jansen2019
ENSG00000263783	MIR5590	2	135615390	135615443	+	52	3.9167	4.4882e-05	0.0112361	miRNA	microRNA 5590 [Source:HGNC Symbol;Acc:HGNC:43541]	AD_Jansen2019
ENSG00000080603	SRCAP	16	30709530	30752730	+	83	3.907	4.6724e-05	0.011622	protein_coding	Snf2 related CREBBP activator protein [Source:HGNC Symbol;Acc:HGNC:16974]	AD_Jansen2019
ENSG00000100522	GNPNAT1	14	53241911	53258386	-	74	3.9065	4.6817e-05	0.011622	protein_coding	glucosamine-phosphate N-acetyltransferase 1 [Source:HGNC Symbol;Acc:HGNC:19980]	AD_Jansen2019
ENSG00000249815	LINC02945	4	112725574	113033429	-	1255	3.905	4.7104e-05	0.0116443	lncRNA	long intergenic non-protein coding RNA 2945 [Source:HGNC Symbol;Acc:HGNC:55960]	AD_Jansen2019
ENSG00000197943	PLCG2	16	81812884	81996290	+	1657	3.8973	4.8631e-05	0.0119717	protein_coding	phospholipase C gamma 2 [Source:HGNC Symbol;Acc:HGNC:9066]	AD_Jansen2019
ENSG00000260634	ENSG00000260634	2	127781113	127783402	-	94	3.8872	5.0706e-05	0.0124308	lncRNA	novel transcript	AD_Jansen2019
ENSG00000262855	ENSG00000262855	17	5030035	5030305	-	88	3.8819	5.1814e-05	0.0126499	processed_pseudogene	tumor necrosis factor receptor superfamily, member 13B (TNFRSF13B) pseudogene	AD_Jansen2019
ENSG00000236911	ENSG00000236911	1	207725270	207779900	-	202	3.8807	5.2071e-05	0.0126603	lncRNA	CR1 antisense RNA 1 [Source:HGNC Symbol;Acc:HGNC:40160]	AD_Jansen2019
ENSG00000258698	ENSG00000258698	14	53259593	53286752	-	106	3.8786	5.2527e-05	0.0127189	lncRNA	novel transcript	AD_Jansen2019
ENSG00000232533	FAM131B-AS2	7	143076776	143078129	-	66	3.8708	5.424e-05	0.0130418	lncRNA	FAM131B antisense RNA 2 [Source:HGNC Symbol;Acc:HGNC:56141]	AD_Jansen2019
ENSG00000259049	ENSG00000259049	14	53241955	53244458	+	45	3.8705	5.4302e-05	0.0130418	lncRNA	novel transcript, antisense to GNPNAT1	AD_Jansen2019
ENSG00000106290	TAF6	7	99704499	99717464	-	97	3.8613	5.6397e-05	0.0134901	protein_coding	TATA-box binding protein associated factor 6 [Source:HGNC Symbol;Acc:HGNC:11540]	AD_Jansen2019
ENSG00000109756	RAPGEF2	4	160024165	160281326	+	814	3.8488	5.9341e-05	0.0141282	protein_coding	Rap guanine nucleotide exchange factor 2 [Source:HGNC Symbol;Acc:HGNC:16854]	AD_Jansen2019
ENSG00000280129	ENSG00000280129	14	23474708	23476332	-	50	3.848	5.9543e-05	0.0141282	TEC	TEC	AD_Jansen2019
ENSG00000258802	ENSG00000258802	14	53265622	53265779	-	43	3.8405	6.1389e-05	0.0144953	processed_pseudogene	myeloma overexpressed 2 (MYEOV2) pseudogene	AD_Jansen2019
ENSG00000282034	ENSG00000282034	16	30715388	30756490	+	78	3.8397	6.1581e-05	0.0144953	protein_coding	novel transcript	AD_Jansen2019
ENSG00000099365	STX1B	16	31000577	31021959	-	80	3.8278	6.4649e-05	0.0151005	protein_coding	syntaxin 1B [Source:HGNC Symbol;Acc:HGNC:18539]	AD_Jansen2019
ENSG00000223446	ENSG00000223446	9	95853742	95857828	-	106	3.8277	6.4663e-05	0.0151005	lncRNA	novel transcript	AD_Jansen2019
ENSG00000262495	ENSG00000262495	17	4963651	4965418	+	139	3.8264	6.5021e-05	0.0151243	processed_pseudogene	zinc finger protein fiamily pseudogene	AD_Jansen2019
ENSG00000206755	SNORA30	16	30721858	30721986	+	27	3.8246	6.5487e-05	0.015173	snoRNA	small nucleolar RNA, H/ACA box 30 [Source:HGNC Symbol;Acc:HGNC:32620]	AD_Jansen2019
ENSG00000116032	GRIN3B	19	1000418	1009731	+	271	3.8162	6.7774e-05	0.0155926	protein_coding	glutamate ionotropic receptor NMDA type subunit 3B [Source:HGNC Symbol;Acc:HGNC:16768]	AD_Jansen2019
ENSG00000260113	ENSG00000260113	16	30638297	30638499	+	49	3.816	6.7826e-05	0.0155926	processed_pseudogene	ribosomal protein L5 (RPL5) pseudogene	AD_Jansen2019
ENSG00000154380	ENAH	1	225674467	225840844	-	555	3.807	7.0339e-05	0.0161076	protein_coding	ENAH actin regulator [Source:HGNC Symbol;Acc:HGNC:18271]	AD_Jansen2019
ENSG00000169592	INO80E	16	30007036	30017114	+	67	3.7956	7.3656e-05	0.0168021	protein_coding	INO80 complex subunit E [Source:HGNC Symbol;Acc:HGNC:26905]	AD_Jansen2019
ENSG00000143256	PFDN2	1	161070346	161087845	-	122	3.7937	7.4212e-05	0.0168638	protein_coding	prefoldin subunit 2 [Source:HGNC Symbol;Acc:HGNC:8867]	AD_Jansen2019
ENSG00000230447	CTF2P	16	30915669	30921529	-	46	3.7817	7.7893e-05	0.0176325	unitary_pseudogene	cardiotrophin 2, pseudogene [Source:HGNC Symbol;Acc:HGNC:33173]	AD_Jansen2019
ENSG00000153086	ACMSD	2	135596186	135659604	+	223	3.777	7.9379e-05	0.0178562	protein_coding	aminocarboxymuconate semialdehyde decarboxylase [Source:HGNC Symbol;Acc:HGNC:19288]	AD_Jansen2019
ENSG00000261680	ENSG00000261680	16	30635606	30636035	-	49	3.7766	7.9486e-05	0.0178562	processed_pseudogene	zinc finger protein (ZNF) pseudogene	AD_Jansen2019
ENSG00000198517	MAFK	7	1570338	1582679	+	164	3.7693	8.1848e-05	0.0183172	protein_coding	MAF bZIP transcription factor K [Source:HGNC Symbol;Acc:HGNC:6782]	AD_Jansen2019
ENSG00000198502	HLA-DRB5	6	32485130	32498064	-	650	3.762	8.4264e-05	0.0187867	protein_coding	major histocompatibility complex, class II, DR beta 5 [Source:HGNC Symbol;Acc:HGNC:4953]	AD_Jansen2019
ENSG00000228234	GLRXP1	20	36231254	36231587	-	147	3.7591	8.5278e-05	0.0189413	processed_pseudogene	glutaredoxin pseudogene 1 [Source:HGNC Symbol;Acc:HGNC:16544]	AD_Jansen2019
ENSG00000175592	FOSL1	11	65659520	65668044	-	91	3.7563	8.6223e-05	0.019013	protein_coding	FOS like 1, AP-1 transcription factor subunit [Source:HGNC Symbol;Acc:HGNC:13718]	AD_Jansen2019
ENSG00000242477	ENSG00000242477	5	86180048	86180698	-	80	3.7554	8.6546e-05	0.019013	processed_pseudogene	ribosomal protein L10a (RPL10A) pseudogene	AD_Jansen2019
ENSG00000107679	PLEKHA1	10	124134212	124191870	+	285	3.7553	8.6566e-05	0.019013	protein_coding	pleckstrin homology domain containing A1 [Source:HGNC Symbol;Acc:HGNC:14335]	AD_Jansen2019
ENSG00000286971	ENSG00000286971	2	127782442	127791524	+	115	3.746	8.9836e-05	0.0196581	lncRNA	novel transcript	AD_Jansen2019
ENSG00000274469	LINC01746	20	36199505	36219895	+	168	3.7422	9.1198e-05	0.0198825	lncRNA	long intergenic non-protein coding RNA 1746 [Source:HGNC Symbol;Acc:HGNC:52534]	AD_Jansen2019
ENSG00000167083	GNGT2	17	47280153	47287936	-	102	3.7363	9.3368e-05	0.0202267	protein_coding	G protein subunit gamma transducin 2 [Source:HGNC Symbol;Acc:HGNC:4412]	AD_Jansen2019
ENSG00000196735	HLA-DQA1	6	32595956	32614839	+	2656	3.7359	9.3532e-05	0.0202267	protein_coding	major histocompatibility complex, class II, DQ alpha 1 [Source:HGNC Symbol;Acc:HGNC:4942]	AD_Jansen2019
ENSG00000288976	ENSG00000288976	7	99745964	99746298	-	46	3.7351	9.3804e-05	0.0202267	lncRNA	novel transcript	AD_Jansen2019
ENSG00000235620	ENSG00000235620	7	50314386	50315218	-	79	3.7322	9.4903e-05	0.0203893	lncRNA	novel transcript	AD_Jansen2019
ENSG00000260852	FBXL19-AS1	16	30930640	30934590	-	45	3.7312	9.5294e-05	0.0203991	lncRNA	FBXL19 antisense RNA 1 [Source:HGNC Symbol;Acc:HGNC:27557]	AD_Jansen2019
ENSG00000237074	LINC02942	1	207413467	207482637	+	316	3.729	9.6126e-05	0.0205029	lncRNA	long intergenic non-protein coding RNA 2942 [Source:HGNC Symbol;Acc:HGNC:55957]	AD_Jansen2019
ENSG00000177051	FBXO46	19	46213887	46234154	-	101	3.7168	0.00010089	0.0214417	protein_coding	F-box protein 46 [Source:HGNC Symbol;Acc:HGNC:25069]	AD_Jansen2019
ENSG00000251914	RNU7-200P	1	21167734	21167795	+	50	3.7142	0.00010194	0.0215872	snRNA	RNA, U7 small nuclear 200 pseudogene [Source:HGNC Symbol;Acc:HGNC:45734]	AD_Jansen2019
ENSG00000196126	HLA-DRB1	6	32545679	32557625	-	1152	3.7071	0.00010484	0.022122	protein_coding	major histocompatibility complex, class II, DR beta 1 [Source:HGNC Symbol;Acc:HGNC:4948]	AD_Jansen2019
ENSG00000249061	ENSG00000249061	5	86263138	86433529	+	739	3.7052	0.00010561	0.0222052	lncRNA	novel transcript	AD_Jansen2019
ENSG00000164574	GALNT10	5	153570290	153800544	+	1147	3.6984	0.00010847	0.0227256	protein_coding	polypeptide N-acetylgalactosaminyltransferase 10 [Source:HGNC Symbol;Acc:HGNC:19873]	AD_Jansen2019
ENSG00000216813	ENSG00000216813	6	47530358	47530754	+	45	3.6933	0.00011067	0.0231046	processed_pseudogene	ribosomal protein S12 pseudogene 14 [Source:HGNC Symbol;Acc:HGNC:35632]	AD_Jansen2019
ENSG00000100802	C14orf93	14	23455103	23479375	-	108	3.6876	0.0001132	0.0235496	protein_coding	chromosome 14 open reading frame 93 [Source:HGNC Symbol;Acc:HGNC:20162]	AD_Jansen2019
ENSG00000108091	CCDC6	10	61548505	61666314	-	647	3.6846	0.00011452	0.0237406	protein_coding	coiled-coil domain containing 6 [Source:HGNC Symbol;Acc:HGNC:18782]	AD_Jansen2019
ENSG00000138380	CARF	2	203776937	203852986	+	269	3.682	0.00011572	0.0239055	protein_coding	calcium responsive transcription factor [Source:HGNC Symbol;Acc:HGNC:14435]	AD_Jansen2019
ENSG00000146067	FAM193B	5	176946790	176981587	-	108	3.6704	0.0001211	0.0249297	protein_coding	family with sequence similarity 193 member B [Source:HGNC Symbol;Acc:HGNC:25524]	AD_Jansen2019
ENSG00000112195	TREML2	6	41157487	41168887	-	180	3.6685	0.00012197	0.0250216	protein_coding	triggering receptor expressed on myeloid cells like 2 [Source:HGNC Symbol;Acc:HGNC:21092]	AD_Jansen2019
ENSG00000120899	PTK2B	8	27168999	27316908	+	717	3.6652	0.00012359	0.0252117	protein_coding	protein tyrosine kinase 2 beta [Source:HGNC Symbol;Acc:HGNC:9612]	AD_Jansen2019
ENSG00000259773	ENSG00000259773	15	51038906	51042026	+	76	3.6648	0.00012375	0.0252117	lncRNA	novel transcript, antisense to SPPL2A	AD_Jansen2019
ENSG00000260163	ENSG00000260163	2	127782787	127787262	+	96	3.6607	0.00012578	0.0254821	lncRNA		AD_Jansen2019
ENSG00000106460	TMEM106B	7	12250896	12282993	+	412	3.6603	0.00012594	0.0254821	protein_coding	transmembrane protein 106B [Source:HGNC Symbol;Acc:HGNC:22407]	AD_Jansen2019
ENSG00000149929	HIRIP3	16	30003651	30007395	-	60	3.6578	0.00012719	0.0256472	protein_coding	HIRA interacting protein 3 [Source:HGNC Symbol;Acc:HGNC:4917]	AD_Jansen2019
ENSG00000265910	AC090559.2	11	47407633	47407733	-	66	3.6538	0.00012918	0.025926	miRNA		AD_Jansen2019
ENSG00000288983	ENSG00000288983	16	30645828	30646893	+	45	3.6533	0.00012945	0.025926	lncRNA	novel transcript	AD_Jansen2019
ENSG00000279665	ENSG00000279665	15	51034899	51035473	-	70	3.6519	0.00013016	0.0259801	TEC	TEC	AD_Jansen2019
ENSG00000198252	STYX	14	53196884	53241707	+	170	3.6432	0.00013463	0.0267819	protein_coding	serine/threonine/tyrosine interacting protein [Source:HGNC Symbol;Acc:HGNC:11447]	AD_Jansen2019
ENSG00000263574	ENSG00000263574	17	71733993	71753071	+	268	3.6408	0.00013591	0.0269458	lncRNA		AD_Jansen2019
ENSG00000255197	ENSG00000255197	11	47403060	47430920	-	176	3.6351	0.00013894	0.0274544	lncRNA	SLC39A13 antisense RNA 1 [Source:HGNC Symbol;Acc:HGNC:56351]	AD_Jansen2019
ENSG00000185899	TAS2R60	7	143140546	143141502	+	56	3.6335	0.00013981	0.0275167	protein_coding	taste 2 receptor member 60 [Source:HGNC Symbol;Acc:HGNC:20639]	AD_Jansen2019
ENSG00000285239	ENSG00000285239	1	207882369	207884853	-	140	3.6319	0.00014069	0.0275167	lncRNA	novel transcript	AD_Jansen2019
ENSG00000263599	RN7SL171P	17	4778921	4779205	+	90	3.6314	0.00014096	0.0275167	misc_RNA		AD_Jansen2019
ENSG00000163596	ICA1L	2	203637873	203736489	-	352	3.6308	0.00014128	0.0275167	protein_coding	islet cell autoantigen 1 like [Source:HGNC Symbol;Acc:HGNC:14442]	AD_Jansen2019
ENSG00000211591	MIR762	16	30905224	30905306	+	32	3.6295	0.00014196	0.0275167	miRNA	microRNA 762 [Source:HGNC Symbol;Acc:HGNC:37303]	AD_Jansen2019
ENSG00000228513	ENSG00000228513	2	203926037	203927126	-	45	3.6294	0.00014205	0.0275167	processed_pseudogene	zinc finger protein 14 (ZNF14) pseudogene	AD_Jansen2019
ENSG00000108798	ABI3	17	47287773	47300587	+	122	3.6248	0.00014456	0.0278763	protein_coding	ABI family member 3 [Source:HGNC Symbol;Acc:HGNC:29859]	AD_Jansen2019
ENSG00000073712	FERMT2	14	53323986	53419153	-	398	3.6243	0.00014485	0.0278763	protein_coding	FERM domain containing kindlin 2 [Source:HGNC Symbol;Acc:HGNC:15767]	AD_Jansen2019
ENSG00000289602	ENSG00000289602	1	225840987	225842025	+	52	3.6229	0.00014564	0.0279373	lncRNA	novel transcript	AD_Jansen2019
ENSG00000264583	MIR4487	11	47422521	47422593	+	82	3.618	0.00014846	0.0283861	miRNA	microRNA 4487 [Source:HGNC Symbol;Acc:HGNC:41851]	AD_Jansen2019
ENSG00000236914	LINC01852	15	38361013	38365191	-	74	3.615	0.00015019	0.0286243	lncRNA	long intergenic non-protein coding RNA 1852 [Source:HGNC Symbol;Acc:HGNC:52668]	AD_Jansen2019
ENSG00000138442	WDR12	2	203738984	203879521	-	456	3.6133	0.00015114	0.0287127	protein_coding	WD repeat domain 12 [Source:HGNC Symbol;Acc:HGNC:14098]	AD_Jansen2019
ENSG00000146826	TRAPPC14	7	99752043	99756346	-	57	3.6053	0.00015587	0.0295164	protein_coding	trafficking protein particle complex subunit 14 [Source:HGNC Symbol;Acc:HGNC:25604]	AD_Jansen2019
ENSG00000205710	C17orf107	17	4802713	4806229	+	153	3.6022	0.00015778	0.0296723	protein_coding	chromosome 17 open reading frame 107 [Source:HGNC Symbol;Acc:HGNC:37238]	AD_Jansen2019
ENSG00000250186	ENSG00000250186	17	47481443	47482559	+	84	3.602	0.00015787	0.0296723	lncRNA	novel transcript, antisense to PHB	AD_Jansen2019
ENSG00000230201	ATP6V0CP1	17	4760052	4760669	-	102	3.6015	0.0001582	0.0296723	processed_pseudogene	ATPase H+ transporting V0 subunit c pseudogene 1 [Source:HGNC Symbol;Acc:HGNC:31323]	AD_Jansen2019
ENSG00000224043	CCNT2-AS1	2	135493034	135676282	-	583	3.6005	0.0001588	0.0296906	lncRNA	CCNT2 antisense RNA 1 [Source:HGNC Symbol;Acc:HGNC:40130]	AD_Jansen2019
ENSG00000173868	PHOSPHO1	17	47300728	47308149	-	102	3.5973	0.00016077	0.0299641	protein_coding	phosphoethanolamine/phosphocholine phosphatase 1 [Source:HGNC Symbol;Acc:HGNC:16815]	AD_Jansen2019
ENSG00000100519	PSMC6	14	53173896	53195308	+	104	3.5879	0.00016668	0.0309679	protein_coding	proteasome 26S subunit, ATPase 6 [Source:HGNC Symbol;Acc:HGNC:9553]	AD_Jansen2019
ENSG00000099381	SETD1A	16	30969075	30995985	+	73	3.5816	0.00017075	0.0316246	protein_coding	SET domain containing 1A, histone lysine methyltransferase [Source:HGNC Symbol;Acc:HGNC:29010]	AD_Jansen2019
ENSG00000166526	ZNF3	7	99661656	99680171	-	90	3.5792	0.00017231	0.0318138	protein_coding	zinc finger protein 3 [Source:HGNC Symbol;Acc:HGNC:13089]	AD_Jansen2019
ENSG00000149932	TMEM219	16	29952206	29984371	+	87	3.574	0.00017579	0.0323552	protein_coding	transmembrane protein 219 [Source:HGNC Symbol;Acc:HGNC:25201]	AD_Jansen2019
ENSG00000261487	ENSG00000261487	16	30959707	30967832	+	28	3.5717	0.00017737	0.0324768	lncRNA	novel transcript	AD_Jansen2019
ENSG00000279196	ENSG00000279196	16	30995951	30999591	-	41	3.5714	0.00017755	0.0324768	TEC	novel transcript	AD_Jansen2019
ENSG00000157954	WIPI2	7	5229827	5273471	+	362	3.5652	0.00018178	0.0331479	protein_coding	WD repeat domain, phosphoinositide interacting 2 [Source:HGNC Symbol;Acc:HGNC:32225]	AD_Jansen2019
ENSG00000260765	CES1P2	16	55762027	55784023	+	196	3.5628	0.00018349	0.0333568	unprocessed_pseudogene	carboxylesterase 1 pseudogene 2 [Source:HGNC Symbol;Acc:HGNC:48928]	AD_Jansen2019
ENSG00000233579	KRT8P15	2	203705054	203706504	-	66	3.5586	0.00018639	0.0336623	processed_pseudogene	keratin 8 pseudogene 15 [Source:HGNC Symbol;Acc:HGNC:33367]	AD_Jansen2019
ENSG00000251204	ENSG00000251204	5	105751277	105752942	-	60	3.5581	0.0001868	0.0336623	processed_pseudogene	RUN and FYVE domain containing 2 (RUFY2) pseudogene	AD_Jansen2019
ENSG00000232479	KRT8P52	2	203789332	203790627	+	54	3.558	0.00018688	0.0336623	processed_pseudogene	keratin 8 pseudogene 52 [Source:HGNC Symbol;Acc:HGNC:54654]	AD_Jansen2019
ENSG00000099377	HSD3B7	16	30996528	31000468	+	40	3.5565	0.0001879	0.0336696	protein_coding	hydroxy-delta-5-steroid dehydrogenase, 3 beta- and steroid delta-isomerase 7 [Source:HGNC Symbol;Acc:HGNC:18324]	AD_Jansen2019
ENSG00000106459	NRF1	7	129251561	129396922	+	607	3.5559	0.00018835	0.0336696	protein_coding	nuclear respiratory factor 1 [Source:HGNC Symbol;Acc:HGNC:7996]	AD_Jansen2019
ENSG00000270664	ENSG00000270664	2	203859917	203860126	+	51	3.5555	0.00018864	0.0336696	processed_pseudogene	chromosome 18 open reading frame 32 (C18orf32) pseudogene	AD_Jansen2019
ENSG00000165915	SLC39A13	11	47428683	47438047	+	107	3.5547	0.0001892	0.0336696	protein_coding	solute carrier family 39 member 13 [Source:HGNC Symbol;Acc:HGNC:20859]	AD_Jansen2019
ENSG00000234770	GULOP	8	27417791	27446590	+	222	3.5534	0.00019017	0.0337406	unitary_pseudogene	gulonolactone (L-) oxidase, pseudogene [Source:HGNC Symbol;Acc:HGNC:4695]	AD_Jansen2019
ENSG00000258457	AJUBA-DT	14	23451907	23468287	+	92	3.5483	0.00019387	0.0342941	lncRNA	AJUBA divergent transcript [Source:HGNC Symbol;Acc:HGNC:55449]	AD_Jansen2019
ENSG00000188186	LAMTOR4	7	99746535	99753567	+	66	3.5449	0.00019641	0.0346397	protein_coding	late endosomal/lysosomal adaptor, MAPK and MTOR activator 4 [Source:HGNC Symbol;Acc:HGNC:33772]	AD_Jansen2019
ENSG00000285043	ENSG00000285043	16	30064444	30081735	+	60	3.5387	0.00020104	0.0353507	protein_coding	novel protein	AD_Jansen2019
ENSG00000149930	TAOK2	16	29985189	30003582	+	80	3.5355	0.00020349	0.035659	protein_coding	TAO kinase 2 [Source:HGNC Symbol;Acc:HGNC:16835]	AD_Jansen2019
ENSG00000259250	ENSG00000259250	15	58879706	58883875	+	80	3.5349	0.000204	0.035659	lncRNA	novel transcript, antisense to ADAM10	AD_Jansen2019
ENSG00000184857	TMEM186	16	8874241	8891499	-	250	3.5335	0.00020502	0.0357315	protein_coding	transmembrane protein 186 [Source:HGNC Symbol;Acc:HGNC:24530]	AD_Jansen2019
ENSG00000240459	ENSG00000240459	4	113037666	113038059	-	117	3.5268	0.00021027	0.0365387	processed_pseudogene	ribosomal protein S12 (RPS12) pseudogene	AD_Jansen2019
ENSG00000156853	ZNF689	16	30613879	30635333	-	83	3.5169	0.00021832	0.0378263	protein_coding	zinc finger protein 689 [Source:HGNC Symbol;Acc:HGNC:25173]	AD_Jansen2019
ENSG00000104941	RSPH6A	19	46298971	46318566	-	157	3.5153	0.00021965	0.0379455	protein_coding	radial spoke head 6 homolog A [Source:HGNC Symbol;Acc:HGNC:14241]	AD_Jansen2019
ENSG00000232621	C4BPAP2	1	207399143	207402547	+	65	3.5136	0.00022107	0.037998	unprocessed_pseudogene	C4BPA pseudogene 2 [Source:HGNC Symbol;Acc:HGNC:1327]	AD_Jansen2019
ENSG00000179344	HLA-DQB1	6	32627244	32636160	-	1743	3.5134	0.00022124	0.037998	protein_coding	major histocompatibility complex, class II, DQ beta 1 [Source:HGNC Symbol;Acc:HGNC:4944]	AD_Jansen2019
ENSG00000262429	ENSG00000262429	17	4871290	4872117	+	76	3.506	0.00022749	0.0389582	lncRNA	novel transcript, antisense to CAMTA2	AD_Jansen2019
ENSG00000290119	ENSG00000290119	2	106406492	106415318	-	138	3.5035	0.00022959	0.0392042	lncRNA	novel transcript, antisense to NCK2	AD_Jansen2019
ENSG00000102870	ZNF629	16	30789777	30798526	-	33	3.5017	0.00023118	0.0393269	protein_coding	zinc finger protein 629 [Source:HGNC Symbol;Acc:HGNC:29008]	AD_Jansen2019
ENSG00000108509	CAMTA2	17	4871287	4890970	-	158	3.5011	0.00023164	0.0393269	protein_coding	calmodulin binding transcription activator 2 [Source:HGNC Symbol;Acc:HGNC:18807]	AD_Jansen2019
ENSG00000156858	PRR14	16	30662038	30667734	+	32	3.4949	0.00023711	0.0401402	protein_coding	proline rich 14 [Source:HGNC Symbol;Acc:HGNC:28458]	AD_Jansen2019
ENSG00000273319	ENSG00000273319	7	130621223	130624420	+	62	3.4937	0.00023817	0.0402045	lncRNA		AD_Jansen2019
ENSG00000271204	ENSG00000271204	7	130614968	130616965	-	52	3.4871	0.00024412	0.0410914	lncRNA	novel transcript	AD_Jansen2019
ENSG00000266154	MIR4658	7	99754228	99754292	-	47	3.4857	0.00024546	0.0411996	miRNA		AD_Jansen2019
ENSG00000234203	ENSG00000234203	17	4876146	4877976	+	80	3.4846	0.00024643	0.0412453	lncRNA	novel transcript, antisense to CAMTA2	AD_Jansen2019
ENSG00000272459	FAM193B-DT	5	176981825	176982365	+	49	3.4813	0.00024948	0.0416378	lncRNA	FAM193B divergent transcript [Source:HGNC Symbol;Acc:HGNC:55212]	AD_Jansen2019
ENSG00000113070	HBEGF	5	139712428	139726188	-	80	3.478	0.00025259	0.0420381	protein_coding	heparin binding EGF like growth factor [Source:HGNC Symbol;Acc:HGNC:3059]	AD_Jansen2019
ENSG00000175938	ORAI3	16	30960389	30967782	+	26	3.4768	0.00025374	0.0421109	protein_coding	ORAI calcium release-activated calcium modulator 3 [Source:HGNC Symbol;Acc:HGNC:28185]	AD_Jansen2019
ENSG00000091640	SPAG7	17	4862521	4871112	-	106	3.4747	0.00025571	0.0423189	protein_coding	sperm associated antigen 7 [Source:HGNC Symbol;Acc:HGNC:11216]	AD_Jansen2019
ENSG00000244703	CD46P1	1	207818579	207830755	+	222	3.4723	0.00025801	0.0425803	unprocessed_pseudogene	CD46 molecule pseudogene 1 [Source:HGNC Symbol;Acc:HGNC:6959]	AD_Jansen2019
ENSG00000196388	INCA1	17	4891425	4900905	-	123	3.471	0.00025928	0.0426707	protein_coding	inhibitor of CDK, cyclin A1 interacting protein 1 [Source:HGNC Symbol;Acc:HGNC:32224]	AD_Jansen2019
ENSG00000166997	CNPY4	7	99717257	99723131	+	71	3.4687	0.0002615	0.0429165	protein_coding	canopy FGF signaling regulator 4 [Source:HGNC Symbol;Acc:HGNC:28631]	AD_Jansen2019
ENSG00000268652	ENSG00000268652	19	51697374	51698796	-	84	3.464	0.00026612	0.0435537	processed_pseudogene	zinc finger, DHHC-type containing 7 (ZDHHC7) pseudogene	AD_Jansen2019
ENSG00000167085	PHB1	17	47481411	47492267	-	120	3.4631	0.00026704	0.0435836	protein_coding	prohibitin 1 [Source:HGNC Symbol;Acc:HGNC:8912]	AD_Jansen2019
ENSG00000183258	DDX41	5	176938578	176943962	-	59	3.4622	0.00026786	0.043597	protein_coding	DEAD-box helicase 41 [Source:HGNC Symbol;Acc:HGNC:18674]	AD_Jansen2019
ENSG00000174749	FAM241A	4	113066610	113116412	+	195	3.4598	0.00027025	0.0438651	protein_coding	family with sequence similarity 241 member A [Source:HGNC Symbol;Acc:HGNC:26813]	AD_Jansen2019
ENSG00000274678	ENSG00000274678	16	30832659	30833205	+	35	3.458	0.00027209	0.0440428	lncRNA	novel transcript	AD_Jansen2019
ENSG00000226289	CDCA4P3	1	207831799	207832487	+	154	3.4564	0.00027371	0.0440813	unprocessed_pseudogene	cell division cycle associated 4 pseudogene 3 [Source:HGNC Symbol;Acc:HGNC:49772]	AD_Jansen2019
ENSG00000127663	KDM4B	19	4969124	5153609	+	909	3.4563	0.00027382	0.0440813	protein_coding	lysine demethylase 4B [Source:HGNC Symbol;Acc:HGNC:29136]	AD_Jansen2019
ENSG00000225759	LINC00489	20	36247700	36251521	-	199	3.4473	0.00028316	0.0453859	lncRNA	long intergenic non-protein coding RNA 489 [Source:HGNC Symbol;Acc:HGNC:43426]	AD_Jansen2019
ENSG00000278816	ENSG00000278816	20	5041683	5041986	-	74	3.447	0.00028346	0.0453859	lncRNA	novel transcript	AD_Jansen2019
ENSG00000075151	EIF4G3	1	21132785	21503778	-	1024	3.4454	0.00028515	0.0454661	protein_coding	eukaryotic translation initiation factor 4 gamma 3 [Source:HGNC Symbol;Acc:HGNC:3298]	AD_Jansen2019
ENSG00000141503	MINK1	17	4736635	4801356	+	424	3.445	0.0002855	0.0454661	protein_coding	misshapen like kinase 1 [Source:HGNC Symbol;Acc:HGNC:17565]	AD_Jansen2019
ENSG00000108556	CHRNE	17	4801066	4837733	-	278	3.4431	0.00028756	0.045671	protein_coding	cholinergic receptor nicotinic epsilon subunit [Source:HGNC Symbol;Acc:HGNC:1966]	AD_Jansen2019
ENSG00000260082	ENSG00000260082	16	30832389	30833431	-	36	3.4417	0.00028907	0.0457878	processed_pseudogene	chromosome 20 open reading frame 27 (C20orf27p) pseudogene	AD_Jansen2019
ENSG00000221808	MIR1256	1	21314807	21314925	-	68	3.4388	0.00029211	0.0461456	miRNA	microRNA 1256 [Source:HGNC Symbol;Acc:HGNC:35321]	AD_Jansen2019
ENSG00000170236	USP50	15	50786215	50838905	-	254	3.4208	0.00031219	0.0491862	protein_coding	ubiquitin specific peptidase 50 [Source:HGNC Symbol;Acc:HGNC:20079]	AD_Jansen2019
ENSG00000264700	RN7SL588P	14	53252295	53252581	+	31	3.4156	0.00031818	0.0499966	misc_RNA		AD_Jansen2019

## Sheet: AD_Kunkle2019_magma
gene_ensg	gene_name	gene_chr	gene_start	gene_end	gene_strand	nsnps	gene_zstat	gene_p	gene_fdr	gene_biotype	gene_description	disease
ENSG00000189114	BLOC1S3	19	45682042	45720191	+	271	10.136	1.9079e-24	1.12467e-19	protein_coding	biogenesis of lysosomal organelles complex 1 subunit 3 [Source:HGNC Symbol;Acc:HGNC:20914]	AD_Kunkle2019
ENSG00000007047	MARK4	19	45582546	45808542	+	863	9.2555	1.0662e-20	3.14252e-16	protein_coding	microtubule affinity regulating kinase 4 [Source:HGNC Symbol;Acc:HGNC:13538]	AD_Kunkle2019
ENSG00000266903	CEACAM16-AS1	19	45134874	45228481	-	388	8.9586	1.6445e-19	3.23133e-15	lncRNA	CEACAM16, CEACAM19 and PVR antisense RNA 1 [Source:HGNC Symbol;Acc:HGNC:55317]	AD_Kunkle2019
ENSG00000130202	NECTIN2	19	45349432	45392480	+	269	8.4323	1.6948e-17	2.49763e-13	protein_coding	nectin cell adhesion molecule 2 [Source:HGNC Symbol;Acc:HGNC:9707]	AD_Kunkle2019
ENSG00000110079	MS4A4A	11	59953130	60085553	+	561	7.7333	5.2379e-15	6.17527e-11	protein_coding	membrane spanning 4-domains A4A [Source:HGNC Symbol;Acc:HGNC:13371]	AD_Kunkle2019
ENSG00000142273	CBLC	19	45281126	45303909	+	110	7.6651	8.9373e-15	8.7806e-11	protein_coding	Cbl proto-oncogene C [Source:HGNC Symbol;Acc:HGNC:15961]	AD_Kunkle2019
ENSG00000104866	PPP1R37	19	45594654	45651335	+	291	7.6362	1.1184e-14	8.835e-11	protein_coding	protein phosphatase 1 regulatory subunit 37 [Source:HGNC Symbol;Acc:HGNC:27607]	AD_Kunkle2019
ENSG00000283632	EXOC3L2	19	45715628	45748665	-	222	7.6147	1.3212e-14	8.835e-11	protein_coding	exocyst complex component 3 like 2 [Source:HGNC Symbol;Acc:HGNC:30162]	AD_Kunkle2019
ENSG00000007255	TRAPPC6A	19	45666186	45681495	-	99	7.612	1.3489e-14	8.835e-11	protein_coding	trafficking protein particle complex subunit 6A [Source:HGNC Symbol;Acc:HGNC:23069]	AD_Kunkle2019
ENSG00000267467	APOC4	19	45445494	45448753	+	99	7.5011	3.1641e-14	1.86517e-10	protein_coding	apolipoprotein C4 [Source:HGNC Symbol;Acc:HGNC:611]	AD_Kunkle2019
ENSG00000104853	CLPTM1	19	45457842	45496599	+	200	7.3954	7.0499e-14	3.77675e-10	protein_coding	CLPTM1 regulator of GABA type A receptor forward trafficking [Source:HGNC Symbol;Acc:HGNC:2087]	AD_Kunkle2019
ENSG00000130204	TOMM40	19	45393826	45406946	+	102	7.3839	7.6883e-14	3.77675e-10	protein_coding	translocase of outer mitochondrial membrane 40 [Source:HGNC Symbol;Acc:HGNC:18001]	AD_Kunkle2019
ENSG00000234906	APOC2	19	45449292	45452822	+	99	7.3536	9.6478e-14	4.37476e-10	protein_coding	apolipoprotein C2 [Source:HGNC Symbol;Acc:HGNC:609]	AD_Kunkle2019
ENSG00000179846	NKPD1	19	45653002	45664240	-	86	7.3362	1.0991e-13	4.46354e-10	protein_coding	NTPase KAP family P-loop domain containing 1 [Source:HGNC Symbol;Acc:HGNC:24739]	AD_Kunkle2019
ENSG00000254952	LINC02705	11	59927160	59928295	-	51	7.3318	1.1358e-13	4.46354e-10	lncRNA	long intergenic non-protein coding RNA 2705 [Source:HGNC Symbol;Acc:HGNC:54222]	AD_Kunkle2019
ENSG00000069399	BCL3	19	45250962	45263301	+	112	7.1542	4.2066e-13	1.54982e-09	protein_coding	BCL3 transcription coactivator [Source:HGNC Symbol;Acc:HGNC:998]	AD_Kunkle2019
ENSG00000073008	PVR	19	45147098	45169430	+	93	7.1187	5.449e-13	1.88946e-09	protein_coding	PVR cell adhesion molecule [Source:HGNC Symbol;Acc:HGNC:9705]	AD_Kunkle2019
ENSG00000288773	ENSG00000288773	19	45240835	45242407	+	97	7.0913	6.6408e-13	2.17479e-09	lncRNA	novel transcript	AD_Kunkle2019
ENSG00000238666	snoU13	11	85805234	85805337	+	78	7.052	8.8163e-13	2.73528e-09	snoRNA		AD_Kunkle2019
ENSG00000149534	MS4A2	11	59855734	59865940	+	113	7.0407	9.564e-13	2.81889e-09	protein_coding	membrane spanning 4-domains A2 [Source:HGNC Symbol;Acc:HGNC:7316]	AD_Kunkle2019
ENSG00000200877	RNU6-560P	11	85864269	85864376	+	70	6.9769	1.5091e-12	4.23612e-09	snRNA	RNA, U6 small nuclear 560, pseudogene [Source:HGNC Symbol;Acc:HGNC:47523]	AD_Kunkle2019
ENSG00000230666	CEACAM22P	19	45041045	45124119	-	371	6.8842	2.9065e-12	7.78783e-09	transcribed_unprocessed_pseudogene	CEA cell adhesion molecule 22, pseudogene [Source:HGNC Symbol;Acc:HGNC:38029]	AD_Kunkle2019
ENSG00000207003	RNU6-611P	19	45550716	45550819	+	41	6.8118	4.8208e-12	1.23555e-08	snRNA	RNA, U6 small nuclear 611, pseudogene [Source:HGNC Symbol;Acc:HGNC:47574]	AD_Kunkle2019
ENSG00000267044	ENSG00000267044	19	45639251	45640235	-	65	6.7757	6.1892e-12	1.52017e-08	lncRNA	novel transcript, antisense to PPP1R37	AD_Kunkle2019
ENSG00000279095	ENSG00000279095	19	45167398	45169426	+	44	6.6348	1.6248e-11	3.83115e-08	TEC	TEC	AD_Kunkle2019
ENSG00000286400	ENSG00000286400	2	127899552	127901369	-	123	6.5772	2.3971e-11	5.43478e-08	lncRNA	novel transcript	AD_Kunkle2019
ENSG00000073921	PICALM	11	85668218	85780924	-	532	6.5533	2.8132e-11	6.14194e-08	protein_coding	phosphatidylinositol binding clathrin assembly protein [Source:HGNC Symbol;Acc:HGNC:15514]	AD_Kunkle2019
ENSG00000265910	AC090559.2	11	47407633	47407733	-	59	6.5127	3.691e-11	7.77061e-08	miRNA		AD_Kunkle2019
ENSG00000066336	SPI1	11	47376411	47400098	-	146	6.455	5.4097e-11	1.09962e-07	protein_coding	Spi-1 proto-oncogene [Source:HGNC Symbol;Acc:HGNC:11241]	AD_Kunkle2019
ENSG00000104859	CLASRP	19	45542303	45574214	+	100	6.4473	5.6945e-11	1.11893e-07	protein_coding	CLK4 associating serine/arginine rich protein [Source:HGNC Symbol;Acc:HGNC:17731]	AD_Kunkle2019
ENSG00000255197	ENSG00000255197	11	47403060	47430920	-	157	6.3899	8.3005e-11	1.57838e-07	lncRNA	SLC39A13 antisense RNA 1 [Source:HGNC Symbol;Acc:HGNC:56351]	AD_Kunkle2019
ENSG00000120885	CLU	8	27454434	27472217	-	109	6.3633	9.8747e-11	1.77342e-07	protein_coding	clusterin [Source:HGNC Symbol;Acc:HGNC:2095]	AD_Kunkle2019
ENSG00000264583	MIR4487	11	47422521	47422593	+	68	6.3625	9.9279e-11	1.77342e-07	miRNA	microRNA 4487 [Source:HGNC Symbol;Acc:HGNC:41851]	AD_Kunkle2019
ENSG00000136717	BIN1	2	127805603	127864864	-	363	6.3171	1.3322e-10	2.30972e-07	protein_coding	bridging integrator 1 [Source:HGNC Symbol;Acc:HGNC:1052]	AD_Kunkle2019
ENSG00000267346	EIF5AP3	19	45631827	45632288	+	72	6.2556	1.9797e-10	3.33427e-07	processed_pseudogene	eukaryotic translation initiation factor 5A pseudogene 3 [Source:HGNC Symbol;Acc:HGNC:3304]	AD_Kunkle2019
ENSG00000165915	SLC39A13	11	47428683	47438047	+	95	6.175	3.3089e-10	5.41814e-07	protein_coding	solute carrier family 39 member 13 [Source:HGNC Symbol;Acc:HGNC:20859]	AD_Kunkle2019
ENSG00000104856	RELB	19	45504719	45541450	+	129	6.1094	5e-10	5.8948e-07	protein_coding	RELB proto-oncogene, NF-kB subunit [Source:HGNC Symbol;Acc:HGNC:9956]	AD_Kunkle2019
ENSG00000110077	MS4A6A	11	59939488	59952139	-	92	6.1094	5e-10	5.8948e-07	protein_coding	membrane spanning 4-domains A6A [Source:HGNC Symbol;Acc:HGNC:13375]	AD_Kunkle2019
ENSG00000130203	APOE	19	45409048	45412650	+	63	6.1094	5e-10	5.8948e-07	protein_coding	apolipoprotein E [Source:HGNC Symbol;Acc:HGNC:613]	AD_Kunkle2019
ENSG00000130208	APOC1	19	45417504	45422606	+	66	6.1094	5e-10	5.8948e-07	protein_coding	apolipoprotein C1 [Source:HGNC Symbol;Acc:HGNC:607]	AD_Kunkle2019
ENSG00000187244	BCAM	19	45312328	45324678	+	116	6.1094	5e-10	5.8948e-07	protein_coding	basal cell adhesion molecule (Lutheran blood group) [Source:HGNC Symbol;Acc:HGNC:6722]	AD_Kunkle2019
ENSG00000213892	CEACAM16	19	45202421	45213990	+	139	6.1094	5e-10	5.8948e-07	protein_coding	CEA cell adhesion molecule 16, tectorial membrane component [Source:HGNC Symbol;Acc:HGNC:31948]	AD_Kunkle2019
ENSG00000214787	MS4A4E	11	59967743	60010610	-	236	6.1094	5e-10	5.8948e-07	protein_coding	membrane spanning 4-domains A4E [Source:HGNC Symbol;Acc:HGNC:14284]	AD_Kunkle2019
ENSG00000214855	APOC1P1	19	45430053	45434760	+	62	6.1094	5e-10	5.8948e-07	transcribed_unprocessed_pseudogene	apolipoprotein C1 pseudogene 1 [Source:HGNC Symbol;Acc:HGNC:608]	AD_Kunkle2019
ENSG00000224916	APOC4-APOC2	19	45445495	45452822	+	108	6.1094	5e-10	5.8948e-07	protein_coding	APOC4-APOC2 readthrough (NMD candidate) [Source:HGNC Symbol;Acc:HGNC:44426]	AD_Kunkle2019
ENSG00000252200	snoZ6	19	45229248	45229322	-	92	6.1094	5e-10	5.8948e-07	snoRNA		AD_Kunkle2019
ENSG00000267114	ENSG00000267114	19	45453301	45457264	-	102	6.1094	5e-10	5.8948e-07	lncRNA	novel transcript	AD_Kunkle2019
ENSG00000267282	ENSG00000267282	19	45385284	45394133	-	103	6.1094	5e-10	5.8948e-07	lncRNA	novel transcript, antisense to PVRL2	AD_Kunkle2019
ENSG00000280087	ENSG00000280087	19	45412632	45418225	+	67	6.1094	5e-10	5.8948e-07	TEC	TEC	AD_Kunkle2019
ENSG00000285128	ENSG00000285128	19	45306958	45307267	+	72	6.1094	5e-10	5.8948e-07	lncRNA	novel transcript	AD_Kunkle2019
ENSG00000064687	ABCA7	19	1039996	1065571	+	234	6.0573	6.9232e-10	8.00213e-07	protein_coding	ATP binding cassette subfamily A member 7 [Source:HGNC Symbol;Acc:HGNC:37]	AD_Kunkle2019
ENSG00000064666	CNN2	19	1026585	1039067	+	213	6.0005	9.8368e-10	1.11511e-06	protein_coding	calponin 2 [Source:HGNC Symbol;Acc:HGNC:2156]	AD_Kunkle2019
ENSG00000216588	IGSF23	19	45116873	45140081	+	131	5.9551	1.2993e-09	1.44512e-06	protein_coding	immunoglobulin superfamily member 23 [Source:HGNC Symbol;Acc:HGNC:40040]	AD_Kunkle2019
ENSG00000279753	ENSG00000279753	19	1038726	1039063	-	127	5.8559	2.3728e-09	2.59022e-06	TEC	TEC	AD_Kunkle2019
ENSG00000267348	GEMIN7-AS1	19	45579768	45595893	-	140	5.7561	4.3038e-09	4.61273e-06	lncRNA	GEMIN7 antisense RNA 1 [Source:HGNC Symbol;Acc:HGNC:53773]	AD_Kunkle2019
ENSG00000203710	CR1	1	207669492	207815110	+	446	5.7469	4.5443e-09	4.78352e-06	protein_coding	complement C3b/C4b receptor 1 (Knops blood group) [Source:HGNC Symbol;Acc:HGNC:2334]	AD_Kunkle2019
ENSG00000186567	CEACAM19	19	45165545	45187631	+	112	5.721	5.2939e-09	5.47482e-06	protein_coding	CEA cell adhesion molecule 19 [Source:HGNC Symbol;Acc:HGNC:31951]	AD_Kunkle2019
ENSG00000224366	ENSG00000224366	19	45073550	45073810	-	71	5.685	6.5397e-09	6.64659e-06	unprocessed_pseudogene	carcinoembryonic antigen-related cell adhesion molecule 21 (CEACAM21) pseudogene	AD_Kunkle2019
ENSG00000142252	GEMIN7	19	45582453	45594776	+	131	5.6677	7.237e-09	7.23062e-06	protein_coding	gem nuclear organelle associated protein 7 [Source:HGNC Symbol;Acc:HGNC:20045]	AD_Kunkle2019
ENSG00000134571	MYBPC3	11	47352957	47374253	-	123	5.4826	2.096e-08	2.05925e-05	protein_coding	myosin binding protein C3 [Source:HGNC Symbol;Acc:HGNC:7551]	AD_Kunkle2019
ENSG00000170684	ZNF296	19	45574758	45579736	-	75	5.2739	6.6774e-08	6.45278e-05	protein_coding	zinc finger protein 296 [Source:HGNC Symbol;Acc:HGNC:15981]	AD_Kunkle2019
ENSG00000146904	EPHA1	7	143087382	143105949	-	103	5.1869	1.0691e-07	0.000101647	protein_coding	EPH receptor A1 [Source:HGNC Symbol;Acc:HGNC:3385]	AD_Kunkle2019
ENSG00000255331	ENSG00000255331	11	59844823	59845874	+	103	5.1675	1.186e-07	0.000110972	processed_pseudogene	tyrosine 3-monooxygenase/tryptophan 5-monooxygenase activation protein, zeta polypeptide (YWHAZ) pseudogene	AD_Kunkle2019
ENSG00000149516	MS4A3	11	59824060	59838588	+	128	5.1435	1.3487e-07	0.000124224	protein_coding	membrane spanning 4-domains A3 [Source:HGNC Symbol;Acc:HGNC:7317]	AD_Kunkle2019
ENSG00000253044	AL691452.1	1	207688630	207688688	+	57	5.1383	1.386e-07	0.000125695	miRNA		AD_Kunkle2019
ENSG00000271046	ENSG00000271046	10	11721674	11722513	+	119	5.0978	1.7182e-07	0.000153461	lncRNA	novel transcript	AD_Kunkle2019
ENSG00000165916	PSMC3	11	47440320	47448024	-	105	5.0682	2.0083e-07	0.000176694	protein_coding	proteasome 26S subunit, ATPase 3 [Source:HGNC Symbol;Acc:HGNC:9549]	AD_Kunkle2019
ENSG00000196126	HLA-DRB1	6	32545679	32557625	-	1086	5.0187	2.6008e-07	0.000225459	protein_coding	major histocompatibility complex, class II, DR beta 1 [Source:HGNC Symbol;Acc:HGNC:4948]	AD_Kunkle2019
ENSG00000113070	HBEGF	5	139712428	139726188	-	77	4.8585	5.9137e-07	0.000505219	protein_coding	heparin binding EGF like growth factor [Source:HGNC Symbol;Acc:HGNC:3059]	AD_Kunkle2019
ENSG00000166926	MS4A6E	11	60094728	60164069	+	360	4.827	6.9289e-07	0.000583493	protein_coding	membrane spanning 4-domains A6E [Source:HGNC Symbol;Acc:HGNC:14285]	AD_Kunkle2019
ENSG00000254479	SLC25A1P1	11	85645780	85646706	+	104	4.7859	8.5114e-07	0.000706662	processed_pseudogene	solute carrier family 25 member 1 pseudogene 1 [Source:HGNC Symbol;Acc:HGNC:43845]	AD_Kunkle2019
ENSG00000172247	C1QTNF4	11	47611219	47615963	-	58	4.742	1.0579e-06	0.000866126	protein_coding	C1q and TNF related 4 [Source:HGNC Symbol;Acc:HGNC:14346]	AD_Kunkle2019
ENSG00000266330	AL355353.1	6	47430587	47430652	-	68	4.6785	1.4451e-06	0.00116693	miRNA		AD_Kunkle2019
ENSG00000270761	CD2AP-DT	6	47444944	47445896	-	69	4.6614	1.5705e-06	0.00125105	lncRNA	CD2AP divergent transcript [Source:HGNC Symbol;Acc:HGNC:55263]	AD_Kunkle2019
ENSG00000252874	Y_RNA	11	47841755	47841844	-	48	4.6184	1.9337e-06	0.00151984	misc_RNA	Y RNA [Source:RFAM;Acc:RF00019]	AD_Kunkle2019
ENSG00000251916	RNU1-61P	6	32517717	32517867	-	752	4.5895	2.221e-06	0.00172268	snRNA	RNA, U1 small nuclear 61, pseudogene [Source:HGNC Symbol;Acc:HGNC:48403]	AD_Kunkle2019
ENSG00000120899	PTK2B	8	27168999	27316908	+	651	4.5732	2.4016e-06	0.00183857	protein_coding	protein tyrosine kinase 2 beta [Source:HGNC Symbol;Acc:HGNC:9612]	AD_Kunkle2019
ENSG00000229391	HLA-DRB6	6	32520490	32527799	-	1063	4.5561	2.6053e-06	0.00196894	transcribed_unprocessed_pseudogene	major histocompatibility complex, class II, DR beta 6 (pseudogene) [Source:HGNC Symbol;Acc:HGNC:4954]	AD_Kunkle2019
ENSG00000279262	ENSG00000279262	19	18559085	18559612	+	56	4.5367	2.8567e-06	0.00210496	TEC	TEC	AD_Kunkle2019
ENSG00000280121	ENSG00000280121	19	18559085	18559615	-	56	4.5367	2.8567e-06	0.00210496	TEC	TEC	AD_Kunkle2019
ENSG00000237452	MEIOSIN	19	46236697	46267799	+	92	4.5007	3.3866e-06	0.00246461	protein_coding	meiosis initiator [Source:HGNC Symbol;Acc:HGNC:44318]	AD_Kunkle2019
ENSG00000271557	YPEL5P2	11	47862876	47863234	+	58	4.4875	3.6027e-06	0.0025899	processed_pseudogene	YPEL5 pseudogene 2 [Source:HGNC Symbol;Acc:HGNC:50556]	AD_Kunkle2019
ENSG00000109920	FNBP4	11	47738046	47788995	-	196	4.4675	3.9575e-06	0.00281068	protein_coding	formin binding protein 4 [Source:HGNC Symbol;Acc:HGNC:19752]	AD_Kunkle2019
ENSG00000234066	TAS2R62P	7	143134127	143135066	+	65	4.4586	4.1242e-06	0.00284502	unitary_pseudogene	taste 2 receptor member 62 pseudogene [Source:HGNC Symbol;Acc:HGNC:20640]	AD_Kunkle2019
ENSG00000030066	NUP160	11	47799639	47870107	-	240	4.4571	4.1535e-06	0.00284502	protein_coding	nucleoporin 160 [Source:HGNC Symbol;Acc:HGNC:18017]	AD_Kunkle2019
ENSG00000168918	INPP5D	2	233924677	234116549	+	794	4.4564	4.1683e-06	0.00284502	protein_coding	inositol polyphosphate-5-phosphatase D [Source:HGNC Symbol;Acc:HGNC:6079]	AD_Kunkle2019
ENSG00000104936	DMPK	19	46272967	46285810	-	66	4.4548	4.1989e-06	0.00284502	protein_coding	DM1 protein kinase [Source:HGNC Symbol;Acc:HGNC:2933]	AD_Kunkle2019
ENSG00000140090	SLC24A4	14	92788925	92967825	+	971	4.4506	4.281e-06	0.00286769	protein_coding	solute carrier family 24 member 4 [Source:HGNC Symbol;Acc:HGNC:10978]	AD_Kunkle2019
ENSG00000268199	ENSG00000268199	19	18552229	18554407	+	54	4.4419	4.4589e-06	0.00292585	lncRNA	novel transcript, antisense to ELL	AD_Kunkle2019
ENSG00000252447	snoU13	11	47749098	47749189	+	45	4.4415	4.4671e-06	0.00292585	snoRNA		AD_Kunkle2019
ENSG00000199762	Y_RNA	6	47456803	47456906	+	54	4.431	4.6888e-06	0.00303731	misc_RNA	Y RNA [Source:RFAM;Acc:RF00019]	AD_Kunkle2019
ENSG00000104879	CKM	19	45809671	45826133	-	132	4.4248	4.827e-06	0.00309285	protein_coding	creatine kinase, M-type [Source:HGNC Symbol;Acc:HGNC:1994]	AD_Kunkle2019
ENSG00000268927	FLJ00418	16	70695570	70699739	+	97	4.4036	5.3226e-06	0.00331524	protein_coding		AD_Kunkle2019
ENSG00000279569	ENSG00000279569	16	70695570	70699739	+	97	4.4036	5.3226e-06	0.00331524	TEC	novel transcript	AD_Kunkle2019
ENSG00000200090	Y_RNA	11	47748446	47748544	-	43	4.4028	5.3428e-06	0.00331524	misc_RNA	Y RNA [Source:RFAM;Acc:RF00019]	AD_Kunkle2019
ENSG00000132613	MTSS2	16	70695107	70719956	-	188	4.3995	5.4247e-06	0.00333099	protein_coding	MTSS I-BAR domain containing 2 [Source:HGNC Symbol;Acc:HGNC:25094]	AD_Kunkle2019
ENSG00000259605	ENSG00000259605	19	46268043	46273064	+	50	4.3842	5.8208e-06	0.00350947	lncRNA	novel transcript, antisense to SIX5	AD_Kunkle2019
ENSG00000177045	SIX5	19	46268043	46272510	-	49	4.382	5.879e-06	0.00350947	protein_coding	SIX homeobox 5 [Source:HGNC Symbol;Acc:HGNC:10891]	AD_Kunkle2019
ENSG00000196666	FAM180B	11	47608230	47610746	+	49	4.3796	5.9439e-06	0.00350947	protein_coding	family with sequence similarity 180 member B [Source:HGNC Symbol;Acc:HGNC:34451]	AD_Kunkle2019
ENSG00000268434	ENSG00000268434	19	46282695	46289231	-	50	4.3793	5.9535e-06	0.00350947	protein_coding	novel protein	AD_Kunkle2019
ENSG00000180448	ARHGAP45	19	1065922	1086627	+	199	4.3761	6.0423e-06	0.00352655	protein_coding	Rho GTPase activating protein 45 [Source:HGNC Symbol;Acc:HGNC:17102]	AD_Kunkle2019
ENSG00000267395	DM1-AS	19	46271054	46275762	+	48	4.3595	6.5188e-06	0.00376736	lncRNA	DM1 locus antisense RNA [Source:HGNC Symbol;Acc:HGNC:53125]	AD_Kunkle2019
ENSG00000229153	EPHA1-AS1	7	143104877	143220542	+	429	4.3502	6.8012e-06	0.0038924	lncRNA	EPHA1 antisense RNA 1 [Source:HGNC Symbol;Acc:HGNC:27799]	AD_Kunkle2019
ENSG00000179344	HLA-DQB1	6	32627244	32636160	-	1299	4.3315	7.4059e-06	0.00419772	protein_coding	major histocompatibility complex, class II, DQ beta 1 [Source:HGNC Symbol;Acc:HGNC:4944]	AD_Kunkle2019
ENSG00000104941	RSPH6A	19	46298971	46318566	-	141	4.3163	7.9342e-06	0.00445434	protein_coding	radial spoke head 6 homolog A [Source:HGNC Symbol;Acc:HGNC:14241]	AD_Kunkle2019
ENSG00000177051	FBXO46	19	46213887	46234154	-	81	4.3091	8.1955e-06	0.00455763	protein_coding	F-box protein 46 [Source:HGNC Symbol;Acc:HGNC:25069]	AD_Kunkle2019
ENSG00000242675	RPS16P9	19	45835956	45836382	-	70	4.2502	1.0679e-05	0.00588323	processed_pseudogene	ribosomal protein S16 pseudogene 9 [Source:HGNC Symbol;Acc:HGNC:35659]	AD_Kunkle2019
ENSG00000174628	IQCK	16	19727778	19869789	+	397	4.2302	1.1674e-05	0.00637184	protein_coding	IQ motif containing K [Source:HGNC Symbol;Acc:HGNC:28556]	AD_Kunkle2019
ENSG00000165923	AGBL2	11	47681143	47736941	-	196	4.2193	1.2254e-05	0.00657645	protein_coding	AGBL carboxypeptidase 2 [Source:HGNC Symbol;Acc:HGNC:26296]	AD_Kunkle2019
ENSG00000198087	CD2AP	6	47445525	47594999	+	513	4.219	1.2272e-05	0.00657645	protein_coding	CD2 associated protein [Source:HGNC Symbol;Acc:HGNC:14258]	AD_Kunkle2019
ENSG00000271543	ENSG00000271543	11	47817721	47817931	+	47	4.2082	1.2872e-05	0.00683584	processed_pseudogene	ribosomal protein L6 (RPL6) pseudogene	AD_Kunkle2019
ENSG00000261939	LARP7P2	16	19830826	19830950	-	39	4.1854	1.4235e-05	0.00745927	processed_pseudogene	LARP7 pseudogene 2 [Source:HGNC Symbol;Acc:HGNC:49764]	AD_Kunkle2019
ENSG00000267614	ENSG00000267614	19	45040251	45040599	-	102	4.1843	1.4299e-05	0.00745927	lncRNA	novel transcript	AD_Kunkle2019
ENSG00000120903	CHRNA2	8	27317273	27337400	-	204	4.1802	1.4561e-05	0.00752931	protein_coding	cholinergic receptor nicotinic alpha 2 subunit [Source:HGNC Symbol;Acc:HGNC:1956]	AD_Kunkle2019
ENSG00000198502	HLA-DRB5	6	32485130	32498064	-	1055	4.172	1.5098e-05	0.0077391	protein_coding	major histocompatibility complex, class II, DR beta 5 [Source:HGNC Symbol;Acc:HGNC:4953]	AD_Kunkle2019
ENSG00000235620	ENSG00000235620	7	50314386	50315218	-	70	4.1646	1.5593e-05	0.00792393	lncRNA	novel transcript	AD_Kunkle2019
ENSG00000185800	DMWD	19	46286205	46296103	-	60	4.159	1.5979e-05	0.00805068	protein_coding	DM1 locus, WD repeat containing [Source:HGNC Symbol;Acc:HGNC:2936]	AD_Kunkle2019
ENSG00000105383	CD33	19	51728320	51747115	+	95	4.1264	1.8423e-05	0.00920338	protein_coding	CD33 molecule [Source:HGNC Symbol;Acc:HGNC:1659]	AD_Kunkle2019
ENSG00000255005	ENSG00000255005	11	85627545	85634725	-	121	4.1201	1.8937e-05	0.00938066	lncRNA	novel transcript	AD_Kunkle2019
ENSG00000234770	GULOP	8	27417791	27446590	+	195	4.1091	1.986e-05	0.00975589	unitary_pseudogene	gulonolactone (L-) oxidase, pseudogene [Source:HGNC Symbol;Acc:HGNC:4695]	AD_Kunkle2019
ENSG00000223335	RNU6-603P	6	32320654	32320760	+	202	4.1017	2.0503e-05	0.00998852	snRNA	RNA, U6 small nuclear 603, pseudogene [Source:HGNC Symbol;Acc:HGNC:47566]	AD_Kunkle2019
ENSG00000252941	RNA5SP340	11	47825848	47825954	-	51	4.0913	2.1444e-05	0.0103613	rRNA_pseudogene	RNA, 5S ribosomal pseudogene 340 [Source:HGNC Symbol;Acc:HGNC:43240]	AD_Kunkle2019
ENSG00000121671	CRY2	11	45868669	45904799	+	145	4.0623	2.4293e-05	0.0116425	protein_coding	cryptochrome circadian regulator 2 [Source:HGNC Symbol;Acc:HGNC:2385]	AD_Kunkle2019
ENSG00000104892	KLC3	19	45836692	45854778	+	128	4.036	2.7184e-05	0.0129229	protein_coding	kinesin light chain 3 [Source:HGNC Symbol;Acc:HGNC:20717]	AD_Kunkle2019
ENSG00000225914	TSBP1-AS1	6	32222417	32375540	+	2319	4.031	2.7774e-05	0.0130978	lncRNA	TSBP1 and BTNL2 antisense RNA 1 [Source:HGNC Symbol;Acc:HGNC:39756]	AD_Kunkle2019
ENSG00000200318	U3	15	59052666	59052880	-	53	4.027	2.8242e-05	0.0132128	snoRNA	small nucleolar RNA, C/D box 3 pseudogene 1 [Source:HGNC Symbol;Acc:HGNC:10175]	AD_Kunkle2019
ENSG00000162511	LAPTM5	1	31205316	31230621	-	126	4.025	2.8482e-05	0.0132201	protein_coding	lysosomal protein transmembrane 5 [Source:HGNC Symbol;Acc:HGNC:29612]	AD_Kunkle2019
ENSG00000105655	ISYNA1	19	18545198	18548977	-	55	3.9989	3.1813e-05	0.0146509	protein_coding	inositol-3-phosphate synthase 1 [Source:HGNC Symbol;Acc:HGNC:29821]	AD_Kunkle2019
ENSG00000283371	ENSG00000283371	16	19800160	19800244	+	53	3.9964	3.2157e-05	0.0146945	unprocessed_pseudogene	IQ motif containing K (IQCK) pseudogene	AD_Kunkle2019
ENSG00000137642	SORL1	11	121323023	121504472	+	479	3.9941	3.2468e-05	0.0147225	protein_coding	sortilin related receptor 1 [Source:HGNC Symbol;Acc:HGNC:11185]	AD_Kunkle2019
ENSG00000286897	ENSG00000286897	15	59042122	59053203	+	81	3.9775	3.4816e-05	0.0156667	lncRNA	novel transcript	AD_Kunkle2019
ENSG00000103550	KNOP1	16	19713259	19729557	-	103	3.9636	3.6917e-05	0.016388	protein_coding	lysine rich nucleolar protein 1 [Source:HGNC Symbol;Acc:HGNC:34404]	AD_Kunkle2019
ENSG00000261195	ENSG00000261195	16	19772083	19777421	-	60	3.9632	3.6975e-05	0.016388	lncRNA	novel transcript, antisense to IQCK	AD_Kunkle2019
ENSG00000200376	RNU5E-10P	11	47598023	47598140	-	42	3.9478	3.9443e-05	0.0173514	snRNA	RNA, U5E small nuclear 10, pseudogene [Source:HGNC Symbol;Acc:HGNC:42533]	AD_Kunkle2019
ENSG00000261312	ENSG00000261312	16	19717673	19726705	+	82	3.9373	4.12e-05	0.0179901	lncRNA	novel transcript, antisense to C16orf88	AD_Kunkle2019
ENSG00000253027	SNORA70	19	45268207	45268357	+	63	3.9305	4.239e-05	0.0181833	snoRNA	Small nucleolar RNA SNORA70 [Source:RFAM;Acc:RF00156]	AD_Kunkle2019
ENSG00000204296	TSBP1	6	32256303	32339684	-	1135	3.9299	4.2488e-05	0.0181833	protein_coding	testis expressed basic protein 1 [Source:HGNC Symbol;Acc:HGNC:13922]	AD_Kunkle2019
ENSG00000236807	ENSG00000236807	19	45268405	45268721	+	64	3.9295	4.2568e-05	0.0181833	processed_pseudogene	ribosomal protein L10 (RPL10) pseudogene	AD_Kunkle2019
ENSG00000264399	MIR4736	17	56413337	56413383	-	52	3.9266	4.3079e-05	0.0182692	miRNA	microRNA 4736 [Source:HGNC Symbol;Acc:HGNC:41804]	AD_Kunkle2019
ENSG00000223534	HLA-DQB1-AS1	6	32627657	32628506	+	968	3.9175	4.4733e-05	0.0188351	lncRNA	HLA-DQB1 antisense RNA 1 [Source:HGNC Symbol;Acc:HGNC:39762]	AD_Kunkle2019
ENSG00000276571	ENSG00000276571	16	19705357	19705750	-	55	3.9069	4.6745e-05	0.0195427	lncRNA	novel transcript, antisense to C16orf62	AD_Kunkle2019
ENSG00000256498	AL928654.1	14	105861979	105862477	+	19	3.8656	5.5401e-05	0.0229984	pseudogene		AD_Kunkle2019
ENSG00000248049	UBA6-DT	4	68566927	68946670	+	1401	3.8581	5.7132e-05	0.0235512	lncRNA	UBA6 divergent transcript [Source:HGNC Symbol;Acc:HGNC:49083]	AD_Kunkle2019
ENSG00000278513	ENSG00000278513	15	59024387	59025348	+	55	3.8543	5.803e-05	0.0237552	unprocessed_pseudogene	zinc finger protein 551 (ZNF551) pseudogene	AD_Kunkle2019
ENSG00000231880	ENSG00000231880	11	47599277	47599829	+	45	3.8501	5.904e-05	0.024002	lncRNA	novel transcript, antisense to KBTBD4	AD_Kunkle2019
ENSG00000196735	HLA-DQA1	6	32595956	32614839	+	2181	3.8423	6.0954e-05	0.0246104	protein_coding	major histocompatibility complex, class II, DQ alpha 1 [Source:HGNC Symbol;Acc:HGNC:4942]	AD_Kunkle2019
ENSG00000250426	FTLP10	4	69048010	69078188	+	142	3.836	6.2536e-05	0.0250774	transcribed_processed_pseudogene	ferritin light chain pseudogene 10 [Source:HGNC Symbol;Acc:HGNC:37959]	AD_Kunkle2019
ENSG00000236911	ENSG00000236911	1	207725270	207779900	-	149	3.8275	6.4733e-05	0.025783	lncRNA	CR1 antisense RNA 1 [Source:HGNC Symbol;Acc:HGNC:40160]	AD_Kunkle2019
ENSG00000130511	SSBP4	19	18529674	18545372	+	78	3.8162	6.7759e-05	0.0267815	protein_coding	single stranded DNA binding protein 4 [Source:HGNC Symbol;Acc:HGNC:15676]	AD_Kunkle2019
ENSG00000250026	TMPRSS11BNL	4	69049799	69083798	-	152	3.8138	6.8421e-05	0.0267815	transcribed_unprocessed_pseudogene	TMPRSS11B N-terminal like (pseudogene) [Source:HGNC Symbol;Acc:HGNC:37262]	AD_Kunkle2019
ENSG00000231063	RPL6P6	2	210952950	210953788	+	14	3.8131	6.8603e-05	0.0267815	processed_pseudogene	ribosomal protein L6 pseudogene 6 [Source:HGNC Symbol;Acc:HGNC:36673]	AD_Kunkle2019
ENSG00000289220	ENSG00000289220	9	137110916	137112126	+	91	3.7941	7.4104e-05	0.0287387	lncRNA	novel transcript	AD_Kunkle2019
ENSG00000245975	MINDY2-DT	15	59060271	59063173	-	71	3.7917	7.4819e-05	0.0288263	lncRNA	MINDY2 divergent transcript [Source:HGNC Symbol;Acc:HGNC:55889]	AD_Kunkle2019
ENSG00000185873	TMPRSS11B	4	69092371	69111412	-	76	3.7854	7.6735e-05	0.0293726	protein_coding	transmembrane serine protease 11B [Source:HGNC Symbol;Acc:HGNC:25398]	AD_Kunkle2019
ENSG00000289129	ENSG00000289129	2	234085830	234088758	-	101	3.7792	7.8665e-05	0.0299171	lncRNA	novel transcript, antisense to INPP5D	AD_Kunkle2019
ENSG00000259173	ENSG00000259173	15	59047824	59048446	-	57	3.7766	7.9499e-05	0.0300404	processed_pseudogene	ATP synthase, H+ transporting, mitochondrial Fo complex, subunit G (ATP5L) pseudogene	AD_Kunkle2019
ENSG00000120242	IFNA8	9	21409116	21410184	+	84	3.7696	8.1756e-05	0.0306965	protein_coding	interferon alpha 8 [Source:HGNC Symbol;Acc:HGNC:5429]	AD_Kunkle2019
ENSG00000246366	LACTB2-AS1	8	71520812	71575514	+	245	3.7497	8.8506e-05	0.0330206	lncRNA	LACTB2 antisense RNA 1 [Source:HGNC Symbol;Acc:HGNC:27841]	AD_Kunkle2019
ENSG00000236546	MYCL-AS1	1	40363417	40364770	+	66	3.7411	9.1608e-05	0.0337934	lncRNA	MYCL antisense RNA 1 [Source:HGNC Symbol;Acc:HGNC:40386]	AD_Kunkle2019
ENSG00000265148	TSPOAP1-AS1	17	56401833	56493127	+	268	3.7408	9.1724e-05	0.0337934	lncRNA	TSPOAP1, SUPT4H1 and RNF43 antisense RNA 1 [Source:HGNC Symbol;Acc:HGNC:44148]	AD_Kunkle2019
ENSG00000285239	ENSG00000285239	1	207882369	207884853	-	119	3.7366	9.3274e-05	0.034151	lncRNA	novel transcript	AD_Kunkle2019
ENSG00000119616	FCF1	14	75179847	75205323	+	93	3.7266	9.7022e-05	0.0352281	protein_coding	FCF1 rRNA-processing protein [Source:HGNC Symbol;Acc:HGNC:20220]	AD_Kunkle2019
ENSG00000119682	AREL1	14	75120140	75179820	-	146	3.7256	9.7411e-05	0.0352281	protein_coding	apoptosis resistant E3 ubiquitin protein ligase 1 [Source:HGNC Symbol;Acc:HGNC:20363]	AD_Kunkle2019
ENSG00000237285	HNRNPA1P2	6	32292996	32293955	+	264	3.7222	9.8746e-05	0.0352555	processed_pseudogene	heterogeneous nuclear ribonucleoprotein A1 pseudogene 2 [Source:HGNC Symbol;Acc:HGNC:13958]	AD_Kunkle2019
ENSG00000289703	ENSG00000289703	15	82465732	82471335	-	101	3.7219	9.8848e-05	0.0352555	lncRNA	novel transcript, sense intronic to EFL1	AD_Kunkle2019
ENSG00000271075	ENSG00000271075	14	53338176	53338935	+	43	3.7208	9.9281e-05	0.0352555	processed_pseudogene	golgi membrane protein 1 (GOLM1) pseudogene	AD_Kunkle2019
ENSG00000116990	MYCL	1	40361098	40367928	-	82	3.717	0.00010082	0.0355876	protein_coding	MYCL proto-oncogene, bHLH transcription factor [Source:HGNC Symbol;Acc:HGNC:7555]	AD_Kunkle2019
ENSG00000182108	DEXI	16	11022748	11036325	-	115	3.6961	0.00010945	0.0381844	protein_coding	Dexi homolog [Source:HGNC Symbol;Acc:HGNC:13267]	AD_Kunkle2019
ENSG00000147592	LACTB2	8	71547553	71581420	-	187	3.6957	0.00010964	0.0381844	protein_coding	lactamase beta 2 [Source:HGNC Symbol;Acc:HGNC:18512]	AD_Kunkle2019
ENSG00000204287	HLA-DRA	6	32407655	32412823	+	481	3.6946	0.00011012	0.0381844	protein_coding	major histocompatibility complex, class II, DR alpha [Source:HGNC Symbol;Acc:HGNC:4947]	AD_Kunkle2019
ENSG00000263599	RN7SL171P	17	4778921	4779205	+	71	3.6903	0.000112	0.0386092	misc_RNA		AD_Kunkle2019
ENSG00000279412	ENSG00000279412	16	70747890	70750793	+	100	3.6878	0.00011311	0.0387652	TEC	novel transcript	AD_Kunkle2019
ENSG00000231646	FSIP2-AS1	2	186517101	186664878	-	474	3.6827	0.00011539	0.039318	lncRNA	FSIP2 antisense RNA 1 [Source:HGNC Symbol;Acc:HGNC:40978]	AD_Kunkle2019
ENSG00000258439	ENSG00000258439	14	75124752	75125293	+	28	3.6761	0.00011842	0.0401185	processed_pseudogene	ribosomal protein S2 (RPS2) pseudogene	AD_Kunkle2019
ENSG00000105656	ELL	19	18553473	18632926	-	285	3.6687	0.00012191	0.0410649	protein_coding	elongation factor for RNA polymerase II [Source:HGNC Symbol;Acc:HGNC:23114]	AD_Kunkle2019
ENSG00000265206	MIR142HG	17	56408240	56409884	-	53	3.6617	0.00012526	0.0419536	lncRNA	MIR142 host genes [Source:HGNC Symbol;Acc:HGNC:55980]	AD_Kunkle2019
ENSG00000287485	ENSG00000287485	6	47342297	47365134	-	149	3.6567	0.00012773	0.0425391	lncRNA	novel transcript	AD_Kunkle2019
ENSG00000116852	KIF21B	1	200938518	200992842	-	272	3.651	0.00013059	0.0432473	protein_coding	kinesin family member 21B [Source:HGNC Symbol;Acc:HGNC:29442]	AD_Kunkle2019
ENSG00000197721	CR1L	1	207818458	207911761	+	536	3.6432	0.00013464	0.0443394	protein_coding	complement C3b/C4b receptor 1 like [Source:HGNC Symbol;Acc:HGNC:2335]	AD_Kunkle2019
ENSG00000212170	RNU1-77P	15	82466565	82466726	-	86	3.6275	0.00014309	0.0468604	snRNA	RNA, U1 small nuclear 77, pseudogene [Source:HGNC Symbol;Acc:HGNC:48419]	AD_Kunkle2019
ENSG00000222604	SNORA7	14	75178654	75178748	+	47	3.6178	0.00014854	0.0481657	snoRNA		AD_Kunkle2019
ENSG00000252545	RNU6-362P	17	73027192	73027281	+	87	3.6175	0.00014871	0.0481657	snRNA	RNA, U6 small nuclear 362, pseudogene [Source:HGNC Symbol;Acc:HGNC:47325]	AD_Kunkle2019

## Sheet: PD_magma
gene_ensg	gene_name	gene_chr	gene_start	gene_end	gene_strand	nsnps	gene_zstat	gene_p	gene_fdr	gene_biotype	gene_description	disease
ENSG00000159314	ARHGAP27	17	43471268	43511787	-	275	8.2468	8.1325e-17	4.82932e-12	protein_coding	Rho GTPase activating protein 27 [Source:HGNC Symbol;Acc:HGNC:31813]	PD_Nalls2019proxy
ENSG00000264038	AC091132.2	17	43494179	43494272	-	110	7.8778	1.6653e-15	3.0986e-11	miRNA		PD_Nalls2019proxy
ENSG00000213326	RPS7P11	17	44798948	44799533	-	57	7.845	2.1649e-15	3.0986e-11	processed_pseudogene	ribosomal protein S7 pseudogene 11 [Source:HGNC Symbol;Acc:HGNC:35841]	PD_Nalls2019proxy
ENSG00000264070	DND1P1	17	43663237	43664295	+	49	7.7625	4.1633e-15	3.0986e-11	processed_pseudogene	DND microRNA-mediated repression inhibitor 1 pseudogene 1 [Source:HGNC Symbol;Acc:HGNC:31444]	PD_Nalls2019proxy
ENSG00000145335	SNCA	4	90621496	90759466	-	839	7.7521	4.5184e-15	3.0986e-11	protein_coding	synuclein alpha [Source:HGNC Symbol;Acc:HGNC:11138]	PD_Nalls2019proxy
ENSG00000204652	RPS26P8	17	43685937	43686284	+	25	7.7496	4.6074e-15	3.0986e-11	processed_pseudogene	ribosomal protein S26 pseudogene 8 [Source:HGNC Symbol;Acc:HGNC:31329]	PD_Nalls2019proxy
ENSG00000145214	DGKQ	4	952675	980683	-	260	7.7481	4.6645e-15	3.0986e-11	protein_coding	diacylglycerol kinase theta [Source:HGNC Symbol;Acc:HGNC:2856]	PD_Nalls2019proxy
ENSG00000238723	Y_RNA	17	44292436	44292537	-	74	7.7451	4.774e-15	3.0986e-11	misc_RNA	Y RNA [Source:RFAM;Acc:RF00019]	PD_Nalls2019proxy
ENSG00000138722	MMRN1	4	90800683	90875780	+	483	7.739	5.0091e-15	3.0986e-11	protein_coding	multimerin 1 [Source:HGNC Symbol;Acc:HGNC:7178]	PD_Nalls2019proxy
ENSG00000185294	SPPL2C	17	43922247	43924433	+	194	7.7338	5.218e-15	3.0986e-11	protein_coding	signal peptide peptidase like 2C [Source:HGNC Symbol;Acc:HGNC:28902]	PD_Nalls2019proxy
ENSG00000251095	ENSG00000251095	4	90332111	90647903	+	1755	7.6776	8.1077e-15	4.3769e-11	lncRNA	novel transcript	PD_Nalls2019proxy
ENSG00000263503	MAPK8IP1P2	17	43678235	43679706	-	38	7.6385	1.0991e-14	5.32483e-11	processed_pseudogene	mitogen-activated protein kinase 8 interacting protein 1 pseudogene 2 [Source:HGNC Symbol;Acc:HGNC:52402]	PD_Nalls2019proxy
ENSG00000214401	KANSL1-AS1	17	44270932	44275208	+	112	7.6309	1.1657e-14	5.32483e-11	lncRNA	KANSL1 antisense RNA 1 [Source:HGNC Symbol;Acc:HGNC:43740]	PD_Nalls2019proxy
ENSG00000265964	ENSG00000265964	17	43810719	43812035	-	153	7.6048	1.4266e-14	6.05113e-11	lncRNA		PD_Nalls2019proxy
ENSG00000285668	ENSG00000285668	17	43663818	43665745	-	53	7.5887	1.6154e-14	6.36623e-11	lncRNA	novel transcript	PD_Nalls2019proxy
ENSG00000262881	ENSG00000262881	17	43985036	43988145	-	158	7.5809	1.7153e-14	6.36623e-11	lncRNA	novel transcript, antisense to MAPT	PD_Nalls2019proxy
ENSG00000264589	MAPT-AS1	17	43876756	43973046	-	842	7.5366	2.4125e-14	8.42715e-11	lncRNA	MAPT antisense RNA 1 [Source:HGNC Symbol;Acc:HGNC:43738]	PD_Nalls2019proxy
ENSG00000186868	MAPT	17	43971893	44105700	+	1073	7.522	2.6964e-14	8.89557e-11	protein_coding	microtubule associated protein tau [Source:HGNC Symbol;Acc:HGNC:6893]	PD_Nalls2019proxy
ENSG00000263715	LINC02210-CRHR1	17	43697710	43913192	+	1439	7.5126	2.8973e-14	9.05528e-11	protein_coding	LINC02210-CRHR1 readthrough [Source:HGNC Symbol;Acc:HGNC:51483]	PD_Nalls2019proxy
ENSG00000256762	STH	17	44076616	44077060	+	157	7.4344	5.2514e-14	1.55922e-10	protein_coding	saitohin [Source:HGNC Symbol;Acc:HGNC:18839]	PD_Nalls2019proxy
ENSG00000073969	NSF	17	44668035	44834830	+	190	7.4267	5.5678e-14	1.57444e-10	protein_coding	N-ethylmaleimide sensitive factor, vesicle fusing ATPase [Source:HGNC Symbol;Acc:HGNC:8016]	PD_Nalls2019proxy
ENSG00000252698	RNU7-101P	17	44204762	44204817	+	125	7.4035	6.6336e-14	1.79056e-10	snRNA		PD_Nalls2019proxy
ENSG00000261575	ENSG00000261575	17	44344396	44346060	+	51	7.3728	8.3544e-14	2.12344e-10	transcribed_unprocessed_pseudogene	C17orf58 pseudogene	PD_Nalls2019proxy
ENSG00000262372	ENSG00000262372	17	44112679	44113136	+	126	7.3692	8.582e-14	2.12344e-10	lncRNA	novel transcript, antisense to a novel protein	PD_Nalls2019proxy
ENSG00000109743	BST1	4	15704688	15739936	+	340	7.2879	1.5742e-13	3.687e-10	protein_coding	bone marrow stromal cell antigen 1 [Source:HGNC Symbol;Acc:HGNC:1118]	PD_Nalls2019proxy
ENSG00000265547	ENSG00000265547	17	43809069	43810343	-	152	7.2845	1.6143e-13	3.687e-10	lncRNA	novel transcript	PD_Nalls2019proxy
ENSG00000176681	LRRC37A	17	44370099	44415160	+	27	7.1952	3.1181e-13	6.85786e-10	protein_coding	leucine rich repeat containing 37A [Source:HGNC Symbol;Acc:HGNC:29069]	PD_Nalls2019proxy
ENSG00000127419	TMEM175	4	926175	952444	+	244	7.1686	3.7892e-13	8.03622e-10	protein_coding	transmembrane protein 175 [Source:HGNC Symbol;Acc:HGNC:28709]	PD_Nalls2019proxy
ENSG00000228696	ARL17B	17	44352150	44439163	-	75	7.1122	5.7121e-13	1.16966e-09	protein_coding	ADP ribosylation factor like GTPase 17B [Source:HGNC Symbol;Acc:HGNC:32387]	PD_Nalls2019proxy
ENSG00000120071	KANSL1	17	44107282	44302755	-	1178	7.0673	7.8998e-13	1.53858e-09	protein_coding	KAT8 regulatory NSL complex subunit 1 [Source:HGNC Symbol;Acc:HGNC:24565]	PD_Nalls2019proxy
ENSG00000262539	ENSG00000262539	17	44336917	44337972	-	37	7.065	8.0319e-13	1.53858e-09	processed_pseudogene	dead end homolog 1 (zebrafish) (DND1) pseudogene	PD_Nalls2019proxy
ENSG00000280022	ENSG00000280022	17	43669987	43670735	+	43	7.0545	8.6603e-13	1.60174e-09	TEC	TEC	PD_Nalls2019proxy
ENSG00000120088	CRHR1	17	43861646	43913194	+	447	7.0507	8.9011e-13	1.60174e-09	protein_coding	corticotropin releasing hormone receptor 1 [Source:HGNC Symbol;Acc:HGNC:2357]	PD_Nalls2019proxy
ENSG00000214425	LRRC37A4P	17	43584107	43662071	-	96	7.0019	1.2624e-12	2.20486e-09	transcribed_unprocessed_pseudogene	leucine rich repeat containing 37 member A4, pseudogene [Source:HGNC Symbol;Acc:HGNC:25479]	PD_Nalls2019proxy
ENSG00000178950	GAK	4	843064	926161	-	618	6.9889	1.3855e-12	2.35072e-09	protein_coding	cyclin G associated kinase [Source:HGNC Symbol;Acc:HGNC:4113]	PD_Nalls2019proxy
ENSG00000288563	ENSG00000288563	4	90503658	90625741	-	751	6.9247	2.185e-12	3.60422e-09	lncRNA	novel transcript	PD_Nalls2019proxy
ENSG00000080854	IGSF9B	11	133766333	133826863	-	447	6.898	2.6373e-12	4.23272e-09	protein_coding	immunoglobulin superfamily member 9B [Source:HGNC Symbol;Acc:HGNC:32326]	PD_Nalls2019proxy
ENSG00000169241	SLC50A1	1	155107820	155111333	+	64	6.8933	2.7249e-12	4.25823e-09	protein_coding	solute carrier family 50 member 1 [Source:HGNC Symbol;Acc:HGNC:30657]	PD_Nalls2019proxy
ENSG00000179085	DPM3	1	155112367	155113071	-	54	6.8817	2.9581e-12	4.50412e-09	protein_coding	dolichyl-phosphate mannosyltransferase subunit 3, regulatory [Source:HGNC Symbol;Acc:HGNC:3007]	PD_Nalls2019proxy
ENSG00000287401	ENSG00000287401	4	77161893	77233251	-	513	6.8269	4.3375e-12	6.43934e-09	lncRNA	novel transcript, antisense to STBD1and FAM47E	PD_Nalls2019proxy
ENSG00000189157	FAM47E	4	77135193	77204936	+	566	6.814	4.746e-12	6.87394e-09	protein_coding	family with sequence similarity 47 member E [Source:HGNC Symbol;Acc:HGNC:34343]	PD_Nalls2019proxy
ENSG00000248188	ENSG00000248188	4	15744819	15745205	+	119	6.5905	2.1918e-11	3.09894e-08	processed_pseudogene	PFDN1 pseudogene 2 [Source:HGNC Symbol;Acc:HGNC:56384]	PD_Nalls2019proxy
ENSG00000108379	WNT3	17	44839872	44910520	-	335	6.5099	3.7603e-11	5.19297e-08	protein_coding	Wnt family member 3 [Source:HGNC Symbol;Acc:HGNC:12782]	PD_Nalls2019proxy
ENSG00000164182	NDUFAF2	5	60241004	60450358	+	832	6.4985	4.0559e-11	5.4739e-08	protein_coding	NADH:ubiquinone oxidoreductase complex assembly factor 2 [Source:HGNC Symbol;Acc:HGNC:28086]	PD_Nalls2019proxy
ENSG00000251780	RNU7-150P	1	155115747	155115808	+	54	6.3971	7.9193e-11	1.04505e-07	snRNA		PD_Nalls2019proxy
ENSG00000272414	FAM47E-STBD1	4	77172874	77232282	+	442	6.3669	9.6434e-11	1.2449e-07	protein_coding	FAM47E-STBD1 readthrough [Source:HGNC Symbol;Acc:HGNC:44667]	PD_Nalls2019proxy
ENSG00000099364	FBXL19	16	30934376	30960104	+	106	6.2471	2.091e-10	2.64191e-07	protein_coding	F-box and leucine rich repeat protein 19 [Source:HGNC Symbol;Acc:HGNC:25300]	PD_Nalls2019proxy
ENSG00000225342	LRRK2-DT	12	40579811	40618717	-	332	6.2338	2.2758e-10	2.8155e-07	lncRNA	LRRK2 divergent transcript [Source:HGNC Symbol;Acc:HGNC:40848]	PD_Nalls2019proxy
ENSG00000267344	ENSG00000267344	17	43474298	43474843	+	81	6.1818	3.169e-10	3.8405e-07	lncRNA	novel transcript, antisense to ARHGAP27	PD_Nalls2019proxy
ENSG00000279985	ENSG00000279985	5	60410259	60412580	-	84	6.1558	3.7345e-10	4.12382e-07	TEC	novel transcript	PD_Nalls2019proxy
ENSG00000145217	SLC26A1	4	972861	987228	-	190	6.1474	3.9381e-10	4.12382e-07	protein_coding	solute carrier family 26 member 1 [Source:HGNC Symbol;Acc:HGNC:10993]	PD_Nalls2019proxy
ENSG00000233847	ERCC8-AS1	5	60213317	60215400	+	71	6.1104	4.9676e-10	4.12382e-07	lncRNA	ERCC8 antisense RNA 1 [Source:HGNC Symbol;Acc:HGNC:40220]	PD_Nalls2019proxy
ENSG00000099377	HSD3B7	16	30996528	31000468	+	73	6.1094	5e-10	4.12382e-07	protein_coding	hydroxy-delta-5-steroid dehydrogenase, 3 beta- and steroid delta-isomerase 7 [Source:HGNC Symbol;Acc:HGNC:18324]	PD_Nalls2019proxy
ENSG00000099381	SETD1A	16	30969075	30995985	+	141	6.1094	5e-10	4.12382e-07	protein_coding	SET domain containing 1A, histone lysine methyltransferase [Source:HGNC Symbol;Acc:HGNC:29010]	PD_Nalls2019proxy
ENSG00000099385	BCL7C	16	30844947	30905623	-	204	6.1094	5e-10	4.12382e-07	protein_coding	BAF chromatin remodeling complex subunit BCL7C [Source:HGNC Symbol;Acc:HGNC:1006]	PD_Nalls2019proxy
ENSG00000204650	LINC02210	17	43697694	43732522	+	177	6.1094	5e-10	4.12382e-07	transcribed_unitary_pseudogene	long intergenic non-protein coding RNA 2210 [Source:HGNC Symbol;Acc:HGNC:26327]	PD_Nalls2019proxy
ENSG00000225190	PLEKHM1	17	43513266	43568124	-	237	6.1094	5e-10	4.12382e-07	protein_coding	pleckstrin homology and RUN domain containing M1 [Source:HGNC Symbol;Acc:HGNC:29017]	PD_Nalls2019proxy
ENSG00000236234	ENSG00000236234	17	43530210	43541431	+	93	6.1094	5e-10	4.12382e-07	lncRNA	novel transcript, antisense to PLEKHM1	PD_Nalls2019proxy
ENSG00000247775	SNCA-AS1	4	90757559	90763129	+	211	6.1094	5e-10	4.12382e-07	lncRNA	SNCA antisense RNA 1 [Source:HGNC Symbol;Acc:HGNC:50600]	PD_Nalls2019proxy
ENSG00000260083	MIR762HG	16	30886543	30906541	+	105	6.1094	5e-10	4.12382e-07	lncRNA	MIR762 host gene [Source:HGNC Symbol;Acc:HGNC:51386]	PD_Nalls2019proxy
ENSG00000260852	FBXL19-AS1	16	30930640	30934590	-	61	6.1094	5e-10	4.12382e-07	lncRNA	FBXL19 antisense RNA 1 [Source:HGNC Symbol;Acc:HGNC:27557]	PD_Nalls2019proxy
ENSG00000261487	ENSG00000261487	16	30959707	30967832	+	57	6.1094	5e-10	4.12382e-07	lncRNA	novel transcript	PD_Nalls2019proxy
ENSG00000262500	MAPK8IP1P1	17	44320972	44322410	+	35	6.1094	5e-10	4.12382e-07	processed_pseudogene	mitogen-activated protein kinase 8 interacting protein 1 pseudogene 1 [Source:HGNC Symbol;Acc:HGNC:6885]	PD_Nalls2019proxy
ENSG00000262721	ENSG00000262721	16	30887087	30906537	-	104	6.1094	5e-10	4.12382e-07	lncRNA	novel transcript	PD_Nalls2019proxy
ENSG00000264225	RN7SL730P	17	43547899	43548188	-	67	6.1094	5e-10	4.12382e-07	misc_RNA		PD_Nalls2019proxy
ENSG00000265991	MIR4519	16	30886587	30886644	-	50	6.1094	5e-10	4.12382e-07	miRNA	microRNA 4519 [Source:HGNC Symbol;Acc:HGNC:41544]	PD_Nalls2019proxy
ENSG00000274238	ENSG00000274238	4	90664943	90665456	+	82	6.1094	5e-10	4.12382e-07	lncRNA	novel transcript, antisense to SNCA	PD_Nalls2019proxy
ENSG00000276542	ENSG00000276542	4	90669434	90670305	+	89	6.1094	5e-10	4.12382e-07	lncRNA	novel transcript, antisense to SNCA	PD_Nalls2019proxy
ENSG00000277695	ENSG00000277695	4	90668953	90677004	+	122	6.1094	5e-10	4.12382e-07	lncRNA	novel transcript, antisense to SNCA	PD_Nalls2019proxy
ENSG00000279196	ENSG00000279196	16	30995951	30999591	-	74	6.1094	5e-10	4.12382e-07	TEC	novel transcript	PD_Nalls2019proxy
ENSG00000279685	MAPT-IT1	17	43973149	43976164	+	171	6.1094	5e-10	4.12382e-07	lncRNA	MAPT intronic transcript 1 [Source:HGNC Symbol;Acc:HGNC:43741]	PD_Nalls2019proxy
ENSG00000289729	ENSG00000289729	17	44360676	44364332	-	51	6.1094	5e-10	4.12382e-07	transcribed_unprocessed_pseudogene	bromodomain PHD finger transcription factor (BPTF) pseudogene	PD_Nalls2019proxy
ENSG00000150281	CTF1	16	30907935	30914868	+	69	6.0683	6.4617e-10	5.25637e-07	protein_coding	cardiotrophin 1 [Source:HGNC Symbol;Acc:HGNC:2499]	PD_Nalls2019proxy
ENSG00000099365	STX1B	16	31000577	31021959	-	117	5.9978	1e-09	7.61321e-07	protein_coding	syntaxin 1B [Source:HGNC Symbol;Acc:HGNC:18539]	PD_Nalls2019proxy
ENSG00000169242	EFNA1	1	155100352	155107375	+	87	5.9978	1e-09	7.61321e-07	protein_coding	ephrin A1 [Source:HGNC Symbol;Acc:HGNC:3221]	PD_Nalls2019proxy
ENSG00000252809	AC135050.1	16	31120551	31120634	+	54	5.9978	1e-09	7.61321e-07	miRNA		PD_Nalls2019proxy
ENSG00000260082	ENSG00000260082	16	30832389	30833431	-	68	5.9978	1e-09	7.61321e-07	processed_pseudogene	chromosome 20 open reading frame 27 (C20orf27p) pseudogene	PD_Nalls2019proxy
ENSG00000274678	ENSG00000274678	16	30832659	30833205	+	66	5.9978	1e-09	7.61321e-07	lncRNA	novel transcript	PD_Nalls2019proxy
ENSG00000214846	ENSG00000214846	4	15732585	15733250	-	179	5.9774	1.1336e-09	8.52108e-07	processed_pseudogene	ribosomal protein L10a (RPL10A) pseudogene	PD_Nalls2019proxy
ENSG00000188725	SMIM15	5	60453531	60458295	-	77	5.9544	1.3052e-09	9.68834e-07	protein_coding	small integral membrane protein 15 [Source:HGNC Symbol;Acc:HGNC:33861]	PD_Nalls2019proxy
ENSG00000122550	KLHL7	7	23145377	23217533	+	468	5.8961	1.8609e-09	1.36427e-06	protein_coding	kelch like family member 7 [Source:HGNC Symbol;Acc:HGNC:15646]	PD_Nalls2019proxy
ENSG00000188906	LRRK2	12	40590546	40763087	+	1008	5.8932	1.8936e-09	1.37131e-06	protein_coding	leucine rich repeat kinase 2 [Source:HGNC Symbol;Acc:HGNC:18618]	PD_Nalls2019proxy
ENSG00000239221	RN7SL442P	17	16095146	16095466	+	67	5.8842	2e-09	1.43092e-06	misc_RNA	RNA, 7SL, cytoplasmic 442, pseudogene [Source:HGNC Symbol;Acc:HGNC:46458]	PD_Nalls2019proxy
ENSG00000230447	CTF2P	16	30915669	30921529	-	62	5.8322	2.7351e-09	1.93355e-06	unitary_pseudogene	cardiotrophin 2, pseudogene [Source:HGNC Symbol;Acc:HGNC:33173]	PD_Nalls2019proxy
ENSG00000103510	KAT8	16	31125810	31142714	+	120	5.8168	3e-09	2.09587e-06	protein_coding	lysine acetyltransferase 8 [Source:HGNC Symbol;Acc:HGNC:17933]	PD_Nalls2019proxy
ENSG00000049167	ERCC8	5	60162281	60240900	-	391	5.8041	3.2354e-09	2.23404e-06	protein_coding	ERCC excision repair 8, CSA ubiquitin ligase complex subunit [Source:HGNC Symbol;Acc:HGNC:3439]	PD_Nalls2019proxy
ENSG00000289310	ENSG00000289310	12	40623758	40625211	+	110	5.8003	3.31e-09	2.25928e-06	lncRNA	novel transcript, sense intronic to LRRK2	PD_Nalls2019proxy
ENSG00000175938	ORAI3	16	30960389	30967782	+	55	5.7685	4e-09	2.63924e-06	protein_coding	ORAI calcium release-activated calcium modulator 3 [Source:HGNC Symbol;Acc:HGNC:28185]	PD_Nalls2019proxy
ENSG00000255439	ENSG00000255439	16	31094760	31106277	-	98	5.7685	4e-09	2.63924e-06	protein_coding	novel protein, VKORC1 and PRSS53 readthrough	PD_Nalls2019proxy
ENSG00000275263	ENSG00000275263	16	30968193	30968520	-	44	5.7685	4e-09	2.63924e-06	lncRNA	novel transcript	PD_Nalls2019proxy
ENSG00000223452	HMGN2P18	1	155121020	155121289	+	67	5.7307	5e-09	3.2628e-06	processed_pseudogene	high mobility group nucleosomal binding domain 2 pseudogene 18 [Source:HGNC Symbol;Acc:HGNC:39382]	PD_Nalls2019proxy
ENSG00000224043	CCNT2-AS1	2	135493034	135676282	-	775	5.6921	6.2761e-09	4.05102e-06	lncRNA	CCNT2 antisense RNA 1 [Source:HGNC Symbol;Acc:HGNC:40130]	PD_Nalls2019proxy
ENSG00000276945	ENSG00000276945	5	60441673	60442203	-	56	5.5503	1.4256e-08	9.07991e-06	unprocessed_pseudogene	protocadherin 19 (PCDH19) pseudogene	PD_Nalls2019proxy
ENSG00000211591	MIR762	16	30905224	30905306	+	56	5.5489	1.4373e-08	9.07991e-06	miRNA	microRNA 762 [Source:HGNC Symbol;Acc:HGNC:37303]	PD_Nalls2019proxy
ENSG00000167394	ZNF668	16	31072164	31085561	-	114	5.4909	2e-08	1.25017e-05	protein_coding	zinc finger protein 668 [Source:HGNC Symbol;Acc:HGNC:25821]	PD_Nalls2019proxy
ENSG00000251246	ENSG00000251246	1	155036224	155059283	+	149	5.474	2.2e-08	1.36086e-05	protein_coding	EFNA4-EFNA3 readthrough [Source:NCBI gene (formerly Entrezgene);Acc:125467750]	PD_Nalls2019proxy
ENSG00000151006	PRSS53	16	31094758	31100949	-	90	5.4249	2.9e-08	1.77537e-05	protein_coding	serine protease 53 [Source:HGNC Symbol;Acc:HGNC:34407]	PD_Nalls2019proxy
ENSG00000215032	GNL3LP1	5	60187762	60189404	-	83	5.3293	4.9308e-08	2.98781e-05	processed_pseudogene	G protein nucleolar 3 like pseudogene 1 [Source:HGNC Symbol;Acc:HGNC:25733]	PD_Nalls2019proxy
ENSG00000288606	ENSG00000288606	4	15683379	15707188	+	185	5.3116	5.4332e-08	3.25899e-05	lncRNA	novel transcript	PD_Nalls2019proxy
ENSG00000262766	ENSG00000262766	16	31129399	31130068	+	68	5.2949	5.9546e-08	3.53602e-05	lncRNA	novel transcript	PD_Nalls2019proxy
ENSG00000103507	BCKDK	16	31117428	31124112	+	76	5.2885	6.1646e-08	3.62448e-05	protein_coding	branched chain keto acid dehydrogenase kinase [Source:HGNC Symbol;Acc:HGNC:16902]	PD_Nalls2019proxy
ENSG00000278133	ENSG00000278133	16	31133556	31135385	+	72	5.276	6.6014e-08	3.84324e-05	lncRNA	novel transcript, sense intronic to KAT8	PD_Nalls2019proxy
ENSG00000260911	ENSG00000260911	16	31054471	31061189	+	76	5.2032	9.7939e-08	5.64652e-05	lncRNA	novel transcript	PD_Nalls2019proxy
ENSG00000167395	ZNF646	16	31085743	31095517	+	109	5.1938	1.03e-07	5.8812e-05	protein_coding	zinc finger protein 646 [Source:HGNC Symbol;Acc:HGNC:29004]	PD_Nalls2019proxy
ENSG00000164181	ELOVL7	5	60047618	60140101	-	450	5.1816	1.0997e-07	6.21938e-05	protein_coding	ELOVL fatty acid elongase 7 [Source:HGNC Symbol;Acc:HGNC:26292]	PD_Nalls2019proxy
ENSG00000243368	MCCC1-AS1	3	182734043	182735596	+	85	5.1758	1.1348e-07	6.35734e-05	lncRNA	MCCC1 antisense RNA 1 [Source:HGNC Symbol;Acc:HGNC:40366]	PD_Nalls2019proxy
ENSG00000103496	STX4	16	31044210	31054296	+	75	5.1603	1.233e-07	6.84292e-05	protein_coding	syntaxin 4 [Source:HGNC Symbol;Acc:HGNC:11439]	PD_Nalls2019proxy
ENSG00000228098	ENSG00000228098	2	135573932	135574159	+	88	5.1552	1.2667e-07	6.96486e-05	processed_pseudogene	ribosomal protein L17 pseudogene	PD_Nalls2019proxy
ENSG00000280160	ENSG00000280160	16	31105048	31107265	+	60	5.1447	1.3399e-07	7.2581e-05	TEC	novel transcript	PD_Nalls2019proxy
ENSG00000069275	NUCKS1	1	205681950	205719310	-	246	5.1425	1.3552e-07	7.2581e-05	protein_coding	nuclear casein kinase and cyclin dependent kinase substrate 1 [Source:HGNC Symbol;Acc:HGNC:29923]	PD_Nalls2019proxy
ENSG00000285521	ENSG00000285521	1	205744687	205752751	+	154	5.1423	1.3567e-07	7.2581e-05	lncRNA	novel transcript	PD_Nalls2019proxy
ENSG00000243686	RPLP1P11	17	15947935	15948275	+	67	5.137	1.3957e-07	7.40008e-05	processed_pseudogene	ribosomal protein lateral stalk subunit P1 pseudogene 11 [Source:HGNC Symbol;Acc:HGNC:36196]	PD_Nalls2019proxy
ENSG00000252383	RNU6-314P	17	16002018	16002121	+	54	5.1275	1.4683e-07	7.71611e-05	snRNA	RNA, U6 small nuclear 314, pseudogene [Source:HGNC Symbol;Acc:HGNC:47277]	PD_Nalls2019proxy
ENSG00000127415	IDUA	4	980785	998352	+	216	5.1136	1.58e-07	8.22835e-05	protein_coding	alpha-L-iduronidase [Source:HGNC Symbol;Acc:HGNC:5391]	PD_Nalls2019proxy
ENSG00000227782	ENSG00000227782	17	15943786	15944587	+	61	5.112	1.594e-07	8.22835e-05	lncRNA	novel transcript, antisense to NCOR1	PD_Nalls2019proxy
ENSG00000141027	NCOR1	17	15932471	16121499	-	706	5.1102	1.6094e-07	8.22835e-05	protein_coding	nuclear receptor corepressor 1 [Source:HGNC Symbol;Acc:HGNC:7672]	PD_Nalls2019proxy
ENSG00000152128	TMEM163	2	135213330	135476570	-	1280	5.1088	1.6212e-07	8.22835e-05	protein_coding	transmembrane protein 163 [Source:HGNC Symbol;Acc:HGNC:25380]	PD_Nalls2019proxy
ENSG00000167397	VKORC1	16	31102163	31107301	-	68	5.0745	1.943e-07	9.77807e-05	protein_coding	vitamin K epoxide reductase complex subunit 1 [Source:HGNC Symbol;Acc:HGNC:23663]	PD_Nalls2019proxy
ENSG00000230042	AK3P3	7	23168797	23169460	+	88	5.0481	2.231e-07	0.000111331	processed_pseudogene	AK3 pseudogene 3 [Source:HGNC Symbol;Acc:HGNC:39062]	PD_Nalls2019proxy
ENSG00000117280	RAB29	1	205737114	205744610	-	138	5.0327	2.4183e-07	0.000119672	protein_coding	RAB29, member RAS oncogene family [Source:HGNC Symbol;Acc:HGNC:9789]	PD_Nalls2019proxy
ENSG00000214941	ZSWIM7	17	15879874	15903031	-	209	5.0249	2.5185e-07	0.0001236	protein_coding	zinc finger SWIM-type containing 7 [Source:HGNC Symbol;Acc:HGNC:26993]	PD_Nalls2019proxy
ENSG00000138760	SCARB2	4	77079890	77155689	-	574	5.0127	2.684e-07	0.000130643	protein_coding	scavenger receptor class B member 2 [Source:HGNC Symbol;Acc:HGNC:1665]	PD_Nalls2019proxy
ENSG00000118564	FBXL5	4	15606004	15683302	-	400	5.0084	2.7448e-07	0.000132516	protein_coding	F-box and leucine rich repeat protein 5 [Source:HGNC Symbol;Acc:HGNC:13602]	PD_Nalls2019proxy
ENSG00000011295	TTC19	17	15903098	15948329	+	261	4.9799	3.1808e-07	0.000152327	protein_coding	tetratricopeptide repeat domain 19 [Source:HGNC Symbol;Acc:HGNC:26006]	PD_Nalls2019proxy
ENSG00000234682	VDAC2P4	2	135554739	135555449	+	62	4.9777	3.2179e-07	0.000152871	processed_pseudogene	VDAC2 pseudogene 4 [Source:HGNC Symbol;Acc:HGNC:51932]	PD_Nalls2019proxy
ENSG00000232748	ENSG00000232748	16	31067781	31074124	+	82	4.9612	3.5025e-07	0.000165071	lncRNA	novel transcript, antisense to ZNF668	PD_Nalls2019proxy
ENSG00000230658	KLHL7-DT	7	23139833	23145322	-	118	4.952	3.6726e-07	0.000171724	lncRNA	KLHL7 divergent transcript [Source:HGNC Symbol;Acc:HGNC:43431]	PD_Nalls2019proxy
ENSG00000143537	ADAM15	1	155023042	155035251	+	102	4.9395	3.9164e-07	0.000181693	protein_coding	ADAM metallopeptidase domain 15 [Source:HGNC Symbol;Acc:HGNC:193]	PD_Nalls2019proxy
ENSG00000264092	RN7SL474P	8	16720709	16721005	-	186	4.9378	3.951e-07	0.000181878	misc_RNA	RNA, 7SL, cytoplasmic 474, pseudogene [Source:HGNC Symbol;Acc:HGNC:46490]	PD_Nalls2019proxy
ENSG00000261124	ENSG00000261124	16	31076816	31080567	+	84	4.933	4.0481e-07	0.000184914	lncRNA	novel transcript, antisense to ZNF668	PD_Nalls2019proxy
ENSG00000237765	FAM200B	4	15683285	15692070	+	123	4.931	4.0895e-07	0.000185379	protein_coding	family with sequence similarity 200 member B [Source:HGNC Symbol;Acc:HGNC:27740]	PD_Nalls2019proxy
ENSG00000199674	RNU6-862P	17	16041082	16041186	-	72	4.9074	4.6157e-07	0.000207055	snRNA	RNA, U6 small nuclear 862, pseudogene [Source:HGNC Symbol;Acc:HGNC:47825]	PD_Nalls2019proxy
ENSG00000264674	AP000911.1	11	133826696	133826764	-	115	4.9064	4.6374e-07	0.000207055	miRNA		PD_Nalls2019proxy
ENSG00000052344	PRSS8	16	31142754	31147048	-	82	4.9012	4.7619e-07	0.000211027	protein_coding	serine protease 8 [Source:HGNC Symbol;Acc:HGNC:9491]	PD_Nalls2019proxy
ENSG00000153086	ACMSD	2	135596186	135659604	+	316	4.8887	5.076e-07	0.00022328	protein_coding	aminocarboxymuconate semialdehyde decarboxylase [Source:HGNC Symbol;Acc:HGNC:19288]	PD_Nalls2019proxy
ENSG00000233979	RPL22P21	17	15987356	15987695	+	58	4.8804	5.293e-07	0.00022973	processed_pseudogene	ribosomal protein L22 pseudogene 21 [Source:HGNC Symbol;Acc:HGNC:35547]	PD_Nalls2019proxy
ENSG00000143590	EFNA3	1	155051313	155060014	+	96	4.8802	5.3e-07	0.00022973	protein_coding	ephrin A3 [Source:HGNC Symbol;Acc:HGNC:3223]	PD_Nalls2019proxy
ENSG00000169313	P2RY12	3	151054631	151102541	-	334	4.8438	6.3688e-07	0.000274057	protein_coding	purinergic receptor P2Y12 [Source:HGNC Symbol;Acc:HGNC:18124]	PD_Nalls2019proxy
ENSG00000264919	MIR4697	11	133768399	133768476	-	108	4.77	9.2123e-07	0.000393374	miRNA		PD_Nalls2019proxy
ENSG00000244346	ENSG00000244346	3	182668571	182674095	-	87	4.7686	9.2741e-07	0.000393374	processed_pseudogene	C9orf85 pseudogene 2 [Source:HGNC Symbol;Acc:HGNC:56318]	PD_Nalls2019proxy
ENSG00000286205	ENSG00000286205	4	837751	840082	-	136	4.7489	1.0229e-06	0.000430801	lncRNA	novel transcript	PD_Nalls2019proxy
ENSG00000043093	DCUN1D1	3	182655862	182703741	-	243	4.7304	1.1202e-06	0.000468457	protein_coding	defective in cullin neddylation 1 domain containing 1 [Source:HGNC Symbol;Acc:HGNC:18184]	PD_Nalls2019proxy
ENSG00000243364	EFNA4	1	155036213	155042029	+	80	4.7133	1.2189e-06	0.000506167	protein_coding	ephrin A4 [Source:HGNC Symbol;Acc:HGNC:3224]	PD_Nalls2019proxy
ENSG00000205592	MUC19	12	40787197	40964634	+	1438	4.6956	1.3293e-06	0.000548179	protein_coding	mucin 19, oligomeric [Source:HGNC Symbol;Acc:HGNC:14362]	PD_Nalls2019proxy
ENSG00000223914	LINC02471	12	40549915	40605221	+	475	4.6653	1.5409e-06	0.000631057	lncRNA	long intergenic non-protein coding RNA 2471 [Source:HGNC Symbol;Acc:HGNC:53410]	PD_Nalls2019proxy
ENSG00000163749	CCDC158	4	77234150	77343021	-	430	4.6551	1.619e-06	0.000658501	protein_coding	coiled-coil domain containing 158 [Source:HGNC Symbol;Acc:HGNC:26374]	PD_Nalls2019proxy
ENSG00000260963	ENSG00000260963	16	52640918	52648552	+	167	4.6515	1.6474e-06	0.000665494	lncRNA	long intergenic non-protein coding RNA 3064 [Source:HGNC Symbol;Acc:HGNC:56372]	PD_Nalls2019proxy
ENSG00000133065	SLC41A1	1	205758222	205782876	-	201	4.5852	2.2683e-06	0.000910125	protein_coding	solute carrier family 41 member 1 [Source:HGNC Symbol;Acc:HGNC:19429]	PD_Nalls2019proxy
ENSG00000212368	RNU6-1000P	4	77277763	77277868	-	68	4.5824	2.2982e-06	0.000915933	snRNA	RNA, U6 small nuclear 1000, pseudogene [Source:HGNC Symbol;Acc:HGNC:47963]	PD_Nalls2019proxy
ENSG00000263783	MIR5590	2	135615390	135615443	+	75	4.5793	2.3323e-06	0.000923326	miRNA	microRNA 5590 [Source:HGNC Symbol;Acc:HGNC:43541]	PD_Nalls2019proxy
ENSG00000261385	ENSG00000261385	16	31142754	31143198	+	69	4.5767	2.3614e-06	0.000928656	lncRNA	novel transcript, antisense to PRSS8	PD_Nalls2019proxy
ENSG00000289515	ENSG00000289515	4	77227040	77227744	-	76	4.5598	2.5596e-06	0.000995189	lncRNA	novel transcript	PD_Nalls2019proxy
ENSG00000227773	ASH1L-IT1	1	155365801	155366769	-	65	4.5595	2.5641e-06	0.000995189	lncRNA	ASH1L intronic transcript 1 [Source:HGNC Symbol;Acc:HGNC:41449]	PD_Nalls2019proxy
ENSG00000260393	ENSG00000260393	16	52641674	52642070	-	118	4.5176	3.1273e-06	0.0012059	lncRNA	novel transcript	PD_Nalls2019proxy
ENSG00000251279	SMIM15-AS1	5	60457897	60527867	+	384	4.5117	3.2148e-06	0.00123164	lncRNA	SMIM15 antisense RNA 1 [Source:HGNC Symbol;Acc:HGNC:41293]	PD_Nalls2019proxy
ENSG00000118804	STBD1	4	77227886	77232283	+	84	4.5102	3.2383e-06	0.00123269	protein_coding	starch binding domain 1 [Source:HGNC Symbol;Acc:HGNC:24854]	PD_Nalls2019proxy
ENSG00000156858	PRR14	16	30662038	30667734	+	51	4.4701	3.9084e-06	0.0014783	protein_coding	proline rich 14 [Source:HGNC Symbol;Acc:HGNC:28458]	PD_Nalls2019proxy
ENSG00000198171	DDRGK1	20	3170996	3185331	-	215	4.4327	4.6528e-06	0.00174872	protein_coding	DDRGK domain containing 1 [Source:HGNC Symbol;Acc:HGNC:16110]	PD_Nalls2019proxy
ENSG00000152214	RIT2	18	40323192	40695656	-	1900	4.4089	5.1944e-06	0.00193999	protein_coding	Ras like without CAAX 2 [Source:HGNC Symbol;Acc:HGNC:10017]	PD_Nalls2019proxy
ENSG00000157540	DYRK1A	21	38737875	38898660	+	891	4.3611	6.4707e-06	0.00240156	protein_coding	dual specificity tyrosine phosphorylation regulated kinase 1A [Source:HGNC Symbol;Acc:HGNC:3091]	PD_Nalls2019proxy
ENSG00000249231	CASC16	16	52585996	52686044	-	654	4.3567	6.6032e-06	0.00243551	lncRNA	cancer susceptibility 16 [Source:HGNC Symbol;Acc:HGNC:48608]	PD_Nalls2019proxy
ENSG00000275413	ENSG00000275413	17	15926637	15926967	-	75	4.3471	6.8978e-06	0.00252847	lncRNA	novel transcript, antisense to TTC19	PD_Nalls2019proxy
ENSG00000078070	MCCC1	3	182733006	182833863	-	484	4.3287	7.5007e-06	0.0027326	protein_coding	methylcrotonyl-CoA carboxylase subunit 1 [Source:HGNC Symbol;Acc:HGNC:6936]	PD_Nalls2019proxy
ENSG00000196126	HLA-DRB1	6	32545679	32557625	-	209	4.3238	7.6676e-06	0.00275955	protein_coding	major histocompatibility complex, class II, DR beta 1 [Source:HGNC Symbol;Acc:HGNC:4948]	PD_Nalls2019proxy
ENSG00000229899	ENSG00000229899	12	40680091	40680464	+	100	4.3238	7.6672e-06	0.00275955	processed_pseudogene	pseudogene similar to part of the cytochrome c oxidase subunit I (COX1)	PD_Nalls2019proxy
ENSG00000107295	SH3GL2	9	17579064	17797122	+	1707	4.3134	8.0377e-06	0.00287532	protein_coding	SH3 domain containing GRB2 like 2, endophilin A1 [Source:HGNC Symbol;Acc:HGNC:10831]	PD_Nalls2019proxy
ENSG00000261840	ENSG00000261840	16	30709025	30710379	-	69	4.3047	8.362e-06	0.00297342	lncRNA	novel transcript, antisense to SRCAP	PD_Nalls2019proxy
ENSG00000199857	SNORD50	4	77323229	77323299	+	63	4.2875	9.0349e-06	0.00319357	snoRNA		PD_Nalls2019proxy
ENSG00000222287	RNU6-1043P	16	30712658	30712756	-	65	4.2574	1.034e-05	0.00360569	snRNA	RNA, U6 small nuclear 1043, pseudogene [Source:HGNC Symbol;Acc:HGNC:48006]	PD_Nalls2019proxy
ENSG00000228810	PABPC1P11	9	17589159	17591316	-	131	4.2572	1.0349e-05	0.00360569	processed_pseudogene	poly(A) binding protein cytoplasmic 1 pseudogene 11 [Source:HGNC Symbol;Acc:HGNC:37993]	PD_Nalls2019proxy
ENSG00000240426	ENSG00000240426	4	77322404	77322722	+	63	4.2565	1.0383e-05	0.00360569	processed_pseudogene	ribosomal protein L36a pseudogene 18 [Source:HGNC Symbol;Acc:HGNC:35484]	PD_Nalls2019proxy
ENSG00000258167	ENSG00000258167	12	40789655	40837649	-	616	4.2432	1.1015e-05	0.00380293	lncRNA	novel transcript	PD_Nalls2019proxy
ENSG00000287209	ENSG00000287209	18	40695693	40709078	+	225	4.2361	1.1372e-05	0.00390349	lncRNA	novel transcript	PD_Nalls2019proxy
ENSG00000080603	SRCAP	16	30709530	30752730	+	164	4.2334	1.151e-05	0.00392815	protein_coding	Snf2 related CREBBP activator protein [Source:HGNC Symbol;Acc:HGNC:16974]	PD_Nalls2019proxy
ENSG00000206755	SNORA30	16	30721858	30721986	+	58	4.2268	1.185e-05	0.00402108	snoRNA	small nucleolar RNA, H/ACA box 30 [Source:HGNC Symbol;Acc:HGNC:32620]	PD_Nalls2019proxy
ENSG00000207144	RNU6-1297P	1	155389188	155389291	+	64	4.2217	1.2121e-05	0.00408967	snRNA	RNA, U6 small nuclear 1297, pseudogene [Source:HGNC Symbol;Acc:HGNC:48260]	PD_Nalls2019proxy
ENSG00000279146	ENSG00000279146	12	130949553	130950860	-	177	4.207	1.2941e-05	0.00434167	TEC	novel transcript	PD_Nalls2019proxy
ENSG00000170425	ADORA2B	17	15848444	15879060	+	273	4.1769	1.4773e-05	0.00492846	protein_coding	adenosine A2b receptor [Source:HGNC Symbol;Acc:HGNC:264]	PD_Nalls2019proxy
ENSG00000103460	TOX3	16	52470329	52581714	-	563	4.1747	1.4919e-05	0.00494936	protein_coding	TOX high mobility group box family member 3 [Source:HGNC Symbol;Acc:HGNC:11972]	PD_Nalls2019proxy
ENSG00000287637	ENSG00000287637	21	38709684	38739160	-	261	4.1509	1.656e-05	0.00546324	lncRNA	novel transcript, antisense to DYRK1A	PD_Nalls2019proxy
ENSG00000265560	AC098612.1	8	34827724	34827817	+	103	4.1457	1.6942e-05	0.00555838	miRNA		PD_Nalls2019proxy
ENSG00000156860	FBRS	16	30669752	30682131	+	82	4.1422	1.7197e-05	0.00561104	protein_coding	fibrosin [Source:HGNC Symbol;Acc:HGNC:20442]	PD_Nalls2019proxy
ENSG00000201944	SNORA72	1	205700349	205700480	-	87	4.1367	1.7618e-05	0.00571699	snoRNA	Small nucleolar RNA SNORA72 [Source:RFAM;Acc:RF00139]	PD_Nalls2019proxy
ENSG00000178226	PRSS36	16	31150247	31161404	-	92	4.1329	1.7911e-05	0.00575726	protein_coding	serine protease 36 [Source:HGNC Symbol;Acc:HGNC:26906]	PD_Nalls2019proxy
ENSG00000198648	STK39	2	168810530	169104105	-	1738	4.1326	1.7936e-05	0.00575726	protein_coding	serine/threonine kinase 39 [Source:HGNC Symbol;Acc:HGNC:17717]	PD_Nalls2019proxy
ENSG00000282034	ENSG00000282034	16	30715388	30756490	+	151	4.1079	1.9963e-05	0.00637346	protein_coding	novel transcript	PD_Nalls2019proxy
ENSG00000108474	PIGL	17	16120505	16255111	+	618	4.0909	2.1486e-05	0.00682301	protein_coding	phosphatidylinositol glycan anchor biosynthesis class L [Source:HGNC Symbol;Acc:HGNC:8966]	PD_Nalls2019proxy
ENSG00000102870	ZNF629	16	30789777	30798526	-	63	4.0849	2.2047e-05	0.00696392	protein_coding	zinc finger protein 629 [Source:HGNC Symbol;Acc:HGNC:29008]	PD_Nalls2019proxy
ENSG00000238805	snoU13	1	155385349	155385453	-	63	4.0696	2.3543e-05	0.00739711	snoRNA		PD_Nalls2019proxy
ENSG00000289183	ENSG00000289183	20	3154331	3156120	+	117	4.0387	2.6875e-05	0.00839957	lncRNA	novel transcript	PD_Nalls2019proxy
ENSG00000288948	ENSG00000288948	2	102414352	102416597	+	86	4.0204	2.9045e-05	0.00903026	lncRNA	novel transcript, sense intronic to MAP4K4	PD_Nalls2019proxy
ENSG00000285800	ENSG00000285800	16	52617606	52622791	+	133	3.9946	3.2403e-05	0.0100218	lncRNA	novel transcript	PD_Nalls2019proxy
ENSG00000124613	ZNF391	6	27342394	27371687	+	348	3.9906	3.2959e-05	0.010141	protein_coding	zinc finger protein 391 [Source:HGNC Symbol;Acc:HGNC:18779]	PD_Nalls2019proxy
ENSG00000174944	P2RY14	3	150929905	150996330	-	410	3.9599	3.7494e-05	0.0114768	protein_coding	purinergic receptor P2Y14 [Source:HGNC Symbol;Acc:HGNC:16442]	PD_Nalls2019proxy
ENSG00000071054	MAP4K4	2	102313312	102511152	+	796	3.9536	3.8491e-05	0.0117216	protein_coding	mitogen-activated protein kinase kinase kinase kinase 4 [Source:HGNC Symbol;Acc:HGNC:6866]	PD_Nalls2019proxy
ENSG00000144893	MED12L	3	150803073	151154860	+	1785	3.9368	4.1281e-05	0.0124635	protein_coding	mediator complex subunit 12L [Source:HGNC Symbol;Acc:HGNC:16050]	PD_Nalls2019proxy
ENSG00000151229	SLC2A13	12	40148827	40499891	-	1513	3.9365	4.1347e-05	0.0124635	protein_coding	solute carrier family 2 member 13 [Source:HGNC Symbol;Acc:HGNC:15956]	PD_Nalls2019proxy
ENSG00000285926	ENSG00000285926	7	23239750	23245678	-	150	3.8724	5.3884e-05	0.0161606	lncRNA	Novel transcript, antisense to NUPL2	PD_Nalls2019proxy
ENSG00000184445	KNTC1	12	123011793	123110943	+	457	3.8672	5.5038e-05	0.0164237	protein_coding	kinetochore associated 1 [Source:HGNC Symbol;Acc:HGNC:17255]	PD_Nalls2019proxy
ENSG00000158715	SLC45A3	1	205626979	205649637	-	222	3.8598	5.6749e-05	0.0168496	protein_coding	solute carrier family 45 member 3 [Source:HGNC Symbol;Acc:HGNC:8642]	PD_Nalls2019proxy
ENSG00000131061	ZNF341	20	32319463	32380075	+	260	3.8572	5.7347e-05	0.0169327	protein_coding	zinc finger protein 341 [Source:HGNC Symbol;Acc:HGNC:15992]	PD_Nalls2019proxy
ENSG00000141255	SPATA22	17	3343313	3417146	-	539	3.8561	5.7599e-05	0.0169327	protein_coding	spermatogenesis associated 22 [Source:HGNC Symbol;Acc:HGNC:30705]	PD_Nalls2019proxy
ENSG00000226816	ENSG00000226816	7	23245406	23247664	+	119	3.8539	5.8136e-05	0.0170064	lncRNA	novel transcript	PD_Nalls2019proxy
ENSG00000250259	ENSG00000250259	4	1021466	1022760	+	156	3.8427	6.085e-05	0.017713	lncRNA	novel transcript	PD_Nalls2019proxy
ENSG00000286127	ENSG00000286127	22	22091737	22098397	-	105	3.8207	6.6543e-05	0.01923	lncRNA	novel transcript	PD_Nalls2019proxy
ENSG00000082258	CCNT2	2	135675805	135716912	+	241	3.8201	6.6709e-05	0.01923	protein_coding	cyclin T2 [Source:HGNC Symbol;Acc:HGNC:1600]	PD_Nalls2019proxy
ENSG00000229188	ENSG00000229188	20	32316737	32319634	-	77	3.8187	6.7081e-05	0.0192438	lncRNA	novel transcript	PD_Nalls2019proxy
ENSG00000232341	RPL4P2	1	166716616	166717897	+	107	3.8132	6.8588e-05	0.0195815	processed_pseudogene	ribosomal protein L4 pseudogene 2 [Source:HGNC Symbol;Acc:HGNC:36836]	PD_Nalls2019proxy
ENSG00000255258	LINC02743	11	133653566	133680271	-	258	3.8041	7.1151e-05	0.0202161	lncRNA	long intergenic non-protein coding RNA 2743 [Source:HGNC Symbol;Acc:HGNC:54261]	PD_Nalls2019proxy
ENSG00000235267	ENSG00000235267	2	27678023	27678729	+	58	3.7947	7.3898e-05	0.0208966	processed_pseudogene	ribosomal protein S15a (RPS15A) pseudogene	PD_Nalls2019proxy
ENSG00000251692	PTX4	16	1535887	1538982	-	202	3.791	7.5012e-05	0.0211111	protein_coding	pentraxin 4 [Source:HGNC Symbol;Acc:HGNC:14171]	PD_Nalls2019proxy
ENSG00000267937	AP001421.1	21	38888740	38888973	+	97	3.7824	7.7648e-05	0.0217499	protein_coding		PD_Nalls2019proxy
ENSG00000230837	RPL31P2	20	32339973	32340349	-	62	3.7667	8.2724e-05	0.0230629	processed_pseudogene	ribosomal protein L31 pseudogene 2 [Source:HGNC Symbol;Acc:HGNC:16575]	PD_Nalls2019proxy
ENSG00000232148	FMO11P	1	166732571	166762004	+	278	3.7632	8.3865e-05	0.0232718	unprocessed_pseudogene	flavin containing dimethylaniline monoxygenase 11, pseudogene [Source:HGNC Symbol;Acc:HGNC:32212]	PD_Nalls2019proxy
ENSG00000286273	ENSG00000286273	3	151011105	151013282	+	131	3.7602	8.4879e-05	0.0234436	lncRNA	novel transcript, antisense to GPR87	PD_Nalls2019proxy
ENSG00000274191	ENSG00000274191	12	123118677	123119220	+	105	3.7532	8.7299e-05	0.0240004	lncRNA	novel transcript	PD_Nalls2019proxy
ENSG00000079459	FDFT1	8	11653082	11696813	+	677	3.7458	8.992e-05	0.024607	protein_coding	farnesyl-diphosphate farnesyltransferase 1 [Source:HGNC Symbol;Acc:HGNC:3629]	PD_Nalls2019proxy
ENSG00000157992	KRTCAP3	2	27665233	27669348	+	64	3.738	9.2745e-05	0.0252637	protein_coding	keratinocyte associated protein 3 [Source:HGNC Symbol;Acc:HGNC:28943]	PD_Nalls2019proxy
ENSG00000238325	snoU13	1	167010672	167010773	+	112	3.7285	9.6318e-05	0.0261171	snoRNA		PD_Nalls2019proxy
ENSG00000269899	RP11-589N15.2	8	11703663	11703900	-	198	3.7264	9.7125e-05	0.0261968	sense_intronic		PD_Nalls2019proxy
ENSG00000250148	KRT8P31	5	60039390	60040797	-	85	3.7254	9.7494e-05	0.0261968	processed_pseudogene	keratin 8 pseudogene 31 [Source:HGNC Symbol;Acc:HGNC:39865]	PD_Nalls2019proxy
ENSG00000288983	ENSG00000288983	16	30645828	30646893	+	58	3.7138	0.00010209	0.0271963	lncRNA	novel transcript	PD_Nalls2019proxy
ENSG00000159961	OR3A3	17	3323862	3324827	+	83	3.7137	0.00010213	0.0271963	protein_coding	olfactory receptor family 3 subfamily A member 3 [Source:HGNC Symbol;Acc:HGNC:8284]	PD_Nalls2019proxy
ENSG00000127418	FGFRL1	4	1003724	1020686	+	246	3.7104	0.00010346	0.0274275	protein_coding	fibroblast growth factor receptor like 1 [Source:HGNC Symbol;Acc:HGNC:3693]	PD_Nalls2019proxy
ENSG00000166582	CENPV	17	16245848	16256970	-	126	3.7063	0.00010517	0.0277569	protein_coding	centromere protein V [Source:HGNC Symbol;Acc:HGNC:29920]	PD_Nalls2019proxy
ENSG00000285703	ENSG00000285703	6	27459201	27487214	-	229	3.6955	0.00010974	0.0288282	lncRNA	novel transcript	PD_Nalls2019proxy
ENSG00000204789	ZNF204P	6	27324230	27343056	-	187	3.6944	0.0001102	0.0288282	transcribed_unprocessed_pseudogene	zinc finger protein 204, pseudogene [Source:HGNC Symbol;Acc:HGNC:12995]	PD_Nalls2019proxy
ENSG00000271755	ENSG00000271755	6	27371789	27374743	-	186	3.6923	0.00011113	0.028944	lncRNA	novel transcript	PD_Nalls2019proxy
ENSG00000084734	GCKR	2	27719706	27746551	+	186	3.6901	0.00011208	0.029064	protein_coding	glucokinase regulator [Source:HGNC Symbol;Acc:HGNC:4196]	PD_Nalls2019proxy
ENSG00000260113	ENSG00000260113	16	30638297	30638499	+	68	3.6659	0.00012325	0.0318215	processed_pseudogene	ribosomal protein L5 (RPL5) pseudogene	PD_Nalls2019proxy
ENSG00000261680	ENSG00000261680	16	30635606	30636035	-	64	3.6641	0.00012408	0.0318972	processed_pseudogene	zinc finger protein (ZNF) pseudogene	PD_Nalls2019proxy
ENSG00000162869	PPP1R21	2	48667737	48742530	+	512	3.6474	0.00013243	0.0338763	protein_coding	protein phosphatase 1 regulatory subunit 21 [Source:HGNC Symbol;Acc:HGNC:30595]	PD_Nalls2019proxy
ENSG00000287239	ENSG00000287239	4	90916374	90920560	+	123	3.6465	0.00013292	0.0338763	lncRNA	novel transcript	PD_Nalls2019proxy
ENSG00000163825	RTP3	3	46536101	46542440	+	105	3.6448	0.00013379	0.0339524	protein_coding	receptor transporter protein 3 [Source:HGNC Symbol;Acc:HGNC:15572]	PD_Nalls2019proxy
ENSG00000236031	ENSG00000236031	1	243708834	243711631	+	73	3.6353	0.00013883	0.0349982	lncRNA	novel transcript	PD_Nalls2019proxy
ENSG00000289722	ENSG00000289722	16	1883988	1934295	-	658	3.6348	0.00013909	0.0349982	protein_coding		PD_Nalls2019proxy
ENSG00000136243	NUP42	7	23221460	23240630	+	198	3.6322	0.0001405	0.0352038	protein_coding	nucleoporin 42 [Source:HGNC Symbol;Acc:HGNC:17010]	PD_Nalls2019proxy
ENSG00000168216	LMBRD1	6	70382649	70577128	-	1191	3.6224	0.00014594	0.0364133	protein_coding	LMBR1 domain containing 1 [Source:HGNC Symbol;Acc:HGNC:23038]	PD_Nalls2019proxy
ENSG00000273210	ENSG00000273210	21	38737779	38738234	-	110	3.6201	0.00014724	0.0365839	lncRNA	novel transcript, antisense to DYRK1A	PD_Nalls2019proxy
ENSG00000252074	RNU6-416P	16	30686621	30686723	-	52	3.614	0.00015077	0.0371585	snRNA	RNA, U6 small nuclear 416, pseudogene [Source:HGNC Symbol;Acc:HGNC:47379]	PD_Nalls2019proxy
ENSG00000286652	ENSG00000286652	6	27440973	27462215	+	202	3.613	0.00015133	0.0371585	lncRNA	novel transcript	PD_Nalls2019proxy
ENSG00000117533	VAMP4	1	171669300	171711214	-	275	3.6128	0.00015143	0.0371585	protein_coding	vesicle associated membrane protein 4 [Source:HGNC Symbol;Acc:HGNC:12645]	PD_Nalls2019proxy
ENSG00000115216	NRBP1	2	27650657	27665126	+	101	3.6002	0.00015901	0.038858	protein_coding	nuclear receptor binding protein 1 [Source:HGNC Symbol;Acc:HGNC:7993]	PD_Nalls2019proxy
ENSG00000272588	ENSG00000272588	4	750810	751528	-	164	3.5893	0.00016579	0.0403488	lncRNA	novel transcript, antisense to PCGF3	PD_Nalls2019proxy
ENSG00000265999	AL499628.1	16	1925658	1925735	-	183	3.5857	0.00016807	0.0407367	miRNA		PD_Nalls2019proxy
ENSG00000265439	RN7SL811P	7	152435527	152435815	-	128	3.5809	0.00017122	0.0413315	misc_RNA	RNA, 7SL, cytoplasmic 811, pseudogene [Source:HGNC Symbol;Acc:HGNC:46827]	PD_Nalls2019proxy
ENSG00000202027	Y_RNA	1	155092966	155093074	+	85	3.5736	0.00017603	0.0423152	misc_RNA	Y RNA [Source:RFAM;Acc:RF00019]	PD_Nalls2019proxy
ENSG00000117020	AKT3	1	243651535	244014381	-	1241	3.5726	0.00017672	0.0423152	protein_coding	AKT serine/threonine kinase 3 [Source:HGNC Symbol;Acc:HGNC:393]	PD_Nalls2019proxy
ENSG00000234072	GTF3C2-AS2	2	27579113	27590489	+	95	3.5645	0.00018231	0.0434137	lncRNA	GTF3C2 antisense RNA 2 [Source:HGNC Symbol;Acc:HGNC:55699]	PD_Nalls2019proxy
ENSG00000270666	ENSG00000270666	6	27482818	27483053	-	114	3.5638	0.00018277	0.0434137	processed_pseudogene	WD repeat domain 59 (WDR59) pseudogene	PD_Nalls2019proxy
ENSG00000281219	LINC00254	16	1928286	1934234	-	209	3.5579	0.00018689	0.0442155	lncRNA	long intergenic non-protein coding RNA 254 [Source:HGNC Symbol;Acc:HGNC:14160]	PD_Nalls2019proxy
ENSG00000115211	EIF2B4	2	27587219	27593205	-	80	3.5541	0.00018962	0.0445326	protein_coding	eukaryotic translation initiation factor 2B subunit delta [Source:HGNC Symbol;Acc:HGNC:3260]	PD_Nalls2019proxy
ENSG00000219085	NPM1P37	6	70415179	70416052	-	105	3.554	0.00018973	0.0445326	processed_pseudogene	nucleophosmin 1 pseudogene 37 [Source:HGNC Symbol;Acc:HGNC:45216]	PD_Nalls2019proxy
ENSG00000278332	ENSG00000278332	6	27478280	27478473	+	118	3.5502	0.00019246	0.0449955	processed_pseudogene	sterile alpha motif domain containing 12 (SAMD12) pseudogene	PD_Nalls2019proxy
ENSG00000138002	IFT172	2	27667244	27712672	-	195	3.5443	0.00019683	0.0458367	protein_coding	intraflagellar transport 172 [Source:HGNC Symbol;Acc:HGNC:30391]	PD_Nalls2019proxy
ENSG00000234945	GTF3C2-AS1	2	27558387	27565466	+	58	3.5399	0.00020016	0.0464301	lncRNA	GTF3C2 antisense RNA 1 [Source:HGNC Symbol;Acc:HGNC:40269]	PD_Nalls2019proxy
ENSG00000180016	OR1E1	17	3300398	3301704	-	80	3.5373	0.00020211	0.0467	protein_coding	olfactory receptor family 1 subfamily E member 1 [Source:HGNC Symbol;Acc:HGNC:8189]	PD_Nalls2019proxy
ENSG00000272663	PPP1R21-DT	2	48667182	48667736	-	121	3.5349	0.000204	0.046954	lncRNA	PPP1R21 divergent transcript [Source:HGNC Symbol;Acc:HGNC:55206]	PD_Nalls2019proxy
ENSG00000216109	AL713999.1	1	155206540	155206628	-	73	3.531	0.00020703	0.0474674	miRNA		PD_Nalls2019proxy
ENSG00000160766	GBAP1	1	155183612	155197365	-	92	3.5226	0.0002137	0.0488083	transcribed_unprocessed_pseudogene	glucosylceramidase beta 1 like, pseudogene [Source:HGNC Symbol;Acc:HGNC:4178]	PD_Nalls2019proxy

## Sheet: MS_magma
gene_ensg	gene_name	gene_chr	gene_start	gene_end	gene_strand	nsnps	gene_zstat	gene_p	gene_fdr	gene_biotype	gene_description	disease
ENSG00000038532	CLEC16A	16	11038396	11276043	+	650	8.7052	1.5851e-18	9.07929e-14	protein_coding	C-type lectin domain containing 16A [Source:HGNC Symbol;Acc:HGNC:29013]	MS_Andlauer2016
ENSG00000196735	HLA-DQA1	6	32595956	32614839	+	948	8.4144	1.9751e-17	5.65659e-13	protein_coding	major histocompatibility complex, class II, DQ alpha 1 [Source:HGNC Symbol;Acc:HGNC:4942]	MS_Andlauer2016
ENSG00000204267	TAP2	6	32789610	32806516	-	288	8.3139	4.6295e-17	8.8391e-13	protein_coding	transporter 2, ATP binding cassette subfamily B member [Source:HGNC Symbol;Acc:HGNC:44]	MS_Andlauer2016
ENSG00000252761	Y_RNA	6	30900395	30900486	-	17	8.0988	2.7756e-16	2.78218e-12	misc_RNA	Y RNA [Source:RFAM;Acc:RF00019]	MS_Andlauer2016
ENSG00000286301	ENSG00000286301	6	30418916	30423989	+	14	8.0988	2.7756e-16	2.78218e-12	lncRNA	novel transcript	MS_Andlauer2016
ENSG00000204388	HSPA1B	6	31795515	31798031	+	15	8.0577	3.8858e-16	2.78218e-12	protein_coding	heat shock protein family A (Hsp70) member 1B [Source:HGNC Symbol;Acc:HGNC:5233]	MS_Andlauer2016
ENSG00000224936	SUCLA2P1	6	30436659	30438028	+	12	8.0577	3.8858e-16	2.78218e-12	processed_pseudogene	SUCLA2 pseudogene 1 [Source:HGNC Symbol;Acc:HGNC:21632]	MS_Andlauer2016
ENSG00000229068	TMPOP1	6	30434229	30435771	+	12	8.0577	3.8858e-16	2.78218e-12	processed_pseudogene	thymopoietin pseudogene 1 [Source:HGNC Symbol;Acc:HGNC:21364]	MS_Andlauer2016
ENSG00000266776	MIR4646	6	31668806	31668868	-	9	8.027	4.996e-16	3.17962e-12	miRNA	microRNA 4646 [Source:HGNC Symbol;Acc:HGNC:41543]	MS_Andlauer2016
ENSG00000270604	HCG17	6	30201816	30293911	-	56	8.0023	6.1062e-16	3.40675e-12	lncRNA		MS_Andlauer2016
ENSG00000289829	ENSG00000289829	6	31794618	31795220	-	13	7.9817	7.2164e-16	3.40675e-12	lncRNA	novel transcript	MS_Andlauer2016
ENSG00000250264	ENSG00000250264	6	32781544	32806599	-	294	7.9799	7.324e-16	3.40675e-12	protein_coding	novel protein, TAP2-HLA-DOB readthrough	MS_Andlauer2016
ENSG00000204435	CSNK2B	6	31633004	31638120	+	9	7.964	8.3267e-16	3.40675e-12	protein_coding	casein kinase 2 beta [Source:HGNC Symbol;Acc:HGNC:2460]	MS_Andlauer2016
ENSG00000263020	ENSG00000263020	6	31633879	31641323	+	9	7.964	8.3267e-16	3.40675e-12	protein_coding	novel protein	MS_Andlauer2016
ENSG00000213719	CLIC1	6	31698358	31707540	-	28	7.9347	1.0547e-15	4.02748e-12	protein_coding	chloride intracellular channel 1 [Source:HGNC Symbol;Acc:HGNC:2062]	MS_Andlauer2016
ENSG00000237285	HNRNPA1P2	6	32292996	32293955	+	21	7.9223	1.1657e-15	4.17313e-12	processed_pseudogene	heterogeneous nuclear ribonucleoprotein A1 pseudogene 2 [Source:HGNC Symbol;Acc:HGNC:13958]	MS_Andlauer2016
ENSG00000137411	VARS2	6	30881982	30894236	+	17	7.9006	1.3878e-15	4.32434e-12	protein_coding	valyl-tRNA synthetase 2, mitochondrial [Source:HGNC Symbol;Acc:HGNC:21642]	MS_Andlauer2016
ENSG00000288473	ENSG00000288473	6	30876019	30894236	+	17	7.9006	1.3878e-15	4.32434e-12	lncRNA	novel protein	MS_Andlauer2016
ENSG00000204564	C6orf136	6	30614816	30620987	+	10	7.8821	1.6098e-15	4.32434e-12	protein_coding	chromosome 6 open reading frame 136 [Source:HGNC Symbol;Acc:HGNC:21301]	MS_Andlauer2016
ENSG00000214892	USP8P1	6	31243349	31246531	+	130	7.8821	1.6098e-15	4.32434e-12	processed_pseudogene	USP8 pseudogene 1 [Source:HGNC Symbol;Acc:HGNC:13987]	MS_Andlauer2016
ENSG00000241106	HLA-DOB	6	32780540	32788243	-	173	7.8821	1.6098e-15	4.32434e-12	protein_coding	major histocompatibility complex, class II, DO beta [Source:HGNC Symbol;Acc:HGNC:4937]	MS_Andlauer2016
ENSG00000234515	PPP1R2P1	6	32846948	32847625	-	19	7.8698	1.7764e-15	4.32434e-12	transcribed_processed_pseudogene	protein phosphatase 1 regulatory inhibitor subunit 2 pseudogene 1 [Source:HGNC Symbol;Acc:HGNC:9289]	MS_Andlauer2016
ENSG00000285085	ENSG00000285085	6	32118272	32122150	-	13	7.8698	1.7764e-15	4.32434e-12	protein_coding	novel protein	MS_Andlauer2016
ENSG00000204438	GPANK1	6	31629005	31634060	-	11	7.8659	1.8319e-15	4.32434e-12	protein_coding	G-patch domain and ankyrin repeats 1 [Source:HGNC Symbol;Acc:HGNC:13920]	MS_Andlauer2016
ENSG00000289559	ENSG00000289559	6	32860974	32862442	-	24	7.8622	1.8874e-15	4.32434e-12	lncRNA	novel transcript	MS_Andlauer2016
ENSG00000241404	EGFL8	6	32132372	32136058	+	13	7.8516	2.0539e-15	4.42869e-12	protein_coding	EGF like domain multiple 8 [Source:HGNC Symbol;Acc:HGNC:13944]	MS_Andlauer2016
ENSG00000206503	HLA-A	6	29909037	29913661	+	66	7.8482	2.1094e-15	4.42869e-12	protein_coding	major histocompatibility complex, class I, A [Source:HGNC Symbol;Acc:HGNC:4931]	MS_Andlauer2016
ENSG00000244255	ENSG00000244255	6	31895475	31919825	+	69	7.845	2.1649e-15	4.42869e-12	protein_coding	novel complement component 2 (C2) and complement factor B (CFB) protein	MS_Andlauer2016
ENSG00000233529	HCG21	6	30913756	30922639	-	22	7.8298	2.4425e-15	4.82427e-12	lncRNA	HLA complex group 21 [Source:HGNC Symbol;Acc:HGNC:31335]	MS_Andlauer2016
ENSG00000229776	C4B-AS1	6	32000490	32004035	-	12	7.8242	2.5535e-15	4.8754e-12	lncRNA	C4B antisense RNA 1 [Source:HGNC Symbol;Acc:HGNC:39752]	MS_Andlauer2016
ENSG00000232629	HLA-DQB2	6	32723875	32731309	-	21	7.8163	2.72e-15	4.95649e-12	protein_coding	major histocompatibility complex, class II, DQ beta 2 [Source:HGNC Symbol;Acc:HGNC:4945]	MS_Andlauer2016
ENSG00000213722	DDAH2	6	31694815	31698394	-	12	7.8113	2.8311e-15	4.95649e-12	protein_coding	DDAH family member 2, ADMA-independent [Source:HGNC Symbol;Acc:HGNC:2716]	MS_Andlauer2016
ENSG00000204256	BRD2	6	32936371	32949282	+	43	7.8064	2.9421e-15	4.95649e-12	protein_coding	bromodomain containing 2 [Source:HGNC Symbol;Acc:HGNC:1103]	MS_Andlauer2016
ENSG00000224389	C4B	6	31982572	32003195	+	19	7.8064	2.9421e-15	4.95649e-12	protein_coding	complement C4B (Chido/Rodgers blood group) [Source:HGNC Symbol;Acc:HGNC:1324]	MS_Andlauer2016
ENSG00000204439	C6orf47	6	31626075	31628555	-	11	7.795	3.2196e-15	4.9842e-12	protein_coding	chromosome 6 open reading frame 47 [Source:HGNC Symbol;Acc:HGNC:19076]	MS_Andlauer2016
ENSG00000223837	ENSG00000223837	6	32938009	32938663	+	35	7.795	3.2196e-15	4.9842e-12	lncRNA	novel transcript	MS_Andlauer2016
ENSG00000227198	C6orf47-AS1	6	31626106	31628498	+	11	7.795	3.2196e-15	4.9842e-12	lncRNA	C6orf47 antisense RNA 1 [Source:HGNC Symbol;Acc:HGNC:39767]	MS_Andlauer2016
ENSG00000201754	SNORD52	6	31804853	31804919	+	11	7.7866	3.4417e-15	5.0548e-12	snoRNA	small nucleolar RNA, C/D box 52 [Source:HGNC Symbol;Acc:HGNC:10202]	MS_Andlauer2016
ENSG00000237541	HLA-DQA2	6	32709168	32714975	+	25	7.7866	3.4417e-15	5.0548e-12	protein_coding	major histocompatibility complex, class II, DQ alpha 2 [Source:HGNC Symbol;Acc:HGNC:4943]	MS_Andlauer2016
ENSG00000234006	DDX39B-AS1	6	31510081	31510915	+	51	7.7768	3.7192e-15	5.18412e-12	lncRNA	DDX39B antisense RNA 1 [Source:HGNC Symbol;Acc:HGNC:39771]	MS_Andlauer2016
ENSG00000204304	PBX2	6	32152510	32157979	-	15	7.7731	3.8303e-15	5.18412e-12	protein_coding	PBX homeobox 2 [Source:HGNC Symbol;Acc:HGNC:8633]	MS_Andlauer2016
ENSG00000201823	SNORD48	6	31803040	31803103	+	12	7.7695	3.9413e-15	5.18412e-12	snoRNA	small nucleolar RNA, C/D box 48 [Source:HGNC Symbol;Acc:HGNC:10188]	MS_Andlauer2016
ENSG00000204314	PRRT1	6	32116136	32120860	-	14	7.7642	4.1078e-15	5.18412e-12	protein_coding	proline rich transmembrane protein 1 [Source:HGNC Symbol;Acc:HGNC:13943]	MS_Andlauer2016
ENSG00000223335	RNU6-603P	6	32320654	32320760	+	12	7.7642	4.1078e-15	5.18412e-12	snRNA	RNA, U6 small nuclear 603, pseudogene [Source:HGNC Symbol;Acc:HGNC:47566]	MS_Andlauer2016
ENSG00000227766	ENSG00000227766	6	29909852	29910844	-	56	7.7625	4.1633e-15	5.18412e-12	unprocessed_pseudogene	HLA complex group 4 pseudogene 5	MS_Andlauer2016
ENSG00000285565	ENSG00000285565	6	31796611	31807496	+	19	7.7625	4.1633e-15	5.18412e-12	lncRNA		MS_Andlauer2016
ENSG00000204308	RNF5	6	32146182	32148570	+	13	7.7543	4.4409e-15	5.36561e-12	protein_coding	ring finger protein 5 [Source:HGNC Symbol;Acc:HGNC:10068]	MS_Andlauer2016
ENSG00000204261	PSMB8-AS1	6	32811855	32814277	+	166	7.7527	4.4964e-15	5.36561e-12	lncRNA	PSMB8 antisense RNA 1 (head to head) [Source:HGNC Symbol;Acc:HGNC:39758]	MS_Andlauer2016
ENSG00000289406	ENSG00000289406	6	31528021	31540477	-	89	7.7451	4.774e-15	5.38092e-12	lncRNA	novel transcript, antisense to LTA	MS_Andlauer2016
ENSG00000204305	AGER	6	32148745	32152099	-	14	7.7422	4.885e-15	5.38092e-12	protein_coding	advanced glycosylation end-product specific receptor [Source:HGNC Symbol;Acc:HGNC:320]	MS_Andlauer2016
ENSG00000226030	HLA-DQB3	6	32698535	32699472	-	18	7.7422	4.885e-15	5.38092e-12	unprocessed_pseudogene	major histocompatibility complex, class II, DQ beta 3 [Source:HGNC Symbol;Acc:HGNC:4946]	MS_Andlauer2016
ENSG00000288805	ENSG00000288805	6	30428602	30449411	-	21	7.7422	4.885e-15	5.38092e-12	lncRNA	novel transcript	MS_Andlauer2016
ENSG00000242574	HLA-DMB	6	32902406	32908805	-	53	7.738	5.0515e-15	5.45934e-12	protein_coding	major histocompatibility complex, class II, DM beta [Source:HGNC Symbol;Acc:HGNC:4935]	MS_Andlauer2016
ENSG00000204390	HSPA1L	6	31777396	31783060	-	35	7.7338	5.218e-15	5.53485e-12	protein_coding	heat shock protein family A (Hsp70) member 1 like [Source:HGNC Symbol;Acc:HGNC:5234]	MS_Andlauer2016
ENSG00000196301	HLA-DRB9	6	32427598	32441277	-	23	7.7298	5.3846e-15	5.60772e-12	unprocessed_pseudogene	major histocompatibility complex, class II, DR beta 9 (pseudogene) [Source:HGNC Symbol;Acc:HGNC:4957]	MS_Andlauer2016
ENSG00000204516	MICB	6	31462658	31478901	+	214	7.721	5.7732e-15	5.90506e-12	protein_coding	MHC class I polypeptide-related sequence B [Source:HGNC Symbol;Acc:HGNC:7091]	MS_Andlauer2016
ENSG00000168631	MUCL3	6	30902300	30921998	+	28	7.715	6.0507e-15	6.08032e-12	protein_coding	mucin like 3 [Source:HGNC Symbol;Acc:HGNC:21666]	MS_Andlauer2016
ENSG00000204389	HSPA1A	6	31783320	31785723	+	29	7.7104	6.2728e-15	6.19482e-12	protein_coding	heat shock protein family A (Hsp70) member 1A [Source:HGNC Symbol;Acc:HGNC:5232]	MS_Andlauer2016
ENSG00000204310	AGPAT1	6	32135989	32145873	-	19	7.7048	6.5503e-15	6.35923e-12	protein_coding	1-acylglycerol-3-phosphate O-acyltransferase 1 [Source:HGNC Symbol;Acc:HGNC:324]	MS_Andlauer2016
ENSG00000272221	ENSG00000272221	6	31362066	31363272	-	45	7.6954	7.0499e-15	6.73019e-12	lncRNA	MICA antisense RNA 1 [Source:HGNC Symbol;Acc:HGNC:53631]	MS_Andlauer2016
ENSG00000204444	APOM	6	31620193	31625987	+	15	7.6876	7.494e-15	7.02592e-12	protein_coding	apolipoprotein M [Source:HGNC Symbol;Acc:HGNC:13916]	MS_Andlauer2016
ENSG00000232080	ENSG00000232080	6	32685782	32686947	+	30	7.6858	7.605e-15	7.02592e-12	lncRNA	novel transcript	MS_Andlauer2016
ENSG00000229390	MICD	6	29938578	29940241	-	36	7.6821	7.8271e-15	7.0548e-12	unprocessed_pseudogene	MHC class I polypeptide-related sequence D (pseudogene) [Source:HGNC Symbol;Acc:HGNC:7093]	MS_Andlauer2016
ENSG00000263756	ENSG00000263756	6	32939842	32940630	-	35	7.6812	7.8826e-15	7.0548e-12	lncRNA	novel transcript, antisense to BRD2	MS_Andlauer2016
ENSG00000198502	HLA-DRB5	6	32485130	32498064	-	13	7.6733	8.3822e-15	7.27461e-12	protein_coding	major histocompatibility complex, class II, DR beta 5 [Source:HGNC Symbol;Acc:HGNC:4953]	MS_Andlauer2016
ENSG00000252512	RNA5SP206	6	32046285	32046405	-	33	7.6733	8.3822e-15	7.27461e-12	rRNA_pseudogene	RNA, 5S ribosomal pseudogene 206 [Source:HGNC Symbol;Acc:HGNC:43106]	MS_Andlauer2016
ENSG00000244731	C4A	6	31949834	31970458	+	23	7.6635	9.0483e-15	7.71523e-12	protein_coding	complement C4A (Chido/Rodgers blood group) [Source:HGNC Symbol;Acc:HGNC:1323]	MS_Andlauer2016
ENSG00000204482	LST1	6	31553901	31556686	+	54	7.6619	9.1593e-15	7.71523e-12	protein_coding	leukocyte specific transcript 1 [Source:HGNC Symbol;Acc:HGNC:14189]	MS_Andlauer2016
ENSG00000196260	SFTA2	6	30899130	30923413	-	32	7.6596	9.3259e-15	7.74171e-12	protein_coding	surfactant associated 2 [Source:HGNC Symbol;Acc:HGNC:18386]	MS_Andlauer2016
ENSG00000212066	AL645941.1	6	32904693	32904787	-	30	7.6558	9.6034e-15	7.85819e-12	miRNA		MS_Andlauer2016
ENSG00000225499	RPL15P4	6	31495891	31496470	+	26	7.65	1.0048e-14	8.10619e-12	processed_pseudogene	ribosomal protein L15 pseudogene 4 [Source:HGNC Symbol;Acc:HGNC:21663]	MS_Andlauer2016
ENSG00000213760	ATP6V1G2	6	31512221	31516204	-	71	7.6451	1.0436e-14	8.30227e-12	protein_coding	ATPase H+ transporting V1 subunit G2 [Source:HGNC Symbol;Acc:HGNC:862]	MS_Andlauer2016
ENSG00000199332	Y_RNA	6	31369929	31370027	-	47	7.6279	1.1935e-14	9.36472e-12	misc_RNA	Y RNA [Source:RFAM;Acc:RF00019]	MS_Andlauer2016
ENSG00000232810	TNF	6	31543342	31546113	+	47	7.6105	1.3656e-14	1.05703e-11	protein_coding	tumor necrosis factor [Source:HGNC Symbol;Acc:HGNC:11892]	MS_Andlauer2016
ENSG00000258388	PPT2-EGFL8	6	32121622	32139755	+	22	7.6053	1.4211e-14	1.08532e-11	protein_coding	PPT2-EGFL8 readthrough (NMD candidate) [Source:HGNC Symbol;Acc:HGNC:48343]	MS_Andlauer2016
ENSG00000243649	CFB	6	31913427	31919863	+	47	7.5919	1.5765e-14	1.18816e-11	protein_coding	complement factor B [Source:HGNC Symbol;Acc:HGNC:1037]	MS_Andlauer2016
ENSG00000223534	HLA-DQB1-AS1	6	32627657	32628506	+	430	7.5877	1.6287e-14	1.21156e-11	lncRNA	HLA-DQB1 antisense RNA 1 [Source:HGNC Symbol;Acc:HGNC:39762]	MS_Andlauer2016
ENSG00000255152	MSH5-SAPCD1	6	31707797	31732628	+	64	7.5797	1.7319e-14	1.27181e-11	protein_coding	MSH5-SAPCD1 readthrough (NMD candidate) [Source:HGNC Symbol;Acc:HGNC:41994]	MS_Andlauer2016
ENSG00000196126	HLA-DRB1	6	32545679	32557625	-	260	7.575	1.7956e-14	1.3019e-11	protein_coding	major histocompatibility complex, class II, DR beta 1 [Source:HGNC Symbol;Acc:HGNC:4948]	MS_Andlauer2016
ENSG00000261272	MUC22	6	30978251	31003179	+	95	7.5663	1.9207e-14	1.3752e-11	protein_coding	mucin 22 [Source:HGNC Symbol;Acc:HGNC:39755]	MS_Andlauer2016
ENSG00000233902	ENSG00000233902	6	31430505	31431113	-	42	7.564	1.954e-14	1.38177e-11	unprocessed_pseudogene	HLA complex group 4 (HCG4) pseudogene	MS_Andlauer2016
ENSG00000182108	DEXI	16	11022748	11036325	-	70	7.5568	2.065e-14	1.44245e-11	protein_coding	Dexi homolog [Source:HGNC Symbol;Acc:HGNC:13267]	MS_Andlauer2016
ENSG00000221267	MIR1236	6	31924616	31924717	-	30	7.5162	2.82e-14	1.94611e-11	miRNA		MS_Andlauer2016
ENSG00000227507	LTB	6	31548302	31550299	-	52	7.5079	3.0032e-14	2.04786e-11	protein_coding	lymphotoxin beta [Source:HGNC Symbol;Acc:HGNC:6711]	MS_Andlauer2016
ENSG00000281756	C2-AS1	6	31902251	31909501	-	53	7.5032	3.1142e-14	2.09857e-11	lncRNA	C2 antisense RNA 1 [Source:HGNC Symbol;Acc:HGNC:49464]	MS_Andlauer2016
ENSG00000204427	ABHD16A	6	31654732	31671133	-	12	7.5004	3.1808e-14	2.11852e-11	protein_coding	abhydrolase domain containing 16A, phospholipase [Source:HGNC Symbol;Acc:HGNC:13921]	MS_Andlauer2016
ENSG00000204539	CDSN	6	31082864	31088223	-	264	7.4499	4.6701e-14	3.0747e-11	protein_coding	corneodesmosin [Source:HGNC Symbol;Acc:HGNC:1802]	MS_Andlauer2016
ENSG00000204475	NCR3	6	31556672	31560783	-	51	7.4322	5.3402e-14	3.47592e-11	protein_coding	natural cytotoxicity triggering receptor 3 [Source:HGNC Symbol;Acc:HGNC:19077]	MS_Andlauer2016
ENSG00000204410	MSH5	6	31707454	31730453	+	62	7.4263	5.5844e-14	3.59403e-11	protein_coding	mutS homolog 5 [Source:HGNC Symbol;Acc:HGNC:7328]	MS_Andlauer2016
ENSG00000289047	ENSG00000289047	6	32862076	32871535	+	29	7.3803	7.8992e-14	5.02731e-11	lncRNA	novel transcript	MS_Andlauer2016
ENSG00000206337	HCP5	6	31430947	31446713	+	64	7.3485	1.002e-13	6.30698e-11	lncRNA	HLA complex P5 [Source:HGNC Symbol;Acc:HGNC:21659]	MS_Andlauer2016
ENSG00000204511	MCCD1	6	31496739	31498009	+	30	7.3308	1.1435e-13	7.11941e-11	protein_coding	mitochondrial coiled-coil domain 1 [Source:HGNC Symbol;Acc:HGNC:20668]	MS_Andlauer2016
ENSG00000226979	LTA	6	31539831	31542101	+	48	7.3158	1.279e-13	7.8774e-11	protein_coding	lymphotoxin alpha [Source:HGNC Symbol;Acc:HGNC:6709]	MS_Andlauer2016
ENSG00000204422	ENSG00000204422	6	31654739	31681849	-	16	7.293	1.5155e-13	9.23472e-11	lncRNA	novel transcript	MS_Andlauer2016
ENSG00000262020	ENSG00000262020	16	11160353	11164959	-	43	7.2761	1.7181e-13	1.03591e-10	lncRNA	novel transcript, antisense to CLEC16A	MS_Andlauer2016
ENSG00000229391	HLA-DRB6	6	32520490	32527799	-	20	7.2648	1.8674e-13	1.1142e-10	transcribed_unprocessed_pseudogene	major histocompatibility complex, class II, DR beta 6 (pseudogene) [Source:HGNC Symbol;Acc:HGNC:4954]	MS_Andlauer2016
ENSG00000263649	MIR3135B	6	32717689	32717756	-	18	7.2463	2.1422e-13	1.26498e-10	miRNA	microRNA 3135b [Source:HGNC Symbol;Acc:HGNC:41783]	MS_Andlauer2016
ENSG00000223702	ZDHHC20P2	6	31348188	31348616	+	55	7.2363	2.3059e-13	1.34775e-10	processed_pseudogene	zinc finger DHHC-type containing 20 pseudogene 2 [Source:HGNC Symbol;Acc:HGNC:33457]	MS_Andlauer2016
ENSG00000228078	HLA-U	6	29901878	29902063	+	105	7.2325	2.3703e-13	1.3714e-10	unprocessed_pseudogene	major histocompatibility complex, class I, U (pseudogene) [Source:HGNC Symbol;Acc:HGNC:23477]	MS_Andlauer2016
ENSG00000204525	HLA-C	6	31236526	31239907	-	174	7.2187	2.624e-13	1.503e-10	protein_coding	major histocompatibility complex, class I, C [Source:HGNC Symbol;Acc:HGNC:4933]	MS_Andlauer2016
ENSG00000213654	GPSM3	6	32158543	32163300	-	12	7.1821	3.4323e-13	1.94652e-10	protein_coding	G protein signaling modulator 3 [Source:HGNC Symbol;Acc:HGNC:13945]	MS_Andlauer2016
ENSG00000213780	GTF2H4	6	30875984	30881883	+	9	7.1641	3.9163e-13	2.19923e-10	protein_coding	general transcription factor IIH subunit 4 [Source:HGNC Symbol;Acc:HGNC:4658]	MS_Andlauer2016
ENSG00000204520	MICA	6	31367561	31383092	+	95	7.1458	4.4725e-13	2.48719e-10	protein_coding	MHC class I polypeptide-related sequence A [Source:HGNC Symbol;Acc:HGNC:7090]	MS_Andlauer2016
ENSG00000090104	RGS1	1	192544893	192549154	+	75	7.1255	5.1836e-13	2.85492e-10	protein_coding	regulator of G protein signaling 1 [Source:HGNC Symbol;Acc:HGNC:9991]	MS_Andlauer2016
ENSG00000214922	HLA-F-AS1	6	29694378	29716826	-	134	7.1171	5.5095e-13	3.00551e-10	lncRNA	HLA-F antisense RNA 1 [Source:HGNC Symbol;Acc:HGNC:26645]	MS_Andlauer2016
ENSG00000230795	HLA-K	6	29894236	29897009	+	100	7.103	6.1035e-13	3.29814e-10	unprocessed_pseudogene	major histocompatibility complex, class I, K (pseudogene) [Source:HGNC Symbol;Acc:HGNC:4969]	MS_Andlauer2016
ENSG00000204542	C6orf15	6	31079000	31080352	-	172	7.0824	7.0827e-13	3.7915e-10	protein_coding	chromosome 6 open reading frame 15 [Source:HGNC Symbol;Acc:HGNC:13927]	MS_Andlauer2016
ENSG00000204424	LY6G6F	6	31674643	31678456	+	12	7.0729	7.585e-13	3.98588e-10	protein_coding	lymphocyte antigen 6 family member G6F [Source:HGNC Symbol;Acc:HGNC:13933]	MS_Andlauer2016
ENSG00000250641	LY6G6F-LY6G6D	6	31674681	31685695	+	12	7.0729	7.585e-13	3.98588e-10	protein_coding	LY6G6F-LY6G6D readthrough [Source:HGNC Symbol;Acc:HGNC:38821]	MS_Andlauer2016
ENSG00000227262	HCG4B	6	29893760	29894750	-	99	7.0305	1.0292e-12	5.35923e-10	unprocessed_pseudogene	HLA complex group 4B [Source:HGNC Symbol;Acc:HGNC:22919]	MS_Andlauer2016
ENSG00000274038	ENSG00000274038	16	11150413	11150891	+	35	7.0185	1.1212e-12	5.7857e-10	lncRNA	novel transcript, sense intronic to CLEC16A	MS_Andlauer2016
ENSG00000204642	HLA-F	6	29690552	29706305	+	120	7.0169	1.1344e-12	5.80154e-10	protein_coding	major histocompatibility complex, class I, F [Source:HGNC Symbol;Acc:HGNC:4963]	MS_Andlauer2016
ENSG00000239257	RPL23AP1	6	29694446	29694916	-	97	7.0061	1.2249e-12	6.20894e-10	transcribed_processed_pseudogene	ribosomal protein L23a pseudogene 1 [Source:HGNC Symbol;Acc:HGNC:10318]	MS_Andlauer2016
ENSG00000204257	HLA-DMA	6	32916390	32936871	-	92	6.99	1.3741e-12	6.90413e-10	protein_coding	major histocompatibility complex, class II, DM alpha [Source:HGNC Symbol;Acc:HGNC:4934]	MS_Andlauer2016
ENSG00000229917	RPL7P46	16	11120881	11121620	+	59	6.9874	1.4e-12	6.9731e-10	processed_pseudogene	ribosomal protein L7 pseudogene 46 [Source:HGNC Symbol;Acc:HGNC:36706]	MS_Andlauer2016
ENSG00000280153	ENSG00000280153	16	11027760	11030137	+	35	6.9707	1.577e-12	7.78698e-10	TEC	TEC	MS_Andlauer2016
ENSG00000288813	ENSG00000288813	6	31240017	31240367	+	131	6.9664	1.6263e-12	7.96178e-10	lncRNA	novel transcript	MS_Andlauer2016
ENSG00000228432	DHFRP2	6	31328642	31335131	-	396	6.9649	1.6431e-12	7.97586e-10	transcribed_processed_pseudogene	dihydrofolate reductase pseudogene 2 [Source:HGNC Symbol;Acc:HGNC:2863]	MS_Andlauer2016
ENSG00000204619	PPP1R11	6	30034486	30038110	+	23	6.961	1.6891e-12	8.13025e-10	protein_coding	protein phosphatase 1 regulatory inhibitor subunit 11 [Source:HGNC Symbol;Acc:HGNC:9285]	MS_Andlauer2016
ENSG00000240053	LY6G5B	6	31637753	31641553	+	8	6.9597	1.7049e-12	8.13791e-10	protein_coding	lymphocyte antigen 6 family member G5B [Source:HGNC Symbol;Acc:HGNC:13931]	MS_Andlauer2016
ENSG00000066379	POLR1H	6	30026676	30032686	+	24	6.9278	2.1375e-12	1.01185e-09	protein_coding	RNA polymerase I subunit H [Source:HGNC Symbol;Acc:HGNC:13182]	MS_Andlauer2016
ENSG00000204420	MPIG6B	6	31686371	31694491	+	8	6.9258	2.1672e-12	1.0175e-09	protein_coding	megakaryocyte and platelet inhibitory receptor G6b [Source:HGNC Symbol;Acc:HGNC:13937]	MS_Andlauer2016
ENSG00000238024	DDX39BP2	6	29960986	29961382	+	6	6.8757	3.0843e-12	1.42565e-09	unprocessed_pseudogene	DEAD-box helicase 39B pseudogene 2 [Source:HGNC Symbol;Acc:HGNC:33461]	MS_Andlauer2016
ENSG00000204371	EHMT2	6	31847536	31865475	-	71	6.8756	3.0863e-12	1.42565e-09	protein_coding	euchromatic histone lysine methyltransferase 2 [Source:HGNC Symbol;Acc:HGNC:14129]	MS_Andlauer2016
ENSG00000204540	PSORS1C1	6	31082527	31107869	+	367	6.8734	3.1346e-12	1.43637e-09	protein_coding	psoriasis susceptibility 1 candidate 1 [Source:HGNC Symbol;Acc:HGNC:17202]	MS_Andlauer2016
ENSG00000288587	ENSG00000288587	6	31368479	31431482	+	234	6.8252	4.3891e-12	1.99526e-09	lncRNA	novel transcript	MS_Andlauer2016
ENSG00000225864	ENSG00000225864	6	29690758	29691748	-	95	6.8034	5.1083e-12	2.30392e-09	unprocessed_pseudogene	HLA complex group 4 pseudogene 11	MS_Andlauer2016
ENSG00000231074	HCG18	6	30254467	30295159	-	30	6.8	5.2309e-12	2.34079e-09	lncRNA	HLA complex group 18 [Source:HGNC Symbol;Acc:HGNC:31337]	MS_Andlauer2016
ENSG00000252743	RNU6-850P	6	31724728	31724830	-	33	6.7763	6.1642e-12	2.73705e-09	snRNA	RNA, U6 small nuclear 850, pseudogene [Source:HGNC Symbol;Acc:HGNC:47813]	MS_Andlauer2016
ENSG00000251916	RNU1-61P	6	32517717	32517867	-	14	6.7649	6.6702e-12	2.93894e-09	snRNA	RNA, U1 small nuclear 61, pseudogene [Source:HGNC Symbol;Acc:HGNC:48403]	MS_Andlauer2016
ENSG00000264419	MIR548AC	1	117102646	117102733	-	10	6.7215	8.9953e-12	3.93314e-09	miRNA	microRNA 548ac [Source:HGNC Symbol;Acc:HGNC:41626]	MS_Andlauer2016
ENSG00000204528	PSORS1C3	6	31141512	31145676	-	45	6.7088	9.8127e-12	4.25804e-09	lncRNA	psoriasis susceptibility 1 candidate 3 [Source:HGNC Symbol;Acc:HGNC:17203]	MS_Andlauer2016
ENSG00000270896	ENSG00000270896	6	29731035	29731169	-	23	6.6983	1.0541e-11	4.53829e-09	processed_pseudogene	mitochondrial coiled-coil domain 1 (MCCD1) pseudogene	MS_Andlauer2016
ENSG00000234745	HLA-B	6	31321649	31334844	-	417	6.6973	1.0617e-11	4.53829e-09	protein_coding	major histocompatibility complex, class I, B [Source:HGNC Symbol;Acc:HGNC:4932]	MS_Andlauer2016
ENSG00000229836	ENSG00000229836	6	31275592	31276326	-	57	6.6646	1.327e-11	5.63031e-09	unprocessed_pseudogene	novel HLA class I pseudogene fragment	MS_Andlauer2016
ENSG00000271581	ENSG00000271581	6	31324424	31325414	+	375	6.6493	1.4721e-11	6.20003e-09	unprocessed_pseudogene	HLA complex group 4 (HCG4) pseudogene	MS_Andlauer2016
ENSG00000214015	RPL32P23	10	6113477	6113881	-	86	6.5712	2.4956e-11	1.0434e-08	processed_pseudogene	ribosomal protein L32 pseudogene 23 [Source:HGNC Symbol;Acc:HGNC:36007]	MS_Andlauer2016
ENSG00000116815	CD58	1	117057156	117113661	-	65	6.5372	3.1341e-11	1.30086e-08	protein_coding	CD58 molecule [Source:HGNC Symbol;Acc:HGNC:1688]	MS_Andlauer2016
ENSG00000204681	GABBR1	6	29523406	29601753	-	54	6.4969	4.0995e-11	1.67799e-08	protein_coding	gamma-aminobutyric acid type B receptor subunit 1 [Source:HGNC Symbol;Acc:HGNC:4070]	MS_Andlauer2016
ENSG00000202241	RN7SKP186	6	30832027	30832329	+	16	6.4968	4.1013e-11	1.67799e-08	misc_RNA	RN7SK pseudogene 186 [Source:HGNC Symbol;Acc:HGNC:45910]	MS_Andlauer2016
ENSG00000290047	ENSG00000290047	6	30538415	30539050	-	10	6.4645	5.0827e-11	2.06477e-08	lncRNA	novel transcript	MS_Andlauer2016
ENSG00000177173	NAP1L4P1	1	117075558	117076714	-	19	6.4625	5.1496e-11	2.07721e-08	processed_pseudogene	nucleosome assembly protein 1 like 4 pseudogene 1 [Source:HGNC Symbol;Acc:HGNC:39740]	MS_Andlauer2016
ENSG00000224312	MCCD1P2	6	29962214	29963091	-	3	6.3973	7.906e-11	3.16677e-08	unprocessed_pseudogene	mitochondrial coiled-coil domain 1 pseudogene 2 [Source:HGNC Symbol;Acc:HGNC:33462]	MS_Andlauer2016
ENSG00000204592	HLA-E	6	30457286	30461971	+	10	6.3724	9.3058e-11	3.70158e-08	protein_coding	major histocompatibility complex, class I, E [Source:HGNC Symbol;Acc:HGNC:4962]	MS_Andlauer2016
ENSG00000233892	PAIP1P1	6	30154575	30156391	-	12	6.364	9.8309e-11	3.88348e-08	processed_pseudogene	PAIP1 pseudogene 1 [Source:HGNC Symbol;Acc:HGNC:18240]	MS_Andlauer2016
ENSG00000255726	ENSG00000255726	6	31190690	31190870	+	33	6.3322	1.2087e-10	4.742e-08	unprocessed_pseudogene	mitochondrial coiled-coil domain 1 (MCCD1) pseudogene	MS_Andlauer2016
ENSG00000255899	ENSG00000255899	6	31192119	31192835	-	33	6.3135	1.3643e-10	5.31604e-08	unprocessed_pseudogene	HLA-B associated transcript 1 (BAT1) pseudogene	MS_Andlauer2016
ENSG00000224950	ENSG00000224950	1	117035638	117041834	-	22	6.3027	1.4626e-10	5.66056e-08	lncRNA	novel transcript	MS_Andlauer2016
ENSG00000179344	HLA-DQB1	6	32627244	32636160	-	439	6.279	1.7036e-10	6.54903e-08	protein_coding	major histocompatibility complex, class II, DQ beta 1 [Source:HGNC Symbol;Acc:HGNC:4944]	MS_Andlauer2016
ENSG00000264085	MIR5004	6	33406108	33406214	+	33	6.2694	1.8118e-10	6.88372e-08	miRNA		MS_Andlauer2016
ENSG00000286276	ENSG00000286276	1	117035972	117045256	+	27	6.2692	1.8147e-10	6.88372e-08	lncRNA	novel transcript	MS_Andlauer2016
ENSG00000289282	ENSG00000289282	6	31591651	31593276	+	7	6.2521	2.0252e-10	7.63167e-08	protein_coding	novel protein	MS_Andlauer2016
ENSG00000236405	UBQLN1P1	6	30330889	30332057	-	15	6.1934	2.9439e-10	1.10212e-07	processed_pseudogene	ubiquilin 1 pseudogene 1 [Source:HGNC Symbol;Acc:HGNC:21633]	MS_Andlauer2016
ENSG00000271821	ENSG00000271821	6	31167942	31169695	-	45	6.1703	3.4071e-10	1.26465e-07	lncRNA	novel transcript	MS_Andlauer2016
ENSG00000204531	POU5F1	6	31132114	31148508	-	71	6.1696	3.4222e-10	1.26465e-07	protein_coding	POU class 5 homeobox 1 [Source:HGNC Symbol;Acc:HGNC:9221]	MS_Andlauer2016
ENSG00000197283	SYNGAP1	6	33387438	33421466	+	75	6.1255	4.5201e-10	1.36379e-07	protein_coding	synaptic Ras GTPase activating protein 1 [Source:HGNC Symbol;Acc:HGNC:11497]	MS_Andlauer2016
ENSG00000137310	TCF19	6	31126324	31134936	+	42	6.1094	5e-10	1.36379e-07	protein_coding	transcription factor 19 [Source:HGNC Symbol;Acc:HGNC:11629]	MS_Andlauer2016
ENSG00000166278	C2	6	31865562	31913450	+	79	6.1094	5e-10	1.36379e-07	protein_coding	complement C2 [Source:HGNC Symbol;Acc:HGNC:1248]	MS_Andlauer2016
ENSG00000168394	TAP1	6	32812986	32821593	-	178	6.1094	5e-10	1.36379e-07	protein_coding	transporter 1, ATP binding cassette subfamily B member [Source:HGNC Symbol;Acc:HGNC:43]	MS_Andlauer2016
ENSG00000168477	TNXB	6	32008930	32083111	-	159	6.1094	5e-10	1.36379e-07	protein_coding	tenascin XB [Source:HGNC Symbol;Acc:HGNC:11976]	MS_Andlauer2016
ENSG00000198563	DDX39B	6	31497996	31510225	-	65	6.1094	5e-10	1.36379e-07	protein_coding	DExD-box helicase 39B [Source:HGNC Symbol;Acc:HGNC:13917]	MS_Andlauer2016
ENSG00000201207	Y_RNA	6	31631065	31631178	+	7	6.1094	5e-10	1.36379e-07	misc_RNA	Y RNA [Source:RFAM;Acc:RF00019]	MS_Andlauer2016
ENSG00000201658	RNU6-283P	6	31337911	31338017	+	92	6.1094	5e-10	1.36379e-07	snRNA	RNA, U6 small nuclear 283, pseudogene [Source:HGNC Symbol;Acc:HGNC:47246]	MS_Andlauer2016
ENSG00000201680	Y_RNA	6	31464466	31464567	-	155	6.1094	5e-10	1.36379e-07	misc_RNA	Y RNA [Source:RFAM;Acc:RF00019]	MS_Andlauer2016
ENSG00000201785	SNORD117	6	31504151	31504226	-	38	6.1094	5e-10	1.36379e-07	snoRNA	small nucleolar RNA, C/D box 117 [Source:HGNC Symbol;Acc:HGNC:32742]	MS_Andlauer2016
ENSG00000204264	PSMB8	6	32808494	32812456	-	167	6.1094	5e-10	1.36379e-07	protein_coding	proteasome 20S subunit beta 8 [Source:HGNC Symbol;Acc:HGNC:9545]	MS_Andlauer2016
ENSG00000204287	HLA-DRA	6	32407655	32412823	+	23	6.1094	5e-10	1.36379e-07	protein_coding	major histocompatibility complex, class II, DR alpha [Source:HGNC Symbol;Acc:HGNC:4947]	MS_Andlauer2016
ENSG00000204290	BTNL2	6	32361116	32374958	-	47	6.1094	5e-10	1.36379e-07	protein_coding	butyrophilin like 2 [Source:HGNC Symbol;Acc:HGNC:1142]	MS_Andlauer2016
ENSG00000204296	TSBP1	6	32256303	32339684	-	81	6.1094	5e-10	1.36379e-07	protein_coding	testis expressed basic protein 1 [Source:HGNC Symbol;Acc:HGNC:13922]	MS_Andlauer2016
ENSG00000204301	NOTCH4	6	32162620	32191844	-	46	6.1094	5e-10	1.36379e-07	protein_coding	notch receptor 4 [Source:HGNC Symbol;Acc:HGNC:7884]	MS_Andlauer2016
ENSG00000204344	STK19	6	31938868	31950598	+	23	6.1094	5e-10	1.36379e-07	protein_coding	serine/threonine kinase 19 [Source:HGNC Symbol;Acc:HGNC:11398]	MS_Andlauer2016
ENSG00000204348	DXO	6	31937587	31940067	-	25	6.1094	5e-10	1.36379e-07	protein_coding	decapping exoribonuclease [Source:HGNC Symbol;Acc:HGNC:2992]	MS_Andlauer2016
ENSG00000204351	SKIV2L	6	31926893	31937595	+	39	6.1094	5e-10	1.36379e-07	protein_coding	SKI2 subunit of superkiller complex [Source:HGNC Symbol;Acc:HGNC:10898]	MS_Andlauer2016
ENSG00000204356	NELFE	6	31919864	31926815	-	39	6.1094	5e-10	1.36379e-07	protein_coding	negative elongation factor complex member E [Source:HGNC Symbol;Acc:HGNC:13974]	MS_Andlauer2016
ENSG00000204385	SLC44A4	6	31830969	31846823	-	86	6.1094	5e-10	1.36379e-07	protein_coding	solute carrier family 44 member 4 [Source:HGNC Symbol;Acc:HGNC:13941]	MS_Andlauer2016
ENSG00000204386	NEU1	6	31825436	31830682	-	50	6.1094	5e-10	1.36379e-07	protein_coding	neuraminidase 1 [Source:HGNC Symbol;Acc:HGNC:7758]	MS_Andlauer2016
ENSG00000204387	SNHG32	6	31802385	31807543	+	13	6.1094	5e-10	1.36379e-07	lncRNA	small nucleolar RNA host gene 32 [Source:HGNC Symbol;Acc:HGNC:19078]	MS_Andlauer2016
ENSG00000204392	LSM2	6	31765173	31774743	-	34	6.1094	5e-10	1.36379e-07	protein_coding	LSM2 homolog, U6 small nuclear RNA and mRNA degradation associated [Source:HGNC Symbol;Acc:HGNC:13940]	MS_Andlauer2016
ENSG00000204463	BAG6	6	31606805	31620482	-	16	6.1094	5e-10	1.36379e-07	protein_coding	BAG cochaperone 6 [Source:HGNC Symbol;Acc:HGNC:13919]	MS_Andlauer2016
ENSG00000204469	PRRC2A	6	31588492	31605548	+	14	6.1094	5e-10	1.36379e-07	protein_coding	proline rich coiled-coil 2A [Source:HGNC Symbol;Acc:HGNC:13918]	MS_Andlauer2016
ENSG00000204498	NFKBIL1	6	31514647	31526606	+	89	6.1094	5e-10	1.36379e-07	protein_coding	NFKB inhibitor like 1 [Source:HGNC Symbol;Acc:HGNC:7800]	MS_Andlauer2016
ENSG00000204536	CCHCR1	6	31110216	31126015	-	121	6.1094	5e-10	1.36379e-07	protein_coding	coiled-coil alpha-helical rod protein 1 [Source:HGNC Symbol;Acc:HGNC:13930]	MS_Andlauer2016
ENSG00000204538	PSORS1C2	6	31105311	31106843	-	126	6.1094	5e-10	1.36379e-07	protein_coding	psoriasis susceptibility 1 candidate 2 [Source:HGNC Symbol;Acc:HGNC:17199]	MS_Andlauer2016
ENSG00000204544	MUC21	6	30951495	30957680	+	39	6.1094	5e-10	1.36379e-07	protein_coding	mucin 21, cell surface associated [Source:HGNC Symbol;Acc:HGNC:21661]	MS_Andlauer2016
ENSG00000204623	ZNRD1ASP	6	29943819	30029417	-	68	6.1094	5e-10	1.36379e-07	transcribed_unitary_pseudogene	POLR1H antisense, pseudogene [Source:HGNC Symbol;Acc:HGNC:13924]	MS_Andlauer2016
ENSG00000204625	HCG9	6	29942889	29946187	+	31	6.1094	5e-10	1.36379e-07	lncRNA	HLA complex group 9 [Source:HGNC Symbol;Acc:HGNC:21243]	MS_Andlauer2016
ENSG00000213676	ATF6B	6	32083041	32096030	-	33	6.1094	5e-10	1.36379e-07	protein_coding	activating transcription factor 6 beta [Source:HGNC Symbol;Acc:HGNC:2349]	MS_Andlauer2016
ENSG00000219797	PPIAP9	6	31487257	31488068	-	45	6.1094	5e-10	1.36379e-07	processed_pseudogene	peptidylprolyl isomerase A pseudogene 9 [Source:HGNC Symbol;Acc:HGNC:9272]	MS_Andlauer2016
ENSG00000221988	PPT2	6	32121218	32131455	+	14	6.1094	5e-10	1.36379e-07	protein_coding	palmitoyl-protein thioesterase 2 [Source:HGNC Symbol;Acc:HGNC:9326]	MS_Andlauer2016
ENSG00000225851	HLA-S	6	31349851	31350065	-	55	6.1094	5e-10	1.36379e-07	unprocessed_pseudogene	major histocompatibility complex, class I, S (pseudogene) [Source:HGNC Symbol;Acc:HGNC:19395]	MS_Andlauer2016
ENSG00000225914	TSBP1-AS1	6	32222417	32375540	+	164	6.1094	5e-10	1.36379e-07	lncRNA	TSBP1 and BTNL2 antisense RNA 1 [Source:HGNC Symbol;Acc:HGNC:39756]	MS_Andlauer2016
ENSG00000230994	FGFR3P1	6	31345196	31345796	+	61	6.1094	5e-10	1.36379e-07	processed_pseudogene	fibroblast growth factor receptor 3 pseudogene 1 [Source:HGNC Symbol;Acc:HGNC:21664]	MS_Andlauer2016
ENSG00000231852	CYP21A2	6	32006104	32009421	+	23	6.1094	5e-10	1.36379e-07	protein_coding	cytochrome P450 family 21 subfamily A member 2 [Source:HGNC Symbol;Acc:HGNC:2600]	MS_Andlauer2016
ENSG00000235040	MTCO3P1	6	32673901	32674732	-	64	6.1094	5e-10	1.36379e-07	unprocessed_pseudogene	MT-CO3 pseudogene 1 [Source:HGNC Symbol;Acc:HGNC:31342]	MS_Andlauer2016
ENSG00000237080	EHMT2-AS1	6	31845585	31851981	+	70	6.1094	5e-10	1.36379e-07	lncRNA	EHMT2 and SLC44A4 antisense RNA 1 [Source:HGNC Symbol;Acc:HGNC:39751]	MS_Andlauer2016
ENSG00000238211	POLR2LP1	6	31108504	31108690	+	103	6.1094	5e-10	1.36379e-07	processed_pseudogene	RNA polymerase II subunit L pseudogene 1 [Source:HGNC Symbol;Acc:HGNC:31340]	MS_Andlauer2016
ENSG00000240065	PSMB9	6	32811913	32827628	+	197	6.1094	5e-10	1.36379e-07	protein_coding	proteasome 20S subunit beta 9 [Source:HGNC Symbol;Acc:HGNC:9546]	MS_Andlauer2016
ENSG00000248993	ENSG00000248993	6	32905141	32920899	-	82	6.1094	5e-10	1.36379e-07	protein_coding	novel protein	MS_Andlauer2016
ENSG00000254870	ATP6V1G2-DDX39B	6	31497996	31514385	-	82	6.1094	5e-10	1.36379e-07	protein_coding	ATP6V1G2-DDX39B readthrough (NMD candidate) [Source:HGNC Symbol;Acc:HGNC:41999]	MS_Andlauer2016
ENSG00000256851	ENSG00000256851	6	31483756	31483988	+	67	6.1094	5e-10	1.36379e-07	unprocessed_pseudogene	HLA pseudogene	MS_Andlauer2016
ENSG00000265236	SNORD84	6	31508878	31508955	-	44	6.1094	5e-10	1.36379e-07	snoRNA	small nucleolar RNA, C/D box 84 [Source:HGNC Symbol;Acc:HGNC:32743]	MS_Andlauer2016
ENSG00000265294	AL671883.1	6	31342095	31342180	-	54	6.1094	5e-10	1.36379e-07	miRNA		MS_Andlauer2016
ENSG00000273333	ENSG00000273333	6	32152510	32153659	-	13	6.1094	5e-10	1.36379e-07	lncRNA	novel transcript	MS_Andlauer2016
ENSG00000284829	ENSG00000284829	6	32065953	32085387	-	65	6.1094	5e-10	1.36379e-07	lncRNA	novel transcript	MS_Andlauer2016
ENSG00000284954	ENSG00000284954	6	32120579	32122142	-	10	6.1094	5e-10	1.36379e-07	lncRNA	novel transcript	MS_Andlauer2016
ENSG00000285647	ENSG00000285647	6	31334834	31343865	+	243	6.1094	5e-10	1.36379e-07	lncRNA	novel transcript	MS_Andlauer2016
ENSG00000286940	MICB-DT	6	31447750	31462712	-	168	6.1094	5e-10	1.36379e-07	lncRNA	MICB divergent transcript [Source:HGNC Symbol;Acc:HGNC:53632]	MS_Andlauer2016
ENSG00000286974	ENSG00000286974	6	32076183	32080626	+	42	6.1094	5e-10	1.36379e-07	lncRNA	novel transcript, antisense to TNXB	MS_Andlauer2016
ENSG00000287121	ENSG00000287121	16	11249155	11256675	-	69	6.1094	5e-10	1.36379e-07	lncRNA	novel transcript, antisense to CLEC16A	MS_Andlauer2016
ENSG00000289637	ENSG00000289637	6	31788926	31789741	-	22	6.1094	5e-10	1.36379e-07	lncRNA	novel transcript	MS_Andlauer2016
ENSG00000231301	RPL13AP	6	29550285	29550802	+	11	6.0888	5.687e-10	1.54382e-07	processed_pseudogene	ribosomal protein L13a pseudogene [Source:HGNC Symbol;Acc:HGNC:13977]	MS_Andlauer2016
ENSG00000228789	HCG22	6	31021227	31027667	+	38	6.0837	5.8714e-10	1.58636e-07	protein_coding	HLA complex group 22 (non-protein coding) [Source:HGNC Symbol;Acc:HGNC:27780]	MS_Andlauer2016
ENSG00000204560	DHX16	6	30620896	30640783	-	21	6.0769	6.1271e-10	1.64767e-07	protein_coding	DEAH-box helicase 16 [Source:HGNC Symbol;Acc:HGNC:2739]	MS_Andlauer2016
ENSG00000274259	SYNGAP1-AS1	6	33405140	33422230	-	53	6.0676	6.4907e-10	1.73729e-07	lncRNA	SYNGAP1 antisense RNA 1 [Source:HGNC Symbol;Acc:HGNC:53831]	MS_Andlauer2016
ENSG00000289610	ENSG00000289610	1	2517049	2517499	+	62	6.0138	9.0586e-10	2.41334e-07	lncRNA	novel transcript	MS_Andlauer2016
ENSG00000264731	RN7SL175P	6	30874655	30874913	+	8	6.0028	9.6975e-10	2.57159e-07	misc_RNA		MS_Andlauer2016
ENSG00000204472	AIF1	6	31582994	31584798	+	15	5.9978	1.0002e-09	2.64011e-07	protein_coding	allograft inflammatory factor 1 [Source:HGNC Symbol;Acc:HGNC:352]	MS_Andlauer2016
ENSG00000228037	ENSG00000228037	1	2512999	2515972	+	68	5.9838	1.0899e-09	2.86369e-07	lncRNA	novel transcript	MS_Andlauer2016
ENSG00000204421	LY6G6C	6	31686425	31689523	-	6	5.968	1.201e-09	3.14119e-07	protein_coding	lymphocyte antigen 6 family member G6C [Source:HGNC Symbol;Acc:HGNC:13936]	MS_Andlauer2016
ENSG00000134460	IL2RA	10	6052652	6104333	-	295	5.9507	1.3346e-09	3.47475e-07	protein_coding	interleukin 2 receptor subunit alpha [Source:HGNC Symbol;Acc:HGNC:6008]	MS_Andlauer2016
ENSG00000204657	OR2H2	6	29552898	29558277	+	13	5.9225	1.5854e-09	4.10906e-07	protein_coding	olfactory receptor family 2 subfamily H member 2 [Source:HGNC Symbol;Acc:HGNC:8253]	MS_Andlauer2016
ENSG00000281831	HCP5B	6	29839672	29841560	-	33	5.9056	1.7571e-09	4.53356e-07	lncRNA	HLA complex P5B [Source:HGNC Symbol;Acc:HGNC:30984]	MS_Andlauer2016
ENSG00000230622	UQCRHP1	6	31578860	31579133	-	17	5.8842	2.0003e-09	5.12494e-07	processed_pseudogene	ubiquinol-cytochrome c reductase hinge protein pseudogene 1 [Source:HGNC Symbol;Acc:HGNC:31341]	MS_Andlauer2016
ENSG00000230174	LINC01149	6	31409444	31414750	+	80	5.8838	2.0042e-09	5.12494e-07	lncRNA	long intergenic non-protein coding RNA 1149 [Source:HGNC Symbol;Acc:HGNC:39757]	MS_Andlauer2016
ENSG00000275906	NAPGP2	6	30929180	30930173	-	23	5.8828	2.0167e-09	5.13398e-07	processed_pseudogene	N-ethylmaleimide-sensitive factor attachment protein, gamma pseudogene 2 [Source:HGNC Symbol;Acc:HGNC:45166]	MS_Andlauer2016
ENSG00000157870	PRXL2B	1	2517930	2522908	+	86	5.8797	2.055e-09	5.20833e-07	protein_coding	peroxiredoxin like 2B [Source:HGNC Symbol;Acc:HGNC:28390]	MS_Andlauer2016
ENSG00000204618	RNF39	6	30038043	30043626	-	34	5.8687	2.1961e-09	5.54143e-07	protein_coding	ring finger protein 39 [Source:HGNC Symbol;Acc:HGNC:18064]	MS_Andlauer2016
ENSG00000244355	LY6G6D	6	31683125	31685696	+	7	5.8613	2.2966e-09	5.7696e-07	protein_coding	lymphocyte antigen 6 family member G6D [Source:HGNC Symbol;Acc:HGNC:13935]	MS_Andlauer2016
ENSG00000142606	MMEL1	1	2522078	2564455	-	187	5.8522	2.4259e-09	6.06782e-07	protein_coding	membrane metalloendopeptidase like 1 [Source:HGNC Symbol;Acc:HGNC:14668]	MS_Andlauer2016
ENSG00000201330	SNORD32B	6	29550026	29550109	+	10	5.8043	3.2315e-09	8.0477e-07	snoRNA	small nucleolar RNA, C/D box 32B [Source:HGNC Symbol;Acc:HGNC:32719]	MS_Andlauer2016
ENSG00000236475	TRIM26BP	6	30206078	30210056	+	19	5.6993	6.0164e-09	1.49183e-06	unprocessed_pseudogene	tripartite motif containing 26B, pseudogene [Source:HGNC Symbol;Acc:HGNC:31338]	MS_Andlauer2016
ENSG00000237058	MMEL1-AS1	1	2564007	2568059	+	55	5.6908	6.3226e-09	1.561e-06	lncRNA	MMEL1 antisense RNA 1 [Source:HGNC Symbol;Acc:HGNC:40695]	MS_Andlauer2016
ENSG00000112514	CUTA	6	33384219	33386094	-	29	5.6876	6.4419e-09	1.58363e-06	protein_coding	cutA divalent cation tolerance homolog [Source:HGNC Symbol;Acc:HGNC:21101]	MS_Andlauer2016
ENSG00000214894	LINC00243	6	30765988	30798436	-	112	5.6677	7.2353e-09	1.77107e-06	lncRNA	long intergenic non-protein coding RNA 243 [Source:HGNC Symbol;Acc:HGNC:30956]	MS_Andlauer2016
ENSG00000175643	RMI2	16	11343476	11475519	+	696	5.6501	8.0173e-09	1.95414e-06	protein_coding	RecQ mediated genome instability 2 [Source:HGNC Symbol;Acc:HGNC:28349]	MS_Andlauer2016
ENSG00000255552	LY6G6E	6	31679548	31681842	-	9	5.6142	9.872e-09	2.39601e-06	transcribed_unitary_pseudogene	lymphocyte antigen 6 family member G6E (pseudogene) [Source:HGNC Symbol;Acc:HGNC:13934]	MS_Andlauer2016
ENSG00000096433	ITPR3	6	33588142	33664351	+	420	5.5346	1.5598e-08	3.76978e-06	protein_coding	inositol 1,4,5-trisphosphate receptor type 3 [Source:HGNC Symbol;Acc:HGNC:6182]	MS_Andlauer2016
ENSG00000198945	L3MBTL3	6	130334844	130462594	+	366	5.5233	1.6631e-08	4.00255e-06	protein_coding	L3MBTL histone methyl-lysine binding protein 3 [Source:HGNC Symbol;Acc:HGNC:23035]	MS_Andlauer2016
ENSG00000204701	OR2J3	6	29075835	29082547	+	7	5.4616	2.3588e-08	5.65313e-06	protein_coding	olfactory receptor family 2 subfamily J member 3 [Source:HGNC Symbol;Acc:HGNC:8261]	MS_Andlauer2016
ENSG00000206344	HCG27	6	31165537	31171745	+	59	5.4363	2.72e-08	6.49162e-06	lncRNA	HLA complex group 27 [Source:HGNC Symbol;Acc:HGNC:27366]	MS_Andlauer2016
ENSG00000263033	ENSG00000263033	16	11290034	11318826	+	194	5.4287	2.8387e-08	6.7468e-06	lncRNA	novel transcript	MS_Andlauer2016
ENSG00000235238	SUMO2P1	6	29603837	29604120	-	15	5.4079	3.1884e-08	7.54663e-06	processed_pseudogene	SUMO2 pseudogene 1 [Source:HGNC Symbol;Acc:HGNC:13985]	MS_Andlauer2016
ENSG00000111319	SCNN1A	12	6456009	6486896	-	30	5.4026	3.2849e-08	7.74304e-06	protein_coding	sodium channel epithelial 1 subunit alpha [Source:HGNC Symbol;Acc:HGNC:10599]	MS_Andlauer2016
ENSG00000285799	ENSG00000285799	6	29817327	29853392	-	72	5.3999	3.3348e-08	7.82844e-06	transcribed_unprocessed_pseudogene	MHC class I polypeptide-related sequence F pseudogene	MS_Andlauer2016
ENSG00000204576	PRR3	6	30525057	30531500	+	10	5.3734	3.8636e-08	9.03278e-06	protein_coding	proline rich 3 [Source:HGNC Symbol;Acc:HGNC:21149]	MS_Andlauer2016
ENSG00000235301	HLA-Z	6	32864193	32864267	+	20	5.3713	3.9085e-08	9.10061e-06	unprocessed_pseudogene	major histocompatibility complex, class I, Z (pseudogene) [Source:HGNC Symbol;Acc:HGNC:19394]	MS_Andlauer2016
ENSG00000103495	MAZ	16	29817427	29822485	+	12	5.348	4.4477e-08	1.03142e-05	protein_coding	MYC associated zinc finger protein [Source:HGNC Symbol;Acc:HGNC:6914]	MS_Andlauer2016
ENSG00000280607	ENSG00000280607	16	29820000	29823548	+	14	5.3438	4.5497e-08	1.05082e-05	lncRNA	novel transcript	MS_Andlauer2016
ENSG00000252901	AL669914.1	6	30056598	30056730	-	32	5.3402	4.6419e-08	1.0678e-05	miRNA		MS_Andlauer2016
ENSG00000238045	MVP-DT	16	29819957	29832573	-	24	5.337	4.726e-08	1.07963e-05	lncRNA	MVP divergent transcript [Source:HGNC Symbol;Acc:HGNC:56029]	MS_Andlauer2016
ENSG00000280893	ENSG00000280893	16	29823582	29831413	+	23	5.3368	4.731e-08	1.07963e-05	protein_coding	novel transcript	MS_Andlauer2016
ENSG00000272501	ENSG00000272501	6	31162977	31165814	-	59	5.329	4.9365e-08	1.12205e-05	lncRNA	novel transcript, antisense to HCG27	MS_Andlauer2016
ENSG00000167371	PRRT2	16	29822703	29827213	+	20	5.3252	5.0434e-08	1.14182e-05	protein_coding	proline rich transmembrane protein 2 [Source:HGNC Symbol;Acc:HGNC:30500]	MS_Andlauer2016
ENSG00000280789	PAGR1	16	29827473	29833810	+	27	5.3158	5.3094e-08	1.19731e-05	protein_coding	PAXIP1 associated glutamate rich protein 1 [Source:HGNC Symbol;Acc:HGNC:28707]	MS_Andlauer2016
ENSG00000259952	ENSG00000259952	16	29817817	29819053	-	8	5.3024	5.7149e-08	1.2837e-05	lncRNA	novel transcript, antisense to MAZ	MS_Andlauer2016
ENSG00000281348	ENSG00000281348	16	29828560	29841948	+	36	5.2943	5.9735e-08	1.33655e-05	protein_coding	novel protein	MS_Andlauer2016
ENSG00000225463	ZNF70P1	6	33183482	33184105	+	13	5.2933	6.0054e-08	1.33846e-05	processed_pseudogene	zinc finger protein 70 pseudogene 1 [Source:HGNC Symbol;Acc:HGNC:13846]	MS_Andlauer2016
ENSG00000236603	RANP1	6	30453717	30454367	+	8	5.2642	7.0415e-08	1.56329e-05	processed_pseudogene	RAN pseudogene 1 [Source:HGNC Symbol;Acc:HGNC:21631]	MS_Andlauer2016
ENSG00000112511	PHF1	6	33378176	33384230	+	30	5.2616	7.1411e-08	1.57929e-05	protein_coding	PHD finger protein 1 [Source:HGNC Symbol;Acc:HGNC:8919]	MS_Andlauer2016
ENSG00000229664	ENSG00000229664	10	6067941	6078390	+	139	5.2437	7.8702e-08	1.73384e-05	lncRNA	novel transcript	MS_Andlauer2016
ENSG00000265388	RN7SL391P	12	6453720	6453999	+	18	5.2357	8.2177e-08	1.80345e-05	misc_RNA	RNA, 7SL, cytoplasmic 391, pseudogene [Source:HGNC Symbol;Acc:HGNC:46407]	MS_Andlauer2016
ENSG00000013364	MVP	16	29831715	29859360	+	46	5.2087	9.5079e-08	2.07864e-05	protein_coding	major vault protein [Source:HGNC Symbol;Acc:HGNC:7531]	MS_Andlauer2016
ENSG00000222895	RNU6-1133P	6	31050787	31050886	+	17	5.1921	1.0395e-07	2.26394e-05	snRNA	RNA, U6 small nuclear 1133, pseudogene [Source:HGNC Symbol;Acc:HGNC:48096]	MS_Andlauer2016
ENSG00000204655	MOG	6	29624779	29640149	+	92	5.1722	1.1565e-07	2.50921e-05	protein_coding	myelin oligodendrocyte glycoprotein [Source:HGNC Symbol;Acc:HGNC:7197]	MS_Andlauer2016
ENSG00000079616	KIF22	16	29802048	29816706	+	7	5.1619	1.2222e-07	2.63656e-05	protein_coding	kinesin family member 22 [Source:HGNC Symbol;Acc:HGNC:6391]	MS_Andlauer2016
ENSG00000233916	ZDHHC20P1	6	29675902	29676324	-	36	5.1616	1.2244e-07	2.63656e-05	processed_pseudogene	zinc finger DHHC-type containing 20 pseudogene 1 [Source:HGNC Symbol;Acc:HGNC:33456]	MS_Andlauer2016
ENSG00000200816	SNORA38	6	31590856	31590987	+	7	5.1596	1.2377e-07	2.65521e-05	snoRNA	small nucleolar RNA, H/ACA box 38 [Source:HGNC Symbol;Acc:HGNC:32631]	MS_Andlauer2016
ENSG00000236069	ENSG00000236069	1	192486320	192507232	+	67	5.1405	1.3701e-07	2.92828e-05	lncRNA	novel transcript	MS_Andlauer2016
ENSG00000179583	CIITA	16	10960079	11036878	+	164	5.1331	1.4247e-07	3.02582e-05	protein_coding	class II major histocompatibility complex transactivator [Source:HGNC Symbol;Acc:HGNC:7067]	MS_Andlauer2016
ENSG00000231162	COX11P1	6	28414750	28415584	+	63	5.1329	1.4263e-07	3.02582e-05	processed_pseudogene	COX11 pseudogene 1 [Source:HGNC Symbol;Acc:HGNC:2262]	MS_Andlauer2016
ENSG00000204396	VWA7	6	31733367	31745105	-	31	5.059	2.1075e-07	4.45445e-05	protein_coding	von Willebrand factor A domain containing 7 [Source:HGNC Symbol;Acc:HGNC:13939]	MS_Andlauer2016
ENSG00000234127	TRIM26	6	30152232	30181204	-	24	5.0503	2.2062e-07	4.64592e-05	protein_coding	tripartite motif containing 26 [Source:HGNC Symbol;Acc:HGNC:12962]	MS_Andlauer2016
ENSG00000256433	ENSG00000256433	12	6503045	6505314	+	12	5.0365	2.3711e-07	4.97488e-05	lncRNA	novel transcript	MS_Andlauer2016
ENSG00000112462	OR12D3	6	29341200	29343068	-	18	4.9963	2.9215e-07	6.10732e-05	protein_coding	olfactory receptor family 12 subfamily D member 3 [Source:HGNC Symbol;Acc:HGNC:13963]	MS_Andlauer2016
ENSG00000204644	ZFP57	6	29640260	29648932	-	99	4.9888	3.0375e-07	6.32673e-05	protein_coding	ZFP57 zinc finger protein [Source:HGNC Symbol;Acc:HGNC:18791]	MS_Andlauer2016
ENSG00000162676	GFI1	1	92938600	92952482	-	51	4.9781	3.2104e-07	6.66263e-05	protein_coding	growth factor independent 1 transcriptional repressor [Source:HGNC Symbol;Acc:HGNC:4237]	MS_Andlauer2016
ENSG00000221560	MIR1302-1	12	113132839	113132981	-	35	4.9746	3.2698e-07	6.7614e-05	miRNA		MS_Andlauer2016
ENSG00000235863	B3GALT4	6	33244900	33252609	+	10	4.9649	3.4377e-07	7.08302e-05	protein_coding	beta-1,3-galactosyltransferase 4 [Source:HGNC Symbol;Acc:HGNC:919]	MS_Andlauer2016
ENSG00000199668	Y_RNA	16	11408924	11409035	+	92	4.9506	3.6993e-07	7.5947e-05	misc_RNA	Y RNA [Source:RFAM;Acc:RF00019]	MS_Andlauer2016
ENSG00000221801	MIR548H2	16	11400297	11400384	-	85	4.9073	4.6167e-07	9.44428e-05	miRNA	microRNA 548h-2 [Source:HGNC Symbol;Acc:HGNC:35343]	MS_Andlauer2016
ENSG00000227214	HCG15	6	28953980	28955261	+	10	4.8967	4.873e-07	9.93312e-05	lncRNA	HLA complex group 15 [Source:HGNC Symbol;Acc:HGNC:18361]	MS_Andlauer2016
ENSG00000227609	TMEM183AP1	6	29545236	29545525	+	8	4.8819	5.2535e-07	0.000106478	processed_pseudogene	TMEM183A pseudogene 1 [Source:HGNC Symbol;Acc:HGNC:33458]	MS_Andlauer2016
ENSG00000235663	SAPCD1-AS1	6	31732087	31733365	-	30	4.8816	5.2608e-07	0.000106478	lncRNA	SAPCD1 antisense RNA 1 [Source:HGNC Symbol;Acc:HGNC:39824]	MS_Andlauer2016
ENSG00000226032	ENSG00000226032	6	159463224	159516855	-	198	4.8687	5.6164e-07	0.000113275	lncRNA		MS_Andlauer2016
ENSG00000243753	HLA-L	6	30227325	30260792	+	15	4.8531	6.076e-07	0.000122115	transcribed_unprocessed_pseudogene	major histocompatibility complex, class I, L (pseudogene) [Source:HGNC Symbol;Acc:HGNC:4970]	MS_Andlauer2016
ENSG00000204394	VARS1	6	31745295	31763529	-	23	4.8453	6.32e-07	0.000126575	protein_coding	valyl-tRNA synthetase 1 [Source:HGNC Symbol;Acc:HGNC:12651]	MS_Andlauer2016
ENSG00000231480	SNRPGP13	21	39874369	39874545	+	42	4.8392	6.5176e-07	0.000130077	processed_pseudogene	small nuclear ribonucleoprotein polypeptide G pseudogene 13 [Source:HGNC Symbol;Acc:HGNC:39332]	MS_Andlauer2016
ENSG00000228022	HCG20	6	30711567	30760027	+	68	4.8324	6.7448e-07	0.000134144	lncRNA	HLA complex group 20 [Source:HGNC Symbol;Acc:HGNC:31334]	MS_Andlauer2016
ENSG00000244349	ENSG00000244349	6	28954577	28956313	+	12	4.829	6.8594e-07	0.000135951	lncRNA		MS_Andlauer2016
ENSG00000260647	ENSG00000260647	17	18171394	18172142	+	32	4.8215	7.1239e-07	0.000140707	lncRNA	novel transcript, antisense to TOP3A	MS_Andlauer2016
ENSG00000215912	TTC34	1	2568425	2718258	-	155	4.8111	7.5047e-07	0.000147719	protein_coding	tetratricopeptide repeat domain 34 [Source:HGNC Symbol;Acc:HGNC:34297]	MS_Andlauer2016
ENSG00000111321	LTBR	12	6484211	6500737	+	12	4.7943	8.1603e-07	0.000160073	protein_coding	lymphotoxin beta receptor [Source:HGNC Symbol;Acc:HGNC:6718]	MS_Andlauer2016
ENSG00000238164	TNFRSF14-AS1	1	2481359	2488470	-	62	4.7932	8.2057e-07	0.000160414	lncRNA	TNFRSF14 antisense RNA 1 [Source:HGNC Symbol;Acc:HGNC:26966]	MS_Andlauer2016
ENSG00000178257	PRM3	16	11367056	11367486	-	78	4.755	9.9243e-07	0.000193352	protein_coding	protamine 3 [Source:HGNC Symbol;Acc:HGNC:13732]	MS_Andlauer2016
ENSG00000213588	ZBTB9	6	33421747	33425321	+	23	4.7539	9.9781e-07	0.000193741	protein_coding	zinc finger and BTB domain containing 9 [Source:HGNC Symbol;Acc:HGNC:28323]	MS_Andlauer2016
ENSG00000177427	MIEF2	17	18163911	18169866	+	36	4.7471	1.0319e-06	0.000199683	protein_coding	mitochondrial elongation factor 2 [Source:HGNC Symbol;Acc:HGNC:17920]	MS_Andlauer2016
ENSG00000212228	SNORA48	16	11367970	11368093	-	76	4.7291	1.1278e-06	0.000217506	snoRNA		MS_Andlauer2016
ENSG00000251922	SNORA14	10	6059017	6059157	-	83	4.7232	1.1606e-06	0.000223081	snoRNA		MS_Andlauer2016
ENSG00000287429	ENSG00000287429	16	11384426	11388763	+	105	4.7146	1.2108e-06	0.000231951	lncRNA	novel transcript, sense intronic to RMI2	MS_Andlauer2016
ENSG00000177731	FLII	17	18148129	18162052	-	44	4.7091	1.2441e-06	0.000237536	protein_coding	FLII actin remodeling protein [Source:HGNC Symbol;Acc:HGNC:3750]	MS_Andlauer2016
ENSG00000263080	ENSG00000263080	16	11435666	11439068	-	122	4.7067	1.2591e-06	0.000239601	lncRNA	novel transcript, antisense to RMI2	MS_Andlauer2016
ENSG00000160683	CXCR5	11	118754601	118768496	+	50	4.7037	1.2774e-06	0.000242279	protein_coding	C-X-C motif chemokine receptor 5 [Source:HGNC Symbol;Acc:HGNC:1060]	MS_Andlauer2016
ENSG00000175646	PRM1	16	11374698	11375187	-	93	4.7021	1.2877e-06	0.000243426	protein_coding	protamine 1 [Source:HGNC Symbol;Acc:HGNC:9447]	MS_Andlauer2016
ENSG00000225931	ENSG00000225931	1	2497849	2501327	+	60	4.6973	1.3181e-06	0.000248353	TEC	novel transcript	MS_Andlauer2016
ENSG00000285280	ENSG00000285280	1	192136916	192926843	-	1715	4.694	1.3397e-06	0.000251596	lncRNA	novel transcript	MS_Andlauer2016
ENSG00000204366	ZBTB12	6	31867390	31869863	-	16	4.6826	1.4161e-06	0.000265074	protein_coding	zinc finger and BTB domain containing 12 [Source:HGNC Symbol;Acc:HGNC:19066]	MS_Andlauer2016
ENSG00000223676	RPL34P26	13	50935546	50935899	-	63	4.6775	1.4522e-06	0.000270946	processed_pseudogene	ribosomal protein L34 pseudogene 26 [Source:HGNC Symbol;Acc:HGNC:36100]	MS_Andlauer2016
ENSG00000275857	ENSG00000275857	16	29815751	29816311	-	4	4.6752	1.468e-06	0.000273005	lncRNA	novel transcript, antisense to KIF22	MS_Andlauer2016
ENSG00000228000	RPL7AP65	17	18215218	18215965	+	53	4.6707	1.5011e-06	0.000278257	processed_pseudogene	ribosomal protein L7a pseudogene 65 [Source:HGNC Symbol;Acc:HGNC:37031]	MS_Andlauer2016
ENSG00000157873	TNFRSF14	1	2487078	2496821	+	67	4.6636	1.5537e-06	0.000287079	protein_coding	TNF receptor superfamily member 14 [Source:HGNC Symbol;Acc:HGNC:11912]	MS_Andlauer2016
ENSG00000285492	ENSG00000285492	6	159472706	159542538	-	228	4.6617	1.5677e-06	0.000288734	lncRNA	novel transcript	MS_Andlauer2016
ENSG00000223865	HLA-DPB1	6	33043767	33057473	+	40	4.6596	1.5841e-06	0.000290819	protein_coding	major histocompatibility complex, class II, DP beta 1 [Source:HGNC Symbol;Acc:HGNC:4940]	MS_Andlauer2016
ENSG00000229992	HMGB3P9	1	93112605	93113187	-	47	4.6585	1.593e-06	0.000291519	processed_pseudogene	high mobility group box 3 pseudogene 9 [Source:HGNC Symbol;Acc:HGNC:39301]	MS_Andlauer2016
ENSG00000178279	TNP2	16	11361605	11363390	-	87	4.6533	1.6335e-06	0.000297978	protein_coding	transition protein 2 [Source:HGNC Symbol;Acc:HGNC:11952]	MS_Andlauer2016
ENSG00000230056	DDX6P1	6	29297403	29298838	-	5	4.6392	1.7491e-06	0.000317463	processed_pseudogene	DEAD-box helicase 6 pseudogene 1 [Source:HGNC Symbol;Acc:HGNC:13948]	MS_Andlauer2016
ENSG00000238409	snoU13	16	11387067	11387170	+	93	4.6389	1.7514e-06	0.000317463	snoRNA		MS_Andlauer2016
ENSG00000122304	PRM2	16	11369496	11370337	-	87	4.6341	1.7923e-06	0.000323852	protein_coding	protamine 2 [Source:HGNC Symbol;Acc:HGNC:9448]	MS_Andlauer2016
ENSG00000067182	TNFRSF1A	12	6437923	6451280	-	34	4.6299	1.8293e-06	0.000329498	protein_coding	TNF receptor superfamily member 1A [Source:HGNC Symbol;Acc:HGNC:11916]	MS_Andlauer2016
ENSG00000177302	TOP3A	17	18174742	18218321	-	132	4.6201	1.9174e-06	0.000344284	protein_coding	DNA topoisomerase III alpha [Source:HGNC Symbol;Acc:HGNC:11992]	MS_Andlauer2016
ENSG00000264380	AL590113.1	1	85750293	85750356	+	62	4.619	1.9278e-06	0.00034507	miRNA		MS_Andlauer2016
ENSG00000237382	RPL21P121	17	18216074	18216847	+	56	4.616	1.9562e-06	0.000349028	processed_pseudogene	ribosomal protein L21 pseudogene 121 [Source:HGNC Symbol;Acc:HGNC:36429]	MS_Andlauer2016
ENSG00000143889	HNRNPLL	2	38789111	38830728	-	119	4.6154	1.9621e-06	0.000349028	protein_coding	heterogeneous nuclear ribonucleoprotein L like [Source:HGNC Symbol;Acc:HGNC:25127]	MS_Andlauer2016
ENSG00000228727	SAPCD1	6	31730433	31732627	+	31	4.6112	2.0021e-06	0.000355041	protein_coding	suppressor APC domain containing 1 [Source:HGNC Symbol;Acc:HGNC:13938]	MS_Andlauer2016
ENSG00000238774	AC009121.1	16	11442584	11442653	+	93	4.6099	2.014e-06	0.000356049	miRNA		MS_Andlauer2016
ENSG00000289375	ENSG00000289375	6	31587624	31588183	-	9	4.606	2.0521e-06	0.000361668	lncRNA	novel transcript	MS_Andlauer2016
ENSG00000289404	ENSG00000289404	21	39869667	39870083	-	42	4.6043	2.0691e-06	0.000363546	lncRNA	novel transcript, sense intronic to ERG	MS_Andlauer2016
ENSG00000288845	ENSG00000288845	6	159466184	159467207	+	71	4.6009	2.103e-06	0.000368372	lncRNA	novel transcript	MS_Andlauer2016
ENSG00000213445	SIPA1	11	65405572	65418389	+	44	4.5987	2.1254e-06	0.000371161	protein_coding	signal-induced proliferation-associated 1 [Source:HGNC Symbol;Acc:HGNC:10885]	MS_Andlauer2016
ENSG00000176974	SHMT1	17	18231174	18266877	-	149	4.5958	2.1552e-06	0.000375221	protein_coding	serine hydroxymethyltransferase 1 [Source:HGNC Symbol;Acc:HGNC:10850]	MS_Andlauer2016
ENSG00000185338	SOCS1	16	11348274	11350061	-	71	4.5813	2.3101e-06	0.00040097	protein_coding	suppressor of cytokine signaling 1 [Source:HGNC Symbol;Acc:HGNC:19383]	MS_Andlauer2016
ENSG00000204315	FKBPL	6	32096484	32098065	-	13	4.5727	2.4078e-06	0.000416666	protein_coding	FKBP prolyl isomerase like [Source:HGNC Symbol;Acc:HGNC:13949]	MS_Andlauer2016
ENSG00000262703	ENSG00000262703	16	11442000	11443178	-	96	4.568	2.4617e-06	0.00042471	lncRNA	novel transcript, antisense to RMI2	MS_Andlauer2016
ENSG00000204599	TRIM39	6	30294256	30311506	+	21	4.5596	2.5629e-06	0.000440842	protein_coding	tripartite motif containing 39 [Source:HGNC Symbol;Acc:HGNC:10065]	MS_Andlauer2016
ENSG00000201524	RNU6-450P	17	57924799	57924905	-	22	4.5563	2.6027e-06	0.000446347	snRNA	RNA, U6 small nuclear 450, pseudogene [Source:HGNC Symbol;Acc:HGNC:47413]	MS_Andlauer2016
ENSG00000173039	RELA	11	65421070	65430561	-	43	4.536	2.8665e-06	0.00049012	protein_coding	RELA proto-oncogene, NF-kB subunit [Source:HGNC Symbol;Acc:HGNC:9955]	MS_Andlauer2016
ENSG00000263426	RN7SL471P	6	28945252	28945547	+	12	4.5349	2.8819e-06	0.000491287	misc_RNA	RNA, 7SL, cytoplasmic 471, pseudogene [Source:HGNC Symbol;Acc:HGNC:46487]	MS_Andlauer2016
ENSG00000199004	MIR21	17	57918627	57918698	+	17	4.5305	2.9415e-06	0.000499959	miRNA		MS_Andlauer2016
ENSG00000265874	MIR4489	11	65416663	65416724	+	23	4.5166	3.1426e-06	0.000532559	miRNA	microRNA 4489 [Source:HGNC Symbol;Acc:HGNC:41685]	MS_Andlauer2016
ENSG00000187987	ZSCAN23	6	28399707	28411279	-	95	4.4873	3.6066e-06	0.000609388	protein_coding	zinc finger and SCAN domain containing 23 [Source:HGNC Symbol;Acc:HGNC:21193]	MS_Andlauer2016
ENSG00000204702	OR2J1	6	29067267	29070478	+	6	4.4849	3.648e-06	0.000613406	protein_coding	olfactory receptor family 2 subfamily J member 1 [Source:HGNC Symbol;Acc:HGNC:8259]	MS_Andlauer2016
ENSG00000221198	AL138696.1	13	50937284	50937373	-	63	4.4846	3.6518e-06	0.000613406	miRNA		MS_Andlauer2016
ENSG00000245869	ENSG00000245869	11	118756550	118758451	-	37	4.4685	3.9381e-06	0.000659563	lncRNA	novel transcript, antisense to CXCR5	MS_Andlauer2016
ENSG00000266041	MIR4690	11	65403781	65403840	+	29	4.4611	4.0766e-06	0.000680768	miRNA	microRNA 4690 [Source:HGNC Symbol;Acc:HGNC:41707]	MS_Andlauer2016
ENSG00000248167	TRIM39-RPP21	6	30296684	30314631	+	20	4.4497	4.3004e-06	0.000716054	protein_coding	TRIM39-RPP21 readthrough [Source:HGNC Symbol;Acc:HGNC:38845]	MS_Andlauer2016
ENSG00000233712	ENSG00000233712	1	157606090	157612541	-	122	4.4451	4.3916e-06	0.00072912	unprocessed_pseudogene	pseudogene similar to part of Fc receptor-like protein	MS_Andlauer2016
ENSG00000157554	ERG	21	39751949	40033704	-	900	4.4433	4.4289e-06	0.000733188	protein_coding	ETS transcription factor ERG [Source:HGNC Symbol;Acc:HGNC:3446]	MS_Andlauer2016
ENSG00000216101	MIR877	6	30552109	30552194	+	8	4.4423	4.4509e-06	0.000734706	miRNA	microRNA 877 [Source:HGNC Symbol;Acc:HGNC:33660]	MS_Andlauer2016
ENSG00000236731	ENSG00000236731	1	157599729	157600518	-	129	4.4387	4.5251e-06	0.000744808	unprocessed_pseudogene	pseudogene similar to part of Fc receptor-like protein	MS_Andlauer2016
ENSG00000254352	C4orf46P3	8	79636031	79636371	-	33	4.4356	4.5904e-06	0.000753391	processed_pseudogene	C4orf46 pseudogene 3 [Source:HGNC Symbol;Acc:HGNC:55884]	MS_Andlauer2016
ENSG00000197251	LINC00336	6	33553881	33561115	-	125	4.4317	4.6742e-06	0.000764953	lncRNA	long intergenic non-protein coding RNA 336 [Source:HGNC Symbol;Acc:HGNC:33813]	MS_Andlauer2016
ENSG00000176994	SMCR8	17	18218607	18231370	+	79	4.4203	4.9277e-06	0.000804142	protein_coding	SMCR8-C9orf72 complex subunit [Source:HGNC Symbol;Acc:HGNC:17921]	MS_Andlauer2016
ENSG00000204231	RXRB	6	33161365	33168442	-	51	4.4063	5.258e-06	0.000855605	protein_coding	retinoid X receptor beta [Source:HGNC Symbol;Acc:HGNC:10478]	MS_Andlauer2016
ENSG00000226577	MICC	6	30382492	30387096	+	8	4.3975	5.4751e-06	0.000888409	unprocessed_pseudogene	MHC class I polypeptide-related sequence C (pseudogene) [Source:HGNC Symbol;Acc:HGNC:7092]	MS_Andlauer2016
ENSG00000134453	RBM17	10	6130997	6159420	+	166	4.3926	5.6009e-06	0.000906254	protein_coding	RNA binding motif protein 17 [Source:HGNC Symbol;Acc:HGNC:16944]	MS_Andlauer2016
ENSG00000235586	ENSG00000235586	2	38828740	38829320	+	47	4.3918	5.6209e-06	0.000906928	lncRNA	novel transcript	MS_Andlauer2016
ENSG00000263608	RN7SL353P	6	30718815	30719062	+	19	4.382	5.8787e-06	0.00094586	misc_RNA	RNA, 7SL, cytoplasmic 353, pseudogene [Source:HGNC Symbol;Acc:HGNC:46369]	MS_Andlauer2016
ENSG00000197935	ZNF311	6	28962562	28973093	-	14	4.3748	6.0773e-06	0.000975075	protein_coding	zinc finger protein 311 [Source:HGNC Symbol;Acc:HGNC:13847]	MS_Andlauer2016
ENSG00000234084	ENSG00000234084	6	135622706	135628296	+	37	4.3735	6.1148e-06	0.000978351	lncRNA	novel transcript	MS_Andlauer2016
ENSG00000283321	ENSG00000283321	7	17338919	17506858	+	412	4.3719	6.1596e-06	0.000982774	protein_coding	novel protein	MS_Andlauer2016
ENSG00000204616	TRIM31	6	30070674	30080867	-	64	4.3477	6.8776e-06	0.00109428	protein_coding	tripartite motif containing 31 [Source:HGNC Symbol;Acc:HGNC:16289]	MS_Andlauer2016
ENSG00000227939	RPL3P2	6	31248094	31249296	+	129	4.3406	7.1031e-06	0.00112703	processed_pseudogene	ribosomal protein L3 pseudogene 2 [Source:HGNC Symbol;Acc:HGNC:17834]	MS_Andlauer2016
ENSG00000231461	HLA-DPA2	6	33059530	33065072	-	30	4.3346	7.3027e-06	0.0011555	unprocessed_pseudogene	major histocompatibility complex, class II, DP alpha 2 (pseudogene) [Source:HGNC Symbol;Acc:HGNC:4939]	MS_Andlauer2016
ENSG00000224796	RPL32P1	6	33047228	33047637	+	18	4.3319	7.3904e-06	0.00116616	processed_pseudogene	ribosomal protein L32 pseudogene 1 [Source:HGNC Symbol;Acc:HGNC:10339]	MS_Andlauer2016
ENSG00000239356	RN7SL309P	11	65463006	65463306	+	55	4.3307	7.4333e-06	0.00116844	misc_RNA	RNA, 7SL, cytoplasmic 309, pseudogene [Source:HGNC Symbol;Acc:HGNC:46325]	MS_Andlauer2016
ENSG00000273340	MICE	6	29709508	29716746	-	45	4.3303	7.4457e-06	0.00116844	transcribed_unprocessed_pseudogene	MHC class I polypeptide-related sequence E (pseudogene) [Source:HGNC Symbol;Acc:HGNC:7094]	MS_Andlauer2016
ENSG00000199036	MIR219-1	6	33175612	33175721	+	21	4.3246	7.6413e-06	0.0011926	miRNA	microRNA 219a-1 [Source:HGNC Symbol;Acc:HGNC:31597]	MS_Andlauer2016
ENSG00000288751	ENSG00000288751	6	33174858	33176250	-	21	4.3246	7.6413e-06	0.0011926	lncRNA	novel transcript	MS_Andlauer2016
ENSG00000272217	ENSG00000272217	6	33213852	33214633	-	13	4.3157	7.9534e-06	0.00123794	lncRNA	novel transcript	MS_Andlauer2016
ENSG00000272449	ENSG00000272449	1	2461503	2478910	+	88	4.3099	8.1655e-06	0.00126751	lncRNA	novel transcript	MS_Andlauer2016
ENSG00000201317	RNU4-59P	1	93166376	93166491	-	42	4.3075	8.2552e-06	0.00127797	snRNA	RNA, U4 small nuclear 59, pseudogene [Source:HGNC Symbol;Acc:HGNC:46995]	MS_Andlauer2016
ENSG00000176124	DLEU1	13	50656305	51480992	+	2121	4.3061	8.3093e-06	0.00128288	lncRNA	deleted in lymphocytic leukemia 1 [Source:HGNC Symbol;Acc:HGNC:13747]	MS_Andlauer2016
ENSG00000104427	ZC2HC1A	8	79578324	79632000	+	152	4.3024	8.4462e-06	0.00130051	protein_coding	zinc finger C2HC-type containing 1A [Source:HGNC Symbol;Acc:HGNC:24277]	MS_Andlauer2016
ENSG00000223003	RNA5SP184	5	55442566	55442673	-	48	4.2886	8.9889e-06	0.00138036	rRNA_pseudogene	RNA, 5S ribosomal pseudogene 184 [Source:HGNC Symbol;Acc:HGNC:43084]	MS_Andlauer2016
ENSG00000241913	RPS29P21	17	57989558	57989727	+	33	4.288	9.0142e-06	0.00138055	processed_pseudogene	ribosomal protein S29 pseudogene 21 [Source:HGNC Symbol;Acc:HGNC:36479]	MS_Andlauer2016
ENSG00000108443	RPS6KB1	17	57970407	58027935	+	110	4.2777	9.4402e-06	0.00144193	protein_coding	ribosomal protein S6 kinase B1 [Source:HGNC Symbol;Acc:HGNC:10436]	MS_Andlauer2016
ENSG00000079263	SP140	2	231067826	231177930	+	368	4.2708	9.7367e-06	0.00148327	protein_coding	SP140 nuclear body protein [Source:HGNC Symbol;Acc:HGNC:17133]	MS_Andlauer2016
ENSG00000219262	OR2E1P	6	28423425	28423918	-	54	4.2683	9.8485e-06	0.00149632	unprocessed_pseudogene	olfactory receptor family 2 subfamily E member 1 pseudogene [Source:HGNC Symbol;Acc:HGNC:15507]	MS_Andlauer2016
ENSG00000270264	NDUFB8P2	17	57962376	57962913	+	34	4.2509	1.0645e-05	0.00161306	processed_pseudogene	NADH:ubiquinone oxidoreductase subunit B8 pseudogene 2 [Source:HGNC Symbol;Acc:HGNC:33978]	MS_Andlauer2016
ENSG00000204248	COL11A2	6	33130458	33160276	-	124	4.2258	1.1902e-05	0.00179877	protein_coding	collagen type XI alpha 2 chain [Source:HGNC Symbol;Acc:HGNC:2187]	MS_Andlauer2016
ENSG00000204228	HSD17B8	6	33172432	33174608	+	23	4.2234	1.2033e-05	0.00181378	protein_coding	hydroxysteroid 17-beta dehydrogenase 8 [Source:HGNC Symbol;Acc:HGNC:3554]	MS_Andlauer2016
ENSG00000228688	COL11A2P1	6	33071571	33075107	-	27	4.2117	1.2673e-05	0.00190524	unprocessed_pseudogene	collagen type XI alpha 2 pseudogene 1 [Source:HGNC Symbol;Acc:HGNC:13947]	MS_Andlauer2016
ENSG00000224486	ENSG00000224486	6	30327055	30327688	-	13	4.2075	1.2912e-05	0.00193609	processed_pseudogene	HLA complex group 19 pseudogene [Source:HGNC Symbol;Acc:HGNC:31336]	MS_Andlauer2016
ENSG00000236318	LINC02888	7	17414491	17506880	+	335	4.1958	1.3593e-05	0.00203288	lncRNA	long intergenic non-protein coding RNA 2888 [Source:HGNC Symbol;Acc:HGNC:53765]	MS_Andlauer2016
ENSG00000267350	RP1-178F10.3	17	18227536	18229211	+	55	4.1934	1.3739e-05	0.00204937	lincRNA		MS_Andlauer2016
ENSG00000114013	CD86	3	121774209	121839986	+	163	4.1733	1.5011e-05	0.00223329	protein_coding	CD86 molecule [Source:HGNC Symbol;Acc:HGNC:1705]	MS_Andlauer2016
ENSG00000133103	COG6	13	40229764	40365802	+	417	4.1683	1.5345e-05	0.00227706	protein_coding	component of oligomeric golgi complex 6 [Source:HGNC Symbol;Acc:HGNC:18621]	MS_Andlauer2016
ENSG00000237522	NONOP2	2	61163954	61165184	-	33	4.1657	1.5522e-05	0.00229738	processed_pseudogene	non-POU domain containing, octamer-binding pseudogene 2 [Source:HGNC Symbol;Acc:HGNC:42032]	MS_Andlauer2016
ENSG00000069702	TGFBR3	1	92145900	92371892	-	729	4.1595	1.5949e-05	0.00235449	protein_coding	transforming growth factor beta receptor 3 [Source:HGNC Symbol;Acc:HGNC:11774]	MS_Andlauer2016
ENSG00000280128	ENSG00000280128	6	30250126	30253831	-	8	4.1559	1.6203e-05	0.00238584	TEC	TEC	MS_Andlauer2016
ENSG00000108423	TUBD1	17	57936840	57970306	-	93	4.1542	1.6318e-05	0.0023918	protein_coding	tubulin delta 1 [Source:HGNC Symbol;Acc:HGNC:16811]	MS_Andlauer2016
ENSG00000285761	ENSG00000285761	6	29720350	29731072	+	40	4.1541	1.6327e-05	0.0023918	lncRNA	novel transcript	MS_Andlauer2016
ENSG00000232173	OR2H5P	6	29541686	29542613	+	8	4.1531	1.6402e-05	0.00239666	unprocessed_pseudogene	olfactory receptor family 2 subfamily H member 5 pseudogene [Source:HGNC Symbol;Acc:HGNC:8256]	MS_Andlauer2016
ENSG00000285533	RELA-DT	11	65430459	65439189	+	47	4.1523	1.6456e-05	0.00239843	lncRNA	RELA divergent transcript [Source:HGNC Symbol;Acc:HGNC:54185]	MS_Andlauer2016
ENSG00000289975	ENSG00000289975	6	33215753	33216992	-	11	4.1515	1.6518e-05	0.00240136	lncRNA		MS_Andlauer2016
ENSG00000204227	RING1	6	33176277	33180499	+	20	4.1505	1.659e-05	0.00240572	protein_coding	ring finger protein 1 [Source:HGNC Symbol;Acc:HGNC:10018]	MS_Andlauer2016
ENSG00000188897	ENSG00000188897	16	11453702	11621103	-	1023	4.1457	1.694e-05	0.00245027	protein_coding	novel lipoprotein amino terminal region containing protein	MS_Andlauer2016
ENSG00000206711	Y_RNA	4	167234087	167234186	-	70	4.125	1.8538e-05	0.00267466	misc_RNA	Y RNA [Source:RFAM;Acc:RF00019]	MS_Andlauer2016
ENSG00000232713	RPS12P3	2	61165339	61165739	-	31	4.1225	1.8742e-05	0.00269729	processed_pseudogene	ribosomal protein S12 pseudogene 3 [Source:HGNC Symbol;Acc:HGNC:35500]	MS_Andlauer2016
ENSG00000267520	ENSG00000267520	2	61153044	61158745	+	32	4.1019	2.0486e-05	0.0029409	lncRNA	novel transcript	MS_Andlauer2016
ENSG00000289544	ENSG00000289544	1	93427415	93427998	+	33	4.0882	2.1736e-05	0.00311254	lncRNA	novel transcript	MS_Andlauer2016
ENSG00000263587	RN7SL296P	3	33144500	33144796	+	40	4.0872	2.183e-05	0.00311821	misc_RNA		MS_Andlauer2016
ENSG00000237923	LINC02570	6	30806101	30815981	-	42	4.0866	2.1887e-05	0.00311857	lncRNA	long intergenic non-protein coding RNA 2570 [Source:HGNC Symbol;Acc:HGNC:39766]	MS_Andlauer2016
ENSG00000135541	AHI1	6	135604545	135819572	-	362	4.0794	2.2575e-05	0.00320862	protein_coding	Abelson helper integration site 1 [Source:HGNC Symbol;Acc:HGNC:21575]	MS_Andlauer2016
ENSG00000105072	C19orf44	19	16607205	16632163	+	109	4.0786	2.2658e-05	0.00321244	protein_coding	chromosome 19 open reading frame 44 [Source:HGNC Symbol;Acc:HGNC:26141]	MS_Andlauer2016
ENSG00000243729	OR5V1	6	29321526	29399744	-	62	4.0736	2.3143e-05	0.00326956	protein_coding	olfactory receptor family 5 subfamily V member 1 [Source:HGNC Symbol;Acc:HGNC:13972]	MS_Andlauer2016
ENSG00000188167	TMPPE	3	33131913	33138638	-	52	4.0733	2.3175e-05	0.00326956	protein_coding	transmembrane protein with metallophosphoesterase domain [Source:HGNC Symbol;Acc:HGNC:33865]	MS_Andlauer2016
ENSG00000239742	RN7SL672P	20	49174221	49174535	-	36	4.0714	2.3366e-05	0.00328841	misc_RNA	RNA, 7SL, cytoplasmic 672, pseudogene [Source:HGNC Symbol;Acc:HGNC:46688]	MS_Andlauer2016
ENSG00000112473	SLC39A7	6	33168082	33172216	+	34	4.0668	2.3831e-05	0.00334563	protein_coding	solute carrier family 39 member 7 [Source:HGNC Symbol;Acc:HGNC:4927]	MS_Andlauer2016
ENSG00000285945	ENSG00000285945	1	2684638	2701278	+	46	4.0655	2.3961e-05	0.00335565	lncRNA	novel transcript, antisense to TTC34	MS_Andlauer2016
ENSG00000204252	HLA-DOA	6	32971959	32977368	-	113	4.0606	2.4474e-05	0.00341914	protein_coding	major histocompatibility complex, class II, DO alpha [Source:HGNC Symbol;Acc:HGNC:4936]	MS_Andlauer2016
ENSG00000204220	PFDN6	6	33257079	33266178	+	28	4.0542	2.5148e-05	0.00350475	protein_coding	prefoldin subunit 6 [Source:HGNC Symbol;Acc:HGNC:4926]	MS_Andlauer2016
ENSG00000237441	RGL2	6	33259431	33266719	-	29	4.0499	2.562e-05	0.00356186	protein_coding	ral guanine nucleotide dissociation stimulator like 2 [Source:HGNC Symbol;Acc:HGNC:9769]	MS_Andlauer2016
ENSG00000104432	IL7	8	79587978	79717758	-	297	4.0441	2.6266e-05	0.00364283	protein_coding	interleukin 7 [Source:HGNC Symbol;Acc:HGNC:6023]	MS_Andlauer2016
ENSG00000199290	Y_RNA	6	29718148	29718249	+	32	4.0412	2.6592e-05	0.00366145	misc_RNA	Y RNA [Source:RFAM;Acc:RF00019]	MS_Andlauer2016
ENSG00000235821	IFITM4P	6	29718506	29718925	-	32	4.0412	2.6592e-05	0.00366145	processed_pseudogene	interferon induced transmembrane protein 4 pseudogene [Source:HGNC Symbol;Acc:HGNC:21669]	MS_Andlauer2016
ENSG00000272236	ENSG00000272236	6	29719742	29719984	-	32	4.0412	2.6592e-05	0.00366145	lncRNA	novel transcript	MS_Andlauer2016
ENSG00000102882	MAPK3	16	30125426	30134827	-	38	4.0382	2.693e-05	0.0036991	protein_coding	mitogen-activated protein kinase 3 [Source:HGNC Symbol;Acc:HGNC:6877]	MS_Andlauer2016
ENSG00000264171	MIR4305	13	40238171	40238272	-	92	4.0351	2.7291e-05	0.00373972	miRNA	microRNA 4305 [Source:HGNC Symbol;Acc:HGNC:38301]	MS_Andlauer2016
ENSG00000287804	ENSG00000287804	6	28444427	28457282	-	54	4.0233	2.8697e-05	0.003923	lncRNA	novel transcript	MS_Andlauer2016
ENSG00000170266	GLB1	3	33038101	33138694	-	375	4.0201	2.9086e-05	0.00396671	protein_coding	galactosidase beta 1 [Source:HGNC Symbol;Acc:HGNC:4298]	MS_Andlauer2016
ENSG00000264929	RN7SL348P	15	65192180	65192438	-	35	4.0191	2.9213e-05	0.00397456	misc_RNA		MS_Andlauer2016
ENSG00000092621	PHGDH	1	120191034	120286841	+	241	4.0167	2.9507e-05	0.00400505	protein_coding	phosphoglycerate dehydrogenase [Source:HGNC Symbol;Acc:HGNC:8923]	MS_Andlauer2016
ENSG00000236039	LINC02889	7	17445103	17598533	-	636	4.0154	2.9677e-05	0.0040186	lncRNA	long intergenic non-protein coding RNA 2889 [Source:HGNC Symbol;Acc:HGNC:55071]	MS_Andlauer2016
ENSG00000256166	LINC02571	6	31261685	31269419	-	202	4.0079	3.0636e-05	0.00413868	lncRNA	long intergenic non-protein coding RNA 2571 [Source:HGNC Symbol;Acc:HGNC:53630]	MS_Andlauer2016
ENSG00000204590	GNL1	6	30509158	30524266	-	14	3.9991	3.1787e-05	0.00428406	protein_coding	G protein nucleolar 1 (putative) [Source:HGNC Symbol;Acc:HGNC:4413]	MS_Andlauer2016
ENSG00000232940	HCG25	6	33217311	33222944	+	13	3.9889	3.3186e-05	0.00446211	lncRNA	HLA complex group 25 [Source:HGNC Symbol;Acc:HGNC:20196]	MS_Andlauer2016
ENSG00000030110	BAK1	6	33540324	33548070	-	96	3.988	3.3313e-05	0.0044687	protein_coding	BCL2 antagonist/killer 1 [Source:HGNC Symbol;Acc:HGNC:949]	MS_Andlauer2016
ENSG00000203711	LINC02901	6	159290880	159340137	+	272	3.9786	3.4664e-05	0.00463906	lncRNA	long intergenic non-protein coding RNA 2901 [Source:HGNC Symbol;Acc:HGNC:21179]	MS_Andlauer2016
ENSG00000231715	COX6CP2	20	49096304	49096528	+	93	3.9703	3.5894e-05	0.00479248	processed_pseudogene	cytochrome c oxidase subunit 6C pseudogene 2 [Source:HGNC Symbol;Acc:HGNC:16600]	MS_Andlauer2016
ENSG00000067208	EVI5	1	92974253	93257961	-	592	3.963	3.7004e-05	0.00492919	protein_coding	ecotropic viral integration site 5 [Source:HGNC Symbol;Acc:HGNC:3501]	MS_Andlauer2016
ENSG00000238691	snoU13	17	18049866	18049969	+	35	3.9552	3.8228e-05	0.00508042	snoRNA		MS_Andlauer2016
ENSG00000224372	HLA-N	6	30319193	30319327	+	13	3.9541	3.8407e-05	0.00508414	unprocessed_pseudogene	major histocompatibility complex, class I, N (pseudogene) [Source:HGNC Symbol;Acc:HGNC:19406]	MS_Andlauer2016
ENSG00000089169	RPH3A	12	113008184	113336686	+	535	3.9533	3.8546e-05	0.00508414	protein_coding	rabphilin 3A [Source:HGNC Symbol;Acc:HGNC:17056]	MS_Andlauer2016
ENSG00000202441	RNY4P10	6	33167378	33167472	+	33	3.9533	3.8547e-05	0.00508414	misc_RNA	RNY4 pseudogene 10 [Source:HGNC Symbol;Acc:HGNC:34060]	MS_Andlauer2016
ENSG00000283259	ENSG00000283259	1	2690149	2693019	+	23	3.9529	3.8611e-05	0.00508414	lncRNA	novel transcript, antisense to TTC34	MS_Andlauer2016
ENSG00000235559	NOP56P1	6	28751410	28751781	-	16	3.9508	3.8946e-05	0.00511649	processed_pseudogene	NOP56 ribonucleoprotein pseudogene 1 [Source:HGNC Symbol;Acc:HGNC:13962]	MS_Andlauer2016
ENSG00000062716	VMP1	17	57784553	57919616	+	194	3.9475	3.9486e-05	0.00517556	protein_coding	vacuole membrane protein 1 [Source:HGNC Symbol;Acc:HGNC:29559]	MS_Andlauer2016
ENSG00000228666	KRT18P1	6	28936907	28938237	-	11	3.9405	4.066e-05	0.00531727	processed_pseudogene	keratin 18 pseudogene 1 [Source:HGNC Symbol;Acc:HGNC:6434]	MS_Andlauer2016
ENSG00000224557	HLA-DPB2	6	33080217	33096861	+	58	3.9242	4.3508e-05	0.00567675	transcribed_unprocessed_pseudogene	major histocompatibility complex, class II, DP beta 2 (pseudogene) [Source:HGNC Symbol;Acc:HGNC:4941]	MS_Andlauer2016
ENSG00000286675	ENSG00000286675	8	79539010	79578217	-	167	3.9234	4.3656e-05	0.00568312	lncRNA	novel transcript	MS_Andlauer2016
ENSG00000075415	SLC25A3	12	98987369	99000157	+	78	3.9124	4.5692e-05	0.00593468	protein_coding	solute carrier family 25 member 3 [Source:HGNC Symbol;Acc:HGNC:10989]	MS_Andlauer2016
ENSG00000286819	ENSG00000286819	6	28457356	28459438	+	37	3.8928	4.9543e-05	0.0064203	lncRNA	novel transcript	MS_Andlauer2016
ENSG00000287094	ENSG00000287094	6	135644537	135649103	+	32	3.892	4.9709e-05	0.00642727	lncRNA	novel transcript, antisense to AHI1	MS_Andlauer2016
ENSG00000287564	ENSG00000287564	10	31322018	31432771	+	330	3.889	5.0335e-05	0.00649356	lncRNA		MS_Andlauer2016
ENSG00000250523	ENSG00000250523	4	189552078	189552901	+	56	3.8826	5.1673e-05	0.00665119	processed_pseudogene	pseudogene similar to part of cleavage and polyadenylation specific factor 4-like (CPSF4L)	MS_Andlauer2016
ENSG00000204574	ABCF1	6	30539170	30564956	+	22	3.8756	5.3184e-05	0.00683033	protein_coding	ATP binding cassette subfamily F member 1 [Source:HGNC Symbol;Acc:HGNC:70]	MS_Andlauer2016
ENSG00000280274	ENSG00000280274	16	79050033	79051326	+	109	3.875	5.3323e-05	0.00683286	TEC	TEC	MS_Andlauer2016
ENSG00000258826	LINC01147	14	88484525	88502663	-	103	3.8701	5.4389e-05	0.0069539	lncRNA	long intergenic non-protein coding RNA 1147 [Source:HGNC Symbol;Acc:HGNC:49468]	MS_Andlauer2016
ENSG00000241524	RN7SL632P	2	61058800	61059063	-	46	3.8656	5.5415e-05	0.0070693	misc_RNA	RNA, 7SL, cytoplasmic 632, pseudogene [Source:HGNC Symbol;Acc:HGNC:46648]	MS_Andlauer2016
ENSG00000207789	MIR26A2	12	58218392	58218475	-	20	3.863	5.6013e-05	0.00711758	miRNA	microRNA 26a-2 [Source:HGNC Symbol;Acc:HGNC:31611]	MS_Andlauer2016
ENSG00000173226	IQCB1	3	121488608	121553926	-	269	3.8628	5.6042e-05	0.00711758	protein_coding	IQ motif containing B1 [Source:HGNC Symbol;Acc:HGNC:28949]	MS_Andlauer2016
ENSG00000257953	ENSG00000257953	12	58230875	58236528	+	29	3.8552	5.7815e-05	0.00732172	lncRNA	novel transcript, antisense to CTDSP2	MS_Andlauer2016
ENSG00000197136	PCNX3	11	65383247	65404910	+	57	3.8548	5.7905e-05	0.00732172	protein_coding	pecanex 3 [Source:HGNC Symbol;Acc:HGNC:18760]	MS_Andlauer2016
ENSG00000223457	HTATSF1P1	6	33205576	33207467	+	19	3.8396	6.1617e-05	0.00777119	processed_pseudogene	HIV-1 Tat specific factor 1 pseudogene 1 [Source:HGNC Symbol;Acc:HGNC:13959]	MS_Andlauer2016
ENSG00000202388	Y_RNA	3	121744042	121744151	-	33	3.8391	6.1731e-05	0.00777119	misc_RNA	Y RNA [Source:RFAM;Acc:RF00019]	MS_Andlauer2016
ENSG00000085872	CHERP	19	16628705	16653248	-	79	3.8371	6.2247e-05	0.00781288	protein_coding	calcium homeostasis endoplasmic reticulum protein [Source:HGNC Symbol;Acc:HGNC:16930]	MS_Andlauer2016
ENSG00000175215	CTDSP2	12	58213710	58240512	-	41	3.8368	6.2335e-05	0.00781288	protein_coding	CTD small phosphatase 2 [Source:HGNC Symbol;Acc:HGNC:17077]	MS_Andlauer2016
ENSG00000221191	AL662890.1	6	28743693	28743800	+	8	3.833	6.3299e-05	0.00791638	miRNA		MS_Andlauer2016
ENSG00000181143	MUC16	19	8959520	9092018	-	476	3.8287	6.4412e-05	0.00803803	protein_coding	mucin 16, cell surface associated [Source:HGNC Symbol;Acc:HGNC:15582]	MS_Andlauer2016
ENSG00000249748	ENSG00000249748	5	35938924	35940095	+	59	3.8242	6.5609e-05	0.0081696	lncRNA	CAPSL divergent transcript [Source:HGNC Symbol;Acc:HGNC:56266]	MS_Andlauer2016
ENSG00000234031	RPS3AP44	13	27151023	27151812	+	50	3.8114	6.9103e-05	0.00858601	processed_pseudogene	RPS3A pseudogene 44 [Source:HGNC Symbol;Acc:HGNC:36761]	MS_Andlauer2016
ENSG00000200526	RNY4P14	13	40359552	40359647	-	25	3.809	6.9772e-05	0.00865037	misc_RNA	RNY4 pseudogene 14 [Source:HGNC Symbol;Acc:HGNC:34064]	MS_Andlauer2016
ENSG00000212443	SNORA53	12	98993413	98993661	+	47	3.7961	7.3492e-05	0.0090919	snoRNA	small nucleolar RNA, H/ACA box 53 [Source:HGNC Symbol;Acc:HGNC:32646]	MS_Andlauer2016
ENSG00000237775	DDR1-DT	6	30834759	30843695	-	17	3.792	7.4708e-05	0.00922241	lncRNA	DDR1 divergent transcript [Source:HGNC Symbol;Acc:HGNC:28694]	MS_Andlauer2016
ENSG00000170525	PFKFB3	10	6186897	6296607	+	405	3.7865	7.6388e-05	0.00940952	protein_coding	6-phosphofructo-2-kinase/fructose-2,6-biphosphatase 3 [Source:HGNC Symbol;Acc:HGNC:8874]	MS_Andlauer2016
ENSG00000141979	ENSG00000141979	19	16589878	16739015	-	334	3.7833	7.7382e-05	0.00951151	protein_coding	novel protein	MS_Andlauer2016
ENSG00000224233	OR2J4P	6	29149287	29150222	+	9	3.7827	7.7583e-05	0.0095158	unprocessed_pseudogene	olfactory receptor family 2 subfamily J member 4 pseudogene [Source:HGNC Symbol;Acc:HGNC:8262]	MS_Andlauer2016
ENSG00000225505	ENSG00000225505	1	93197557	93198814	+	38	3.7757	7.9778e-05	0.00976411	processed_pseudogene	novel pseudogene	MS_Andlauer2016
ENSG00000227057	WDR46	6	33246885	33257024	-	14	3.775	8.0013e-05	0.00977199	protein_coding	WD repeat domain 46 [Source:HGNC Symbol;Acc:HGNC:13923]	MS_Andlauer2016
ENSG00000267318	ENSG00000267318	17	58018269	58050462	+	61	3.7684	8.2155e-05	0.0100122	protein_coding	novel protein	MS_Andlauer2016
ENSG00000219738	CD83P1	6	27528601	27529523	-	47	3.7675	8.2432e-05	0.0100247	processed_pseudogene	CD83 molecule pseudogene 1 [Source:HGNC Symbol;Acc:HGNC:13946]	MS_Andlauer2016
ENSG00000235424	SUMO2P10	3	33118696	33118983	+	47	3.7647	8.3377e-05	0.0101181	processed_pseudogene	SUMO2 pseudogene 10 [Source:HGNC Symbol;Acc:HGNC:49348]	MS_Andlauer2016
ENSG00000231402	WASF5P	6	31255287	31256741	-	168	3.7635	8.3785e-05	0.0101461	processed_pseudogene	WASP family member 5, pseudogene [Source:HGNC Symbol;Acc:HGNC:21665]	MS_Andlauer2016
ENSG00000168685	IL7R	5	35852797	35879705	+	142	3.7596	8.5109e-05	0.0102847	protein_coding	interleukin 7 receptor [Source:HGNC Symbol;Acc:HGNC:6024]	MS_Andlauer2016
ENSG00000268309	ENSG00000268309	19	16662584	16663139	+	28	3.7553	8.6558e-05	0.0104378	lncRNA	novel transcript, antisense SLC35E1	MS_Andlauer2016
ENSG00000225185	PPIAP8	12	98984501	98984992	-	52	3.7544	8.6866e-05	0.0104529	processed_pseudogene	peptidylprolyl isomerase A pseudogene 8 [Source:HGNC Symbol;Acc:HGNC:9271]	MS_Andlauer2016
ENSG00000225173	ENSG00000225173	6	28805017	28806835	-	10	3.7472	8.9395e-05	0.0107347	lncRNA	novel transcript	MS_Andlauer2016
ENSG00000230164	MAS1LP1	6	29442802	29443848	-	8	3.7437	9.0677e-05	0.0108659	unprocessed_pseudogene	MAS1L pseudogene 1 [Source:HGNC Symbol;Acc:HGNC:33448]	MS_Andlauer2016
ENSG00000201501	Y_RNA	20	49179546	49179647	+	44	3.7395	9.2199e-05	0.0109954	misc_RNA	Y RNA [Source:RFAM;Acc:RF00019]	MS_Andlauer2016
ENSG00000258407	ENSG00000258407	14	88477131	88481955	-	73	3.7394	9.2242e-05	0.0109954	lncRNA		MS_Andlauer2016
ENSG00000103502	CDIPT	16	29869678	29874735	-	19	3.7391	9.2334e-05	0.0109954	protein_coding	CDP-diacylglycerol--inositol 3-phosphatidyltransferase [Source:HGNC Symbol;Acc:HGNC:1769]	MS_Andlauer2016
ENSG00000259598	ENSG00000259598	15	38816271	38826856	+	18	3.7326	9.4772e-05	0.0112623	lncRNA	novel transcript, antisense to RASGRP1	MS_Andlauer2016
ENSG00000251827	RN7SKP215	4	47813481	47813652	-	27	3.731	9.5361e-05	0.0113089	misc_RNA		MS_Andlauer2016
ENSG00000213916	RPL13P	6	28829193	28829824	+	25	3.7299	9.5786e-05	0.0113358	processed_pseudogene	ribosomal protein L13 pseudogene [Source:HGNC Symbol;Acc:HGNC:13978]	MS_Andlauer2016
ENSG00000275206	ENSG00000275206	17	18293467	18293637	-	32	3.7288	9.6209e-05	0.0113431	unprocessed_pseudogene	tumor necrosis factor receptor superfamily, member 13B (TNFRSF13B) pseudogene	MS_Andlauer2016
ENSG00000267441	ENSG00000267441	17	18292185	18292773	+	33	3.7287	9.6244e-05	0.0113431	processed_pseudogene	CMT1A duplicated region transcript 15-like 2 (CDRT15L2) pseudogene	MS_Andlauer2016
ENSG00000145103	ILDR1	3	121706170	121741094	-	98	3.7271	9.6842e-05	0.0113902	protein_coding	immunoglobulin like domain containing receptor 1 [Source:HGNC Symbol;Acc:HGNC:28741]	MS_Andlauer2016
ENSG00000214860	EVPLL	17	18281092	18292961	+	48	3.7258	9.7332e-05	0.0114243	protein_coding	envoplakin like [Source:HGNC Symbol;Acc:HGNC:35236]	MS_Andlauer2016
ENSG00000054983	GALC	14	88304164	88460009	-	738	3.7219	9.8856e-05	0.0115781	protein_coding	galactosylceramidase [Source:HGNC Symbol;Acc:HGNC:4115]	MS_Andlauer2016
ENSG00000284959	ENSG00000284959	14	81478443	81636773	-	485	3.7212	9.9156e-05	0.0115781	lncRNA	novel transcript, antisense to TSHR	MS_Andlauer2016
ENSG00000172977	KAT5	11	65479467	65487075	+	88	3.7209	9.9248e-05	0.0115781	protein_coding	lysine acetyltransferase 5 [Source:HGNC Symbol;Acc:HGNC:5275]	MS_Andlauer2016
ENSG00000264177	ENSG00000264177	17	18283169	18292298	-	44	3.7197	9.9736e-05	0.0116113	lncRNA	novel transcript	MS_Andlauer2016
ENSG00000204471	TBC1D3P4	17	18296794	18304275	+	31	3.7187	0.00010014	0.0116347	unprocessed_pseudogene	TBC1 domain family member 3 pseudogene 4 [Source:HGNC Symbol;Acc:HGNC:32409]	MS_Andlauer2016
ENSG00000172922	RNASEH2C	11	65481476	65488289	-	84	3.7049	0.00010573	0.0122484	protein_coding	ribonuclease H2 subunit C [Source:HGNC Symbol;Acc:HGNC:24116]	MS_Andlauer2016
ENSG00000225595	LINC01623	6	28827402	28832407	-	34	3.7046	0.00010585	0.0122484	lncRNA	long intergenic non-protein coding RNA 1623 [Source:HGNC Symbol;Acc:HGNC:52050]	MS_Andlauer2016
ENSG00000237425	RPSAP2	6	28699794	28700681	+	26	3.6982	0.00010857	0.0125379	processed_pseudogene	ribosomal protein SA pseudogene 2 [Source:HGNC Symbol;Acc:HGNC:18771]	MS_Andlauer2016
ENSG00000127527	EPS15L1	19	16466050	16582896	-	222	3.687	0.00011344	0.0130739	protein_coding	epidermal growth factor receptor pathway substrate 15 like 1 [Source:HGNC Symbol;Acc:HGNC:24634]	MS_Andlauer2016
ENSG00000149115	TNKS1BP1	11	57067112	57092426	-	109	3.6857	0.00011404	0.0131167	protein_coding	tankyrase 1 binding protein 1 [Source:HGNC Symbol;Acc:HGNC:19081]	MS_Andlauer2016
ENSG00000252121	RNU6-970P	1	93435161	93435267	-	37	3.6836	0.00011499	0.0131994	snRNA	RNA, U6 small nuclear 970, pseudogene [Source:HGNC Symbol;Acc:HGNC:47933]	MS_Andlauer2016
ENSG00000228285	LYPLA2P1	6	33333325	33334020	-	11	3.681	0.00011616	0.0133071	processed_pseudogene	LYPLA2 pseudogene 1 [Source:HGNC Symbol;Acc:HGNC:21069]	MS_Andlauer2016
ENSG00000216629	OR2W4P	6	27944928	27945853	+	30	3.6744	0.00011918	0.0136258	unprocessed_pseudogene	olfactory receptor family 2 subfamily W member 4 pseudogene [Source:HGNC Symbol;Acc:HGNC:15071]	MS_Andlauer2016
ENSG00000204700	OR2J2	6	29138684	29143588	+	9	3.6739	0.00011943	0.0136272	protein_coding	olfactory receptor family 2 subfamily J member 2 [Source:HGNC Symbol;Acc:HGNC:8260]	MS_Andlauer2016
ENSG00000102886	GDPD3	16	30116131	30124858	-	33	3.67	0.00012129	0.0138119	protein_coding	glycerophosphodiester phosphodiesterase domain containing 3 [Source:HGNC Symbol;Acc:HGNC:28638]	MS_Andlauer2016
ENSG00000221625	AC013283.1	12	98999652	98999738	+	42	3.6671	0.00012265	0.013939	miRNA		MS_Andlauer2016
ENSG00000231389	HLA-DPA1	6	33032346	33048552	-	42	3.66	0.00012611	0.0143039	protein_coding	major histocompatibility complex, class II, DP alpha 1 [Source:HGNC Symbol;Acc:HGNC:4938]	MS_Andlauer2016
ENSG00000268117	VN1R84P	19	21902603	21902837	-	54	3.6583	0.00012696	0.0143718	unprocessed_pseudogene	vomeronasal 1 receptor 84 pseudogene [Source:HGNC Symbol;Acc:HGNC:37404]	MS_Andlauer2016
ENSG00000230313	HCG24	6	33112560	33115544	+	39	3.6552	0.0001285	0.0144911	lncRNA	HLA complex group 24 [Source:HGNC Symbol;Acc:HGNC:23500]	MS_Andlauer2016
ENSG00000228414	REL-DT	2	61050204	61108528	-	173	3.6551	0.00012852	0.0144911	lncRNA	REL divergent transcript [Source:HGNC Symbol;Acc:HGNC:49572]	MS_Andlauer2016
ENSG00000226004	LINC02528	6	138264216	138278794	-	88	3.6488	0.00013175	0.0148261	lncRNA	suppressor of inflammatory macrophage apoptosis lncRNA [Source:HGNC Symbol;Acc:HGNC:53554]	MS_Andlauer2016
ENSG00000270039	ENSG00000270039	12	58197621	58198198	+	21	3.6461	0.00013314	0.0149532	lncRNA	novel transcript	MS_Andlauer2016
ENSG00000197020	ZNF100	19	21905573	21950381	-	229	3.6438	0.00013434	0.0150584	protein_coding	zinc finger protein 100 [Source:HGNC Symbol;Acc:HGNC:12880]	MS_Andlauer2016
ENSG00000140030	GPR65	14	88471479	88481155	+	89	3.6414	0.00013556	0.0151493	protein_coding	G protein-coupled receptor 65 [Source:HGNC Symbol;Acc:HGNC:4517]	MS_Andlauer2016
ENSG00000223501	VPS52	6	33218049	33239824	-	18	3.6412	0.00013568	0.0151493	protein_coding	VPS52 subunit of GARP complex [Source:HGNC Symbol;Acc:HGNC:10518]	MS_Andlauer2016
ENSG00000287797	ENSG00000287797	1	93443822	93452924	+	34	3.6321	0.00014055	0.0156626	lncRNA	novel transcript	MS_Andlauer2016
ENSG00000206749	RNU6-1083P	12	58199937	58200043	-	19	3.6257	0.00014407	0.0160126	snRNA	RNA, U6 small nuclear 1083, pseudogene [Source:HGNC Symbol;Acc:HGNC:48046]	MS_Andlauer2016
ENSG00000141258	SGSM2	17	2240792	2284352	+	190	3.6254	0.00014425	0.0160126	protein_coding	small G protein signaling modulator 2 [Source:HGNC Symbol;Acc:HGNC:29026]	MS_Andlauer2016
ENSG00000225984	HMGB1P26	1	229840981	229841608	-	76	3.6227	0.00014576	0.0161489	processed_pseudogene	high mobility group box 1 pseudogene 26 [Source:HGNC Symbol;Acc:HGNC:39117]	MS_Andlauer2016
ENSG00000227758	HCG9P5	6	29716066	29716290	+	35	3.6158	0.00014971	0.0165545	unprocessed_pseudogene	HLA complex group 9 pseudogene 5 [Source:HGNC Symbol;Acc:HGNC:30983]	MS_Andlauer2016
ENSG00000287089	ENSG00000287089	6	33767919	33770737	+	80	3.615	0.00015018	0.0165745	lncRNA	novel transcript, antisense to MLN	MS_Andlauer2016
ENSG00000275832	ARHGAP23	17	36575523	36668621	+	203	3.6128	0.00015143	0.0166803	protein_coding	Rho GTPase activating protein 23 [Source:HGNC Symbol;Acc:HGNC:29293]	MS_Andlauer2016
ENSG00000236909	OR2P1P	6	29039601	29040376	-	8	3.6119	0.00015199	0.0167099	unprocessed_pseudogene	olfactory receptor family 2 subfamily P member 1 pseudogene [Source:HGNC Symbol;Acc:HGNC:8272]	MS_Andlauer2016
ENSG00000222047	C10orf55	10	75669727	75682535	-	60	3.6103	0.00015293	0.0167519	lncRNA	chromosome 10 putative open reading frame 55 [Source:HGNC Symbol;Acc:HGNC:31008]	MS_Andlauer2016
ENSG00000233503	HNRNPLP1	6	7481327	7482827	-	38	3.61	0.00015307	0.0167519	processed_pseudogene	heterogeneous nuclear ribonucleoprotein L pseudogene 1 [Source:HGNC Symbol;Acc:HGNC:48748]	MS_Andlauer2016
ENSG00000135407	AVIL	12	58191159	58212517	-	37	3.6097	0.00015325	0.0167519	protein_coding	advillin [Source:HGNC Symbol;Acc:HGNC:14188]	MS_Andlauer2016
ENSG00000254639	ENSG00000254639	11	46259933	46260818	+	33	3.6055	0.00015576	0.0169939	lncRNA	novel transcript	MS_Andlauer2016
ENSG00000161896	IP6K3	6	33689439	33714682	-	185	3.6034	0.00015702	0.0170988	protein_coding	inositol hexakisphosphate kinase 3 [Source:HGNC Symbol;Acc:HGNC:17269]	MS_Andlauer2016
ENSG00000262636	ENSG00000262636	16	11474716	11474975	-	146	3.6008	0.00015859	0.017237	processed_pseudogene	mitochondrial ribosomal protein L18 (MRPL18) pseudogene	MS_Andlauer2016
ENSG00000268535	MTDHP4	19	21892324	21892993	+	57	3.5981	0.0001603	0.0173898	processed_pseudogene	metadherin pseudogene 4 [Source:HGNC Symbol;Acc:HGNC:52360]	MS_Andlauer2016
ENSG00000216014	AL512505.1	13	40226715	40226806	+	92	3.5938	0.00016296	0.017645	miRNA		MS_Andlauer2016
ENSG00000189050	RNFT1	17	58029601	58042122	-	41	3.5904	0.00016509	0.0178419	protein_coding	ring finger protein, transmembrane 1 [Source:HGNC Symbol;Acc:HGNC:30206]	MS_Andlauer2016
ENSG00000196498	NCOR2	12	124808961	125052158	-	704	3.5895	0.00016563	0.0178665	protein_coding	nuclear receptor corepressor 2 [Source:HGNC Symbol;Acc:HGNC:7673]	MS_Andlauer2016
ENSG00000269845	CCNYL6	19	21933549	21936240	+	98	3.5862	0.00016779	0.0180655	transcribed_processed_pseudogene	cyclin Y like 6 (pseudogene) [Source:HGNC Symbol;Acc:HGNC:54657]	MS_Andlauer2016
ENSG00000237398	HLA-DPA3	6	33098993	33111102	-	61	3.5853	0.00016832	0.0180886	unprocessed_pseudogene	major histocompatibility complex, class II, DP alpha 3 (pseudogene) [Source:HGNC Symbol;Acc:HGNC:19393]	MS_Andlauer2016
ENSG00000258251	YPEL5P3	12	96453802	96454153	-	76	3.5814	0.00017088	0.0183293	processed_pseudogene	YPEL5 pseudogene 3 [Source:HGNC Symbol;Acc:HGNC:50557]	MS_Andlauer2016
ENSG00000267637	ENSG00000267637	17	57862174	57862396	+	22	3.5804	0.00017153	0.0183646	lncRNA		MS_Andlauer2016
ENSG00000237649	KIFC1	6	33359600	33377673	+	37	3.5773	0.00017359	0.0185505	protein_coding	kinesin family member C1 [Source:HGNC Symbol;Acc:HGNC:6389]	MS_Andlauer2016
ENSG00000290070	ENSG00000290070	19	16478396	16478819	+	27	3.5761	0.0001744	0.0186023	lncRNA	novel transcript, antisense to EPS15L1	MS_Andlauer2016
ENSG00000269058	CALR3	19	16589872	16606978	-	116	3.5713	0.00017762	0.0189106	protein_coding	calreticulin 3 [Source:HGNC Symbol;Acc:HGNC:20407]	MS_Andlauer2016
ENSG00000283286	ENSG00000283286	5	40411313	40431593	+	145	3.5682	0.00017972	0.0190987	lncRNA	novel transcript	MS_Andlauer2016
ENSG00000219622	ENSG00000219622	6	150825947	150831436	-	115	3.5583	0.00018665	0.0197766	processed_pseudogene	alpha-methylacyl-CoA racemase (AMACR) pseudogene	MS_Andlauer2016
ENSG00000204428	LY6G5C	6	31644461	31651817	-	6	3.5581	0.00018679	0.0197766	protein_coding	lymphocyte antigen 6 family member G5C [Source:HGNC Symbol;Acc:HGNC:13932]	MS_Andlauer2016
ENSG00000122861	PLAU	10	75668935	75677254	+	51	3.5539	0.00018978	0.0200561	protein_coding	plasminogen activator, urokinase [Source:HGNC Symbol;Acc:HGNC:9052]	MS_Andlauer2016
ENSG00000250616	YPEL3-DT	16	30107751	30116514	+	28	3.5499	0.00019272	0.0203293	lncRNA	YPEL3 divergent transcript [Source:HGNC Symbol;Acc:HGNC:55547]	MS_Andlauer2016
ENSG00000287470	ENSG00000287470	21	39875486	39915260	+	196	3.5489	0.00019341	0.0203646	lncRNA	novel transcript, antisense to ERG	MS_Andlauer2016
ENSG00000173200	PARP15	3	122296475	122357894	+	268	3.5469	0.00019492	0.0204859	protein_coding	poly(ADP-ribose) polymerase family member 15 [Source:HGNC Symbol;Acc:HGNC:26876]	MS_Andlauer2016
ENSG00000263179	HNRNPCP4	16	11336510	11337409	+	70	3.5458	0.00019573	0.0205334	processed_pseudogene	heterogeneous nuclear ribonucleoprotein C pseudogene 4 [Source:HGNC Symbol;Acc:HGNC:48816]	MS_Andlauer2016
ENSG00000272540	ENSG00000272540	6	30690882	30691654	-	35	3.5339	0.00020475	0.0214404	lncRNA	novel transcript, antisense to TUBB	MS_Andlauer2016
ENSG00000196628	TCF4	18	52889416	53332018	-	718	3.5329	0.00020553	0.0214436	protein_coding	transcription factor 4 [Source:HGNC Symbol;Acc:HGNC:11634]	MS_Andlauer2016
ENSG00000265084	AC092364.2	19	21935813	21935885	+	82	3.5329	0.0002055	0.0214436	miRNA		MS_Andlauer2016
ENSG00000249675	ENSG00000249675	4	167309853	167447271	-	587	3.5289	0.00020864	0.0216995	lncRNA	novel transcript	MS_Andlauer2016
ENSG00000214659	KRT8P26	11	65494410	65495685	+	65	3.5288	0.00020874	0.0216995	processed_pseudogene	keratin 8 pseudogene 26 [Source:HGNC Symbol;Acc:HGNC:33378]	MS_Andlauer2016
ENSG00000229922	LINC02865	6	138266503	138293659	+	121	3.5274	0.0002098	0.0217702	lncRNA	long intergenic non-protein coding RNA 2865 [Source:HGNC Symbol;Acc:HGNC:54516]	MS_Andlauer2016
ENSG00000230477	ENSG00000230477	2	75825197	75825685	+	70	3.5265	0.00021052	0.0218054	processed_pseudogene	homeobox B3 (HOXB3) pseudogene	MS_Andlauer2016
ENSG00000238787	AC093577.1	1	93447794	93447865	-	27	3.5228	0.00021347	0.022071	miRNA		MS_Andlauer2016
ENSG00000105552	BCAT2	19	49298319	49314286	-	107	3.5188	0.00021676	0.0223708	protein_coding	branched chain amino acid transaminase 2 [Source:HGNC Symbol;Acc:HGNC:977]	MS_Andlauer2016
ENSG00000259077	ENSG00000259077	14	88277326	88304683	+	154	3.516	0.00021901	0.0225624	lncRNA	novel transcript	MS_Andlauer2016
ENSG00000135446	CDK4	12	58141510	58149796	-	20	3.5112	0.00022308	0.0229404	protein_coding	cyclin dependent kinase 4 [Source:HGNC Symbol;Acc:HGNC:1773]	MS_Andlauer2016
ENSG00000255120	OVOL1-AS1	11	65556522	65558339	-	56	3.5072	0.00022646	0.0232462	lncRNA	OVOL1 antisense RNA 1 [Source:HGNC Symbol;Acc:HGNC:49319]	MS_Andlauer2016
ENSG00000280332	ENSG00000280332	19	16467140	16469138	-	39	3.5054	0.00022798	0.0233604	TEC	TEC	MS_Andlauer2016
ENSG00000162924	REL	2	61108626	61158747	+	110	3.5024	0.00023052	0.0235785	protein_coding	REL proto-oncogene, NF-kB subunit [Source:HGNC Symbol;Acc:HGNC:9954]	MS_Andlauer2016
ENSG00000277246	ENSG00000277246	13	108919668	108920082	+	31	3.5018	0.00023108	0.0235936	lncRNA	novel transcript, sense intronic to TNFSF13B	MS_Andlauer2016
ENSG00000096395	MLN	6	33762450	33771780	-	100	3.4967	0.00023557	0.0240093	protein_coding	motilin [Source:HGNC Symbol;Acc:HGNC:7141]	MS_Andlauer2016
ENSG00000231500	RPS18	6	33239852	33244288	+	8	3.4958	0.00023635	0.024046	protein_coding	ribosomal protein S18 [Source:HGNC Symbol;Acc:HGNC:10401]	MS_Andlauer2016
ENSG00000289502	ENSG00000289502	8	91969257	91969949	-	24	3.4943	0.00023767	0.0241374	lncRNA	novel transcript, antisense to NECAB1	MS_Andlauer2016
ENSG00000142867	BCL10	1	85731459	85742315	-	106	3.4925	0.00023922	0.0242518	protein_coding	BCL10 immune signaling adaptor [Source:HGNC Symbol;Acc:HGNC:989]	MS_Andlauer2016
ENSG00000277825	ENSG00000277825	19	16463273	16463993	-	43	3.4907	0.00024085	0.0243739	lncRNA	novel transcript	MS_Andlauer2016
ENSG00000155099	PIP4P2	8	92006030	92053100	-	116	3.487	0.00024425	0.0246744	protein_coding	phosphatidylinositol-4,5-bisphosphate 4-phosphatase 2 [Source:HGNC Symbol;Acc:HGNC:25452]	MS_Andlauer2016
ENSG00000243745	RN7SL844P	19	16509477	16509770	-	25	3.4837	0.00024723	0.0249315	misc_RNA		MS_Andlauer2016
ENSG00000224666	ETV7-AS1	6	36354608	36361239	+	77	3.4797	0.00025101	0.0252682	lncRNA	ETV7 and PTX1 antisense RNA 1 [Source:HGNC Symbol;Acc:HGNC:40833]	MS_Andlauer2016
ENSG00000250027	ENSG00000250027	4	164029937	164041117	+	68	3.4759	0.00025458	0.0255378	lncRNA	novel transcript	MS_Andlauer2016
ENSG00000255474	GAU1	12	4809583	4829268	-	127	3.4759	0.00025453	0.0255378	lncRNA	GALNT8 antisense upstream 1 [Source:HGNC Symbol;Acc:HGNC:53880]	MS_Andlauer2016
ENSG00000259167	NMNAT1P1	14	81498873	81499748	+	77	3.4753	0.00025511	0.0255462	processed_pseudogene	NMNAT1 pseudogene 1 [Source:HGNC Symbol;Acc:HGNC:20024]	MS_Andlauer2016
ENSG00000090238	YPEL3	16	30103635	30108236	-	24	3.4738	0.00025662	0.0256526	protein_coding	yippee like 3 [Source:HGNC Symbol;Acc:HGNC:18327]	MS_Andlauer2016
ENSG00000008323	PLEKHG6	12	6419602	6437672	+	46	3.4714	0.00025891	0.0258364	protein_coding	pleckstrin homology and RhoGEF domain containing G6 [Source:HGNC Symbol;Acc:HGNC:25562]	MS_Andlauer2016
ENSG00000249240	ENSG00000249240	15	65134082	65223118	+	279	3.4674	0.00026279	0.026178	protein_coding	novel protein	MS_Andlauer2016
ENSG00000265235	AC083908.1	3	130907155	130907242	-	33	3.458	0.00027208	0.0270564	miRNA		MS_Andlauer2016
ENSG00000230533	LINC03004	6	137979135	138085121	+	352	3.4565	0.00027362	0.0271624	lncRNA	long intergenic non-protein coding RNA 3004 [Source:HGNC Symbol;Acc:HGNC:56128]	MS_Andlauer2016
ENSG00000214954	LRRC69	8	92114060	92231485	+	312	3.4557	0.00027446	0.0271986	protein_coding	leucine rich repeat containing 69 [Source:HGNC Symbol;Acc:HGNC:34303]	MS_Andlauer2016
ENSG00000253358	ENSG00000253358	8	92028816	92030883	+	30	3.4475	0.00028289	0.0279856	lncRNA	novel transcript	MS_Andlauer2016
ENSG00000154511	DIPK1A	1	93298294	93427079	-	206	3.4467	0.00028369	0.0280163	protein_coding	divergent protein kinase domain 1A [Source:HGNC Symbol;Acc:HGNC:32213]	MS_Andlauer2016
ENSG00000123119	NECAB1	8	91803969	91971621	+	357	3.4395	0.00029144	0.0287133	protein_coding	N-terminal EF-hand calcium binding protein 1 [Source:HGNC Symbol;Acc:HGNC:20983]	MS_Andlauer2016
ENSG00000123297	TSFM	12	58176544	58201854	+	51	3.4392	0.00029175	0.0287133	protein_coding	Ts translation elongation factor, mitochondrial [Source:HGNC Symbol;Acc:HGNC:12367]	MS_Andlauer2016
ENSG00000238692	snoU13	11	57096333	57096435	-	40	3.4342	0.0002972	0.0291995	snoRNA		MS_Andlauer2016
ENSG00000289100	ENSG00000289100	6	33267256	33268867	+	29	3.4319	0.00029972	0.0293436	lncRNA	novel transcript, antisense to TAPBP	MS_Andlauer2016
ENSG00000214374	RPLP2P1	6	27932953	27933292	+	27	3.4315	0.00030016	0.0293436	processed_pseudogene	ribosomal protein lateral stalk subunit P2 pseudogene 1 [Source:HGNC Symbol;Acc:HGNC:18724]	MS_Andlauer2016
ENSG00000196396	PTPN1	20	49126858	49201778	+	221	3.4312	0.00030049	0.0293436	protein_coding	protein tyrosine phosphatase non-receptor type 1 [Source:HGNC Symbol;Acc:HGNC:9642]	MS_Andlauer2016
ENSG00000149932	TMEM219	16	29952206	29984371	+	61	3.4307	0.00030106	0.0293436	protein_coding	transmembrane protein 219 [Source:HGNC Symbol;Acc:HGNC:25201]	MS_Andlauer2016
ENSG00000197238	H4C11	6	27791870	27792258	+	43	3.4304	0.00030132	0.0293436	protein_coding	H4 clustered histone 11 [Source:HGNC Symbol;Acc:HGNC:4785]	MS_Andlauer2016
ENSG00000288922	ENSG00000288922	10	5531673	5535811	-	79	3.43	0.00030174	0.0293436	lncRNA	novel transcript	MS_Andlauer2016
ENSG00000273542	H4C12	6	27798952	27799338	-	37	3.4281	0.00030388	0.0295016	protein_coding	H4 clustered histone 12 [Source:HGNC Symbol;Acc:HGNC:4784]	MS_Andlauer2016
ENSG00000199161	MIR126	9	139565054	139565138	+	33	3.4256	0.00030673	0.0297279	miRNA	microRNA 126 [Source:HGNC Symbol;Acc:HGNC:31508]	MS_Andlauer2016
ENSG00000163606	CD200R1	3	112640052	112693950	-	267	3.4224	0.00031036	0.0300289	protein_coding	CD200 receptor 1 [Source:HGNC Symbol;Acc:HGNC:24235]	MS_Andlauer2016
ENSG00000206680	SNORD21	1	93302846	93302940	+	29	3.4212	0.00031168	0.0301058	snoRNA	small nucleolar RNA, C/D box 21 [Source:HGNC Symbol;Acc:HGNC:10144]	MS_Andlauer2016
ENSG00000240418	ENSG00000240418	19	16523495	16524387	+	24	3.4194	0.00031375	0.0302547	processed_pseudogene	ribosomal protein S2 (RPS2) pseudogene	MS_Andlauer2016
ENSG00000266008	AC092364.4	19	21880209	21880317	+	61	3.4139	0.00032017	0.0308219	miRNA		MS_Andlauer2016
ENSG00000286973	ENSG00000286973	15	24002262	24101522	+	344	3.4122	0.0003222	0.0309653	lncRNA	novel transcript	MS_Andlauer2016
ENSG00000267275	KLF2-DT	19	16394170	16435325	-	143	3.4109	0.00032373	0.0310602	lncRNA	KLF2 divergent transcript [Source:HGNC Symbol;Acc:HGNC:55304]	MS_Andlauer2016
ENSG00000261669	ENSG00000261669	16	24814772	24831060	-	65	3.4025	0.00033388	0.0319805	lncRNA	novel transcript, antisense to TNRC6A	MS_Andlauer2016
ENSG00000251795	SNORA66	1	93303575	93303627	+	29	3.3997	0.00033732	0.032256	snoRNA		MS_Andlauer2016
ENSG00000287494	ENSG00000287494	15	65170627	65174584	-	77	3.398	0.00033945	0.0324056	lncRNA	novel transcript	MS_Andlauer2016
ENSG00000257921	ENSG00000257921	12	58166443	58191337	+	51	3.3972	0.00034045	0.032447	protein_coding	novel protein	MS_Andlauer2016
ENSG00000286024	ENSG00000286024	19	49310578	49314094	+	55	3.389	0.00035072	0.0333703	lncRNA	novel transcript, antisense to BCAT2	MS_Andlauer2016
ENSG00000255403	HSPD1P13	11	105577025	105578663	+	44	3.385	0.00035588	0.0338051	processed_pseudogene	heat shock protein family D (Hsp60) member 1 pseudogene 13 [Source:HGNC Symbol;Acc:HGNC:35138]	MS_Andlauer2016
ENSG00000267703	ENSG00000267703	19	16551757	16554395	+	32	3.3845	0.00035652	0.0338098	lncRNA	novel transcript, antisense EPS15L1	MS_Andlauer2016
ENSG00000149930	TAOK2	16	29985189	30003582	+	54	3.3829	0.0003586	0.0339508	protein_coding	TAO kinase 2 [Source:HGNC Symbol;Acc:HGNC:16835]	MS_Andlauer2016
ENSG00000277661	OR2W1-AS1	6	29003798	29044301	+	29	3.3779	0.00036526	0.0345243	lncRNA	OR2W1 antisense RNA 1 [Source:HGNC Symbol;Acc:HGNC:50896]	MS_Andlauer2016
ENSG00000261367	ENSG00000261367	16	30118996	30121862	+	26	3.3759	0.00036787	0.0347137	lncRNA	novel transcript, antisense to GDPD3	MS_Andlauer2016
ENSG00000230086	VN1R96P	19	40627218	40628075	-	78	3.3751	0.00036892	0.0347555	unitary_pseudogene	vomeronasal 1 receptor 96 pseudogene [Source:HGNC Symbol;Acc:HGNC:37416]	MS_Andlauer2016
ENSG00000289990	ENSG00000289990	11	46264043	46264937	-	38	3.3734	0.00037127	0.0349195	lncRNA	novel transcript	MS_Andlauer2016
ENSG00000215881	LINC02337	13	112248356	112294426	+	216	3.3717	0.0003735	0.035018	lncRNA	long intergenic non-protein coding RNA 2337 [Source:HGNC Symbol;Acc:HGNC:53257]	MS_Andlauer2016
ENSG00000259061	ENSG00000259061	14	87402984	87455469	+	179	3.3717	0.00037354	0.035018	lncRNA	novel transcript	MS_Andlauer2016
ENSG00000196230	TUBB	6	30685212	30693315	+	48	3.3711	0.0003744	0.0350413	protein_coding	tubulin beta class I [Source:HGNC Symbol;Acc:HGNC:20778]	MS_Andlauer2016
ENSG00000146112	PPP1R18	6	30644166	30655672	-	34	3.368	0.00037863	0.0353794	protein_coding	protein phosphatase 1 regulatory subunit 18 [Source:HGNC Symbol;Acc:HGNC:29413]	MS_Andlauer2016
ENSG00000265141	RN7SL451P	1	9039637	9039933	-	47	3.3643	0.00038368	0.0357928	misc_RNA	RNA, 7SL, cytoplasmic 451, pseudogene [Source:HGNC Symbol;Acc:HGNC:46467]	MS_Andlauer2016
ENSG00000259096	SHLD2P2	14	88418871	88421547	+	93	3.3637	0.00038456	0.0358166	processed_pseudogene	shieldin complex subunit 2 pseudogene 2 [Source:HGNC Symbol;Acc:HGNC:31427]	MS_Andlauer2016
ENSG00000149136	SSRP1	11	57093460	57103366	-	65	3.3616	0.00038749	0.0360309	protein_coding	structure specific recognition protein 1 [Source:HGNC Symbol;Acc:HGNC:11327]	MS_Andlauer2016
ENSG00000213880	RPL7AP7	6	29770972	29771768	-	30	3.3581	0.00039245	0.036433	processed_pseudogene	ribosomal protein L7a pseudogene 7 [Source:HGNC Symbol;Acc:HGNC:21395]	MS_Andlauer2016
ENSG00000213886	UBD	6	29523292	29527509	-	16	3.3567	0.00039443	0.0365575	protein_coding	ubiquitin D [Source:HGNC Symbol;Acc:HGNC:18795]	MS_Andlauer2016
ENSG00000147606	SLC26A7	8	92221722	92410383	+	393	3.3529	0.00039983	0.0369982	protein_coding	solute carrier family 26 member 7 [Source:HGNC Symbol;Acc:HGNC:14467]	MS_Andlauer2016
ENSG00000134954	ETS1	11	128328656	128457453	-	309	3.3514	0.00040208	0.0371464	protein_coding	ETS proto-oncogene 1, transcription factor [Source:HGNC Symbol;Acc:HGNC:3488]	MS_Andlauer2016
ENSG00000011485	PPP5C	19	46850344	46896238	+	172	3.3506	0.00040324	0.0371935	protein_coding	protein phosphatase 5 catalytic subunit [Source:HGNC Symbol;Acc:HGNC:9322]	MS_Andlauer2016
ENSG00000271443	ENSG00000271443	2	38762400	38763391	-	51	3.349	0.00040559	0.0373316	transcribed_processed_pseudogene	cell death-inducing DFFA-like effector c (CIDEC) pseudogene	MS_Andlauer2016
ENSG00000223803	RPS20P14	3	186617987	186618346	+	82	3.3486	0.00040604	0.0373316	processed_pseudogene	ribosomal protein S20 pseudogene 14 [Source:HGNC Symbol;Acc:HGNC:36692]	MS_Andlauer2016
ENSG00000122406	RPL5	1	93297570	93307481	+	41	3.3465	0.00040924	0.0375655	protein_coding	ribosomal protein L5 [Source:HGNC Symbol;Acc:HGNC:10360]	MS_Andlauer2016
ENSG00000100867	DHRS2	14	24099324	24114848	+	44	3.3458	0.00041028	0.0376007	protein_coding	dehydrogenase/reductase 2 [Source:HGNC Symbol;Acc:HGNC:18349]	MS_Andlauer2016
ENSG00000253250	C8orf88	8	91970699	91997466	-	68	3.3399	0.00041902	0.0383403	protein_coding	chromosome 8 open reading frame 88 [Source:HGNC Symbol;Acc:HGNC:44672]	MS_Andlauer2016
ENSG00000137312	FLOT1	6	30695486	30710509	-	48	3.3363	0.00042456	0.0387853	protein_coding	flotillin 1 [Source:HGNC Symbol;Acc:HGNC:3757]	MS_Andlauer2016
ENSG00000232757	ETF1P1	6	29999490	30000780	+	10	3.3354	0.0004259	0.0388457	processed_pseudogene	eukaryotic translation termination factor 1 pseudogene 1 [Source:HGNC Symbol;Acc:HGNC:3478]	MS_Andlauer2016
ENSG00000149922	TBX6	16	30097114	30103245	-	25	3.3277	0.00043787	0.039874	protein_coding	T-box transcription factor 6 [Source:HGNC Symbol;Acc:HGNC:11605]	MS_Andlauer2016
ENSG00000187054	TMPRSS11A	4	68775113	68829858	-	198	3.3259	0.00044062	0.0400608	protein_coding	transmembrane serine protease 11A [Source:HGNC Symbol;Acc:HGNC:27954]	MS_Andlauer2016
ENSG00000259753	ENSG00000259753	17	45331263	45421658	+	368	3.3223	0.00044643	0.0405031	protein_coding	novel protein	MS_Andlauer2016
ENSG00000275552	ENSG00000275552	14	23064715	23067855	-	84	3.322	0.0004469	0.0405031	lncRNA	novel transcript, antisense ABHD4	MS_Andlauer2016
ENSG00000206758	RNU6-317P	19	49296409	49296515	-	82	3.3193	0.00045125	0.0408328	snRNA	RNA, U6 small nuclear 317, pseudogene [Source:HGNC Symbol;Acc:HGNC:47280]	MS_Andlauer2016
ENSG00000112182	BACH2	6	90636247	91006562	-	676	3.3155	0.00045743	0.0413267	protein_coding	BTB domain and CNC homolog 2 [Source:HGNC Symbol;Acc:HGNC:14078]	MS_Andlauer2016
ENSG00000139266	MARCHF9	12	58148886	58154194	+	20	3.3135	0.00046076	0.041562	protein_coding	membrane associated ring-CH-type finger 9 [Source:HGNC Symbol;Acc:HGNC:25139]	MS_Andlauer2016
ENSG00000123427	EEF1AKMT3	12	58165275	58176324	+	35	3.3096	0.00046722	0.0420349	protein_coding	EEF1A lysine methyltransferase 3 [Source:HGNC Symbol;Acc:HGNC:24936]	MS_Andlauer2016
ENSG00000206623	RNU6-979P	7	28157732	28157838	-	46	3.3094	0.00046747	0.0420349	snRNA	RNA, U6 small nuclear 979, pseudogene [Source:HGNC Symbol;Acc:HGNC:47942]	MS_Andlauer2016
ENSG00000145414	NAF1	4	164031225	164088042	-	128	3.3089	0.00046832	0.0420453	protein_coding	nuclear assembly factor 1 ribonucleoprotein [Source:HGNC Symbol;Acc:HGNC:25126]	MS_Andlauer2016
ENSG00000255639	ENSG00000255639	12	4758267	4883350	+	388	3.3061	0.00047294	0.0423936	protein_coding	novel protein	MS_Andlauer2016
ENSG00000162642	C1orf52	1	85715636	85725355	-	89	3.292	0.00049747	0.0445228	protein_coding	chromosome 1 open reading frame 52 [Source:HGNC Symbol;Acc:HGNC:24871]	MS_Andlauer2016
ENSG00000245651	ENSG00000245651	12	58263617	58290265	-	74	3.2895	0.00050188	0.0448474	lncRNA	novel transcript	MS_Andlauer2016
ENSG00000123685	BATF3	1	212859759	212873182	-	116	3.2888	0.00050306	0.0448828	protein_coding	basic leucine zipper ATF-like transcription factor 3 [Source:HGNC Symbol;Acc:HGNC:28915]	MS_Andlauer2016
ENSG00000213076	ENSG00000213076	6	159342303	159343182	-	102	3.2836	0.00051246	0.0456504	processed_pseudogene	SNARE Vti1a-beta protein pseudogene	MS_Andlauer2016
ENSG00000275371	ENSG00000275371	16	30122216	30123276	+	22	3.2813	0.00051673	0.0459593	lncRNA	novel transcript, antisense to GDPD3	MS_Andlauer2016
ENSG00000249138	SLED1	4	185719450	185720200	-	74	3.28	0.00051899	0.0460887	transcribed_processed_pseudogene	proteoglycan 3 (PRG3) pseudogene	MS_Andlauer2016
ENSG00000286658	ENSG00000286658	7	50709422	50711565	+	109	3.2732	0.00053169	0.0471435	lncRNA	novel transcript, antisense to GRB10	MS_Andlauer2016
ENSG00000225797	UBDP1	6	29432373	29437583	-	7	3.2725	0.00053305	0.047191	unprocessed_pseudogene	ubiquitin D pseudogene 1 [Source:HGNC Symbol;Acc:HGNC:18796]	MS_Andlauer2016
ENSG00000233876	GAPDHP68	7	9654608	9655615	+	94	3.2701	0.00053756	0.0475168	processed_pseudogene	glyceraldehyde 3 phosphate dehydrogenase pseudogene 68 [Source:HGNC Symbol;Acc:HGNC:4146]	MS_Andlauer2016
ENSG00000217897	HSPE1P8	1	39769966	39770570	-	30	3.2676	0.00054239	0.0478699	processed_pseudogene	heat shock protein family E (Hsp10) member 1 pseudogene 8 [Source:HGNC Symbol;Acc:HGNC:49326]	MS_Andlauer2016
ENSG00000263948	MIR4785	2	161264321	161264393	-	27	3.2661	0.00054516	0.0480403	miRNA		MS_Andlauer2016
ENSG00000269399	CTD-3222D19.7	19	16653434	16655625	-	36	3.2636	0.00054994	0.0483871	lincRNA	novel transcript	MS_Andlauer2016
ENSG00000266465	AC025165.1	12	58168032	58168101	-	26	3.2615	0.00055405	0.0486363	miRNA		MS_Andlauer2016
ENSG00000118113	MMP8	11	102582527	102597781	-	173	3.2613	0.00055447	0.0486363	protein_coding	matrix metallopeptidase 8 [Source:HGNC Symbol;Acc:HGNC:7175]	MS_Andlauer2016
ENSG00000111012	CYP27B1	12	58156117	58162769	-	22	3.2598	0.00055746	0.0488238	protein_coding	cytochrome P450 family 27 subfamily B member 1 [Source:HGNC Symbol;Acc:HGNC:2606]	MS_Andlauer2016
ENSG00000234202	H3P3	1	93214732	93214887	-	42	3.2591	0.00055875	0.048862	processed_pseudogene	H3 histone pseudogene 3 [Source:HGNC Symbol;Acc:HGNC:43796]	MS_Andlauer2016
ENSG00000204398	ENSG00000204398	13	112240548	112324955	+	346	3.2575	0.00056191	0.0489958	lncRNA		MS_Andlauer2016
ENSG00000274177	ENSG00000274177	19	1010220	1010906	+	128	3.2575	0.00056199	0.0489958	lncRNA	novel transcript, antisense to TMEM259	MS_Andlauer2016
ENSG00000253824	ENSG00000253824	8	101392714	101476841	-	204	3.2563	0.00056441	0.0490517	lncRNA	novel transcript	MS_Andlauer2016
ENSG00000235290	HLA-W	6	29924373	29926347	+	39	3.2562	0.00056465	0.0490517	unprocessed_pseudogene	major histocompatibility complex, class I, W (pseudogene) [Source:HGNC Symbol;Acc:HGNC:23425]	MS_Andlauer2016
ENSG00000165983	PTER	10	16478942	16555744	+	347	3.2559	0.0005652	0.0490517	protein_coding	phosphotriesterase related [Source:HGNC Symbol;Acc:HGNC:9590]	MS_Andlauer2016
ENSG00000232190	LINC02181	16	87091390	87103711	+	123	3.2531	0.0005707	0.049454	lncRNA	long intergenic non-protein coding RNA 2181 [Source:HGNC Symbol;Acc:HGNC:53043]	MS_Andlauer2016

## Sheet: ALS_magma
gene_ensg	gene_name	gene_chr	gene_start	gene_end	gene_strand	nsnps	gene_zstat	gene_p	gene_fdr	gene_biotype	gene_description	disease
ENSG00000120162	MOB3B	9	27325207	27529812	-	878	8.5087	8.7979e-18	5.02316e-13	protein_coding	MOB kinase activator 3B [Source:HGNC Symbol;Acc:HGNC:23825]	ALS_Rheenen2021
ENSG00000092108	SCFD1	14	31091497	31206900	+	344	7.2612	1.9179e-13	3.78007e-09	protein_coding	sec1 family domain containing 1 [Source:HGNC Symbol;Acc:HGNC:20726]	ALS_Rheenen2021
ENSG00000258350	SYF2P1	14	31010982	31011394	-	64	7.2565	1.9862e-13	3.78007e-09	processed_pseudogene	SYF2 pre-mRNA splicing factor pseudogene 1 [Source:HGNC Symbol;Acc:HGNC:19925]	ALS_Rheenen2021
ENSG00000258648	UBE2CP1	14	31152251	31152804	-	62	7.1469	4.4376e-13	6.33412e-09	processed_pseudogene	ubiquitin conjugating enzyme E2 C pseudogene 1 [Source:HGNC Symbol;Acc:HGNC:19670]	ALS_Rheenen2021
ENSG00000257636	G2E3-AS1	14	30907198	31042835	-	387	6.974	1.5406e-12	1.75921e-08	lncRNA	G2E3 antisense RNA 1 [Source:HGNC Symbol;Acc:HGNC:53463]	ALS_Rheenen2021
ENSG00000147896	IFNK	9	27524288	27526496	+	118	6.9054	2.5038e-12	2.38257e-08	protein_coding	interferon kappa [Source:HGNC Symbol;Acc:HGNC:21714]	ALS_Rheenen2021
ENSG00000147894	C9orf72	9	27535638	27573864	-	289	6.3311	1.2169e-10	9.92556e-07	protein_coding	C9orf72-SMCR8 complex subunit [Source:HGNC Symbol;Acc:HGNC:28337]	ALS_Rheenen2021
ENSG00000092140	G2E3	14	31028364	31089270	+	207	6.1094	5e-10	2.85475e-06	protein_coding	G2/M-phase specific E3 ubiquitin protein ligase [Source:HGNC Symbol;Acc:HGNC:20338]	ALS_Rheenen2021
ENSG00000285103	ENSG00000285103	9	27529083	27543900	+	163	6.1094	5e-10	2.85475e-06	lncRNA	EQTN MOB3B IFNK C9orf72 enhancer RNA I [Source:HGNC Symbol;Acc:HGNC:53656]	ALS_Rheenen2021
ENSG00000287355	ENSG00000287355	9	27495855	27498249	-	124	6.1094	5e-10	2.85475e-06	lncRNA	novel transcript, sense intronic to MOB3B	ALS_Rheenen2021
ENSG00000258558	ENSG00000258558	14	31204132	31291908	-	324	6.0605	6.7863e-10	3.5224e-06	lncRNA	novel transcript, antisense to SCFD1	ALS_Rheenen2021
ENSG00000145901	TNIP1	5	150409506	150473138	-	433	5.9833	1.0935e-09	5.20278e-06	protein_coding	TNFAIP3 interacting protein 1 [Source:HGNC Symbol;Acc:HGNC:16903]	ALS_Rheenen2021
ENSG00000130477	UNC13A	19	17712145	17799174	-	133	5.6923	6.2667e-09	2.75229e-05	protein_coding	unc-13 homolog A [Source:HGNC Symbol;Acc:HGNC:23150]	ALS_Rheenen2021
ENSG00000277895	ENSG00000277895	12	64845371	64846681	-	48	5.507	1.8248e-08	7.44193e-05	lncRNA	novel transcript, antisense to TBK1	ALS_Rheenen2021
ENSG00000140598	EFL1	15	82422547	82555114	-	673	5.4325	2.7793e-08	0.000105789	protein_coding	elongation factor like GTPase 1 [Source:HGNC Symbol;Acc:HGNC:25789]	ALS_Rheenen2021
ENSG00000183735	TBK1	12	64845870	64895894	+	172	5.3791	3.7439e-08	0.000133599	protein_coding	TANK binding kinase 1 [Source:HGNC Symbol;Acc:HGNC:11584]	ALS_Rheenen2021
ENSG00000211445	GPX3	5	150400152	150408549	+	109	5.3493	4.4137e-08	0.000148235	protein_coding	glutathione peroxidase 3 [Source:HGNC Symbol;Acc:HGNC:4555]	ALS_Rheenen2021
ENSG00000232080	ENSG00000232080	6	32685782	32686947	+	423	5.2728	6.717e-08	0.00021306	lncRNA	novel transcript	ALS_Rheenen2021
ENSG00000197818	SLC9A8	20	48429250	48508779	+	390	5.239	8.0722e-08	0.000232328	protein_coding	solute carrier family 9 member A8 [Source:HGNC Symbol;Acc:HGNC:20728]	ALS_Rheenen2021
ENSG00000204463	BAG6	6	31606805	31620482	-	166	5.2375	8.1383e-08	0.000232328	protein_coding	BAG cochaperone 6 [Source:HGNC Symbol;Acc:HGNC:13919]	ALS_Rheenen2021
ENSG00000255566	ENSG00000255566	12	64836290	64837110	-	43	5.2047	9.7135e-08	0.000264092	processed_pseudogene	mitochondrial ribosomal protein S25 (MRPS25) pseudogene	ALS_Rheenen2021
ENSG00000285974	ENSG00000285974	15	82473084	82475041	+	100	5.1821	1.0973e-07	0.000284774	lncRNA	novel transcript, antisense to EFL1	ALS_Rheenen2021
ENSG00000289703	ENSG00000289703	15	82465732	82471335	-	113	5.1597	1.2369e-07	0.000307047	lncRNA	novel transcript, sense intronic to EFL1	ALS_Rheenen2021
ENSG00000081189	MEF2C	5	88012934	88200074	-	442	5.1297	1.4512e-07	0.000336518	protein_coding	myocyte enhancer factor 2C [Source:HGNC Symbol;Acc:HGNC:6996]	ALS_Rheenen2021
ENSG00000212170	RNU1-77P	15	82466565	82466726	-	91	5.1268	1.4735e-07	0.000336518	snRNA	RNA, U1 small nuclear 77, pseudogene [Source:HGNC Symbol;Acc:HGNC:48419]	ALS_Rheenen2021
ENSG00000204444	APOM	6	31620193	31625987	+	123	5.0936	1.7568e-07	0.000385787	protein_coding	apolipoprotein M [Source:HGNC Symbol;Acc:HGNC:13916]	ALS_Rheenen2021
ENSG00000252123	RNU7-72P	20	48444529	48444590	+	86	5.0833	1.8546e-07	0.000392179	snRNA		ALS_Rheenen2021
ENSG00000204469	PRRC2A	6	31588492	31605548	+	185	5.0682	2.0081e-07	0.000409473	protein_coding	proline rich coiled-coil 2A [Source:HGNC Symbol;Acc:HGNC:13918]	ALS_Rheenen2021
ENSG00000109572	CLCN3	4	170533784	170644824	+	403	5.0318	2.4292e-07	0.000478259	protein_coding	chloride voltage-gated channel 3 [Source:HGNC Symbol;Acc:HGNC:2021]	ALS_Rheenen2021
ENSG00000184575	XPOT	12	64798172	64844905	+	155	5.0199	2.585e-07	0.000491969	protein_coding	exportin for tRNA [Source:HGNC Symbol;Acc:HGNC:12826]	ALS_Rheenen2021
ENSG00000243024	ENSG00000243024	12	64616113	64791040	+	586	5.0095	2.7291e-07	0.000502639	transcribed_processed_pseudogene	ribosomal protein S11 pseudogene 6	ALS_Rheenen2021
ENSG00000237788	ENSG00000237788	20	48445662	48447622	+	89	4.9699	3.3499e-07	0.000597695	processed_pseudogene	GLYR1 pseudogene 1 [Source:HGNC Symbol;Acc:HGNC:56963]	ALS_Rheenen2021
ENSG00000185306	C12orf56	12	64658542	64784538	-	481	4.9583	3.5564e-07	0.000615311	protein_coding	chromosome 12 open reading frame 56 [Source:HGNC Symbol;Acc:HGNC:26967]	ALS_Rheenen2021
ENSG00000117569	PTBP2	1	97187221	97289294	+	410	4.9248	4.223e-07	0.000709153	protein_coding	polypyrimidine tract binding protein 2 [Source:HGNC Symbol;Acc:HGNC:17662]	ALS_Rheenen2021
ENSG00000274376	ADAMTS7P1	15	82590891	82626963	+	10	4.8823	5.2426e-07	0.000855218	transcribed_unprocessed_pseudogene	ADAMTS7 pseudogene 1 [Source:HGNC Symbol;Acc:HGNC:49407]	ALS_Rheenen2021
ENSG00000156232	WHAMM	15	83478380	83504860	+	178	4.8676	5.6491e-07	0.000884602	protein_coding	WASP homolog associated with actin, golgi membranes and microtubules [Source:HGNC Symbol;Acc:HGNC:30493]	ALS_Rheenen2021
ENSG00000289704	ENSG00000289704	15	82452590	82456541	+	110	4.8647	5.7326e-07	0.000884602	lncRNA	novel transcript, antisense to EFL1	ALS_Rheenen2021
ENSG00000113719	ERGIC1	5	172261254	172379795	+	538	4.851	6.1425e-07	0.000896306	protein_coding	endoplasmic reticulum-golgi intermediate compartment 1 [Source:HGNC Symbol;Acc:HGNC:29205]	ALS_Rheenen2021
ENSG00000204439	C6orf47	6	31626075	31628555	-	106	4.8466	6.2794e-07	0.000896306	protein_coding	chromosome 6 open reading frame 47 [Source:HGNC Symbol;Acc:HGNC:19076]	ALS_Rheenen2021
ENSG00000227198	C6orf47-AS1	6	31626106	31628498	+	106	4.8466	6.2794e-07	0.000896306	lncRNA	C6orf47 antisense RNA 1 [Source:HGNC Symbol;Acc:HGNC:39767]	ALS_Rheenen2021
ENSG00000237541	HLA-DQA2	6	32709168	32714975	+	502	4.8304	6.8134e-07	0.000948807	protein_coding	major histocompatibility complex, class II, DQ alpha 2 [Source:HGNC Symbol;Acc:HGNC:4943]	ALS_Rheenen2021
ENSG00000278311	GGNBP2	17	34900761	34946278	+	107	4.8119	7.4762e-07	0.00101632	protein_coding	gametogenetin binding protein 2 [Source:HGNC Symbol;Acc:HGNC:19357]	ALS_Rheenen2021
ENSG00000238440	snoU13	12	64749542	64749645	-	88	4.7896	8.3553e-07	0.00109679	snoRNA		ALS_Rheenen2021
ENSG00000240053	LY6G5B	6	31637753	31641553	+	110	4.7873	8.4524e-07	0.00109679	protein_coding	lymphocyte antigen 6 family member G5B [Source:HGNC Symbol;Acc:HGNC:13931]	ALS_Rheenen2021
ENSG00000289282	ENSG00000289282	6	31591651	31593276	+	117	4.765	9.4405e-07	0.00118155	protein_coding	novel protein	ALS_Rheenen2021
ENSG00000186628	FSD2	15	83424114	83474822	-	249	4.7625	9.5597e-07	0.00118155	protein_coding	fibronectin type III and SPRY domain containing 2 [Source:HGNC Symbol;Acc:HGNC:18024]	ALS_Rheenen2021
ENSG00000274756	ENSG00000274756	17	34930301	34931164	-	24	4.759	9.7264e-07	0.00118155	processed_pseudogene	ribosomal protein S2 (RPS2) pseudogene	ALS_Rheenen2021
ENSG00000201339	Y_RNA	3	93686770	93686864	+	26	4.7387	1.0757e-06	0.00127952	misc_RNA	Y RNA [Source:RFAM;Acc:RF00019]	ALS_Rheenen2021
ENSG00000204428	LY6G5C	6	31644461	31651817	-	94	4.7338	1.1017e-06	0.00128371	protein_coding	lymphocyte antigen 6 family member G5C [Source:HGNC Symbol;Acc:HGNC:13932]	ALS_Rheenen2021
ENSG00000239614	HMGN1P7	3	93707478	93707790	-	29	4.714	1.2147e-06	0.00138707	processed_pseudogene	high mobility group nucleosome binding domain 1 pseudogene 7 [Source:HGNC Symbol;Acc:HGNC:39350]	ALS_Rheenen2021
ENSG00000204422	ENSG00000204422	6	31654739	31681849	-	170	4.7079	1.2513e-06	0.00140084	lncRNA	novel transcript	ALS_Rheenen2021
ENSG00000204438	GPANK1	6	31629005	31634060	-	122	4.6963	1.3247e-06	0.0014545	protein_coding	G-patch domain and ankyrin repeats 1 [Source:HGNC Symbol;Acc:HGNC:13920]	ALS_Rheenen2021
ENSG00000182698	RESP18	2	220192129	220197899	-	77	4.6807	1.4297e-06	0.00154016	protein_coding	regulated endocrine specific protein 18 [Source:HGNC Symbol;Acc:HGNC:33762]	ALS_Rheenen2021
ENSG00000255390	DCHS1-AS1	11	6642682	6643553	+	63	4.6644	1.5474e-06	0.00161496	lncRNA	DCHS1 antisense RNA 1 [Source:HGNC Symbol;Acc:HGNC:40650]	ALS_Rheenen2021
ENSG00000263020	ENSG00000263020	6	31633879	31641323	+	122	4.6633	1.5557e-06	0.00161496	protein_coding	novel protein	ALS_Rheenen2021
ENSG00000204427	ABHD16A	6	31654732	31671133	-	123	4.6489	1.6686e-06	0.00163717	protein_coding	abhydrolase domain containing 16A, phospholipase [Source:HGNC Symbol;Acc:HGNC:13921]	ALS_Rheenen2021
ENSG00000255680	ENSG00000255680	11	6640021	6640995	+	62	4.6487	1.6704e-06	0.00163717	lncRNA	novel transcript	ALS_Rheenen2021
ENSG00000266776	MIR4646	6	31668806	31668868	-	72	4.6483	1.6731e-06	0.00163717	miRNA	microRNA 4646 [Source:HGNC Symbol;Acc:HGNC:41543]	ALS_Rheenen2021
ENSG00000288665	ENSG00000288665	12	64891748	64901109	+	80	4.646	1.6918e-06	0.00163717	lncRNA	novel transcript	ALS_Rheenen2021
ENSG00000200816	SNORA38	6	31590856	31590987	+	104	4.6339	1.7944e-06	0.00170752	snoRNA	small nucleolar RNA, H/ACA box 38 [Source:HGNC Symbol;Acc:HGNC:32631]	ALS_Rheenen2021
ENSG00000169379	ARL13B	3	93698983	93774522	+	139	4.608	2.0328e-06	0.00190267	protein_coding	ADP ribosylation factor like GTPase 13B [Source:HGNC Symbol;Acc:HGNC:25419]	ALS_Rheenen2021
ENSG00000256199	ENSG00000256199	12	64900946	64927418	-	149	4.5798	2.3273e-06	0.00214318	lncRNA	novel transcript, antisense to RASSF3	ALS_Rheenen2021
ENSG00000289375	ENSG00000289375	6	31587624	31588183	-	99	4.5715	2.4207e-06	0.00219381	lncRNA	novel transcript	ALS_Rheenen2021
ENSG00000286781	ENSG00000286781	3	39466833	39489528	-	202	4.5298	2.9524e-06	0.00263386	lncRNA	novel transcript	ALS_Rheenen2021
ENSG00000201207	Y_RNA	6	31631065	31631178	+	104	4.5169	3.1372e-06	0.00275567	misc_RNA	Y RNA [Source:RFAM;Acc:RF00019]	ALS_Rheenen2021
ENSG00000166341	DCHS1	11	6642561	6677040	-	193	4.5012	3.3783e-06	0.00292249	protein_coding	dachsous cadherin-related 1 [Source:HGNC Symbol;Acc:HGNC:13681]	ALS_Rheenen2021
ENSG00000184708	EIF4ENIF1	22	31832963	31892094	-	274	4.4891	3.5765e-06	0.00297299	protein_coding	eukaryotic translation initiation factor 4E nuclear import factor 1 [Source:HGNC Symbol;Acc:HGNC:16687]	ALS_Rheenen2021
ENSG00000263649	MIR3135B	6	32717689	32717756	-	337	4.489	3.5783e-06	0.00297299	miRNA	microRNA 3135b [Source:HGNC Symbol;Acc:HGNC:41783]	ALS_Rheenen2021
ENSG00000166340	TPP1	11	6633999	6640679	-	95	4.4881	3.5929e-06	0.00297299	protein_coding	tripeptidyl peptidase 1 [Source:HGNC Symbol;Acc:HGNC:2073]	ALS_Rheenen2021
ENSG00000206710	RNU6-147P	20	48588643	48588749	+	92	4.4837	3.6683e-06	0.00299202	snRNA	RNA, U6 small nuclear 147, pseudogene [Source:HGNC Symbol;Acc:HGNC:47110]	ALS_Rheenen2021
ENSG00000137601	NEK1	4	170290855	170533783	-	760	4.4741	3.8369e-06	0.00302424	protein_coding	NIMA related kinase 1 [Source:HGNC Symbol;Acc:HGNC:7744]	ALS_Rheenen2021
ENSG00000158480	SPATA2	20	48519928	48532066	-	121	4.4738	3.8413e-06	0.00302424	protein_coding	spermatogenesis associated 2 [Source:HGNC Symbol;Acc:HGNC:14681]	ALS_Rheenen2021
ENSG00000178950	GAK	4	843064	926161	-	429	4.4724	3.8667e-06	0.00302424	protein_coding	cyclin G associated kinase [Source:HGNC Symbol;Acc:HGNC:4113]	ALS_Rheenen2021
ENSG00000184500	PROS1	3	93591895	93698847	-	166	4.4607	4.0855e-06	0.00315218	protein_coding	protein S [Source:HGNC Symbol;Acc:HGNC:9456]	ALS_Rheenen2021
ENSG00000204424	LY6G6F	6	31674643	31678456	+	99	4.4534	4.2267e-06	0.00321765	protein_coding	lymphocyte antigen 6 family member G6F [Source:HGNC Symbol;Acc:HGNC:13933]	ALS_Rheenen2021
ENSG00000237101	ENSG00000237101	1	224407315	224415745	+	108	4.4478	4.3373e-06	0.0032584	lncRNA	novel transcript	ALS_Rheenen2021
ENSG00000204435	CSNK2B	6	31633004	31638120	+	117	4.4379	4.5421e-06	0.00329731	protein_coding	casein kinase 2 beta [Source:HGNC Symbol;Acc:HGNC:2460]	ALS_Rheenen2021
ENSG00000204472	AIF1	6	31582994	31584798	+	111	4.4346	4.6123e-06	0.00329731	protein_coding	allograft inflammatory factor 1 [Source:HGNC Symbol;Acc:HGNC:352]	ALS_Rheenen2021
ENSG00000252912	RNA5SP439	17	34847043	34847166	-	33	4.4342	4.6201e-06	0.00329731	rRNA		ALS_Rheenen2021
ENSG00000274164	RNA5SP439	17	34847043	34847166	-	33	4.4342	4.6201e-06	0.00329731	rRNA_pseudogene	RNA, 5S ribosomal pseudogene 439 [Source:HGNC Symbol;Acc:HGNC:43339]	ALS_Rheenen2021
ENSG00000207844	AC061975.8	17	26603489	26603579	-	49	4.4266	4.7864e-06	0.00337382	miRNA		ALS_Rheenen2021
ENSG00000289011	ENSG00000289011	17	34831771	34838973	-	35	4.4189	4.9605e-06	0.0034539	lncRNA	novel transcript	ALS_Rheenen2021
ENSG00000102904	TSNAXIP1	16	67840668	67866051	+	105	4.4157	5.0331e-06	0.00346223	protein_coding	translin associated factor X interacting protein 1 [Source:HGNC Symbol;Acc:HGNC:18586]	ALS_Rheenen2021
ENSG00000141098	GFOD2	16	67708434	67753242	-	119	4.4017	5.3712e-06	0.00365082	protein_coding	Gfo/Idh/MocA-like oxidoreductase domain containing 2 [Source:HGNC Symbol;Acc:HGNC:28159]	ALS_Rheenen2021
ENSG00000213398	LCAT	16	67973653	67978034	-	41	4.3858	5.777e-06	0.00388044	protein_coding	lecithin-cholesterol acyltransferase [Source:HGNC Symbol;Acc:HGNC:6522]	ALS_Rheenen2021
ENSG00000178750	STX19	3	93733209	93747441	-	50	4.383	5.8525e-06	0.00388545	protein_coding	syntaxin 19 [Source:HGNC Symbol;Acc:HGNC:19300]	ALS_Rheenen2021
ENSG00000235040	MTCO3P1	6	32673901	32674732	-	534	4.379	5.9616e-06	0.00389102	unprocessed_pseudogene	MT-CO3 pseudogene 1 [Source:HGNC Symbol;Acc:HGNC:31342]	ALS_Rheenen2021
ENSG00000250641	LY6G6F-LY6G6D	6	31674681	31685695	+	120	4.3777	5.9972e-06	0.00389102	protein_coding	LY6G6F-LY6G6D readthrough [Source:HGNC Symbol;Acc:HGNC:38821]	ALS_Rheenen2021
ENSG00000230622	UQCRHP1	6	31578860	31579133	-	108	4.371	6.1846e-06	0.00390399	processed_pseudogene	ubiquinol-cytochrome c reductase hinge protein pseudogene 1 [Source:HGNC Symbol;Acc:HGNC:31341]	ALS_Rheenen2021
ENSG00000141084	RANBP10	16	67756973	67840463	-	223	4.3708	6.191e-06	0.00390399	protein_coding	RAN binding protein 10 [Source:HGNC Symbol;Acc:HGNC:29285]	ALS_Rheenen2021
ENSG00000289164	ENSG00000289164	16	67802725	67803365	-	45	4.3629	6.4173e-06	0.00390399	lncRNA	novel transcript, sense intronic to RANBP10	ALS_Rheenen2021
ENSG00000287218	ENSG00000287218	1	167424432	167427883	+	92	4.3625	6.4284e-06	0.00390399	lncRNA	novel transcript, antisense to CD247	ALS_Rheenen2021
ENSG00000273611	ZNHIT3	17	34842473	34855154	+	54	4.3589	6.5348e-06	0.00390399	protein_coding	zinc finger HIT-type containing 3 [Source:HGNC Symbol;Acc:HGNC:12309]	ALS_Rheenen2021
ENSG00000273160	ENSG00000273160	1	167426979	167429128	-	89	4.3587	6.5409e-06	0.00390399	lncRNA	novel transcript	ALS_Rheenen2021
ENSG00000102981	PARD6A	16	67694849	67696677	+	35	4.3586	6.5463e-06	0.00390399	protein_coding	par-6 family cell polarity regulator alpha [Source:HGNC Symbol;Acc:HGNC:15943]	ALS_Rheenen2021
ENSG00000233411	ENSG00000233411	1	167426620	167427898	-	86	4.358	6.5642e-06	0.00390399	lncRNA	novel transcript	ALS_Rheenen2021
ENSG00000124074	ENKD1	16	67696848	67701168	-	37	4.3521	6.7418e-06	0.00393594	protein_coding	enkurin domain containing 1 [Source:HGNC Symbol;Acc:HGNC:25246]	ALS_Rheenen2021
ENSG00000226030	HLA-DQB3	6	32698535	32699472	-	439	4.3517	6.7558e-06	0.00393594	unprocessed_pseudogene	major histocompatibility complex, class II, DQ beta 3 [Source:HGNC Symbol;Acc:HGNC:4946]	ALS_Rheenen2021
ENSG00000262141	ENSG00000262141	16	67889858	67890014	-	51	4.3286	7.5045e-06	0.00432797	processed_pseudogene	ribosomal protein S11 (RPS11) pseudogene	ALS_Rheenen2021
ENSG00000223229	RN7SKP270	1	97161412	97161723	-	77	4.3227	7.707e-06	0.00440031	misc_RNA	RN7SK pseudogene 270 [Source:HGNC Symbol;Acc:HGNC:45994]	ALS_Rheenen2021
ENSG00000185721	DRG1	22	31795590	31926620	+	504	4.3136	8.0322e-06	0.00451577	protein_coding	developmentally regulated GTP binding protein 1 [Source:HGNC Symbol;Acc:HGNC:3029]	ALS_Rheenen2021
ENSG00000232628	ENSG00000232628	1	224396443	224401327	-	114	4.3126	8.0674e-06	0.00451577	lncRNA	novel transcript	ALS_Rheenen2021
ENSG00000232629	HLA-DQB2	6	32723875	32731309	-	401	4.3084	8.2227e-06	0.00455801	protein_coding	major histocompatibility complex, class II, DQ beta 2 [Source:HGNC Symbol;Acc:HGNC:4945]	ALS_Rheenen2021
ENSG00000089693	MLF2	12	6857162	6876641	-	154	4.3009	8.5055e-06	0.00466944	protein_coding	myeloid leukemia factor 2 [Source:HGNC Symbol;Acc:HGNC:7126]	ALS_Rheenen2021
ENSG00000229222	KRT18P4	20	48573282	48574569	+	82	4.2968	8.6642e-06	0.00471126	processed_pseudogene	keratin 18 pseudogene 4 [Source:HGNC Symbol;Acc:HGNC:16604]	ALS_Rheenen2021
ENSG00000251727	RNU6-488P	3	93562608	93562706	+	29	4.289	8.9754e-06	0.00483444	snRNA	RNA, U6 small nuclear 488, pseudogene [Source:HGNC Symbol;Acc:HGNC:47451]	ALS_Rheenen2021
ENSG00000124067	SLC12A4	16	67977377	68003504	-	111	4.2812	9.293e-06	0.00492888	protein_coding	solute carrier family 12 member 4 [Source:HGNC Symbol;Acc:HGNC:10913]	ALS_Rheenen2021
ENSG00000198089	SFI1	22	31884674	32014574	+	595	4.2805	9.3234e-06	0.00492888	protein_coding	SFI1 centrin binding protein [Source:HGNC Symbol;Acc:HGNC:29064]	ALS_Rheenen2021
ENSG00000102977	ACD	16	67691415	67694713	-	41	4.2711	9.7255e-06	0.0050568	protein_coding	ACD shelterin complex subunit and telomerase recruitment factor [Source:HGNC Symbol;Acc:HGNC:25070]	ALS_Rheenen2021
ENSG00000278535	DHRS11	17	34948309	34957233	+	54	4.2707	9.7425e-06	0.0050568	protein_coding	dehydrogenase/reductase 11 [Source:HGNC Symbol;Acc:HGNC:28639]	ALS_Rheenen2021
ENSG00000124216	SNAI1	20	48599517	48605423	+	112	4.257	1.0361e-05	0.00532938	protein_coding	snail family transcriptional repressor 1 [Source:HGNC Symbol;Acc:HGNC:11128]	ALS_Rheenen2021
ENSG00000102898	NUTF2	16	67880785	67906470	+	97	4.2424	1.1056e-05	0.00563609	protein_coding	nuclear transport factor 2 [Source:HGNC Symbol;Acc:HGNC:13722]	ALS_Rheenen2021
ENSG00000285338	ENSG00000285338	11	6632114	6637825	-	97	4.2369	1.1331e-05	0.00569798	lncRNA	novel transcript	ALS_Rheenen2021
ENSG00000240591	ENSG00000240591	22	31848867	31860290	+	113	4.236	1.1377e-05	0.00569798	lncRNA	novel transcript	ALS_Rheenen2021
ENSG00000264029	ENSG00000264029	17	26601683	26602742	-	52	4.2327	1.1545e-05	0.00573184	unprocessed_pseudogene	golgi SNAP receptor complex member 2 (GOSR2) pseudogene	ALS_Rheenen2021
ENSG00000239157	snoU13	20	48556833	48556937	-	74	4.2297	1.1702e-05	0.0057597	snoRNA		ALS_Rheenen2021
ENSG00000199490	Y_RNA	20	48537134	48537231	-	66	4.2185	1.2297e-05	0.00600083	misc_RNA	Y RNA [Source:RFAM;Acc:RF00019]	ALS_Rheenen2021
ENSG00000163481	RNF25	2	219528615	219536725	-	67	4.2107	1.2726e-05	0.00615755	protein_coding	ring finger protein 25 [Source:HGNC Symbol;Acc:HGNC:14662]	ALS_Rheenen2021
ENSG00000124226	RNF114	20	48552873	48570422	+	143	4.2088	1.2836e-05	0.00615858	protein_coding	ring finger protein 114 [Source:HGNC Symbol;Acc:HGNC:13094]	ALS_Rheenen2021
ENSG00000255552	LY6G6E	6	31679548	31681842	-	88	4.2037	1.313e-05	0.00624714	transcribed_unitary_pseudogene	lymphocyte antigen 6 family member G6E (pseudogene) [Source:HGNC Symbol;Acc:HGNC:13934]	ALS_Rheenen2021
ENSG00000218089	DNAJA1P4	6	114670647	114671812	-	39	4.2013	1.327e-05	0.00626158	processed_pseudogene	DnaJ heat shock protein family (Hsp40) member A1 pseudogene 4 [Source:HGNC Symbol;Acc:HGNC:39340]	ALS_Rheenen2021
ENSG00000102901	CENPT	16	67862060	67881714	-	98	4.1902	1.3937e-05	0.0065224	protein_coding	centromere protein T [Source:HGNC Symbol;Acc:HGNC:25787]	ALS_Rheenen2021
ENSG00000256293	ATP6V1E1P3	12	64731958	64732577	-	68	4.1844	1.4296e-05	0.00663591	processed_pseudogene	ATPase H+ transporting V1 subunit E1 pseudogene 3 [Source:HGNC Symbol;Acc:HGNC:858]	ALS_Rheenen2021
ENSG00000159761	C16orf86	16	67700717	67702660	+	36	4.1826	1.4412e-05	0.00663591	protein_coding	chromosome 16 open reading frame 86 [Source:HGNC Symbol;Acc:HGNC:33755]	ALS_Rheenen2021
ENSG00000166501	PRKCB	16	23847304	24231932	+	1453	4.1758	1.4845e-05	0.0067806	protein_coding	protein kinase C beta [Source:HGNC Symbol;Acc:HGNC:9395]	ALS_Rheenen2021
ENSG00000241878	PISD	22	32014477	32058207	-	275	4.163	1.5704e-05	0.00711603	protein_coding	phosphatidylserine decarboxylase [Source:HGNC Symbol;Acc:HGNC:8999]	ALS_Rheenen2021
ENSG00000279300	ENSG00000279300	19	17733256	17734147	+	14	4.1583	1.6028e-05	0.00720566	TEC	TEC	ALS_Rheenen2021
ENSG00000103723	AP3B2	15	83328033	83378864	-	270	4.1511	1.6541e-05	0.00737819	protein_coding	adaptor related protein complex 3 subunit beta 2 [Source:HGNC Symbol;Acc:HGNC:567]	ALS_Rheenen2021
ENSG00000206615	RNU6-338P	22	31784719	31784823	-	48	4.1465	1.6881e-05	0.00747148	snRNA	RNA, U6 small nuclear 338, pseudogene [Source:HGNC Symbol;Acc:HGNC:47301]	ALS_Rheenen2021
ENSG00000168286	THAP11	16	67876223	67878098	+	64	4.1351	1.7739e-05	0.00779083	protein_coding	THAP domain containing 11 [Source:HGNC Symbol;Acc:HGNC:23194]	ALS_Rheenen2021
ENSG00000143753	DEGS1	1	224363458	224381143	+	131	4.1297	1.8159e-05	0.00790722	protein_coding	delta 4-desaturase, sphingolipid 1 [Source:HGNC Symbol;Acc:HGNC:13709]	ALS_Rheenen2021
ENSG00000127415	IDUA	4	980785	998352	+	146	4.1282	1.8281e-05	0.00790722	protein_coding	alpha-L-iduronidase [Source:HGNC Symbol;Acc:HGNC:5391]	ALS_Rheenen2021
ENSG00000259707	ENSG00000259707	15	83360475	83361110	-	70	4.1264	1.8428e-05	0.00791088	processed_pseudogene	serine/arginine-rich splicing factor 9 (SRSF9) pseudogene	ALS_Rheenen2021
ENSG00000270165	ENSG00000270165	16	67772491	67773825	-	52	4.1204	1.8913e-05	0.00801064	lncRNA	novel transcript	ALS_Rheenen2021
ENSG00000199248	RNU6-28P	22	31875369	31875475	-	64	4.12	1.8941e-05	0.00801064	snRNA	RNA, U6 small nuclear 28, pseudogene [Source:HGNC Symbol;Acc:HGNC:34272]	ALS_Rheenen2021
ENSG00000198944	SOWAHA	5	132148994	132152478	+	43	4.1182	1.9096e-05	0.00801681	protein_coding	sosondowah ankyrin repeat domain family member A [Source:HGNC Symbol;Acc:HGNC:27033]	ALS_Rheenen2021
ENSG00000166337	TAF10	11	6627524	6633770	-	103	4.111	1.9696e-05	0.0081461	protein_coding	TATA-box binding protein associated factor 10 [Source:HGNC Symbol;Acc:HGNC:11543]	ALS_Rheenen2021
ENSG00000157954	WIPI2	7	5229827	5273471	+	258	4.1104	1.9746e-05	0.0081461	protein_coding	WD repeat domain, phosphoinositide interacting 2 [Source:HGNC Symbol;Acc:HGNC:32225]	ALS_Rheenen2021
ENSG00000200366	RNU6-511P	3	93695873	93695979	+	25	4.1094	1.9832e-05	0.0081461	snRNA	RNA, U6 small nuclear 511, pseudogene [Source:HGNC Symbol;Acc:HGNC:47474]	ALS_Rheenen2021
ENSG00000145217	SLC26A1	4	972861	987228	-	120	4.1045	2.0257e-05	0.00826124	protein_coding	solute carrier family 26 member 1 [Source:HGNC Symbol;Acc:HGNC:10993]	ALS_Rheenen2021
ENSG00000245864	MEF2C-AS2	5	87971832	88074905	+	243	4.1004	2.0625e-05	0.00835166	lncRNA	MEF2C antisense RNA 2 [Source:HGNC Symbol;Acc:HGNC:53115]	ALS_Rheenen2021
ENSG00000166333	ILK	11	6624938	6632105	+	105	4.0842	2.2113e-05	0.00885052	protein_coding	integrin linked kinase [Source:HGNC Symbol;Acc:HGNC:6040]	ALS_Rheenen2021
ENSG00000095209	TMEM38B	9	108456822	108538910	+	360	4.0836	2.2167e-05	0.00885052	protein_coding	transmembrane protein 38B [Source:HGNC Symbol;Acc:HGNC:25535]	ALS_Rheenen2021
ENSG00000260351	ENSG00000260351	15	83691323	83759534	+	301	4.077	2.2809e-05	0.00904188	lncRNA	novel transcript, antisense to BTBD1	ALS_Rheenen2021
ENSG00000239607	RN7SL573P	17	73037830	73038102	+	80	4.0754	2.2963e-05	0.00904188	misc_RNA	RNA, 7SL, cytoplasmic 573, pseudogene [Source:HGNC Symbol;Acc:HGNC:46589]	ALS_Rheenen2021
ENSG00000260836	ENSG00000260836	15	83205539	83241944	-	163	4.0708	2.3422e-05	0.00912743	protein_coding	novel protein	ALS_Rheenen2021
ENSG00000115568	ZNF142	2	219498052	219524378	-	94	4.0701	2.35e-05	0.00912743	protein_coding	zinc finger protein 142 [Source:HGNC Symbol;Acc:HGNC:12927]	ALS_Rheenen2021
ENSG00000252805	U3	2	219484524	219484660	+	33	4.0654	2.3974e-05	0.00913971	snoRNA		ALS_Rheenen2021
ENSG00000159792	PSKH1	16	67927157	67963579	+	121	4.0632	2.4205e-05	0.00913971	protein_coding	protein serine kinase H1 [Source:HGNC Symbol;Acc:HGNC:9529]	ALS_Rheenen2021
ENSG00000213719	CLIC1	6	31698358	31707540	-	105	4.0629	2.4235e-05	0.00913971	protein_coding	chloride intracellular channel 1 [Source:HGNC Symbol;Acc:HGNC:2062]	ALS_Rheenen2021
ENSG00000127419	TMEM175	4	926175	952444	+	158	4.0624	2.4283e-05	0.00913971	protein_coding	transmembrane protein 175 [Source:HGNC Symbol;Acc:HGNC:28709]	ALS_Rheenen2021
ENSG00000254641	ENSG00000254641	11	6629897	6631366	-	88	4.062	2.4332e-05	0.00913971	lncRNA	novel transcript, sense overlapping TAF10	ALS_Rheenen2021
ENSG00000278259	MYO19	17	34851480	34899284	-	119	4.0558	2.4984e-05	0.00928572	protein_coding	myosin XIX [Source:HGNC Symbol;Acc:HGNC:26234]	ALS_Rheenen2021
ENSG00000272203	ENSG00000272203	5	132152940	132153692	-	33	4.0552	2.5046e-05	0.00928572	lncRNA	novel transcript	ALS_Rheenen2021
ENSG00000269892	ENSG00000269892	12	6852151	6852807	+	109	4.0536	2.5216e-05	0.00928844	lncRNA	novel transcript	ALS_Rheenen2021
ENSG00000201489	Y_RNA	17	7440413	7440513	-	100	4.0499	2.562e-05	0.00937676	misc_RNA	Y RNA [Source:RFAM;Acc:RF00019]	ALS_Rheenen2021
ENSG00000288910	ENSG00000288910	6	157381766	157382721	+	71	4.0465	2.5996e-05	0.00945377	lncRNA	novel transcript, sense intronic to ARID1B	ALS_Rheenen2021
ENSG00000214093	ENSG00000214093	22	31955469	31955925	+	82	4.0445	2.6215e-05	0.00947307	processed_pseudogene	ribosomal protein S18 pseudogene 14 [Source:HGNC Symbol;Acc:HGNC:36386]	ALS_Rheenen2021
ENSG00000187239	FNBP1	9	132649466	132805473	-	705	4.0352	2.7278e-05	0.00971431	protein_coding	formin binding protein 1 [Source:HGNC Symbol;Acc:HGNC:17069]	ALS_Rheenen2021
ENSG00000074582	BCS1L	2	219523487	219528166	+	54	4.0345	2.7359e-05	0.00971431	protein_coding	BCS1 homolog, ubiquinol-cytochrome c reductase complex chaperone [Source:HGNC Symbol;Acc:HGNC:1020]	ALS_Rheenen2021
ENSG00000259462	CPEB1-AS1	15	83316521	83361572	+	248	4.0342	2.7393e-05	0.00971431	lncRNA	CPEB1 antisense RNA 1 [Source:HGNC Symbol;Acc:HGNC:27523]	ALS_Rheenen2021
ENSG00000204315	FKBPL	6	32096484	32098065	-	78	4.0306	2.7812e-05	0.00980201	protein_coding	FKBP prolyl isomerase like [Source:HGNC Symbol;Acc:HGNC:13949]	ALS_Rheenen2021
ENSG00000213722	DDAH2	6	31694815	31698394	-	86	4.022	2.8852e-05	0.0101062	protein_coding	DDAH family member 2, ADMA-independent [Source:HGNC Symbol;Acc:HGNC:2716]	ALS_Rheenen2021
ENSG00000250988	SNHG21	15	83419316	83425958	+	111	4.02	2.9104e-05	0.0101323	lncRNA	small nucleolar RNA host gene 21 [Source:HGNC Symbol;Acc:HGNC:50284]	ALS_Rheenen2021
ENSG00000219445	ENSG00000219445	7	124869633	124904345	-	150	4.006	3.0873e-05	0.010683	lncRNA	novel transcript	ALS_Rheenen2021
ENSG00000159753	CARMIL2	16	67678891	67691472	+	62	4.0041	3.1133e-05	0.0106859	protein_coding	capping protein regulator and myosin 1 linker 2 [Source:HGNC Symbol;Acc:HGNC:27089]	ALS_Rheenen2021
ENSG00000188659	SAXO2	15	82555151	82577271	+	147	4.0018	3.1425e-05	0.0106859	protein_coding	stabilizer of axonemal microtubules 2 [Source:HGNC Symbol;Acc:HGNC:33727]	ALS_Rheenen2021
ENSG00000255410	ENSG00000255410	11	6651735	6679627	+	172	4.0017	3.1443e-05	0.0106859	lncRNA	novel transcript	ALS_Rheenen2021
ENSG00000236829	ENSG00000236829	16	432097	442960	+	115	3.9915	3.2829e-05	0.011091	transcribed_processed_pseudogene	ribosomal protein L23a (RPL23A) pseudogene	ALS_Rheenen2021
ENSG00000137513	NARS2	11	78146666	78286239	-	402	3.9894	3.3122e-05	0.0111241	protein_coding	asparaginyl-tRNA synthetase 2, mitochondrial [Source:HGNC Symbol;Acc:HGNC:26274]	ALS_Rheenen2021
ENSG00000230684	ENSG00000230684	9	132695815	132698820	+	87	3.9879	3.3335e-05	0.0111302	lncRNA	novel transcript	ALS_Rheenen2021
ENSG00000141096	DPEP3	16	68009566	68014452	-	74	3.9862	3.3564e-05	0.0111415	protein_coding	dipeptidase 3 [Source:HGNC Symbol;Acc:HGNC:23029]	ALS_Rheenen2021
ENSG00000250555	ENSG00000250555	5	87988468	87988676	+	38	3.9814	3.4259e-05	0.0113065	lncRNA	novel transcript	ALS_Rheenen2021
ENSG00000204420	MPIG6B	6	31686371	31694491	+	105	3.98	3.4464e-05	0.0113087	protein_coding	megakaryocyte and platelet inhibitory receptor G6b [Source:HGNC Symbol;Acc:HGNC:13937]	ALS_Rheenen2021
ENSG00000136152	COG3	13	46039033	46110836	+	323	3.9778	3.4772e-05	0.0113446	protein_coding	component of oligomeric golgi complex 3 [Source:HGNC Symbol;Acc:HGNC:18619]	ALS_Rheenen2021
ENSG00000251323	LINC02728	11	78135028	78140882	-	45	3.9635	3.6932e-05	0.0119809	lncRNA	long intergenic non-protein coding RNA 2728 [Source:HGNC Symbol;Acc:HGNC:54245]	ALS_Rheenen2021
ENSG00000252690	ENSG00000252690	15	83421636	83425960	+	96	3.9542	3.8393e-05	0.0122627	lncRNA		ALS_Rheenen2021
ENSG00000278013	ENSG00000278013	15	83209620	83231124	+	112	3.9539	3.8444e-05	0.0122627	lncRNA	novel transcript, antisense to CPEB1	ALS_Rheenen2021
ENSG00000054356	PTPRN	2	220154345	220174370	-	97	3.953	3.8588e-05	0.0122627	protein_coding	protein tyrosine phosphatase receptor type N [Source:HGNC Symbol;Acc:HGNC:9676]	ALS_Rheenen2021
ENSG00000244355	LY6G6D	6	31683125	31685696	+	87	3.9526	3.866e-05	0.0122627	protein_coding	lymphocyte antigen 6 family member G6D [Source:HGNC Symbol;Acc:HGNC:13935]	ALS_Rheenen2021
ENSG00000255084	ENSG00000255084	11	78244222	78269611	+	126	3.9468	3.9599e-05	0.0124912	lncRNA	novel transcript	ALS_Rheenen2021
ENSG00000228624	HDAC2-AS2	6	114290865	114792869	+	1564	3.9396	4.0809e-05	0.0127502	lncRNA	HDAC2 and HS3ST5 antisense RNA 2 [Source:HGNC Symbol;Acc:HGNC:43590]	ALS_Rheenen2021
ENSG00000251788	RNU5A-7P	12	64622340	64622455	-	42	3.938	4.108e-05	0.0127502	snRNA	RNA, U5A small nuclear 7, pseudogene [Source:HGNC Symbol;Acc:HGNC:42529]	ALS_Rheenen2021
ENSG00000204421	LY6G6C	6	31686425	31689523	-	86	3.9379	4.109e-05	0.0127502	protein_coding	lymphocyte antigen 6 family member G6C [Source:HGNC Symbol;Acc:HGNC:13936]	ALS_Rheenen2021
ENSG00000066427	ATXN3	14	92510840	92572965	-	422	3.9314	4.2232e-05	0.0130337	protein_coding	ataxin 3 [Source:HGNC Symbol;Acc:HGNC:7106]	ALS_Rheenen2021
ENSG00000130475	FCHO1	19	17858527	17899377	+	148	3.9242	4.3509e-05	0.0133556	protein_coding	FCH and mu domain containing endocytic adaptor 1 [Source:HGNC Symbol;Acc:HGNC:29002]	ALS_Rheenen2021
ENSG00000178700	DHFR2	3	93766680	93782233	-	50	3.92	4.4281e-05	0.0134711	protein_coding	dihydrofolate reductase 2 [Source:HGNC Symbol;Acc:HGNC:27309]	ALS_Rheenen2021
ENSG00000167863	ATP5PD	17	73034958	73043080	-	109	3.9196	4.4357e-05	0.0134711	protein_coding	ATP synthase peripheral stalk subunit d [Source:HGNC Symbol;Acc:HGNC:845]	ALS_Rheenen2021
ENSG00000127418	FGFRL1	4	1003724	1020686	+	166	3.9071	4.6713e-05	0.0141115	protein_coding	fibroblast growth factor receptor like 1 [Source:HGNC Symbol;Acc:HGNC:3693]	ALS_Rheenen2021
ENSG00000111652	COPS7A	12	6833180	6841041	+	124	3.9038	4.7347e-05	0.0142278	protein_coding	COP9 signalosome subunit 7A [Source:HGNC Symbol;Acc:HGNC:16758]	ALS_Rheenen2021
ENSG00000115556	PLCD4	2	219472578	219501907	+	101	3.9022	4.7653e-05	0.0142448	protein_coding	phospholipase C delta 4 [Source:HGNC Symbol;Acc:HGNC:9062]	ALS_Rheenen2021
ENSG00000232486	DEPDC1P2	9	108520445	108523036	+	83	3.8793	5.2383e-05	0.0155771	processed_pseudogene	DEP domain containing 1 pseudogene 2 [Source:HGNC Symbol;Acc:HGNC:33975]	ALS_Rheenen2021
ENSG00000145214	DGKQ	4	952675	980683	-	163	3.8778	5.2709e-05	0.0155929	protein_coding	diacylglycerol kinase theta [Source:HGNC Symbol;Acc:HGNC:2856]	ALS_Rheenen2021
ENSG00000207393	RNU6-136P	2	219453937	219454043	-	33	3.8706	5.4285e-05	0.0159763	snRNA	RNA, U6 small nuclear 136, pseudogene [Source:HGNC Symbol;Acc:HGNC:47099]	ALS_Rheenen2021
ENSG00000263788	ENSG00000263788	17	26583401	26583695	-	34	3.8683	5.4791e-05	0.0160425	processed_pseudogene	wingless-type MMTV integration site family, member 9B (WNT9B) pseudogene	ALS_Rheenen2021
ENSG00000167261	DPEP2	16	68021297	68034489	-	90	3.8642	5.5719e-05	0.0161602	protein_coding	dipeptidase 2 [Source:HGNC Symbol;Acc:HGNC:23028]	ALS_Rheenen2021
ENSG00000129925	PGAP6	16	420788	437113	-	178	3.8641	5.5759e-05	0.0161602	protein_coding	post-GPI attachment to proteins 6 [Source:HGNC Symbol;Acc:HGNC:17205]	ALS_Rheenen2021
ENSG00000213676	ATF6B	6	32083041	32096030	-	106	3.8516	5.8686e-05	0.0169226	protein_coding	activating transcription factor 6 beta [Source:HGNC Symbol;Acc:HGNC:2349]	ALS_Rheenen2021
ENSG00000248871	TNFSF12-TNFSF13	17	7452416	7464918	+	118	3.8393	6.17e-05	0.0176138	protein_coding	TNFSF12-TNFSF13 readthrough [Source:HGNC Symbol;Acc:HGNC:33537]	ALS_Rheenen2021
ENSG00000249176	ENSG00000249176	17	48016486	48017183	+	44	3.8393	6.1683e-05	0.0176138	processed_pseudogene	mRNA turnover 4 homolog (S. cerevisiae) (MRTO4) pseudogene	ALS_Rheenen2021
ENSG00000260777	ENSG00000260777	17	26590660	26593395	-	42	3.823	6.5915e-05	0.0185668	lncRNA	novel transcript	ALS_Rheenen2021
ENSG00000230428	ENSG00000230428	16	501404	503461	+	33	3.8227	6.5996e-05	0.0185668	transcribed_unprocessed_pseudogene	microtubule-associated protein 1 light chain 3 beta (MAP1LC3B) pseudogene	ALS_Rheenen2021
ENSG00000230432	ENSG00000230432	2	220163724	220168852	+	59	3.8226	6.6014e-05	0.0185668	lncRNA	novel transcript	ALS_Rheenen2021
ENSG00000118369	USP35	11	77899858	77926278	+	158	3.8178	6.7327e-05	0.0186802	protein_coding	ubiquitin specific peptidase 35 [Source:HGNC Symbol;Acc:HGNC:20061]	ALS_Rheenen2021
ENSG00000188038	NRN1L	16	67918788	67922758	+	49	3.8167	6.7617e-05	0.0186802	protein_coding	neuritin 1 like [Source:HGNC Symbol;Acc:HGNC:29811]	ALS_Rheenen2021
ENSG00000250377	ENSG00000250377	5	87987574	87990858	-	49	3.8159	6.7841e-05	0.0186802	lncRNA	glioma stem cell association long noncoding RNA [Source:HGNC Symbol;Acc:HGNC:56879]	ALS_Rheenen2021
ENSG00000264486	ENSG00000264486	17	26583464	26592577	+	55	3.8155	6.7953e-05	0.0186802	lncRNA	novel transcript	ALS_Rheenen2021
ENSG00000265396	MIR3128	2	178120673	178120738	-	58	3.8151	6.8053e-05	0.0186802	miRNA	microRNA 3128 [Source:HGNC Symbol;Acc:HGNC:38188]	ALS_Rheenen2021
ENSG00000262099	DHX33-DT	17	5372412	5373680	+	68	3.7977	7.3035e-05	0.0199518	lncRNA	DHX33 divergent transcript [Source:HGNC Symbol;Acc:HGNC:52937]	ALS_Rheenen2021
ENSG00000260608	ENSG00000260608	15	83681413	83730597	+	235	3.7926	7.4533e-05	0.0202127	lncRNA	novel transcript, antisense to BTBD1	ALS_Rheenen2021
ENSG00000239697	TNFSF12	17	7451825	7461207	+	114	3.7921	7.4698e-05	0.0202127	protein_coding	TNF superfamily member 12 [Source:HGNC Symbol;Acc:HGNC:11927]	ALS_Rheenen2021
ENSG00000178694	NSUN3	3	93781824	93850676	+	157	3.7878	7.5994e-05	0.0204664	protein_coding	NOP2/Sun RNA methyltransferase 3 [Source:HGNC Symbol;Acc:HGNC:26208]	ALS_Rheenen2021
ENSG00000288538	ENSG00000288538	11	77934861	77936955	+	74	3.7847	7.6933e-05	0.020622	lncRNA	novel transcript, antisense to KCTD21	ALS_Rheenen2021
ENSG00000228366	ENSG00000228366	9	108472571	108473062	-	80	3.7821	7.7749e-05	0.0207434	processed_pseudogene	FUS interacting protein (serine-arginine rich) 1 (FUSIP1) pseudogene	ALS_Rheenen2021
ENSG00000159335	PTMS	12	6874682	6880118	+	61	3.778	7.9036e-05	0.0209887	protein_coding	parathymosin [Source:HGNC Symbol;Acc:HGNC:9629]	ALS_Rheenen2021
ENSG00000198208	RPS6KL1	14	75370654	75390005	-	146	3.7733	8.0536e-05	0.021253	protein_coding	ribosomal protein S6 kinase like 1 [Source:HGNC Symbol;Acc:HGNC:20222]	ALS_Rheenen2021
ENSG00000266306	ENSG00000266306	17	26596229	26599391	-	46	3.7718	8.1045e-05	0.021253	unprocessed_pseudogene	leucine rich repeat containing 37, member A3 (LRRC37A3) pseudogene	ALS_Rheenen2021
ENSG00000254420	ENSG00000254420	11	78035804	78155095	+	350	3.7715	8.1148e-05	0.021253	lncRNA		ALS_Rheenen2021
ENSG00000223082	AC121336.1	12	40200897	40200976	-	48	3.7644	8.3465e-05	0.02176	miRNA		ALS_Rheenen2021
ENSG00000115339	GALNT3	2	166604098	166651169	-	206	3.7588	8.5351e-05	0.0221505	protein_coding	polypeptide N-acetylgalactosaminyltransferase 3 [Source:HGNC Symbol;Acc:HGNC:4125]	ALS_Rheenen2021
ENSG00000263643	MIR4515	15	83736087	83736167	+	67	3.7552	8.6606e-05	0.0223745	miRNA	microRNA 4515 [Source:HGNC Symbol;Acc:HGNC:41800]	ALS_Rheenen2021
ENSG00000242595	RPL26P26	8	59025748	59026181	-	74	3.7508	8.812e-05	0.022646	processed_pseudogene	ribosomal protein L26 pseudogene 26 [Source:HGNC Symbol;Acc:HGNC:35693]	ALS_Rheenen2021
ENSG00000207647	MIR153-1	2	220158833	220158922	-	40	3.7499	8.845e-05	0.022646	miRNA	microRNA 153-1 [Source:HGNC Symbol;Acc:HGNC:31539]	ALS_Rheenen2021
ENSG00000119689	DLST	14	75348594	75370446	+	155	3.7477	8.9233e-05	0.0227445	protein_coding	dihydrolipoamide S-succinyltransferase [Source:HGNC Symbol;Acc:HGNC:2911]	ALS_Rheenen2021
ENSG00000201898	SNORA72	1	224367343	224367469	+	62	3.7446	9.0335e-05	0.022923	snoRNA	Small nucleolar RNA SNORA72 [Source:RFAM;Acc:RF00139]	ALS_Rheenen2021
ENSG00000276384	ENSG00000276384	17	7461137	7461562	-	70	3.7429	9.0969e-05	0.0229817	lncRNA	novel transcript, antisense to TNFSF12	ALS_Rheenen2021
ENSG00000141086	CTRL	16	67961543	67966268	-	45	3.735	9.3861e-05	0.0236079	protein_coding	chymotrypsin like [Source:HGNC Symbol;Acc:HGNC:2524]	ALS_Rheenen2021
ENSG00000259805	ENSG00000259805	15	83594636	83772195	+	627	3.731	9.5352e-05	0.0238777	lncRNA	novel transcript, antisense to HOMER2, C15orf40 and BTBD1	ALS_Rheenen2021
ENSG00000221526	AC040162.1	16	67911560	67911643	+	35	3.7291	9.6085e-05	0.0239562	miRNA		ALS_Rheenen2021
ENSG00000082482	KCNK2	1	215179118	215410433	+	1009	3.7277	9.6601e-05	0.0239801	protein_coding	potassium two pore domain channel subfamily K member 2 [Source:HGNC Symbol;Acc:HGNC:6277]	ALS_Rheenen2021
ENSG00000161955	TNFSF13	17	7461609	7464925	+	74	3.7263	9.7171e-05	0.0240172	protein_coding	TNF superfamily member 13 [Source:HGNC Symbol;Acc:HGNC:11928]	ALS_Rheenen2021
ENSG00000204392	LSM2	6	31765173	31774743	-	108	3.7247	9.7764e-05	0.0240596	protein_coding	LSM2 homolog, U6 small nuclear RNA and mRNA degradation associated [Source:HGNC Symbol;Acc:HGNC:13940]	ALS_Rheenen2021
ENSG00000064726	BTBD1	15	83685175	83736004	-	242	3.7136	0.00010216	0.0250336	protein_coding	BTB domain containing 1 [Source:HGNC Symbol;Acc:HGNC:1120]	ALS_Rheenen2021
ENSG00000279758	ENSG00000279758	15	83407138	83407874	+	93	3.709	0.00010405	0.0253878	TEC	tec	ALS_Rheenen2021
ENSG00000164403	SHROOM1	5	132157833	132166351	-	44	3.7043	0.00010599	0.0257511	protein_coding	shroom family member 1 [Source:HGNC Symbol;Acc:HGNC:24084]	ALS_Rheenen2021
ENSG00000033327	GAB2	11	77926339	78129394	-	622	3.6973	0.00010897	0.0263629	protein_coding	GRB2 associated binding protein 2 [Source:HGNC Symbol;Acc:HGNC:14458]	ALS_Rheenen2021
ENSG00000221988	PPT2	6	32121218	32131455	+	102	3.6889	0.0001126	0.0271261	protein_coding	palmitoyl-protein thioesterase 2 [Source:HGNC Symbol;Acc:HGNC:9326]	ALS_Rheenen2021
ENSG00000180116	C12orf40	12	40019969	40302102	+	831	3.6849	0.0001144	0.027444	protein_coding	regulator of DNA class I crossover intermediates 1 [Source:HGNC Symbol;Acc:HGNC:26846]	ALS_Rheenen2021
ENSG00000289637	ENSG00000289637	6	31788926	31789741	-	69	3.6809	0.0001162	0.0277592	lncRNA	novel transcript	ALS_Rheenen2021
ENSG00000289266	ENSG00000289266	10	13141855	13141968	-	68	3.6793	0.00011692	0.0278148	lncRNA	novel transcript, antisense to OPTN	ALS_Rheenen2021
ENSG00000259442	ENSG00000259442	15	83412975	83419041	+	106	3.6745	0.00011916	0.02823	lncRNA	novel transcript, antisense FSD2	ALS_Rheenen2021
ENSG00000284954	ENSG00000284954	6	32120579	32122142	-	72	3.6699	0.00012131	0.0285992	lncRNA	novel transcript	ALS_Rheenen2021
ENSG00000180901	KCTD2	17	73028670	73061984	+	212	3.6691	0.00012172	0.0285992	protein_coding	potassium channel tetramerization domain containing 2 [Source:HGNC Symbol;Acc:HGNC:21294]	ALS_Rheenen2021
ENSG00000049618	ARID1B	6	157097154	157531913	+	1311	3.6669	0.00012275	0.028723	protein_coding	AT-rich interaction domain 1B [Source:HGNC Symbol;Acc:HGNC:18040]	ALS_Rheenen2021
ENSG00000038358	EDC4	16	67906955	67918402	+	54	3.6635	0.00012439	0.0289351	protein_coding	enhancer of mRNA decapping 4 [Source:HGNC Symbol;Acc:HGNC:17157]	ALS_Rheenen2021
ENSG00000090565	RAB11FIP3	16	475649	573011	+	168	3.6629	0.00012467	0.0289351	protein_coding	RAB11 family interacting protein 3 [Source:HGNC Symbol;Acc:HGNC:17224]	ALS_Rheenen2021
ENSG00000202039	RNU6-215P	7	5219692	5219793	+	120	3.6579	0.00012715	0.0293088	snRNA	RNA, U6 small nuclear 215, pseudogene [Source:HGNC Symbol;Acc:HGNC:47178]	ALS_Rheenen2021
ENSG00000201274	RNA5SP192	5	132184269	132184388	+	52	3.6569	0.00012764	0.0293088	rRNA_pseudogene	RNA, 5S ribosomal pseudogene 192 [Source:HGNC Symbol;Acc:HGNC:43092]	ALS_Rheenen2021
ENSG00000259040	BLOC1S5-TXNDC5	6	7881755	8064597	-	1051	3.6553	0.00012843	0.0293088	protein_coding	BLOC1S5-TXNDC5 readthrough (NMD candidate) [Source:HGNC Symbol;Acc:HGNC:42001]	ALS_Rheenen2021
ENSG00000286658	ENSG00000286658	7	50709422	50711565	+	132	3.6549	0.00012862	0.0293088	lncRNA	novel transcript, antisense to GRB10	ALS_Rheenen2021
ENSG00000199571	SNORA22	12	40213552	40213685	-	62	3.6533	0.00012945	0.0293088	snoRNA		ALS_Rheenen2021
ENSG00000259020	ENSG00000259020	14	92492910	92493231	+	39	3.6528	0.00012971	0.0293088	processed_pseudogene	prothymosin, alpha (PTMA) pseudogene	ALS_Rheenen2021
ENSG00000165837	ERICH6B	13	46108657	46189874	-	359	3.6524	0.00012988	0.0293088	protein_coding	glutamate rich 6B [Source:HGNC Symbol;Acc:HGNC:26523]	ALS_Rheenen2021
ENSG00000204389	HSPA1A	6	31783320	31785723	+	77	3.6506	0.00013082	0.0293088	protein_coding	heat shock protein family A (Hsp70) member 1A [Source:HGNC Symbol;Acc:HGNC:5232]	ALS_Rheenen2021
ENSG00000174206	KICS2	12	64580096	64616076	-	96	3.6504	0.0001309	0.0293088	protein_coding	KICSTOR subunit 2 [Source:HGNC Symbol;Acc:HGNC:26517]	ALS_Rheenen2021
ENSG00000007264	MATK	19	3777968	3802127	-	49	3.6379	0.00013743	0.030558	protein_coding	megakaryocyte-associated tyrosine kinase [Source:HGNC Symbol;Acc:HGNC:6906]	ALS_Rheenen2021
ENSG00000286974	ENSG00000286974	6	32076183	32080626	+	85	3.6377	0.00013755	0.030558	lncRNA	novel transcript, antisense to TNXB	ALS_Rheenen2021
ENSG00000135912	TTLL4	2	219575558	219620139	+	155	3.6358	0.00013858	0.0306594	protein_coding	tubulin tyrosine ligase like 4 [Source:HGNC Symbol;Acc:HGNC:28976]	ALS_Rheenen2021
ENSG00000228432	DHFRP2	6	31328642	31335131	-	709	3.6348	0.00013908	0.0306594	transcribed_processed_pseudogene	dihydrofolate reductase pseudogene 2 [Source:HGNC Symbol;Acc:HGNC:2863]	ALS_Rheenen2021
ENSG00000222714	RN7SKP38	2	219365452	219365760	-	45	3.6336	0.00013977	0.030693	misc_RNA	RN7SK pseudogene 38 [Source:HGNC Symbol;Acc:HGNC:45762]	ALS_Rheenen2021
ENSG00000259564	ENSG00000259564	15	62126881	62227937	+	456	3.6249	0.00014451	0.031594	lncRNA	novel transcript, antisense to VPS13C	ALS_Rheenen2021
ENSG00000271581	ENSG00000271581	6	31324424	31325414	+	652	3.6241	0.00014498	0.031594	unprocessed_pseudogene	HLA complex group 4 (HCG4) pseudogene	ALS_Rheenen2021
ENSG00000266697	AC105339.2	15	83395302	83395385	-	81	3.6154	0.00014996	0.032361	miRNA		ALS_Rheenen2021
ENSG00000131149	GSE1	16	85203131	85709810	+	1380	3.6153	0.00015001	0.032361	protein_coding	Gse1 coiled-coil protein [Source:HGNC Symbol;Acc:HGNC:28979]	ALS_Rheenen2021
ENSG00000289970	ENSG00000289970	5	150460756	150461178	+	132	3.615	0.0001502	0.032361	lncRNA	novel transcript, antisense to TNIP1	ALS_Rheenen2021
ENSG00000119608	PROX2	14	75319574	75342857	-	140	3.6068	0.00015499	0.0332675	protein_coding	prospero homeobox 2 [Source:HGNC Symbol;Acc:HGNC:26715]	ALS_Rheenen2021
ENSG00000286817	ENSG00000286817	15	83418004	83419207	-	90	3.6044	0.00015645	0.0334551	lncRNA		ALS_Rheenen2021
ENSG00000289991	ENSG00000289991	16	68016942	68017428	+	60	3.5951	0.00016216	0.0345467	lncRNA	novel transcript	ALS_Rheenen2021
ENSG00000280238	ENSG00000280238	10	75550976	75551248	+	12	3.5937	0.00016302	0.0346008	TEC	TEC	ALS_Rheenen2021
ENSG00000259767	ENSG00000259767	15	83690988	83693088	-	77	3.5826	0.00017008	0.0359045	lncRNA	novel transcript, sense intronic to BTBD1	ALS_Rheenen2021
ENSG00000273747	ENSG00000273747	15	83688867	83689554	+	71	3.5821	0.00017042	0.0359045	lncRNA	novel transcript, antisense to BTBD1	ALS_Rheenen2021
ENSG00000259315	ACTG1P17	15	83394625	83407656	-	140	3.5801	0.00017172	0.0360454	transcribed_processed_pseudogene	actin gamma 1 pseudogene 17 [Source:HGNC Symbol;Acc:HGNC:51497]	ALS_Rheenen2021
ENSG00000264376	RN7SL613P	15	62206624	62206875	+	83	3.5776	0.00017336	0.0362564	misc_RNA		ALS_Rheenen2021
ENSG00000267148	ENSG00000267148	19	3775994	3776180	-	44	3.5761	0.00017435	0.0363303	unprocessed_pseudogene	megakaryocyte-associated tyrosine kinase (MATK) pseudogene	ALS_Rheenen2021
ENSG00000228141	ENSG00000228141	15	83379223	83382781	-	94	3.5733	0.00017625	0.0365927	transcribed_unitary_pseudogene	novel pseudogene	ALS_Rheenen2021
ENSG00000103202	NME4	16	446725	460367	+	78	3.5701	0.00017846	0.0369173	protein_coding	NME/NM23 nucleoside diphosphate kinase 4 [Source:HGNC Symbol;Acc:HGNC:7852]	ALS_Rheenen2021
ENSG00000258587	ENSG00000258587	14	75340387	75340957	+	75	3.5643	0.00018244	0.0375738	processed_pseudogene	METTL5 pseudogene 1 [Source:HGNC Symbol;Acc:HGNC:56501]	ALS_Rheenen2021
ENSG00000254400	ENSG00000254400	11	6624872	6625650	-	82	3.5635	0.00018295	0.0375738	lncRNA	novel transcript	ALS_Rheenen2021
ENSG00000255152	MSH5-SAPCD1	6	31707797	31732628	+	183	3.5591	0.00018606	0.0380756	protein_coding	MSH5-SAPCD1 readthrough (NMD candidate) [Source:HGNC Symbol;Acc:HGNC:41994]	ALS_Rheenen2021
ENSG00000086289	EPDR1	7	37960242	37991538	+	276	3.5536	0.00019	0.038743	protein_coding	ependymin related 1 [Source:HGNC Symbol;Acc:HGNC:17572]	ALS_Rheenen2021
ENSG00000087095	NLK	17	26368763	26523407	+	176	3.5526	0.00019072	0.0387515	protein_coding	nemo like kinase [Source:HGNC Symbol;Acc:HGNC:29858]	ALS_Rheenen2021
ENSG00000129003	VPS13C	15	62144588	62352672	-	806	3.5509	0.00019197	0.0388671	protein_coding	vacuolar protein sorting 13 homolog C [Source:HGNC Symbol;Acc:HGNC:23594]	ALS_Rheenen2021
ENSG00000272900	OR10Q2P	11	58059298	58060237	-	94	3.5431	0.00019772	0.0397876	unprocessed_pseudogene	olfactory receptor family 10 subfamily Q member 2 pseudogene [Source:HGNC Symbol;Acc:HGNC:15135]	ALS_Rheenen2021
ENSG00000222043	ENSG00000222043	2	178129087	178130243	+	66	3.5429	0.00019791	0.0397876	lncRNA	novel transcript	ALS_Rheenen2021
ENSG00000216901	ZNF603P	6	28143966	28144452	+	76	3.5413	0.00019908	0.0398824	unprocessed_pseudogene	zinc finger protein 603, pseudogene [Source:HGNC Symbol;Acc:HGNC:23322]	ALS_Rheenen2021
ENSG00000087157	PGS1	17	76374730	76421195	+	259	3.5353	0.00020368	0.0405947	protein_coding	phosphatidylglycerophosphate synthase 1 [Source:HGNC Symbol;Acc:HGNC:30029]	ALS_Rheenen2021
ENSG00000228027	ENSG00000228027	10	11052127	11053082	-	58	3.5347	0.00020412	0.0405947	lncRNA	novel transcript	ALS_Rheenen2021
ENSG00000151553	FHIP2A	10	116581503	116659591	+	380	3.533	0.00020544	0.0405947	protein_coding	FHF complex subunit HOOK interacting protein 2A [Source:HGNC Symbol;Acc:HGNC:29320]	ALS_Rheenen2021
ENSG00000263715	LINC02210-CRHR1	17	43697710	43913192	+	1209	3.5329	0.00020548	0.0405947	protein_coding	LINC02210-CRHR1 readthrough [Source:HGNC Symbol;Acc:HGNC:51483]	ALS_Rheenen2021
ENSG00000040933	INPP4A	2	99061317	99210855	+	362	3.5298	0.00020797	0.040945	protein_coding	inositol polyphosphate-4-phosphatase type I A [Source:HGNC Symbol;Acc:HGNC:6074]	ALS_Rheenen2021
ENSG00000207707	MIR639	19	14640355	14640452	+	50	3.527	0.00021015	0.0411553	miRNA		ALS_Rheenen2021
ENSG00000280107	ENSG00000280107	6	28138623	28140299	+	103	3.5266	0.00021048	0.0411553	TEC	TEC	ALS_Rheenen2021
ENSG00000144580	CNOT9	2	219433303	219461803	+	107	3.525	0.00021178	0.0412682	protein_coding	CCR4-NOT transcription complex subunit 9 [Source:HGNC Symbol;Acc:HGNC:10445]	ALS_Rheenen2021
ENSG00000256323	AL049542.1	16	542366	542567	+	46	3.5231	0.00021327	0.0414172	pseudogene		ALS_Rheenen2021
ENSG00000168447	SCNN1B	16	23289552	23392615	+	240	3.5215	0.00021455	0.0414429	protein_coding	sodium channel epithelial 1 subunit beta [Source:HGNC Symbol;Acc:HGNC:10600]	ALS_Rheenen2021
ENSG00000258013	RPL3P13	4	85465457	85465672	-	92	3.5208	0.00021508	0.0414429	processed_pseudogene	ribosomal protein L3 pseudogene 13 [Source:HGNC Symbol;Acc:HGNC:48494]	ALS_Rheenen2021
ENSG00000262500	MAPK8IP1P1	17	44320972	44322410	+	14	3.5202	0.00021558	0.0414429	processed_pseudogene	mitogen-activated protein kinase 8 interacting protein 1 pseudogene 1 [Source:HGNC Symbol;Acc:HGNC:6885]	ALS_Rheenen2021
ENSG00000224897	POT1-AS1	7	124569927	125123020	+	2203	3.5173	0.00021799	0.0417656	lncRNA	POT1 antisense RNA 1 [Source:HGNC Symbol;Acc:HGNC:49459]	ALS_Rheenen2021
ENSG00000278619	MRM1	17	34958012	34965400	+	70	3.5159	0.00021917	0.0418512	protein_coding	mitochondrial rRNA methyltransferase 1 [Source:HGNC Symbol;Acc:HGNC:26202]	ALS_Rheenen2021
ENSG00000250346	EEF1GP2	5	147301742	147302984	+	134	3.5118	0.00022258	0.0423376	processed_pseudogene	eukaryotic translation elongation factor 1 gamma pseudogene 2 [Source:HGNC Symbol;Acc:HGNC:44557]	ALS_Rheenen2021
ENSG00000263126	ENSG00000263126	16	67916364	67920270	+	45	3.511	0.0002232	0.0423376	lncRNA	novel transcript	ALS_Rheenen2021
ENSG00000200063	SNORA30	17	76396016	76396144	+	82	3.5082	0.0002256	0.0426511	snoRNA		ALS_Rheenen2021
ENSG00000289338	ENSG00000289338	8	143271343	143276160	+	104	3.504	0.00022916	0.0431812	lncRNA	novel transcript	ALS_Rheenen2021
ENSG00000262624	ENSG00000262624	17	7339876	7340842	-	46	3.5009	0.00023183	0.0435406	lncRNA	novel transcript, antisense to TMEM102	ALS_Rheenen2021
ENSG00000289618	ENSG00000289618	16	68032949	68033661	+	56	3.4976	0.00023472	0.0437493	lncRNA	novel transcript, antisense to DPEP2	ALS_Rheenen2021
ENSG00000242612	DECR2	16	451858	462487	+	71	3.4975	0.00023485	0.0437493	protein_coding	2,4-dienoyl-CoA reductase 2 [Source:HGNC Symbol;Acc:HGNC:2754]	ALS_Rheenen2021
ENSG00000214401	KANSL1-AS1	17	44270932	44275208	+	72	3.497	0.00023524	0.0437493	lncRNA	KANSL1 antisense RNA 1 [Source:HGNC Symbol;Acc:HGNC:43740]	ALS_Rheenen2021
ENSG00000176387	HSD11B2	16	67464555	67471456	+	66	3.4949	0.00023711	0.0438953	protein_coding	hydroxysteroid 11-beta dehydrogenase 2 [Source:HGNC Symbol;Acc:HGNC:5209]	ALS_Rheenen2021
ENSG00000238723	Y_RNA	17	44292436	44292537	-	36	3.494	0.00023792	0.0438953	misc_RNA	Y RNA [Source:RFAM;Acc:RF00019]	ALS_Rheenen2021
ENSG00000261320	ENSG00000261320	16	67464570	67465367	-	49	3.493	0.00023877	0.0438953	lncRNA	novel transcript	ALS_Rheenen2021
ENSG00000204394	VARS1	6	31745295	31763529	-	132	3.4902	0.00024131	0.0438953	protein_coding	valyl-tRNA synthetase 1 [Source:HGNC Symbol;Acc:HGNC:12651]	ALS_Rheenen2021
ENSG00000259308	FABP5P8	15	83713120	83713523	+	65	3.4887	0.00024269	0.0438953	processed_pseudogene	fatty acid binding protein 5 pseudogene 8 [Source:HGNC Symbol;Acc:HGNC:31063]	ALS_Rheenen2021
ENSG00000204410	MSH5	6	31707454	31730453	+	174	3.4883	0.00024307	0.0438953	protein_coding	mutS homolog 5 [Source:HGNC Symbol;Acc:HGNC:7328]	ALS_Rheenen2021
ENSG00000132002	DNAJB1	19	14625581	14671203	-	208	3.4879	0.00024343	0.0438953	protein_coding	DnaJ heat shock protein family (Hsp40) member B1 [Source:HGNC Symbol;Acc:HGNC:5270]	ALS_Rheenen2021
ENSG00000285085	ENSG00000285085	6	32118272	32122150	-	85	3.4869	0.00024437	0.0438953	protein_coding	novel protein	ALS_Rheenen2021
ENSG00000268652	ENSG00000268652	19	51697374	51698796	-	43	3.486	0.00024515	0.0438953	processed_pseudogene	zinc finger, DHHC-type containing 7 (ZDHHC7) pseudogene	ALS_Rheenen2021
ENSG00000288853	ENSG00000288853	11	78025842	78030282	+	62	3.4856	0.00024553	0.0438953	lncRNA	novel transcript, antisense to GAB2	ALS_Rheenen2021
ENSG00000288636	ENSG00000288636	1	17331563	17338252	-	59	3.4855	0.00024557	0.0438953	protein_coding	novel protein	ALS_Rheenen2021
ENSG00000141504	SAT2	17	7529552	7531194	-	64	3.4851	0.00024602	0.0438953	protein_coding	spermidine/spermine N1-acetyltransferase family member 2 [Source:HGNC Symbol;Acc:HGNC:23160]	ALS_Rheenen2021
ENSG00000284829	ENSG00000284829	6	32065953	32085387	-	131	3.4851	0.00024596	0.0438953	lncRNA	novel transcript	ALS_Rheenen2021
ENSG00000226314	ZKSCAN8P1	6	28129547	28137372	+	126	3.4786	0.00025198	0.0448187	protein_coding	ZKSCAN8 pseudogene 1 [Source:HGNC Symbol;Acc:HGNC:18777]	ALS_Rheenen2021
ENSG00000207213	Y_RNA	1	11059919	11060002	-	29	3.4765	0.00025396	0.0450306	misc_RNA		ALS_Rheenen2021
ENSG00000132153	DHX30	3	47844399	47891685	+	90	3.4733	0.00025708	0.0454427	protein_coding	DExH-box helicase 30 [Source:HGNC Symbol;Acc:HGNC:16716]	ALS_Rheenen2021
ENSG00000243855	RPL12P5	14	31260304	31260695	+	63	3.4711	0.00025914	0.0456654	processed_pseudogene	ribosomal protein L12 pseudogene 5 [Source:HGNC Symbol;Acc:HGNC:19669]	ALS_Rheenen2021
ENSG00000183513	COA5	2	99215777	99224978	-	65	3.4692	0.00026098	0.0458482	protein_coding	cytochrome c oxidase assembly factor 5 [Source:HGNC Symbol;Acc:HGNC:33848]	ALS_Rheenen2021
ENSG00000115446	UNC50	2	99225042	99234978	+	74	3.4661	0.00026407	0.0462487	protein_coding	unc-50 inner nuclear membrane RNA binding protein [Source:HGNC Symbol;Acc:HGNC:16046]	ALS_Rheenen2021
ENSG00000265818	EEF1E1-BLOC1S5	6	8015959	8102763	-	628	3.4638	0.00026632	0.0465001	protein_coding	EEF1E1-BLOC1S5 readthrough (NMD candidate) [Source:HGNC Symbol;Acc:HGNC:49187]	ALS_Rheenen2021
ENSG00000252723	RNU6-677P	9	97007971	97008041	+	86	3.46	0.00027007	0.0470111	snRNA	RNA, U6 small nuclear 677, pseudogene [Source:HGNC Symbol;Acc:HGNC:47640]	ALS_Rheenen2021
ENSG00000204314	PRRT1	6	32116136	32120860	-	88	3.459	0.00027107	0.0470418	protein_coding	proline rich transmembrane protein 1 [Source:HGNC Symbol;Acc:HGNC:13943]	ALS_Rheenen2021
ENSG00000005100	DHX33	17	5344237	5372302	-	167	3.454	0.00027619	0.0477851	protein_coding	DEAH-box helicase 33 [Source:HGNC Symbol;Acc:HGNC:16718]	ALS_Rheenen2021
ENSG00000266457	AC026318.1	3	47810601	47810701	+	26	3.451	0.00027922	0.0481633	miRNA		ALS_Rheenen2021
ENSG00000221523	AC079080.1	4	185188510	185188584	-	122	3.4445	0.00028607	0.0491963	miRNA		ALS_Rheenen2021

## Sheet: SCZ_magma
gene_ensg	gene_name	gene_chr	gene_start	gene_end	gene_strand	nsnps	gene_zstat	gene_p	gene_fdr	gene_biotype	gene_description	disease
ENSG00000188641	DPYD	1	97543299	98460556	-	1837	10.011	6.797e-24	3.85648e-19	protein_coding	dihydropyrimidine dehydrogenase [Source:HGNC Symbol;Acc:HGNC:3012]	SCZ_Trubetskoy2022
ENSG00000249484	LINC01470	5	151998525	152603103	-	1392	9.0829	5.2866e-20	1.49976e-15	lncRNA	long intergenic non-protein coding RNA 1470 [Source:HGNC Symbol;Acc:HGNC:51105]	SCZ_Trubetskoy2022
ENSG00000271581	ENSG00000271581	6	31324424	31325414	+	594	8.7286	1.2887e-18	2.06668e-14	unprocessed_pseudogene	HLA complex group 4 (HCG4) pseudogene	SCZ_Trubetskoy2022
ENSG00000234745	HLA-B	6	31321649	31334844	-	875	8.7147	1.457e-18	2.06668e-14	protein_coding	major histocompatibility complex, class I, B [Source:HGNC Symbol;Acc:HGNC:4932]	SCZ_Trubetskoy2022
ENSG00000101445	PPP1R16B	20	37434340	37551667	+	289	8.4646	1.2854e-17	1.14927e-13	protein_coding	protein phosphatase 1 regulatory subunit 16B [Source:HGNC Symbol;Acc:HGNC:15850]	SCZ_Trubetskoy2022
ENSG00000196628	TCF4	18	52889416	53332018	-	675	8.455	1.3958e-17	1.14927e-13	protein_coding	transcription factor 4 [Source:HGNC Symbol;Acc:HGNC:11634]	SCZ_Trubetskoy2022
ENSG00000151067	CACNA1C	12	2079938	2807116	+	1591	8.4531	1.4179e-17	1.14927e-13	protein_coding	calcium voltage-gated channel subunit alpha1 C [Source:HGNC Symbol;Acc:HGNC:1390]	SCZ_Trubetskoy2022
ENSG00000165995	CACNB2	10	18429353	18832486	+	1490	8.3836	2.566e-17	1.81987e-13	protein_coding	calcium voltage-gated channel auxiliary subunit beta 2 [Source:HGNC Symbol;Acc:HGNC:1402]	SCZ_Trubetskoy2022
ENSG00000242808	SOX2-OT	3	180707550	181554668	+	996	8.0677	3.5825e-16	2.0043e-12	lncRNA	SOX2 overlapping transcript [Source:HGNC Symbol;Acc:HGNC:20209]	SCZ_Trubetskoy2022
ENSG00000286192	ENSG00000286192	7	1855440	2281850	-	1522	8.0581	3.8737e-16	2.0043e-12	protein_coding	Novel protein	SCZ_Trubetskoy2022
ENSG00000287252	ENSG00000287252	6	27725195	27731048	+	51	8.0577	3.8858e-16	2.0043e-12	lncRNA	novel transcript	SCZ_Trubetskoy2022
ENSG00000286522	H3C2	6	26031817	26032327	-	47	8.0023	6.1062e-16	2.88711e-12	protein_coding	H3 clustered histone 2 [Source:HGNC Symbol;Acc:HGNC:4776]	SCZ_Trubetskoy2022
ENSG00000225914	TSBP1-AS1	6	32222417	32375540	+	1422	7.9771	7.4931e-16	2.93963e-12	lncRNA	TSBP1 and BTNL2 antisense RNA 1 [Source:HGNC Symbol;Acc:HGNC:39756]	SCZ_Trubetskoy2022
ENSG00000002822	MAD1L1	7	1855429	2272878	-	1484	7.9764	7.5356e-16	2.93963e-12	protein_coding	mitotic arrest deficient 1 like 1 [Source:HGNC Symbol;Acc:HGNC:6762]	SCZ_Trubetskoy2022
ENSG00000181315	ZNF322	6	26634611	26659980	-	114	7.9726	7.7716e-16	2.93963e-12	protein_coding	zinc finger protein 322 [Source:HGNC Symbol;Acc:HGNC:23640]	SCZ_Trubetskoy2022
ENSG00000228727	SAPCD1	6	31730433	31732627	+	49	7.964	8.3267e-16	2.95275e-12	protein_coding	suppressor APC domain containing 1 [Source:HGNC Symbol;Acc:HGNC:13938]	SCZ_Trubetskoy2022
ENSG00000271071	ENSG00000271071	6	26612131	26613337	-	55	7.9414	9.992e-16	3.32453e-12	processed_pseudogene	POM121 transmembrane nucleoporin C (POM121C) pseudogene	SCZ_Trubetskoy2022
ENSG00000149932	TMEM219	16	29952206	29984371	+	43	7.9347	1.0547e-15	3.32453e-12	protein_coding	transmembrane protein 219 [Source:HGNC Symbol;Acc:HGNC:25201]	SCZ_Trubetskoy2022
ENSG00000206337	HCP5	6	31430947	31446713	+	351	7.9129	1.2572e-15	3.74957e-12	lncRNA	HLA complex P5 [Source:HGNC Symbol;Acc:HGNC:21659]	SCZ_Trubetskoy2022
ENSG00000189134	NKAPL	6	28227075	28228736	+	40	7.9057	1.3323e-15	3.74957e-12	protein_coding	NFKB activating protein like [Source:HGNC Symbol;Acc:HGNC:21584]	SCZ_Trubetskoy2022
ENSG00000284954	ENSG00000284954	6	32120579	32122142	-	43	7.9006	1.3878e-15	3.74957e-12	lncRNA	novel transcript	SCZ_Trubetskoy2022
ENSG00000252399	RNU6-1259P	6	26353199	26353264	-	68	7.8865	1.5543e-15	4.00854e-12	snRNA		SCZ_Trubetskoy2022
ENSG00000204310	AGPAT1	6	32135989	32145873	-	76	7.8698	1.7764e-15	4.23986e-12	protein_coding	1-acylglycerol-3-phosphate O-acyltransferase 1 [Source:HGNC Symbol;Acc:HGNC:324]	SCZ_Trubetskoy2022
ENSG00000201555	Y_RNA	6	31746594	31746682	-	35	7.8586	1.9429e-15	4.23986e-12	misc_RNA	Y RNA [Source:RFAM;Acc:RF00019]	SCZ_Trubetskoy2022
ENSG00000221191	AL662890.1	6	28743693	28743800	+	93	7.8586	1.9429e-15	4.23986e-12	miRNA		SCZ_Trubetskoy2022
ENSG00000233902	ENSG00000233902	6	31430505	31431113	-	203	7.8586	1.9429e-15	4.23986e-12	unprocessed_pseudogene	HLA complex group 4 (HCG4) pseudogene	SCZ_Trubetskoy2022
ENSG00000273712	ENSG00000273712	6	28283390	28283660	-	41	7.845	2.1649e-15	4.54934e-12	processed_pseudogene	zinc finger and SCAN domain containing 16 (ZSCAN16) pseudogene	SCZ_Trubetskoy2022
ENSG00000243753	HLA-L	6	30227325	30260792	+	238	7.8327	2.387e-15	4.67012e-12	transcribed_unprocessed_pseudogene	major histocompatibility complex, class I, L (pseudogene) [Source:HGNC Symbol;Acc:HGNC:4970]	SCZ_Trubetskoy2022
ENSG00000279144	ENSG00000279144	3	52882101	52882569	-	33	7.8327	2.387e-15	4.67012e-12	TEC	TEC	SCZ_Trubetskoy2022
ENSG00000227214	HCG15	6	28953980	28955261	+	49	7.8189	2.6645e-15	4.8072e-12	lncRNA	HLA complex group 15 [Source:HGNC Symbol;Acc:HGNC:18361]	SCZ_Trubetskoy2022
ENSG00000289117	ENSG00000289117	6	26157705	26158119	-	23	7.8189	2.6645e-15	4.8072e-12	lncRNA	novel transcript	SCZ_Trubetskoy2022
ENSG00000197062	ZSCAN26	6	28234836	28246001	+	55	7.8064	2.9421e-15	4.8072e-12	protein_coding	zinc finger and SCAN domain containing 26 [Source:HGNC Symbol;Acc:HGNC:12978]	SCZ_Trubetskoy2022
ENSG00000201080	RNU6-372P	10	104628178	104628276	+	52	7.8064	2.9421e-15	4.8072e-12	snRNA		SCZ_Trubetskoy2022
ENSG00000275221	H2AC15	6	27805658	27806153	-	28	7.8064	2.9421e-15	4.8072e-12	protein_coding	H2A clustered histone 15 [Source:HGNC Symbol;Acc:HGNC:4726]	SCZ_Trubetskoy2022
ENSG00000187626	ZKSCAN4	6	28209475	28220047	-	64	7.8017	3.0531e-15	4.8072e-12	protein_coding	zinc finger with KRAB and SCAN domains 4 [Source:HGNC Symbol;Acc:HGNC:13854]	SCZ_Trubetskoy2022
ENSG00000204314	PRRT1	6	32116136	32120860	-	50	7.8017	3.0531e-15	4.8072e-12	protein_coding	proline rich transmembrane protein 1 [Source:HGNC Symbol;Acc:HGNC:13943]	SCZ_Trubetskoy2022
ENSG00000219770	VN1R11P	6	27051059	27051926	+	32	7.795	3.2196e-15	4.8072e-12	unitary_pseudogene	vomeronasal 1 receptor 11, pseudogene [Source:HGNC Symbol;Acc:HGNC:13551]	SCZ_Trubetskoy2022
ENSG00000243696	ENSG00000243696	3	52847298	52869745	-	77	7.795	3.2196e-15	4.8072e-12	protein_coding	novel MUSTN1-ITIH4 readthrough	SCZ_Trubetskoy2022
ENSG00000275846	ENSG00000275846	6	26602961	26606889	+	59	7.7907	3.3307e-15	4.84557e-12	lncRNA	novel transcript	SCZ_Trubetskoy2022
ENSG00000216629	OR2W4P	6	27944928	27945853	+	25	7.7846	3.4972e-15	4.87615e-12	unprocessed_pseudogene	olfactory receptor family 2 subfamily W member 4 pseudogene [Source:HGNC Symbol;Acc:HGNC:15071]	SCZ_Trubetskoy2022
ENSG00000228999	ENSG00000228999	2	22155534	22759194	-	1035	7.7836	3.5236e-15	4.87615e-12	lncRNA	long intergenic non-protein coding RNA 1830 [Source:HGNC Symbol;Acc:HGNC:52636]	SCZ_Trubetskoy2022
ENSG00000176933	TOB2P1	6	28185421	28186412	-	40	7.7787	3.6637e-15	4.94931e-12	processed_pseudogene	transducer of ERBB2, 2 pseudogene 1 [Source:HGNC Symbol;Acc:HGNC:13986]	SCZ_Trubetskoy2022
ENSG00000285922	ENSG00000285922	1	98517633	98520148	-	50	7.7731	3.8303e-15	4.96937e-12	lncRNA		SCZ_Trubetskoy2022
ENSG00000168126	OR2W6P	6	27905243	27906181	+	21	7.7695	3.9413e-15	4.96937e-12	unprocessed_pseudogene	olfactory receptor family 2 subfamily W member 6 pseudogene [Source:HGNC Symbol;Acc:HGNC:15072]	SCZ_Trubetskoy2022
ENSG00000228666	KRT18P1	6	28936907	28938237	-	55	7.7695	3.9413e-15	4.96937e-12	processed_pseudogene	keratin 18 pseudogene 1 [Source:HGNC Symbol;Acc:HGNC:6434]	SCZ_Trubetskoy2022
ENSG00000222800	RNU2-62P	6	27077569	27077759	-	27	7.7543	4.4409e-15	5.42802e-12	snRNA	RNA, U2 small nuclear 62, pseudogene [Source:HGNC Symbol;Acc:HGNC:48555]	SCZ_Trubetskoy2022
ENSG00000272065	U91328.20	6	25990989	25991454	+	34	7.7527	4.4964e-15	5.42802e-12	lincRNA		SCZ_Trubetskoy2022
ENSG00000197279	ZNF165	6	28048346	28057341	+	79	7.7466	4.7184e-15	5.49635e-12	protein_coding	zinc finger protein 165 [Source:HGNC Symbol;Acc:HGNC:12953]	SCZ_Trubetskoy2022
ENSG00000224447	H3P26	6	26016607	26016829	+	46	7.7451	4.774e-15	5.49635e-12	unprocessed_pseudogene	H3 histone pseudogene 26 [Source:HGNC Symbol;Acc:HGNC:4770]	SCZ_Trubetskoy2022
ENSG00000204394	VARS1	6	31745295	31763529	-	76	7.7408	4.9405e-15	5.49635e-12	protein_coding	valyl-tRNA synthetase 1 [Source:HGNC Symbol;Acc:HGNC:12651]	SCZ_Trubetskoy2022
ENSG00000272558	ENSG00000272558	6	25984040	25999395	-	63	7.7408	4.9405e-15	5.49635e-12	lncRNA	novel transcript, antisense to TRIM38	SCZ_Trubetskoy2022
ENSG00000238610	RNU7-26P	6	27865282	27865344	-	32	7.7325	5.2736e-15	5.75411e-12	snRNA	RNA, U7 small nuclear 26 pseudogene [Source:HGNC Symbol;Acc:HGNC:34122]	SCZ_Trubetskoy2022
ENSG00000124557	BTN1A1	6	26500531	26510653	+	72	7.7272	5.4956e-15	5.77425e-12	protein_coding	butyrophilin subfamily 1 member A1 [Source:HGNC Symbol;Acc:HGNC:1135]	SCZ_Trubetskoy2022
ENSG00000238648	TRNAI6	6	27599188	27599311	+	17	7.7272	5.4956e-15	5.77425e-12	miRNA		SCZ_Trubetskoy2022
ENSG00000200816	SNORA38	6	31590856	31590987	+	71	7.7222	5.7176e-15	5.79295e-12	snoRNA	small nucleolar RNA, H/ACA box 38 [Source:HGNC Symbol;Acc:HGNC:32631]	SCZ_Trubetskoy2022
ENSG00000217159	LARP1P1	6	26164300	26164591	+	19	7.7222	5.7176e-15	5.79295e-12	processed_pseudogene	LARP1 pseudogene 1 [Source:HGNC Symbol;Acc:HGNC:23183]	SCZ_Trubetskoy2022
ENSG00000233529	HCG21	6	30913756	30922639	-	75	7.7161	5.9952e-15	5.96764e-12	lncRNA	HLA complex group 21 [Source:HGNC Symbol;Acc:HGNC:31335]	SCZ_Trubetskoy2022
ENSG00000285799	ENSG00000285799	6	29817327	29853392	-	744	7.7105	6.2642e-15	5.98425e-12	transcribed_unprocessed_pseudogene	MHC class I polypeptide-related sequence F pseudogene	SCZ_Trubetskoy2022
ENSG00000233366	ZNF90P2	6	28856609	28857683	-	92	7.7104	6.2728e-15	5.98425e-12	processed_pseudogene	zinc finger protein 90 pseudogene 2 [Source:HGNC Symbol;Acc:HGNC:21687]	SCZ_Trubetskoy2022
ENSG00000137185	ZSCAN9	6	28192664	28201265	+	63	7.7092	6.3283e-15	5.98425e-12	protein_coding	zinc finger and SCAN domain containing 9 [Source:HGNC Symbol;Acc:HGNC:12984]	SCZ_Trubetskoy2022
ENSG00000182477	OR2B8P	6	28021006	28021943	-	63	7.7048	6.5503e-15	5.99739e-12	protein_coding	olfactory receptor family 2 subfamily B member 8 pseudogene [Source:HGNC Symbol;Acc:HGNC:13968]	SCZ_Trubetskoy2022
ENSG00000285708	ENSG00000285708	3	71008377	71803380	-	1440	7.7048	6.5536e-15	5.99739e-12	protein_coding	novel protein	SCZ_Trubetskoy2022
ENSG00000212240	RNU6-930P	6	28883422	28883521	+	50	7.7006	6.7724e-15	6.05315e-12	snRNA	RNA, U6 small nuclear 930, pseudogene [Source:HGNC Symbol;Acc:HGNC:47893]	SCZ_Trubetskoy2022
ENSG00000219738	CD83P1	6	27528601	27529523	-	38	7.6995	6.8279e-15	6.05315e-12	processed_pseudogene	CD83 molecule pseudogene 1 [Source:HGNC Symbol;Acc:HGNC:13946]	SCZ_Trubetskoy2022
ENSG00000275906	NAPGP2	6	30929180	30930173	-	79	7.6975	6.9389e-15	6.05691e-12	processed_pseudogene	N-ethylmaleimide-sensitive factor attachment protein, gamma pseudogene 2 [Source:HGNC Symbol;Acc:HGNC:45166]	SCZ_Trubetskoy2022
ENSG00000158373	H2BC5	6	26158350	26171577	+	41	7.6905	7.3275e-15	6.29921e-12	protein_coding	H2B clustered histone 5 [Source:HGNC Symbol;Acc:HGNC:4747]	SCZ_Trubetskoy2022
ENSG00000197935	ZNF311	6	28962562	28973093	-	72	7.6821	7.8271e-15	6.56616e-12	protein_coding	zinc finger protein 311 [Source:HGNC Symbol;Acc:HGNC:13847]	SCZ_Trubetskoy2022
ENSG00000203492	ENSG00000203492	6	29105187	29110711	-	57	7.6785	8.0491e-15	6.56616e-12	transcribed_unprocessed_pseudogene	olfactory receptor family 2 subfamily N member 1 pseudogene [Source:HGNC Symbol;Acc:HGNC:8271]	SCZ_Trubetskoy2022
ENSG00000233557	NFU1P2	1	98542556	98543024	+	32	7.6785	8.0491e-15	6.56616e-12	processed_pseudogene	NFU1 iron-sulfur cluster scaffold pseudogene 2 [Source:HGNC Symbol;Acc:HGNC:44554]	SCZ_Trubetskoy2022
ENSG00000285565	ENSG00000285565	6	31796611	31807496	+	76	7.675	8.2712e-15	6.56616e-12	lncRNA		SCZ_Trubetskoy2022
ENSG00000114861	FOXP1	3	71003844	71633129	-	1072	7.6741	8.3324e-15	6.56616e-12	protein_coding	forkhead box P1 [Source:HGNC Symbol;Acc:HGNC:3823]	SCZ_Trubetskoy2022
ENSG00000264674	AP000911.1	11	133826696	133826764	-	53	7.6741	8.3267e-15	6.56616e-12	miRNA		SCZ_Trubetskoy2022
ENSG00000267234	ENSG00000267234	19	19512788	19513412	-	26	7.6708	8.5487e-15	6.64433e-12	lncRNA	novel transcript, antisense to GATAD2A	SCZ_Trubetskoy2022
ENSG00000278637	H4C1	6	26021877	26022278	+	50	7.6635	9.0483e-15	6.83096e-12	protein_coding	H4 clustered histone 1 [Source:HGNC Symbol;Acc:HGNC:4781]	SCZ_Trubetskoy2022
ENSG00000283064	ENSG00000283064	6	26160993	26173030	-	44	7.6619	9.1593e-15	6.83096e-12	lncRNA	H2BC6 antisense RNA 1 [Source:HGNC Symbol;Acc:HGNC:56682]	SCZ_Trubetskoy2022
ENSG00000202434	SNORA4	2	198269442	198269578	+	19	7.6604	9.2704e-15	6.83096e-12	snoRNA		SCZ_Trubetskoy2022
ENSG00000258388	PPT2-EGFL8	6	32121622	32139755	+	82	7.6604	9.2704e-15	6.83096e-12	protein_coding	PPT2-EGFL8 readthrough (NMD candidate) [Source:HGNC Symbol;Acc:HGNC:48343]	SCZ_Trubetskoy2022
ENSG00000272912	ENSG00000272912	10	104674342	104675161	+	39	7.6581	9.4369e-15	6.8645e-12	lncRNA	novel transcript	SCZ_Trubetskoy2022
ENSG00000204435	CSNK2B	6	31633004	31638120	+	70	7.6558	9.6034e-15	6.89719e-12	protein_coding	casein kinase 2 beta [Source:HGNC Symbol;Acc:HGNC:2460]	SCZ_Trubetskoy2022
ENSG00000236405	UBQLN1P1	6	30330889	30332057	-	101	7.6514	9.9365e-15	7.04721e-12	processed_pseudogene	ubiquilin 1 pseudogene 1 [Source:HGNC Symbol;Acc:HGNC:21633]	SCZ_Trubetskoy2022
ENSG00000278255	ENSG00000278255	12	2326628	2327086	-	43	7.6418	1.0714e-14	7.50483e-12	lncRNA	novel transcript, antisense to CACNA1C	SCZ_Trubetskoy2022
ENSG00000272462	LINC02980	6	25992869	26002003	+	48	7.6398	1.088e-14	7.52816e-12	lncRNA	long intergenic non-protein coding RNA 2980 [Source:HGNC Symbol;Acc:HGNC:56046]	SCZ_Trubetskoy2022
ENSG00000275714	H3C1	6	26020679	26021186	+	45	7.6359	1.1213e-14	7.6651e-12	protein_coding	H3 clustered histone 1 [Source:HGNC Symbol;Acc:HGNC:4766]	SCZ_Trubetskoy2022
ENSG00000270666	ENSG00000270666	6	27482818	27483053	-	50	7.6285	1.1879e-14	8.0237e-12	processed_pseudogene	WD repeat domain 59 (WDR59) pseudogene	SCZ_Trubetskoy2022
ENSG00000290009	ENSG00000290009	6	27146121	27146648	+	53	7.6261	1.2101e-14	8.07749e-12	lncRNA	novel transcript	SCZ_Trubetskoy2022
ENSG00000204388	HSPA1B	6	31795515	31798031	+	58	7.622	1.249e-14	8.23217e-12	protein_coding	heat shock protein family A (Hsp70) member 1B [Source:HGNC Symbol;Acc:HGNC:5233]	SCZ_Trubetskoy2022
ENSG00000137338	PGBD1	6	28249349	28270326	+	91	7.6192	1.2768e-14	8.23217e-12	protein_coding	piggyBac transposable element derived 1 [Source:HGNC Symbol;Acc:HGNC:19398]	SCZ_Trubetskoy2022
ENSG00000204386	NEU1	6	31825436	31830682	-	78	7.6192	1.2768e-14	8.23217e-12	protein_coding	neuraminidase 1 [Source:HGNC Symbol;Acc:HGNC:7758]	SCZ_Trubetskoy2022
ENSG00000224486	ENSG00000224486	6	30327055	30327688	-	72	7.6126	1.3434e-14	8.53907e-12	processed_pseudogene	HLA complex group 19 pseudogene [Source:HGNC Symbol;Acc:HGNC:31336]	SCZ_Trubetskoy2022
ENSG00000242142	SERBP1P3	3	53098299	53099107	-	53	7.6115	1.3545e-14	8.53907e-12	processed_pseudogene	SERPINE1 mRNA binding protein 1 pseudogene 3 [Source:HGNC Symbol;Acc:HGNC:44630]	SCZ_Trubetskoy2022
ENSG00000287080	H3C3	6	26045612	26046097	+	46	7.6089	1.3822e-14	8.59272e-12	protein_coding	H3 clustered histone 3 [Source:HGNC Symbol;Acc:HGNC:4768]	SCZ_Trubetskoy2022
ENSG00000289637	ENSG00000289637	6	31788926	31789741	-	44	7.6079	1.3933e-14	8.59272e-12	lncRNA	novel transcript	SCZ_Trubetskoy2022
ENSG00000234816	H2AC5P	6	26044217	26044585	+	46	7.6033	1.4433e-14	8.80537e-12	unprocessed_pseudogene	H2A clustered histone 5, pseudogene [Source:HGNC Symbol;Acc:HGNC:4728]	SCZ_Trubetskoy2022
ENSG00000272810	ENSG00000272810	6	26013469	26013985	+	43	7.5999	1.4821e-14	8.88517e-12	lncRNA	novel transcript	SCZ_Trubetskoy2022
ENSG00000168131	OR2B2	6	27878963	27880174	-	42	7.5994	1.4877e-14	8.88517e-12	protein_coding	olfactory receptor family 2 subfamily B member 2 [Source:HGNC Symbol;Acc:HGNC:13966]	SCZ_Trubetskoy2022
ENSG00000213722	DDAH2	6	31694815	31698394	-	39	7.5919	1.5765e-14	9.31744e-12	protein_coding	DDAH family member 2, ADMA-independent [Source:HGNC Symbol;Acc:HGNC:2716]	SCZ_Trubetskoy2022
ENSG00000220581	VN1R12P	6	27001214	27002089	-	54	7.5896	1.6043e-14	9.32008e-12	unitary_pseudogene	vomeronasal 1 receptor 12, pseudogene [Source:HGNC Symbol;Acc:HGNC:18722]	SCZ_Trubetskoy2022
ENSG00000162267	ITIH3	3	52828784	52843025	+	54	7.5892	1.6098e-14	9.32008e-12	protein_coding	inter-alpha-trypsin inhibitor heavy chain 3 [Source:HGNC Symbol;Acc:HGNC:6168]	SCZ_Trubetskoy2022
ENSG00000149091	DGKZ	11	46354455	46402104	+	54	7.5848	1.6653e-14	9.54333e-12	protein_coding	diacylglycerol kinase zeta [Source:HGNC Symbol;Acc:HGNC:2857]	SCZ_Trubetskoy2022
ENSG00000255045	ENSG00000255045	11	124614530	124616233	-	31	7.5835	1.682e-14	9.54333e-12	lncRNA	novel transcript	SCZ_Trubetskoy2022
ENSG00000231162	COX11P1	6	28414750	28415584	+	59	7.5776	1.7597e-14	9.88533e-12	processed_pseudogene	COX11 pseudogene 1 [Source:HGNC Symbol;Acc:HGNC:2262]	SCZ_Trubetskoy2022
ENSG00000269293	ZSCAN16-AS1	6	27982900	28105091	-	389	7.5746	1.801e-14	9.93952e-12	lncRNA	ZSCAN16 antisense RNA 1 [Source:HGNC Symbol;Acc:HGNC:48982]	SCZ_Trubetskoy2022
ENSG00000196787	H2AC11	6	27100822	27101314	+	25	7.574	1.8097e-14	9.93952e-12	protein_coding	H2A clustered histone 11 [Source:HGNC Symbol;Acc:HGNC:4737]	SCZ_Trubetskoy2022
ENSG00000243729	OR5V1	6	29321526	29399744	-	359	7.5731	1.8219e-14	9.93952e-12	protein_coding	olfactory receptor family 5 subfamily V member 1 [Source:HGNC Symbol;Acc:HGNC:13972]	SCZ_Trubetskoy2022
ENSG00000213911	OR2G1P	6	29197004	29197934	-	36	7.5701	1.8652e-14	1.00788e-11	unprocessed_pseudogene	olfactory receptor family 2 subfamily G member 1 pseudogene [Source:HGNC Symbol;Acc:HGNC:8251]	SCZ_Trubetskoy2022
ENSG00000212493	SNORD19	3	52723264	52723331	+	28	7.5644	1.9484e-14	1.04291e-11	snoRNA	small nucleolar RNA, C/D box 19 [Source:HGNC Symbol;Acc:HGNC:32717]	SCZ_Trubetskoy2022
ENSG00000184357	H1-5	6	27834570	27835366	-	33	7.551	2.1594e-14	1.14505e-11	protein_coding	H1.5 linker histone, cluster member [Source:HGNC Symbol;Acc:HGNC:4719]	SCZ_Trubetskoy2022
ENSG00000115524	SF3B1	2	198253239	198299803	-	52	7.5467	2.2315e-14	1.17232e-11	protein_coding	splicing factor 3b subunit 1 [Source:HGNC Symbol;Acc:HGNC:10768]	SCZ_Trubetskoy2022
ENSG00000222345	SNORD19	3	52725394	52725469	+	27	7.5426	2.3037e-14	1.19915e-11	snoRNA	small nucleolar RNA, C/D box 19C [Source:HGNC Symbol;Acc:HGNC:52224]	SCZ_Trubetskoy2022
ENSG00000154146	NRGN	11	124609838	124617106	+	37	7.5395	2.3592e-14	1.21688e-11	protein_coding	neurogranin [Source:HGNC Symbol;Acc:HGNC:8000]	SCZ_Trubetskoy2022
ENSG00000204385	SLC44A4	6	31830969	31846823	-	96	7.53	2.5369e-14	1.2877e-11	protein_coding	solute carrier family 44 member 4 [Source:HGNC Symbol;Acc:HGNC:13941]	SCZ_Trubetskoy2022
ENSG00000204387	SNHG32	6	31802385	31807543	+	64	7.5294	2.548e-14	1.2877e-11	lncRNA	small nucleolar RNA host gene 32 [Source:HGNC Symbol;Acc:HGNC:19078]	SCZ_Trubetskoy2022
ENSG00000010327	STAB1	3	52529354	52558511	+	66	7.5286	2.5646e-14	1.2877e-11	protein_coding	stabilin 1 [Source:HGNC Symbol;Acc:HGNC:18628]	SCZ_Trubetskoy2022
ENSG00000286940	MICB-DT	6	31447750	31462712	-	398	7.5213	2.7116e-14	1.34957e-11	lncRNA	MICB divergent transcript [Source:HGNC Symbol;Acc:HGNC:53632]	SCZ_Trubetskoy2022
ENSG00000216762	VN1R13P	6	27028144	27029028	-	36	7.517	2.8033e-14	1.38308e-11	processed_pseudogene	vomeronasal 1 receptor 13 pseudogene [Source:HGNC Symbol;Acc:HGNC:18723]	SCZ_Trubetskoy2022
ENSG00000241370	RPP21	6	30312908	30314661	+	67	7.5144	2.8588e-14	1.3983e-11	protein_coding	ribonuclease P/MRP subunit p21 [Source:HGNC Symbol;Acc:HGNC:21300]	SCZ_Trubetskoy2022
ENSG00000225206	MIR137HG	1	98399030	98515427	-	244	7.5126	2.8977e-14	1.40521e-11	lncRNA	MIR137 host gene [Source:HGNC Symbol;Acc:HGNC:42871]	SCZ_Trubetskoy2022
ENSG00000289282	ENSG00000289282	6	31591651	31593276	+	82	7.5114	2.9254e-14	1.40662e-11	protein_coding	novel protein	SCZ_Trubetskoy2022
ENSG00000267402	TCF4-AS2	18	53159406	53163623	+	42	7.5077	3.0087e-14	1.43452e-11	lncRNA	TCF4 antisense RNA 2 [Source:HGNC Symbol;Acc:HGNC:51643]	SCZ_Trubetskoy2022
ENSG00000204469	PRRC2A	6	31588492	31605548	+	131	7.5032	3.1142e-14	1.47245e-11	protein_coding	proline rich coiled-coil 2A [Source:HGNC Symbol;Acc:HGNC:13918]	SCZ_Trubetskoy2022
ENSG00000284688	BTN1A1P1	6	26478100	26478761	+	61	7.5013	3.1586e-14	1.47928e-11	unprocessed_pseudogene	butyrophilin subfamily 1 member A1 pseudogene 1 [Source:HGNC Symbol;Acc:HGNC:51545]	SCZ_Trubetskoy2022
ENSG00000232040	ZBED9	6	28538312	28583989	-	132	7.5004	3.1808e-14	1.47928e-11	protein_coding	SCAN domain containing 3 [Source:HGNC Symbol;Acc:HGNC:13851]	SCZ_Trubetskoy2022
ENSG00000215979	AL021917.1	6	26365704	26365780	-	120	7.4984	3.2307e-14	1.48914e-11	miRNA		SCZ_Trubetskoy2022
ENSG00000076685	NT5C2	10	104846942	105037362	-	401	7.4974	3.2545e-14	1.48914e-11	protein_coding	5'-nucleotidase, cytosolic II [Source:HGNC Symbol;Acc:HGNC:8022]	SCZ_Trubetskoy2022
ENSG00000201207	Y_RNA	6	31631065	31631178	+	62	7.4942	3.3362e-14	1.51431e-11	misc_RNA	Y RNA [Source:RFAM;Acc:RF00019]	SCZ_Trubetskoy2022
ENSG00000213654	GPSM3	6	32158543	32163300	-	65	7.4931	3.364e-14	1.51481e-11	protein_coding	G protein signaling modulator 3 [Source:HGNC Symbol;Acc:HGNC:13945]	SCZ_Trubetskoy2022
ENSG00000201754	SNORD52	6	31804853	31804919	+	56	7.4909	3.4195e-14	1.52768e-11	snoRNA	small nucleolar RNA, C/D box 52 [Source:HGNC Symbol;Acc:HGNC:10202]	SCZ_Trubetskoy2022
ENSG00000246350	ZBED9-AS1	6	28555155	28559524	+	46	7.4874	3.5139e-14	1.54572e-11	lncRNA	ZBED9 antisense RNA 1 [Source:HGNC Symbol;Acc:HGNC:55596]	SCZ_Trubetskoy2022
ENSG00000114902	SPCS1	3	52738971	52745164	+	37	7.4863	3.5416e-14	1.54572e-11	protein_coding	signal peptidase complex subunit 1 [Source:HGNC Symbol;Acc:HGNC:23401]	SCZ_Trubetskoy2022
ENSG00000264571	MIR4529	18	53146452	53146529	+	32	7.4863	3.5416e-14	1.54572e-11	miRNA	microRNA 4529 [Source:HGNC Symbol;Acc:HGNC:41703]	SCZ_Trubetskoy2022
ENSG00000255152	MSH5-SAPCD1	6	31707797	31732628	+	96	7.4853	3.5694e-14	1.54596e-11	protein_coding	MSH5-SAPCD1 readthrough (NMD candidate) [Source:HGNC Symbol;Acc:HGNC:41994]	SCZ_Trubetskoy2022
ENSG00000149929	HIRIP3	16	30003651	30007395	-	31	7.4772	3.797e-14	1.63208e-11	protein_coding	HIRA interacting protein 3 [Source:HGNC Symbol;Acc:HGNC:4917]	SCZ_Trubetskoy2022
ENSG00000252787	SNORD19B	3	52722898	52722977	+	27	7.4751	3.858e-14	1.64583e-11	snoRNA		SCZ_Trubetskoy2022
ENSG00000287279	ENSG00000287279	6	28602638	28617315	+	65	7.4715	3.9635e-14	1.67822e-11	lncRNA	novel transcript	SCZ_Trubetskoy2022
ENSG00000182511	FES	15	91426925	91439006	+	54	7.4684	4.0579e-14	1.70546e-11	protein_coding	FES proto-oncogene, tyrosine kinase [Source:HGNC Symbol;Acc:HGNC:3657]	SCZ_Trubetskoy2022
ENSG00000204392	LSM2	6	31765173	31774743	-	69	7.4606	4.3077e-14	1.79713e-11	protein_coding	LSM2 homolog, U6 small nuclear RNA and mRNA degradation associated [Source:HGNC Symbol;Acc:HGNC:13940]	SCZ_Trubetskoy2022
ENSG00000238698	RNU7-147P	2	200055782	200055843	+	21	7.4575	4.4076e-14	1.82539e-11	snRNA	RNA, U7 small nuclear 147 pseudogene [Source:HGNC Symbol;Acc:HGNC:45681]	SCZ_Trubetskoy2022
ENSG00000149564	ESAM	11	124622479	124632186	-	35	7.4556	4.4742e-14	1.83954e-11	protein_coding	endothelial cell adhesion molecule [Source:HGNC Symbol;Acc:HGNC:17474]	SCZ_Trubetskoy2022
ENSG00000124610	H1-1	6	26017260	26018015	-	49	7.4461	4.8073e-14	1.96228e-11	protein_coding	H1.1 linker histone, cluster member [Source:HGNC Symbol;Acc:HGNC:4715]	SCZ_Trubetskoy2022
ENSG00000124529	HIST1H4B	6	26027124	26027480	-	49	7.4374	5.1348e-14	2.06623e-11	protein_coding		SCZ_Trubetskoy2022
ENSG00000168298	H1-4	6	26156557	26157343	+	22	7.4374	5.1348e-14	2.06623e-11	protein_coding	H1.4 linker histone, cluster member [Source:HGNC Symbol;Acc:HGNC:4718]	SCZ_Trubetskoy2022
ENSG00000263020	ENSG00000263020	6	31633879	31641323	+	73	7.4337	5.2791e-14	2.10934e-11	protein_coding	novel protein	SCZ_Trubetskoy2022
ENSG00000204371	EHMT2	6	31847536	31865475	-	107	7.4323	5.3346e-14	2.11661e-11	protein_coding	euchromatic histone lysine methyltransferase 2 [Source:HGNC Symbol;Acc:HGNC:14129]	SCZ_Trubetskoy2022
ENSG00000270935	ENSG00000270935	6	27235892	27237008	+	50	7.4287	5.4845e-14	2.13999e-11	processed_pseudogene	CDCA7 pseudogene 1 [Source:HGNC Symbol;Acc:HGNC:56918]	SCZ_Trubetskoy2022
ENSG00000204366	ZBTB12	6	31867390	31869863	-	56	7.4285	5.4901e-14	2.13999e-11	protein_coding	zinc finger and BTB domain containing 12 [Source:HGNC Symbol;Acc:HGNC:19066]	SCZ_Trubetskoy2022
ENSG00000261839	ENSG00000261839	6	28104627	28107456	+	62	7.4281	5.5067e-14	2.13999e-11	lncRNA	novel transcript, overlapping to ZNF435	SCZ_Trubetskoy2022
ENSG00000276410	H2BC3	6	26043455	26043941	-	47	7.4105	6.2894e-14	2.41386e-11	protein_coding	H2B clustered histone 3 [Source:HGNC Symbol;Acc:HGNC:4751]	SCZ_Trubetskoy2022
ENSG00000255726	ENSG00000255726	6	31190690	31190870	+	257	7.4104	6.2965e-14	2.41386e-11	unprocessed_pseudogene	mitochondrial coiled-coil domain 1 (MCCD1) pseudogene	SCZ_Trubetskoy2022
ENSG00000220875	H3C9P	6	26322104	26322520	-	98	7.4029	6.6613e-14	2.53657e-11	processed_pseudogene	H3 clustered histone 9, pseudogene [Source:HGNC Symbol;Acc:HGNC:18982]	SCZ_Trubetskoy2022
ENSG00000251911	SNORD112	7	104611734	104611805	+	23	7.3996	6.8279e-14	2.58268e-11	snoRNA		SCZ_Trubetskoy2022
ENSG00000163935	SFMBT1	3	52937588	53080766	-	275	7.3953	7.0533e-14	2.64608e-11	protein_coding	Scm like with four mbt domains 1 [Source:HGNC Symbol;Acc:HGNC:20255]	SCZ_Trubetskoy2022
ENSG00000221988	PPT2	6	32121218	32131455	+	64	7.3947	7.0888e-14	2.64608e-11	protein_coding	palmitoyl-protein thioesterase 2 [Source:HGNC Symbol;Acc:HGNC:9326]	SCZ_Trubetskoy2022
ENSG00000264102	MIR4688	11	46397952	46398034	+	14	7.3858	7.5773e-14	2.79964e-11	miRNA	microRNA 4688 [Source:HGNC Symbol;Acc:HGNC:41897]	SCZ_Trubetskoy2022
ENSG00000110497	AMBRA1	11	46417964	46615675	-	98	7.3854	7.5995e-14	2.79964e-11	protein_coding	autophagy and beclin 1 regulator 1 [Source:HGNC Symbol;Acc:HGNC:25990]	SCZ_Trubetskoy2022
ENSG00000270757	HSPE1-MOB4	2	198365137	198415450	+	56	7.3843	7.6605e-14	2.79964e-11	protein_coding	HSPE1-MOB4 readthrough [Source:HGNC Symbol;Acc:HGNC:49184]	SCZ_Trubetskoy2022
ENSG00000273542	H4C12	6	27798952	27799338	-	22	7.3836	7.7049e-14	2.79964e-11	protein_coding	H4 clustered histone 12 [Source:HGNC Symbol;Acc:HGNC:4784]	SCZ_Trubetskoy2022
ENSG00000168405	CMAHP	6	25061854	25452491	-	1602	7.3828	7.7469e-14	2.79964e-11	transcribed_unitary_pseudogene	cytidine monophospho-N-acetylneuraminic acid hydroxylase, pseudogene [Source:HGNC Symbol;Acc:HGNC:2098]	SCZ_Trubetskoy2022
ENSG00000016864	GLT8D1	3	52728502	52740048	-	44	7.3811	7.8493e-14	2.81869e-11	protein_coding	glycosyltransferase 8 domain containing 1 [Source:HGNC Symbol;Acc:HGNC:24870]	SCZ_Trubetskoy2022
ENSG00000235238	SUMO2P1	6	29603837	29604120	-	74	7.3801	7.9103e-14	2.82273e-11	processed_pseudogene	SUMO2 pseudogene 1 [Source:HGNC Symbol;Acc:HGNC:13985]	SCZ_Trubetskoy2022
ENSG00000204389	HSPA1A	6	31783320	31785723	+	50	7.3777	8.0547e-14	2.8563e-11	protein_coding	heat shock protein family A (Hsp70) member 1A [Source:HGNC Symbol;Acc:HGNC:5232]	SCZ_Trubetskoy2022
ENSG00000270316	BORCS7-ASMT	10	104614029	104661656	+	177	7.3742	8.2656e-14	2.91288e-11	protein_coding	BORCS7-ASMT readthrough (NMD candidate) [Source:HGNC Symbol;Acc:HGNC:49183]	SCZ_Trubetskoy2022
ENSG00000224372	HLA-N	6	30319193	30319327	+	68	7.3731	8.3378e-14	2.92019e-11	unprocessed_pseudogene	major histocompatibility complex, class I, N (pseudogene) [Source:HGNC Symbol;Acc:HGNC:19406]	SCZ_Trubetskoy2022
ENSG00000019102	VSIG2	11	124617370	124622151	-	29	7.3666	8.7486e-14	3.04526e-11	protein_coding	V-set and immunoglobulin domain containing 2 [Source:HGNC Symbol;Acc:HGNC:17149]	SCZ_Trubetskoy2022
ENSG00000124508	BTN2A2	6	26383324	26395102	+	160	7.3613	9.1094e-14	3.15152e-11	protein_coding	butyrophilin subfamily 2 member A2 [Source:HGNC Symbol;Acc:HGNC:1137]	SCZ_Trubetskoy2022
ENSG00000231699	ENSG00000231699	2	198398527	198398689	+	14	7.3604	9.1704e-14	3.15339e-11	processed_pseudogene	ribosomal protein L39 (RPL39) pseudogene	SCZ_Trubetskoy2022
ENSG00000163938	GNL3	3	52715172	52728513	+	46	7.3497	9.9309e-14	3.391e-11	protein_coding	G protein nucleolar 3 [Source:HGNC Symbol;Acc:HGNC:29931]	SCZ_Trubetskoy2022
ENSG00000100167	SEPTIN3	22	42365447	42394225	+	101	7.3491	9.9809e-14	3.391e-11	protein_coding	septin 3 [Source:HGNC Symbol;Acc:HGNC:10750]	SCZ_Trubetskoy2022
ENSG00000263426	RN7SL471P	6	28945252	28945547	+	53	7.3393	1.0736e-13	3.62583e-11	misc_RNA	RNA, 7SL, cytoplasmic 471, pseudogene [Source:HGNC Symbol;Acc:HGNC:46487]	SCZ_Trubetskoy2022
ENSG00000213719	CLIC1	6	31698358	31707540	-	56	7.3355	1.1041e-13	3.70677e-11	protein_coding	chloride intracellular channel 1 [Source:HGNC Symbol;Acc:HGNC:2062]	SCZ_Trubetskoy2022
ENSG00000244349	ENSG00000244349	6	28954577	28956313	+	50	7.3303	1.148e-13	3.83148e-11	lncRNA		SCZ_Trubetskoy2022
ENSG00000206836	RNU6-1029P	2	198312469	198312575	+	14	7.3278	1.1702e-13	3.88274e-11	snRNA	RNA, U6 small nuclear 1029, pseudogene [Source:HGNC Symbol;Acc:HGNC:47992]	SCZ_Trubetskoy2022
ENSG00000241404	EGFL8	6	32132372	32136058	+	55	7.3245	1.199e-13	3.95517e-11	protein_coding	EGF like domain multiple 8 [Source:HGNC Symbol;Acc:HGNC:13944]	SCZ_Trubetskoy2022
ENSG00000275126	H4C13	6	27840926	27841312	-	34	7.3199	1.2412e-13	4.07071e-11	protein_coding	H4 clustered histone 13 [Source:HGNC Symbol;Acc:HGNC:4791]	SCZ_Trubetskoy2022
ENSG00000272468	ENSG00000272468	6	27090436	27091000	-	33	7.3187	1.2518e-13	4.08188e-11	lncRNA		SCZ_Trubetskoy2022
ENSG00000248167	TRIM39-RPP21	6	30296684	30314631	+	117	7.3173	1.2651e-13	4.10167e-11	protein_coding	TRIM39-RPP21 readthrough [Source:HGNC Symbol;Acc:HGNC:38845]	SCZ_Trubetskoy2022
ENSG00000213104	NPM1P46	2	198244425	198245616	-	20	7.3161	1.2762e-13	4.11415e-11	processed_pseudogene	nucleophosmin 1 pseudogene 46 [Source:HGNC Symbol;Acc:HGNC:45225]	SCZ_Trubetskoy2022
ENSG00000204439	C6orf47	6	31626075	31628555	-	68	7.3011	1.4266e-13	4.54251e-11	protein_coding	chromosome 6 open reading frame 47 [Source:HGNC Symbol;Acc:HGNC:19076]	SCZ_Trubetskoy2022
ENSG00000227198	C6orf47-AS1	6	31626106	31628498	+	68	7.3011	1.4266e-13	4.54251e-11	lncRNA	C6orf47 antisense RNA 1 [Source:HGNC Symbol;Acc:HGNC:39767]	SCZ_Trubetskoy2022
ENSG00000217539	IQCB2P	6	27978501	27980133	+	55	7.3001	1.4377e-13	4.54251e-11	processed_pseudogene	IQ motif containing B2 pseudogene [Source:HGNC Symbol;Acc:HGNC:17727]	SCZ_Trubetskoy2022
ENSG00000204616	TRIM31	6	30070674	30080867	-	216	7.2998	1.4411e-13	4.54251e-11	protein_coding	tripartite motif containing 31 [Source:HGNC Symbol;Acc:HGNC:16289]	SCZ_Trubetskoy2022
ENSG00000278463	H2AC4	6	26033320	26033846	-	43	7.299	1.4494e-13	4.54343e-11	protein_coding	H2A clustered histone 4 [Source:HGNC Symbol;Acc:HGNC:4734]	SCZ_Trubetskoy2022
ENSG00000175224	ATG13	11	46639077	46696368	+	57	7.2958	1.4844e-13	4.62758e-11	protein_coding	autophagy related 13 [Source:HGNC Symbol;Acc:HGNC:29091]	SCZ_Trubetskoy2022
ENSG00000214374	RPLP2P1	6	27932953	27933292	+	23	7.2943	1.5016e-13	4.65562e-11	processed_pseudogene	ribosomal protein lateral stalk subunit P2 pseudogene 1 [Source:HGNC Symbol;Acc:HGNC:18724]	SCZ_Trubetskoy2022
ENSG00000289375	ENSG00000289375	6	31587624	31588183	-	74	7.2927	1.5193e-13	4.68489e-11	lncRNA	novel transcript	SCZ_Trubetskoy2022
ENSG00000289829	ENSG00000289829	6	31794618	31795220	-	50	7.2865	1.5909e-13	4.87916e-11	lncRNA	novel transcript	SCZ_Trubetskoy2022
ENSG00000234127	TRIM26	6	30152232	30181204	-	179	7.2709	1.7852e-13	5.43866e-11	protein_coding	tripartite motif containing 26 [Source:HGNC Symbol;Acc:HGNC:12962]	SCZ_Trubetskoy2022
ENSG00000110492	MDK	11	46402306	46405387	+	12	7.2704	1.7925e-13	5.43866e-11	protein_coding	midkine [Source:HGNC Symbol;Acc:HGNC:6972]	SCZ_Trubetskoy2022
ENSG00000252743	RNU6-850P	6	31724728	31724830	-	40	7.2657	1.8552e-13	5.59895e-11	snRNA	RNA, U6 small nuclear 850, pseudogene [Source:HGNC Symbol;Acc:HGNC:47813]	SCZ_Trubetskoy2022
ENSG00000255899	ENSG00000255899	6	31192119	31192835	-	269	7.2571	1.977e-13	5.93497e-11	unprocessed_pseudogene	HLA-B associated transcript 1 (BAT1) pseudogene	SCZ_Trubetskoy2022
ENSG00000204296	TSBP1	6	32256303	32339684	-	782	7.2433	2.1892e-13	6.53741e-11	protein_coding	testis expressed basic protein 1 [Source:HGNC Symbol;Acc:HGNC:13922]	SCZ_Trubetskoy2022
ENSG00000202275	SNORD51	14	104263609	104263685	-	46	7.23	2.4147e-13	7.17305e-11	snoRNA		SCZ_Trubetskoy2022
ENSG00000114904	NEK4	3	52742460	52804962	-	129	7.2283	2.4447e-13	7.22434e-11	protein_coding	NIMA related kinase 4 [Source:HGNC Symbol;Acc:HGNC:11399]	SCZ_Trubetskoy2022
ENSG00000183066	WBP2NL	22	42394729	42454460	+	129	7.214	2.7156e-13	7.97911e-11	protein_coding	WBP2 N-terminal like [Source:HGNC Symbol;Acc:HGNC:28389]	SCZ_Trubetskoy2022
ENSG00000217646	H2BC16P	6	27831840	27832179	-	31	7.2127	2.7423e-13	7.97911e-11	processed_pseudogene	H2B clustered histone 16, pseudogene [Source:HGNC Symbol;Acc:HGNC:4754]	SCZ_Trubetskoy2022
ENSG00000276903	H2AC16	6	27833095	27833576	+	31	7.2127	2.7423e-13	7.97911e-11	protein_coding	H2A clustered histone 16 [Source:HGNC Symbol;Acc:HGNC:4730]	SCZ_Trubetskoy2022
ENSG00000228022	HCG20	6	30711567	30760027	+	424	7.2111	2.7757e-13	8.03509e-11	lncRNA	HLA complex group 20 [Source:HGNC Symbol;Acc:HGNC:31334]	SCZ_Trubetskoy2022
ENSG00000270604	HCG17	6	30201816	30293911	-	482	7.2042	2.919e-13	8.40702e-11	lncRNA		SCZ_Trubetskoy2022
ENSG00000271137	ENSG00000271137	3	52787542	52788706	+	34	7.1851	3.3579e-13	9.62225e-11	processed_pseudogene	AKTIP pseudogene 1 [Source:HGNC Symbol;Acc:HGNC:56419]	SCZ_Trubetskoy2022
ENSG00000101442	ACTR5	20	37377103	37401163	+	184	7.1773	3.5544e-13	1.01341e-10	protein_coding	actin related protein 5 [Source:HGNC Symbol;Acc:HGNC:14671]	SCZ_Trubetskoy2022
ENSG00000129933	MAU2	19	19431638	19469563	+	97	7.1682	3.7997e-13	1.07794e-10	protein_coding	MAU2 sister chromatid cohesion factor [Source:HGNC Symbol;Acc:HGNC:29140]	SCZ_Trubetskoy2022
ENSG00000259616	ENSG00000259616	15	61590990	61927648	-	1124	7.1596	4.0466e-13	1.14227e-10	lncRNA		SCZ_Trubetskoy2022
ENSG00000199781	Y_RNA	2	233693363	233693461	+	42	7.1488	4.3754e-13	1.22897e-10	misc_RNA	Y RNA [Source:RFAM;Acc:RF00019]	SCZ_Trubetskoy2022
ENSG00000197061	H4C3	6	26104161	26104565	+	67	7.146	4.4686e-13	1.24896e-10	protein_coding	H4 clustered histone 3 [Source:HGNC Symbol;Acc:HGNC:4787]	SCZ_Trubetskoy2022
ENSG00000224883	ENSG00000224883	22	42377308	42378221	-	33	7.1439	4.5369e-13	1.26184e-10	lncRNA	novel transcript, antisense to SEPT3	SCZ_Trubetskoy2022
ENSG00000284656	ENSG00000284656	6	29130252	29133978	-	81	7.1368	4.7751e-13	1.32161e-10	lncRNA	novel transcript	SCZ_Trubetskoy2022
ENSG00000244313	ENSG00000244313	11	46450203	46450700	-	12	7.1246	5.2197e-13	1.43765e-10	processed_pseudogene	ribosomal protein S10 (RPS10) pseudogene	SCZ_Trubetskoy2022
ENSG00000227004	ENSG00000227004	2	200736895	200737101	+	24	7.1165	5.5339e-13	1.51682e-10	processed_pseudogene	cytochrome c oxidase, subunit VIc (COX6C) pseudogene	SCZ_Trubetskoy2022
ENSG00000250073	ESAM-AS1	11	124629025	124636015	+	31	7.1146	5.6127e-13	1.53103e-10	lncRNA	ESAM antisense RNA 1 [Source:HGNC Symbol;Acc:HGNC:55558]	SCZ_Trubetskoy2022
ENSG00000204475	NCR3	6	31556672	31560783	-	94	7.1116	5.7371e-13	1.55747e-10	protein_coding	natural cytotoxicity triggering receptor 3 [Source:HGNC Symbol;Acc:HGNC:19077]	SCZ_Trubetskoy2022
ENSG00000242140	ENSG00000242140	3	180864021	180864251	+	17	7.1069	5.9319e-13	1.60269e-10	processed_pseudogene	MATR3 pseudogene 2 [Source:HGNC Symbol;Acc:HGNC:56591]	SCZ_Trubetskoy2022
ENSG00000213055	EEF1B2P7	2	233594233	233594908	-	41	7.0998	6.2467e-13	1.67974e-10	processed_pseudogene	eukaryotic translation elongation factor 1 beta 2 pseudogene 7 [Source:HGNC Symbol;Acc:HGNC:51454]	SCZ_Trubetskoy2022
ENSG00000230622	UQCRHP1	6	31578860	31579133	-	69	7.0989	6.2889e-13	1.68311e-10	processed_pseudogene	ubiquinol-cytochrome c reductase hinge protein pseudogene 1 [Source:HGNC Symbol;Acc:HGNC:31341]	SCZ_Trubetskoy2022
ENSG00000204390	HSPA1L	6	31777396	31783060	-	62	7.0973	6.3588e-13	1.69383e-10	protein_coding	heat shock protein family A (Hsp70) member 1 like [Source:HGNC Symbol;Acc:HGNC:5234]	SCZ_Trubetskoy2022
ENSG00000228393	LINC01004	7	104590762	104653515	-	119	7.0929	6.5675e-13	1.74125e-10	lncRNA		SCZ_Trubetskoy2022
ENSG00000117971	CHRNB4	15	78916453	79020096	-	269	7.0888	6.7622e-13	1.78453e-10	protein_coding	cholinergic receptor nicotinic beta 4 subunit [Source:HGNC Symbol;Acc:HGNC:1964]	SCZ_Trubetskoy2022
ENSG00000111801	BTN3A3	6	26440700	26453643	+	97	7.0839	7.0072e-13	1.84062e-10	protein_coding	butyrophilin subfamily 3 member A3 [Source:HGNC Symbol;Acc:HGNC:1140]	SCZ_Trubetskoy2022
ENSG00000010704	HFE	6	26087509	26098571	+	95	7.0823	7.0882e-13	1.84529e-10	protein_coding	homeostatic iron regulator [Source:HGNC Symbol;Acc:HGNC:4886]	SCZ_Trubetskoy2022
ENSG00000214922	HLA-F-AS1	6	29694378	29716826	-	406	7.0823	7.09e-13	1.84529e-10	lncRNA	HLA-F antisense RNA 1 [Source:HGNC Symbol;Acc:HGNC:26645]	SCZ_Trubetskoy2022
ENSG00000163939	PBRM1	3	52579368	52719933	-	291	7.0806	7.1742e-13	1.85867e-10	protein_coding	polybromo 1 [Source:HGNC Symbol;Acc:HGNC:30064]	SCZ_Trubetskoy2022
ENSG00000237923	LINC02570	6	30806101	30815981	-	121	7.0744	7.5034e-13	1.93513e-10	lncRNA	long intergenic non-protein coding RNA 2570 [Source:HGNC Symbol;Acc:HGNC:39766]	SCZ_Trubetskoy2022
ENSG00000285761	ENSG00000285761	6	29720350	29731072	+	360	7.0731	7.5733e-13	1.94432e-10	lncRNA	novel transcript	SCZ_Trubetskoy2022
ENSG00000178074	C2orf69	2	200776016	200820658	+	113	7.0704	7.7227e-13	1.97374e-10	protein_coding	chromosome 2 open reading frame 69 [Source:HGNC Symbol;Acc:HGNC:26799]	SCZ_Trubetskoy2022
ENSG00000271482	ENSG00000271482	7	104845047	104845306	+	25	7.0686	7.8271e-13	1.99145e-10	processed_pseudogene	peroxiredoxin 3, pseudogene	SCZ_Trubetskoy2022
ENSG00000227758	HCG9P5	6	29716066	29716290	+	214	7.0635	8.1152e-13	2.05554e-10	unprocessed_pseudogene	HLA complex group 9 pseudogene 5 [Source:HGNC Symbol;Acc:HGNC:30983]	SCZ_Trubetskoy2022
ENSG00000236937	PTGES3P4	10	104605352	104605707	+	54	7.0599	8.3339e-13	2.10155e-10	processed_pseudogene	prostaglandin E synthase 3 pseudogene 4 [Source:HGNC Symbol;Acc:HGNC:43825]	SCZ_Trubetskoy2022
ENSG00000284829	ENSG00000284829	6	32065953	32085387	-	74	7.0588	8.3972e-13	2.10814e-10	lncRNA	novel transcript	SCZ_Trubetskoy2022
ENSG00000265014	MIR3160-2	11	46473355	46473439	-	9	7.0499	8.9528e-13	2.23773e-10	miRNA	microRNA 3160-1 [Source:HGNC Symbol;Acc:HGNC:38197]	SCZ_Trubetskoy2022
ENSG00000267284	ENSG00000267284	18	53257135	53506415	+	354	7.0489	9.0184e-13	2.24424e-10	lncRNA	novel transcript	SCZ_Trubetskoy2022
ENSG00000229274	LINC02829	6	29465252	29478335	+	95	7.0458	9.2215e-13	2.28476e-10	lncRNA	long intergenic non-protein coding RNA 2829 [Source:HGNC Symbol;Acc:HGNC:54362]	SCZ_Trubetskoy2022
ENSG00000275956	ENSG00000275956	3	52766563	52767883	+	36	7.0396	9.6384e-13	2.37767e-10	processed_pseudogene	zinc finger protein 610 (ZNF610) pseudogene	SCZ_Trubetskoy2022
ENSG00000271615	ACTG1P22	2	57982563	57994350	+	46	7.0358	9.9054e-13	2.42939e-10	transcribed_processed_pseudogene	actin gamma 1 pseudogene 22 [Source:HGNC Symbol;Acc:HGNC:51502]	SCZ_Trubetskoy2022
ENSG00000168273	SMIM4	3	52568029	52613253	+	129	7.0354	9.9337e-13	2.42939e-10	protein_coding	ubiquinol-cytochrome c reductase complex assembly factor 5 [Source:HGNC Symbol;Acc:HGNC:37257]	SCZ_Trubetskoy2022
ENSG00000162971	TYW5	2	200793636	200820459	-	80	7.0339	1.0045e-12	2.44607e-10	protein_coding	tRNA-yW synthesizing protein 5 [Source:HGNC Symbol;Acc:HGNC:26754]	SCZ_Trubetskoy2022
ENSG00000204642	HLA-F	6	29690552	29706305	+	350	7.0268	1.0564e-12	2.56145e-10	protein_coding	major histocompatibility complex, class I, F [Source:HGNC Symbol;Acc:HGNC:4963]	SCZ_Trubetskoy2022
ENSG00000168631	MUCL3	6	30902300	30921998	+	138	7.0205	1.1051e-12	2.66813e-10	protein_coding	mucin like 3 [Source:HGNC Symbol;Acc:HGNC:21666]	SCZ_Trubetskoy2022
ENSG00000204438	GPANK1	6	31629005	31634060	-	74	7.0199	1.1103e-12	2.66933e-10	protein_coding	G-patch domain and ankyrin repeats 1 [Source:HGNC Symbol;Acc:HGNC:13920]	SCZ_Trubetskoy2022
ENSG00000196735	HLA-DQA1	6	32595956	32614839	+	16	7.0102	1.1897e-12	2.84815e-10	protein_coding	major histocompatibility complex, class II, DQ alpha 1 [Source:HGNC Symbol;Acc:HGNC:4942]	SCZ_Trubetskoy2022
ENSG00000242387	H2AC3P	6	25882254	25882623	-	70	7.0037	1.2461e-12	2.95845e-10	transcribed_processed_pseudogene	H2A clustered histone 3, pseudogene [Source:HGNC Symbol;Acc:HGNC:18804]	SCZ_Trubetskoy2022
ENSG00000249279	LINC02057	5	60497131	60600638	-	325	7.0037	1.2462e-12	2.95845e-10	lncRNA	long intergenic non-protein coding RNA 2057 [Source:HGNC Symbol;Acc:HGNC:52900]	SCZ_Trubetskoy2022
ENSG00000235266	RPL22P17	10	104647631	104647945	-	60	7.0008	1.2725e-12	3.0083e-10	processed_pseudogene	ribosomal protein L22 pseudogene 17 [Source:HGNC Symbol;Acc:HGNC:36985]	SCZ_Trubetskoy2022
ENSG00000201680	Y_RNA	6	31464466	31464567	-	224	6.9968	1.309e-12	3.08174e-10	misc_RNA	Y RNA [Source:RFAM;Acc:RF00019]	SCZ_Trubetskoy2022
ENSG00000168268	NT5DC2	3	52558401	52569070	-	57	6.9956	1.321e-12	3.09714e-10	protein_coding	5'-nucleotidase domain containing 2 [Source:HGNC Symbol;Acc:HGNC:25717]	SCZ_Trubetskoy2022
ENSG00000285703	ENSG00000285703	6	27459201	27487214	-	102	6.9912	1.3627e-12	3.18176e-10	lncRNA	novel transcript	SCZ_Trubetskoy2022
ENSG00000236475	TRIM26BP	6	30206078	30210056	+	117	6.9881	1.3927e-12	3.23848e-10	unprocessed_pseudogene	tripartite motif containing 26B, pseudogene [Source:HGNC Symbol;Acc:HGNC:31338]	SCZ_Trubetskoy2022
ENSG00000206671	RNU6-471P	6	27564191	27564296	+	26	6.9864	1.4103e-12	3.26602e-10	snRNA	RNA, U6 small nuclear 471, pseudogene [Source:HGNC Symbol;Acc:HGNC:47434]	SCZ_Trubetskoy2022
ENSG00000100162	CENPM	22	42334741	42343156	-	76	6.9858	1.4165e-12	3.26705e-10	protein_coding	centromere protein M [Source:HGNC Symbol;Acc:HGNC:18352]	SCZ_Trubetskoy2022
ENSG00000130921	MTRFR	12	123717932	123742626	+	116	6.9793	1.4838e-12	3.40841e-10	protein_coding	mitochondrial translation release factor in rescue [Source:HGNC Symbol;Acc:HGNC:26784]	SCZ_Trubetskoy2022
ENSG00000204695	OR14J1	6	29269478	29280794	+	97	6.9786	1.4905e-12	3.41e-10	protein_coding	olfactory receptor family 14 subfamily J member 1 [Source:HGNC Symbol;Acc:HGNC:13971]	SCZ_Trubetskoy2022
ENSG00000244731	C4A	6	31949834	31970458	+	26	6.9745	1.5353e-12	3.49839e-10	protein_coding	complement C4A (Chido/Rodgers blood group) [Source:HGNC Symbol;Acc:HGNC:1323]	SCZ_Trubetskoy2022
ENSG00000267028	TCF4-AS1	18	53119764	53150171	+	77	6.9711	1.5726e-12	3.56905e-10	lncRNA	TCF4 antisense RNA 1 [Source:HGNC Symbol;Acc:HGNC:51642]	SCZ_Trubetskoy2022
ENSG00000259555	ENSG00000259555	15	78918237	78920535	+	52	6.9691	1.5946e-12	3.60456e-10	lncRNA	novel transcript, antisense to CHRNB4	SCZ_Trubetskoy2022
ENSG00000182600	SNORC	2	233721980	233743418	+	107	6.9682	1.6054e-12	3.60881e-10	protein_coding	secondary ossification center associated regulator of chondrocyte maturation [Source:HGNC Symbol;Acc:HGNC:33763]	SCZ_Trubetskoy2022
ENSG00000204301	NOTCH4	6	32162620	32191844	-	249	6.9678	1.6092e-12	3.60881e-10	protein_coding	notch receptor 4 [Source:HGNC Symbol;Acc:HGNC:7884]	SCZ_Trubetskoy2022
ENSG00000237080	EHMT2-AS1	6	31845585	31851981	+	87	6.9673	1.6157e-12	3.60912e-10	lncRNA	EHMT2 and SLC44A4 antisense RNA 1 [Source:HGNC Symbol;Acc:HGNC:39751]	SCZ_Trubetskoy2022
ENSG00000204463	BAG6	6	31606805	31620482	-	109	6.9615	1.683e-12	3.74471e-10	protein_coding	BAG cochaperone 6 [Source:HGNC Symbol;Acc:HGNC:13919]	SCZ_Trubetskoy2022
ENSG00000269980	ENSG00000269980	12	123746607	123746949	+	58	6.9579	1.7267e-12	3.82693e-10	lncRNA	novel transcript, antisense to CDK2AP1	SCZ_Trubetskoy2022
ENSG00000251682	ENSG00000251682	5	60642953	60643543	+	19	6.9562	1.7482e-12	3.84785e-10	processed_pseudogene	DEAD (Asp-Glu-Ala-Asp) box polypeptide 25 (DDX25) pseudogene	SCZ_Trubetskoy2022
ENSG00000205704	SMIM45	22	42348178	42354937	+	76	6.9561	1.7497e-12	3.84785e-10	protein_coding	small integral membrane protein 45 [Source:HGNC Symbol;Acc:HGNC:27930]	SCZ_Trubetskoy2022
ENSG00000055957	ITIH1	3	52811611	52826084	+	57	6.9463	1.8746e-12	4.09146e-10	protein_coding	inter-alpha-trypsin inhibitor heavy chain 1 [Source:HGNC Symbol;Acc:HGNC:6166]	SCZ_Trubetskoy2022
ENSG00000272312	ENSG00000272312	6	26968987	26969427	-	57	6.9463	1.8749e-12	4.09146e-10	lncRNA	novel transcript	SCZ_Trubetskoy2022
ENSG00000100197	CYP2D6	22	42522501	42526867	-	55	6.9437	1.9098e-12	4.15166e-10	protein_coding	cytochrome P450 family 2 subfamily D member 6 [Source:HGNC Symbol;Acc:HGNC:2625]	SCZ_Trubetskoy2022
ENSG00000111328	CDK2AP1	12	123734659	123756881	-	116	6.94	1.9599e-12	4.24431e-10	protein_coding	cyclin dependent kinase 2 associated protein 1 [Source:HGNC Symbol;Acc:HGNC:14002]	SCZ_Trubetskoy2022
ENSG00000112343	TRIM38	6	25963030	25991459	+	98	6.9384	1.9823e-12	4.27649e-10	protein_coding	tripartite motif containing 38 [Source:HGNC Symbol;Acc:HGNC:10059]	SCZ_Trubetskoy2022
ENSG00000196260	SFTA2	6	30899130	30923413	-	152	6.9323	2.0707e-12	4.45028e-10	protein_coding	surfactant associated 2 [Source:HGNC Symbol;Acc:HGNC:18386]	SCZ_Trubetskoy2022
ENSG00000265140	MIR4301	11	113320745	113320810	-	38	6.9247	2.1845e-12	4.67714e-10	miRNA	microRNA 4301 [Source:HGNC Symbol;Acc:HGNC:38323]	SCZ_Trubetskoy2022
ENSG00000080854	IGSF9B	11	133766333	133826863	-	196	6.9232	2.2084e-12	4.71053e-10	protein_coding	immunoglobulin superfamily member 9B [Source:HGNC Symbol;Acc:HGNC:32326]	SCZ_Trubetskoy2022
ENSG00000112462	OR12D3	6	29341200	29343068	-	88	6.9168	2.3097e-12	4.90816e-10	protein_coding	olfactory receptor family 12 subfamily D member 3 [Source:HGNC Symbol;Acc:HGNC:13963]	SCZ_Trubetskoy2022
ENSG00000237037	NDUFA6-DT	22	42486935	42533751	+	144	6.9154	2.3332e-12	4.93959e-10	lncRNA	NDUFA6 divergent transcript [Source:HGNC Symbol;Acc:HGNC:45273]	SCZ_Trubetskoy2022
ENSG00000274259	SYNGAP1-AS1	6	33405140	33422230	-	60	6.9129	2.3747e-12	5.00876e-10	lncRNA	SYNGAP1 antisense RNA 1 [Source:HGNC Symbol;Acc:HGNC:53831]	SCZ_Trubetskoy2022
ENSG00000051825	MPHOSPH9	12	123636867	123728561	-	245	6.912	2.3887e-12	5.01346e-10	protein_coding	M-phase phosphoprotein 9 [Source:HGNC Symbol;Acc:HGNC:7215]	SCZ_Trubetskoy2022
ENSG00000149927	DOC2A	16	30016835	30034591	-	51	6.9117	2.3946e-12	5.01346e-10	protein_coding	double C2 domain alpha [Source:HGNC Symbol;Acc:HGNC:2985]	SCZ_Trubetskoy2022
ENSG00000105705	SUGP1	19	19386827	19431318	-	106	6.9108	2.409e-12	5.02507e-10	protein_coding	SURP and G-patch domain containing 1 [Source:HGNC Symbol;Acc:HGNC:18643]	SCZ_Trubetskoy2022
ENSG00000204655	MOG	6	29624779	29640149	+	193	6.9094	2.4339e-12	5.05841e-10	protein_coding	myelin oligodendrocyte glycoprotein [Source:HGNC Symbol;Acc:HGNC:7197]	SCZ_Trubetskoy2022
ENSG00000166278	C2	6	31865562	31913450	+	157	6.9084	2.4507e-12	5.07474e-10	protein_coding	complement C2 [Source:HGNC Symbol;Acc:HGNC:1248]	SCZ_Trubetskoy2022
ENSG00000232732	ENSG00000232732	2	200732119	200775882	-	109	6.9076	2.4651e-12	5.0845e-10	lncRNA	novel transcript	SCZ_Trubetskoy2022
ENSG00000124564	SLC17A3	6	25833294	25882514	-	197	6.907	2.4752e-12	5.0845e-10	protein_coding	solute carrier family 17 member 3 [Source:HGNC Symbol;Acc:HGNC:10931]	SCZ_Trubetskoy2022
ENSG00000278332	ENSG00000278332	6	27478280	27478473	+	45	6.9066	2.4823e-12	5.0845e-10	processed_pseudogene	sterile alpha motif domain containing 12 (SAMD12) pseudogene	SCZ_Trubetskoy2022
ENSG00000162944	RFTN2	2	198432948	198540769	-	133	6.9057	2.4981e-12	5.09846e-10	protein_coding	raftlin family member 2 [Source:HGNC Symbol;Acc:HGNC:26402]	SCZ_Trubetskoy2022
ENSG00000271440	ENSG00000271440	6	28601158	28601371	-	45	6.9049	2.5115e-12	5.10744e-10	processed_pseudogene	COX8C pseudogene 1 [Source:HGNC Symbol;Acc:HGNC:56920]	SCZ_Trubetskoy2022
ENSG00000264085	MIR5004	6	33406108	33406214	+	33	6.9007	2.5875e-12	5.2432e-10	miRNA		SCZ_Trubetskoy2022
ENSG00000204536	CCHCR1	6	31110216	31126015	-	320	6.8995	2.6085e-12	5.26694e-10	protein_coding	coiled-coil alpha-helical rod protein 1 [Source:HGNC Symbol;Acc:HGNC:13930]	SCZ_Trubetskoy2022
ENSG00000241409	ENSG00000241409	2	233624856	233632659	-	56	6.8821	2.9494e-12	5.93415e-10	lncRNA	novel transcript	SCZ_Trubetskoy2022
ENSG00000204420	MPIG6B	6	31686371	31694491	+	49	6.8808	2.9758e-12	5.9477e-10	protein_coding	megakaryocyte and platelet inhibitory receptor G6b [Source:HGNC Symbol;Acc:HGNC:13937]	SCZ_Trubetskoy2022
ENSG00000207821	MIR640	19	19545872	19545967	+	19	6.8807	2.9771e-12	5.9477e-10	miRNA	microRNA 640 [Source:HGNC Symbol;Acc:HGNC:32896]	SCZ_Trubetskoy2022
ENSG00000178093	TSSK6	19	19623227	19626357	-	38	6.8788	3.0185e-12	6.00925e-10	protein_coding	testis specific serine kinase 6 [Source:HGNC Symbol;Acc:HGNC:30410]	SCZ_Trubetskoy2022
ENSG00000258735	PPP1R13B-DT	14	104314058	104324386	+	46	6.878	3.0339e-12	6.01879e-10	lncRNA	PPP1R13B divergent transcript [Source:HGNC Symbol;Acc:HGNC:27069]	SCZ_Trubetskoy2022
ENSG00000213061	PFN1P11	10	104597768	104605230	-	64	6.8751	3.0975e-12	6.12355e-10	processed_pseudogene	profilin 1 pseudogene 11 [Source:HGNC Symbol;Acc:HGNC:42994]	SCZ_Trubetskoy2022
ENSG00000090975	PITPNM2	12	123468027	123635637	-	140	6.8737	3.1273e-12	6.161e-10	protein_coding	phosphatidylinositol transfer protein membrane associated 2 [Source:HGNC Symbol;Acc:HGNC:21044]	SCZ_Trubetskoy2022
ENSG00000100711	ZFYVE21	14	104182067	104200005	+	51	6.857	3.5151e-12	6.90103e-10	protein_coding	zinc finger FYVE-type containing 21 [Source:HGNC Symbol;Acc:HGNC:20760]	SCZ_Trubetskoy2022
ENSG00000273340	MICE	6	29709508	29716746	-	286	6.8556	3.5513e-12	6.94806e-10	transcribed_unprocessed_pseudogene	MHC class I polypeptide-related sequence E (pseudogene) [Source:HGNC Symbol;Acc:HGNC:7094]	SCZ_Trubetskoy2022
ENSG00000230521	ENSG00000230521	6	29855071	29856045	-	52	6.8492	3.7138e-12	7.24102e-10	unprocessed_pseudogene	HLA complex group 4 pseudogene 7	SCZ_Trubetskoy2022
ENSG00000178568	ERBB4	2	212240442	213403565	-	3744	6.8472	3.7657e-12	7.31706e-10	protein_coding	erb-b2 receptor tyrosine kinase 4 [Source:HGNC Symbol;Acc:HGNC:3432]	SCZ_Trubetskoy2022
ENSG00000100346	CACNA1I	22	39966758	40085740	+	240	6.8451	3.8221e-12	7.40131e-10	protein_coding	calcium voltage-gated channel subunit alpha1 I [Source:HGNC Symbol;Acc:HGNC:1396]	SCZ_Trubetskoy2022
ENSG00000221518	RNU6ATAC16P	3	52594586	52594723	+	34	6.8322	4.1804e-12	8.0676e-10	snRNA	RNA, U6atac small nuclear 16, pseudogene [Source:HGNC Symbol;Acc:HGNC:46915]	SCZ_Trubetskoy2022
ENSG00000158553	POM121L2	6	27253682	27280052	-	134	6.8295	4.2595e-12	8.19239e-10	protein_coding	POM121 transmembrane nucleoporin like 2 [Source:HGNC Symbol;Acc:HGNC:13973]	SCZ_Trubetskoy2022
ENSG00000270764	ENSG00000270764	7	104829637	104830261	+	27	6.826	4.3645e-12	8.36598e-10	processed_pseudogene	ribosomal protein, large, P1, pseudogene	SCZ_Trubetskoy2022
ENSG00000199691	RN7SKP173	20	37390171	37390485	+	70	6.8198	4.5574e-12	8.67977e-10	misc_RNA	RN7SK pseudogene 173 [Source:HGNC Symbol;Acc:HGNC:45897]	SCZ_Trubetskoy2022
ENSG00000243307	POM121L6P	6	26864731	26866556	+	20	6.8198	4.5588e-12	8.67977e-10	processed_pseudogene	POM121 transmembrane nucleoporin like 6, pseudogene [Source:HGNC Symbol;Acc:HGNC:31343]	SCZ_Trubetskoy2022
ENSG00000198951	NAGA	22	42454338	42466846	-	50	6.8188	4.5913e-12	8.71241e-10	protein_coding	alpha-N-acetylgalactosaminidase [Source:HGNC Symbol;Acc:HGNC:7631]	SCZ_Trubetskoy2022
ENSG00000164588	HCN1	5	45255050	45696600	-	334	6.8062	5.0089e-12	9.44264e-10	protein_coding	hyperpolarization activated cyclic nucleotide gated potassium channel 1 [Source:HGNC Symbol;Acc:HGNC:4845]	SCZ_Trubetskoy2022
ENSG00000178342	KCNG2	18	77557938	77660184	+	245	6.8062	5.0094e-12	9.44264e-10	protein_coding	potassium voltage-gated channel modifier subfamily G member 2 [Source:HGNC Symbol;Acc:HGNC:6249]	SCZ_Trubetskoy2022
ENSG00000187475	H1-6	6	26107640	26108363	-	65	6.8002	5.2241e-12	9.81473e-10	protein_coding	H1.6 linker histone, cluster member [Source:HGNC Symbol;Acc:HGNC:4720]	SCZ_Trubetskoy2022
ENSG00000088808	PPP1R13B	14	104199532	104313912	-	236	6.7951	5.4106e-12	1.01316e-09	protein_coding	protein phosphatase 1 regulatory subunit 13B [Source:HGNC Symbol;Acc:HGNC:14950]	SCZ_Trubetskoy2022
ENSG00000252768	RNU6-856P	3	52585862	52585959	-	20	6.7942	5.4459e-12	1.01641e-09	snRNA	RNA, U6 small nuclear 856, pseudogene [Source:HGNC Symbol;Acc:HGNC:47819]	SCZ_Trubetskoy2022
ENSG00000126461	SCAF1	19	50145466	50161899	+	38	6.7845	5.8256e-12	1.08371e-09	protein_coding	SR-related CTD associated factor 1 [Source:HGNC Symbol;Acc:HGNC:30403]	SCZ_Trubetskoy2022
ENSG00000280417	ENSG00000280417	3	53080182	53082138	+	54	6.7803	5.9952e-12	1.11162e-09	TEC	TEC	SCZ_Trubetskoy2022
ENSG00000225797	UBDP1	6	29432373	29437583	-	44	6.7719	6.3539e-12	1.17392e-09	unprocessed_pseudogene	ubiquitin D pseudogene 1 [Source:HGNC Symbol;Acc:HGNC:18796]	SCZ_Trubetskoy2022
ENSG00000215347	SLC25A5P1	22	42396450	42397995	-	54	6.7715	6.3726e-12	1.17392e-09	transcribed_processed_pseudogene	solute carrier family 25 member 5 pseudogene 1 [Source:HGNC Symbol;Acc:HGNC:19250]	SCZ_Trubetskoy2022
ENSG00000238211	POLR2LP1	6	31108504	31108690	+	198	6.77	6.4406e-12	1.18261e-09	processed_pseudogene	RNA polymerase II subunit L pseudogene 1 [Source:HGNC Symbol;Acc:HGNC:31340]	SCZ_Trubetskoy2022
ENSG00000235570	LINC00533	6	28616063	28616843	-	41	6.7628	6.7665e-12	1.23844e-09	lncRNA	long intergenic non-protein coding RNA 533 [Source:HGNC Symbol;Acc:HGNC:18690]	SCZ_Trubetskoy2022
ENSG00000204540	PSORS1C1	6	31082527	31107869	+	517	6.7605	6.8778e-12	1.25477e-09	protein_coding	psoriasis susceptibility 1 candidate 1 [Source:HGNC Symbol;Acc:HGNC:17202]	SCZ_Trubetskoy2022
ENSG00000204599	TRIM39	6	30294256	30311506	+	122	6.7597	6.9123e-12	1.25702e-09	protein_coding	tripartite motif containing 39 [Source:HGNC Symbol;Acc:HGNC:10065]	SCZ_Trubetskoy2022
ENSG00000080644	CHRNA3	15	78885394	78913637	-	98	6.7316	8.3875e-12	1.51746e-09	protein_coding	cholinergic receptor nicotinic alpha 3 subunit [Source:HGNC Symbol;Acc:HGNC:1957]	SCZ_Trubetskoy2022
ENSG00000272305	ENSG00000272305	3	53003135	53133469	-	295	6.7309	8.4284e-12	1.51746e-09	protein_coding	novel transcript	SCZ_Trubetskoy2022
ENSG00000238498	snoU13	22	42472062	42472165	-	36	6.7304	8.4613e-12	1.51746e-09	snoRNA	small nucleolar RNA, C/D box 13 pseudogene 1 [Source:HGNC Symbol;Acc:HGNC:10110]	SCZ_Trubetskoy2022
ENSG00000286659	ENSG00000286659	22	42466953	42467492	+	39	6.7303	8.4678e-12	1.51746e-09	lncRNA	novel transcript, antisense to POLDIP3	SCZ_Trubetskoy2022
ENSG00000253096	Y_RNA	14	104192065	104192162	-	36	6.7301	8.4782e-12	1.51746e-09	misc_RNA	Y RNA [Source:RFAM;Acc:RF00019]	SCZ_Trubetskoy2022
ENSG00000280120	ENSG00000280120	12	123636871	123637924	-	41	6.7242	8.8266e-12	1.57485e-09	TEC	novel transcript	SCZ_Trubetskoy2022
ENSG00000287966	ENSG00000287966	6	26986714	26988089	-	40	6.7185	9.1824e-12	1.6332e-09	lncRNA	LINC00240 antisense RNA regulating promoter methylation [Source:HGNC Symbol;Acc:HGNC:56664]	SCZ_Trubetskoy2022
ENSG00000177096	PHETA2	22	42470252	42475442	+	41	6.7159	9.3471e-12	1.6573e-09	protein_coding	PH domain containing endocytic trafficking adaptor 2 [Source:HGNC Symbol;Acc:HGNC:27161]	SCZ_Trubetskoy2022
ENSG00000213157	RPL32P10	3	180605465	180605863	-	28	6.7121	9.5952e-12	1.69599e-09	processed_pseudogene	ribosomal protein L32 pseudogene 10 [Source:HGNC Symbol;Acc:HGNC:35641]	SCZ_Trubetskoy2022
ENSG00000135250	SRPK2	7	104751151	105039755	-	433	6.7102	9.7147e-12	1.71178e-09	protein_coding	SRSF protein kinase 2 [Source:HGNC Symbol;Acc:HGNC:11306]	SCZ_Trubetskoy2022
ENSG00000285658	ENSG00000285658	11	46594498	46609358	+	16	6.7031	1.0199e-11	1.79155e-09	lncRNA	novel transcript, antisense to AMBRA1	SCZ_Trubetskoy2022
ENSG00000204531	POU5F1	6	31132114	31148508	-	362	6.6978	1.0578e-11	1.85239e-09	protein_coding	POU class 5 homeobox 1 [Source:HGNC Symbol;Acc:HGNC:9221]	SCZ_Trubetskoy2022
ENSG00000285808	LINC02797	1	73258787	73320158	+	109	6.6953	1.0763e-11	1.87899e-09	lncRNA		SCZ_Trubetskoy2022
ENSG00000227370	ENSG00000227370	22	42528550	42529005	+	49	6.6931	1.0923e-11	1.90107e-09	processed_pseudogene	chromosome 6 open reading frame 108 (C6orf108) pseudogene	SCZ_Trubetskoy2022
ENSG00000242154	ENSG00000242154	7	104944724	104947089	+	35	6.6882	1.1298e-11	1.96032e-09	lncRNA	novel transcript	SCZ_Trubetskoy2022
ENSG00000237154	MCFD2P1	6	27375476	27375775	+	103	6.6869	1.1398e-11	1.97165e-09	processed_pseudogene	multiple coagulation factor deficiency 2 pseudogene 1 [Source:HGNC Symbol;Acc:HGNC:21582]	SCZ_Trubetskoy2022
ENSG00000196141	SPATS2L	2	201170604	201346987	+	424	6.677	1.2192e-11	2.10258e-09	protein_coding	spermatogenesis associated serine rich 2 like [Source:HGNC Symbol;Acc:HGNC:24574]	SCZ_Trubetskoy2022
ENSG00000218346	VN1R14P	6	26630782	26632007	-	50	6.6765	1.2235e-11	2.1036e-09	pseudogene		SCZ_Trubetskoy2022
ENSG00000078328	RBFOX1	16	5289803	7763342	+	11438	6.6716	1.2651e-11	2.16856e-09	protein_coding	RNA binding fox-1 homolog 1 [Source:HGNC Symbol;Acc:HGNC:18222]	SCZ_Trubetskoy2022
ENSG00000270083	ENSG00000270083	22	42485634	42486032	-	38	6.6708	1.2721e-11	2.17399e-09	lncRNA	novel transcript, sense intronic to NDUFA6	SCZ_Trubetskoy2022
ENSG00000136381	IREB2	15	78729773	78793795	+	140	6.6682	1.2948e-11	2.20614e-09	protein_coding	iron responsive element binding protein 2 [Source:HGNC Symbol;Acc:HGNC:6115]	SCZ_Trubetskoy2022
ENSG00000228432	DHFRP2	6	31328642	31335131	-	640	6.6663	1.3117e-11	2.22824e-09	transcribed_processed_pseudogene	dihydrofolate reductase pseudogene 2 [Source:HGNC Symbol;Acc:HGNC:2863]	SCZ_Trubetskoy2022
ENSG00000101438	SLC32A1	20	37353129	37358015	+	77	6.664	1.332e-11	2.25597e-09	protein_coding	solute carrier family 32 member 1 [Source:HGNC Symbol;Acc:HGNC:11018]	SCZ_Trubetskoy2022
ENSG00000114416	FXR1	3	180585929	180700541	+	182	6.663	1.3413e-11	2.26496e-09	protein_coding	FMR1 autosomal homolog 1 [Source:HGNC Symbol;Acc:HGNC:4023]	SCZ_Trubetskoy2022
ENSG00000240053	LY6G5B	6	31637753	31641553	+	66	6.662	1.3505e-11	2.27373e-09	protein_coding	lymphocyte antigen 6 family member G5B [Source:HGNC Symbol;Acc:HGNC:13931]	SCZ_Trubetskoy2022
ENSG00000180210	F2	11	46740746	46761056	+	68	6.6568	1.3988e-11	2.34808e-09	protein_coding	coagulation factor II, thrombin [Source:HGNC Symbol;Acc:HGNC:3535]	SCZ_Trubetskoy2022
ENSG00000204516	MICB	6	31462658	31478901	+	361	6.6548	1.4185e-11	2.37413e-09	protein_coding	MHC class I polypeptide-related sequence B [Source:HGNC Symbol;Acc:HGNC:7091]	SCZ_Trubetskoy2022
ENSG00000028116	VRK2	2	58134764	58387055	+	464	6.6532	1.4337e-11	2.39251e-09	protein_coding	VRK serine/threonine kinase 2 [Source:HGNC Symbol;Acc:HGNC:12719]	SCZ_Trubetskoy2022
ENSG00000281831	HCP5B	6	29839672	29841560	-	315	6.6506	1.4596e-11	2.42859e-09	lncRNA	HLA complex P5B [Source:HGNC Symbol;Acc:HGNC:30984]	SCZ_Trubetskoy2022
ENSG00000213588	ZBTB9	6	33421747	33425321	+	35	6.6484	1.4814e-11	2.45765e-09	protein_coding	zinc finger and BTB domain containing 9 [Source:HGNC Symbol;Acc:HGNC:28323]	SCZ_Trubetskoy2022
ENSG00000258534	ENSG00000258534	14	104320703	104346448	-	87	6.6432	1.5352e-11	2.53948e-09	lncRNA	novel transcript	SCZ_Trubetskoy2022
ENSG00000199851	U3	6	27983346	27983553	+	48	6.6346	1.6271e-11	2.68367e-09	snoRNA	Small nucleolar RNA U3 [Source:RFAM;Acc:RF00012]	SCZ_Trubetskoy2022
ENSG00000227939	RPL3P2	6	31248094	31249296	+	547	6.633	1.6451e-11	2.7055e-09	processed_pseudogene	ribosomal protein L3 pseudogene 2 [Source:HGNC Symbol;Acc:HGNC:17834]	SCZ_Trubetskoy2022
ENSG00000206341	HLA-H	6	29855529	29858259	+	55	6.6256	1.7292e-11	2.83559e-09	unprocessed_pseudogene	major histocompatibility complex, class I, H (pseudogene) [Source:HGNC Symbol;Acc:HGNC:4965]	SCZ_Trubetskoy2022
ENSG00000154822	PLCL2	3	16844159	17132096	+	716	6.623	1.7593e-11	2.87114e-09	protein_coding	phospholipase C like 2 [Source:HGNC Symbol;Acc:HGNC:9064]	SCZ_Trubetskoy2022
ENSG00000183172	SMDT1	22	42475695	42480288	+	43	6.6229	1.761e-11	2.87114e-09	protein_coding	single-pass membrane protein with aspartate rich tail 1 [Source:HGNC Symbol;Acc:HGNC:25055]	SCZ_Trubetskoy2022
ENSG00000096654	ZNF184	6	27418522	27440897	-	115	6.6213	1.7802e-11	2.89413e-09	protein_coding	zinc finger protein 184 [Source:HGNC Symbol;Acc:HGNC:12975]	SCZ_Trubetskoy2022
ENSG00000251279	SMIM15-AS1	5	60457897	60527867	+	215	6.6206	1.7892e-11	2.90045e-09	lncRNA	SMIM15 antisense RNA 1 [Source:HGNC Symbol;Acc:HGNC:41293]	SCZ_Trubetskoy2022
ENSG00000126453	BCL2L12	19	50168399	50177173	+	20	6.6142	1.8673e-11	3.01843e-09	protein_coding	BCL2 like 12 [Source:HGNC Symbol;Acc:HGNC:13787]	SCZ_Trubetskoy2022
ENSG00000251825	RN7SKP19	1	73657287	73657538	-	47	6.609	1.935e-11	3.11898e-09	misc_RNA	RN7SK pseudogene 19 [Source:HGNC Symbol;Acc:HGNC:45743]	SCZ_Trubetskoy2022
ENSG00000204120	GIGYF2	2	233562009	233725315	+	354	6.6075	1.9549e-11	3.14213e-09	protein_coding	GRB10 interacting GYF protein 2 [Source:HGNC Symbol;Acc:HGNC:11960]	SCZ_Trubetskoy2022
ENSG00000204482	LST1	6	31553901	31556686	+	88	6.6035	2.008e-11	3.21836e-09	protein_coding	leukocyte specific transcript 1 [Source:HGNC Symbol;Acc:HGNC:14189]	SCZ_Trubetskoy2022
ENSG00000186010	NDUFA13	19	19626545	19639863	+	56	6.6012	2.0398e-11	3.26012e-09	protein_coding	NADH:ubiquinone oxidoreductase subunit A13 [Source:HGNC Symbol;Acc:HGNC:17194]	SCZ_Trubetskoy2022
ENSG00000270591	ENSG00000270591	14	104229140	104229614	+	27	6.6	2.0559e-11	3.27662e-09	transcribed_processed_pseudogene	protein phosphatase 2, regulatory subunit B', gamma (PPP2R5C) pseudogene	SCZ_Trubetskoy2022
ENSG00000201649	Y_RNA	2	201237898	201237992	+	48	6.5984	2.0784e-11	3.3032e-09	misc_RNA	RNY4 pseudogene 34 [Source:HGNC Symbol;Acc:HGNC:50882]	SCZ_Trubetskoy2022
ENSG00000270896	ENSG00000270896	6	29731035	29731169	-	245	6.5973	2.0939e-11	3.31854e-09	processed_pseudogene	mitochondrial coiled-coil domain 1 (MCCD1) pseudogene	SCZ_Trubetskoy2022
ENSG00000126456	IRF3	19	50162826	50169132	-	22	6.5946	2.1321e-11	3.36967e-09	protein_coding	interferon regulatory factor 3 [Source:HGNC Symbol;Acc:HGNC:6118]	SCZ_Trubetskoy2022
ENSG00000205981	DNAJC19	3	180701485	180707562	-	22	6.5926	2.1616e-11	3.4068e-09	protein_coding	DnaJ heat shock protein family (Hsp40) member C19 [Source:HGNC Symbol;Acc:HGNC:30528]	SCZ_Trubetskoy2022
ENSG00000162972	MAIP1	2	200820040	200873263	+	125	6.5837	2.2941e-11	3.60561e-09	protein_coding	matrix AAA peptidase interacting protein 1 [Source:HGNC Symbol;Acc:HGNC:26198]	SCZ_Trubetskoy2022
ENSG00000232080	ENSG00000232080	6	32685782	32686947	+	328	6.5823	2.3163e-11	3.63045e-09	lncRNA	novel transcript	SCZ_Trubetskoy2022
ENSG00000213277	MARCKSL1P1	10	104935311	104935851	+	50	6.5772	2.3967e-11	3.74611e-09	processed_pseudogene	MARCKS like 1 pseudogene 1 [Source:HGNC Symbol;Acc:HGNC:45239]	SCZ_Trubetskoy2022
ENSG00000237042	MICG	6	29780342	29780473	-	326	6.5687	2.537e-11	3.94943e-09	unprocessed_pseudogene	MHC class I polypeptide-related sequence G (pseudogene) [Source:HGNC Symbol;Acc:HGNC:16802]	SCZ_Trubetskoy2022
ENSG00000270911	ENSG00000270911	1	98321131	98322381	+	23	6.5685	2.5407e-11	3.94943e-09	processed_pseudogene	CTAGE family, member 5 (CTAGE5) pseudogene	SCZ_Trubetskoy2022
ENSG00000238621	TRNAI2	6	26988114	26988226	+	35	6.5677	2.5548e-11	3.9605e-09	miRNA		SCZ_Trubetskoy2022
ENSG00000176349	ENSG00000176349	7	1878222	1889567	+	138	6.5563	2.7579e-11	4.2637e-09	lncRNA	novel transcript, antisense to MAD1L1	SCZ_Trubetskoy2022
ENSG00000286652	ENSG00000286652	6	27440973	27462215	+	103	6.553	2.8189e-11	4.34616e-09	lncRNA	novel transcript	SCZ_Trubetskoy2022
ENSG00000181126	HLA-V	6	29758731	29765588	+	396	6.5512	2.8547e-11	4.38943e-09	transcribed_unprocessed_pseudogene	major histocompatibility complex, class I, V (pseudogene) [Source:HGNC Symbol;Acc:HGNC:23482]	SCZ_Trubetskoy2022
ENSG00000272278	AL121932.1	6	28615974	28616042	-	42	6.55	2.8763e-11	4.41069e-09	miRNA		SCZ_Trubetskoy2022
ENSG00000257045	ENSG00000257045	2	200190033	200194085	+	32	6.5418	3.0394e-11	4.64823e-09	lncRNA	novel transcript, antisense to SATB homeobox 2	SCZ_Trubetskoy2022
ENSG00000244490	RWDD4P1	7	104941969	104942533	+	40	6.5376	3.1262e-11	4.76599e-09	processed_pseudogene	RWD domain containing 4 pseudogene 1 [Source:HGNC Symbol;Acc:HGNC:23753]	SCZ_Trubetskoy2022
ENSG00000241869	RN7SL363P	15	91399167	91399437	-	13	6.5372	3.1332e-11	4.76599e-09	misc_RNA	RNA, 7SL, cytoplasmic 363, pseudogene [Source:HGNC Symbol;Acc:HGNC:46379]	SCZ_Trubetskoy2022
ENSG00000124568	SLC17A1	6	25783143	25832280	-	192	6.5352	3.1769e-11	4.81954e-09	protein_coding	solute carrier family 17 member 1 [Source:HGNC Symbol;Acc:HGNC:10929]	SCZ_Trubetskoy2022
ENSG00000204528	PSORS1C3	6	31141512	31145676	-	262	6.5346	3.189e-11	4.825e-09	lncRNA	psoriasis susceptibility 1 candidate 3 [Source:HGNC Symbol;Acc:HGNC:17203]	SCZ_Trubetskoy2022
ENSG00000213900	RPS17P1	6	29457048	29457453	-	37	6.5282	3.3283e-11	5.02237e-09	processed_pseudogene	ribosomal protein S17 pseudogene 1 [Source:HGNC Symbol;Acc:HGNC:13982]	SCZ_Trubetskoy2022
ENSG00000237775	DDR1-DT	6	30834759	30843695	-	95	6.5268	3.3592e-11	5.05555e-09	lncRNA	DDR1 divergent transcript [Source:HGNC Symbol;Acc:HGNC:28694]	SCZ_Trubetskoy2022
ENSG00000175216	CKAP5	11	46764598	46867859	-	139	6.5246	3.4094e-11	5.11753e-09	protein_coding	cytoskeleton associated protein 5 [Source:HGNC Symbol;Acc:HGNC:28959]	SCZ_Trubetskoy2022
ENSG00000180596	H2BC4	6	26115101	26124154	-	99	6.5197	3.5213e-11	5.27154e-09	protein_coding	H2B clustered histone 4 [Source:HGNC Symbol;Acc:HGNC:4757]	SCZ_Trubetskoy2022
ENSG00000233916	ZDHHC20P1	6	29675902	29676324	-	273	6.5141	3.6559e-11	5.45864e-09	processed_pseudogene	zinc finger DHHC-type containing 20 pseudogene 1 [Source:HGNC Symbol;Acc:HGNC:33456]	SCZ_Trubetskoy2022
ENSG00000234770	GULOP	8	27417791	27446590	+	150	6.5094	3.7737e-11	5.61974e-09	unitary_pseudogene	gulonolactone (L-) oxidase, pseudogene [Source:HGNC Symbol;Acc:HGNC:4695]	SCZ_Trubetskoy2022
ENSG00000212452	SNORD69	3	52726752	52726828	+	27	6.5058	3.8637e-11	5.73871e-09	snoRNA	small nucleolar RNA, C/D box 69 [Source:HGNC Symbol;Acc:HGNC:32730]	SCZ_Trubetskoy2022
ENSG00000214892	USP8P1	6	31243349	31246531	+	565	6.5048	3.8905e-11	5.76343e-09	processed_pseudogene	USP8 pseudogene 1 [Source:HGNC Symbol;Acc:HGNC:13987]	SCZ_Trubetskoy2022
ENSG00000168477	TNXB	6	32008930	32083111	-	182	6.5044	3.9008e-11	5.76364e-09	protein_coding	tenascin XB [Source:HGNC Symbol;Acc:HGNC:11976]	SCZ_Trubetskoy2022
ENSG00000176998	HCG4	6	29759530	29760527	-	311	6.5005	4.0014e-11	5.89692e-09	unprocessed_pseudogene	HLA complex group 4 [Source:HGNC Symbol;Acc:HGNC:21241]	SCZ_Trubetskoy2022
ENSG00000182196	ARL6IP4	12	123464607	123467460	+	13	6.4933	4.1988e-11	6.1718e-09	protein_coding	ADP ribosylation factor like GTPase 6 interacting protein 4 [Source:HGNC Symbol;Acc:HGNC:18076]	SCZ_Trubetskoy2022
ENSG00000115896	PLCL1	2	198669317	199437305	+	1152	6.4826	4.5084e-11	6.60976e-09	protein_coding	phospholipase C like 1 (inactive) [Source:HGNC Symbol;Acc:HGNC:9063]	SCZ_Trubetskoy2022
ENSG00000235821	IFITM4P	6	29718506	29718925	-	208	6.4816	4.5392e-11	6.63776e-09	processed_pseudogene	interferon induced transmembrane protein 4 pseudogene [Source:HGNC Symbol;Acc:HGNC:21669]	SCZ_Trubetskoy2022
ENSG00000148842	CNNM2	10	104678051	104849979	+	429	6.4811	4.5541e-11	6.64243e-09	protein_coding	cyclin and CBS domain divalent metal cation transport mediator 2 [Source:HGNC Symbol;Acc:HGNC:103]	SCZ_Trubetskoy2022
ENSG00000227262	HCG4B	6	29893760	29894750	-	32	6.4746	4.7539e-11	6.90622e-09	unprocessed_pseudogene	HLA complex group 4B [Source:HGNC Symbol;Acc:HGNC:22919]	SCZ_Trubetskoy2022
ENSG00000184983	NDUFA6	22	42481530	42486888	-	48	6.4744	4.7593e-11	6.90622e-09	protein_coding	NADH:ubiquinone oxidoreductase subunit A6 [Source:HGNC Symbol;Acc:HGNC:7690]	SCZ_Trubetskoy2022
ENSG00000213996	TM6SF2	19	19375173	19384200	-	54	6.469	4.9337e-11	7.14103e-09	protein_coding	transmembrane 6 superfamily member 2 [Source:HGNC Symbol;Acc:HGNC:11861]	SCZ_Trubetskoy2022
ENSG00000286974	ENSG00000286974	6	32076183	32080626	+	50	6.4643	5.0878e-11	7.34533e-09	lncRNA	novel transcript, antisense to TNXB	SCZ_Trubetskoy2022
ENSG00000271755	ENSG00000271755	6	27371789	27374743	-	123	6.4587	5.2801e-11	7.60361e-09	lncRNA	novel transcript	SCZ_Trubetskoy2022
ENSG00000232542	DPYD-IT1	1	97859710	97885697	-	180	6.4564	5.3619e-11	7.70118e-09	lncRNA	DPYD intronic transcript 1 [Source:HGNC Symbol;Acc:HGNC:41326]	SCZ_Trubetskoy2022
ENSG00000169554	ZEB2	2	145121931	145278624	-	179	6.456	5.375e-11	7.70118e-09	protein_coding	zinc finger E-box binding homeobox 2 [Source:HGNC Symbol;Acc:HGNC:14881]	SCZ_Trubetskoy2022
ENSG00000199290	Y_RNA	6	29718148	29718249	+	205	6.4537	5.4593e-11	7.80226e-09	misc_RNA	Y RNA [Source:RFAM;Acc:RF00019]	SCZ_Trubetskoy2022
ENSG00000265089	MIR4655	7	1883816	1883889	-	99	6.4522	5.5111e-11	7.8565e-09	miRNA	microRNA 4655 [Source:HGNC Symbol;Acc:HGNC:41754]	SCZ_Trubetskoy2022
ENSG00000288936	ENSG00000288936	5	60617325	60627666	-	28	6.4472	5.6965e-11	8.10045e-09	lncRNA	novel transcript	SCZ_Trubetskoy2022
ENSG00000256028	ENSG00000256028	12	123459867	123467454	+	17	6.4462	5.7351e-11	8.13495e-09	lncRNA	novel transcript	SCZ_Trubetskoy2022
ENSG00000272236	ENSG00000272236	6	29719742	29719984	-	207	6.4445	5.7984e-11	8.20423e-09	lncRNA	novel transcript	SCZ_Trubetskoy2022
ENSG00000288810	ENSG00000288810	1	98512729	98514097	-	38	6.4403	5.9618e-11	8.41444e-09	lncRNA		SCZ_Trubetskoy2022
ENSG00000204538	PSORS1C2	6	31105311	31106843	-	212	6.4371	6.0875e-11	8.57054e-09	protein_coding	psoriasis susceptibility 1 candidate 2 [Source:HGNC Symbol;Acc:HGNC:17199]	SCZ_Trubetskoy2022
ENSG00000251738	AC073215.1	2	58289716	58289800	-	11	6.4357	6.1457e-11	8.63106e-09	miRNA		SCZ_Trubetskoy2022
ENSG00000180423	HARBI1	11	46624411	46639459	-	18	6.4323	6.2828e-11	8.80181e-09	protein_coding	harbinger transposase derived 1 [Source:HGNC Symbol;Acc:HGNC:26522]	SCZ_Trubetskoy2022
ENSG00000281100	ENSG00000281100	3	36864642	36866649	-	30	6.4288	6.4287e-11	8.98403e-09	TEC	TEC	SCZ_Trubetskoy2022
ENSG00000279727	LINC02033	3	36860767	36863989	-	36	6.4272	6.4972e-11	9.05745e-09	lncRNA	long intergenic non-protein coding RNA 2033 [Source:HGNC Symbol;Acc:HGNC:52867]	SCZ_Trubetskoy2022
ENSG00000204688	OR2H1	6	29424932	29432105	+	50	6.4227	6.6936e-11	9.30837e-09	protein_coding	olfactory receptor family 2 subfamily H member 1 [Source:HGNC Symbol;Acc:HGNC:8252]	SCZ_Trubetskoy2022
ENSG00000213880	RPL7AP7	6	29770972	29771768	-	359	6.4145	7.0661e-11	9.79907e-09	processed_pseudogene	ribosomal protein L7a pseudogene 7 [Source:HGNC Symbol;Acc:HGNC:21395]	SCZ_Trubetskoy2022
ENSG00000201184	RNU4-68P	14	104033742	104033882	+	26	6.4141	7.081e-11	9.79907e-09	snRNA	RNA, U4 small nuclear 68, pseudogene [Source:HGNC Symbol;Acc:HGNC:47004]	SCZ_Trubetskoy2022
ENSG00000230778	ANKRD63	15	40570573	40575265	-	43	6.41	7.2757e-11	1.0044e-08	protein_coding	ankyrin repeat domain 63 [Source:HGNC Symbol;Acc:HGNC:40027]	SCZ_Trubetskoy2022
ENSG00000265526	MIR4304	12	123495214	123495275	-	11	6.4069	7.4267e-11	1.02112e-08	miRNA	microRNA 4304 [Source:HGNC Symbol;Acc:HGNC:38276]	SCZ_Trubetskoy2022
ENSG00000115541	HSPE1	2	198364864	198368173	+	20	6.4067	7.4328e-11	1.02112e-08	protein_coding	heat shock protein family E (Hsp10) member 1 [Source:HGNC Symbol;Acc:HGNC:5269]	SCZ_Trubetskoy2022
ENSG00000197283	SYNGAP1	6	33387438	33421466	+	74	6.4056	7.4896e-11	1.02644e-08	protein_coding	synaptic Ras GTPase activating protein 1 [Source:HGNC Symbol;Acc:HGNC:11497]	SCZ_Trubetskoy2022
ENSG00000106268	NUDT1	7	2281861	2290781	+	94	6.4031	7.6121e-11	1.04071e-08	protein_coding	nudix hydrolase 1 [Source:HGNC Symbol;Acc:HGNC:8048]	SCZ_Trubetskoy2022
ENSG00000289203	ENSG00000289203	6	29452934	29461937	-	56	6.4023	7.6521e-11	1.04367e-08	lncRNA	novel transcript	SCZ_Trubetskoy2022
ENSG00000111325	OGFOD2	12	123459127	123464590	+	16	6.399	7.8194e-11	1.06393e-08	protein_coding	2-oxoglutarate and iron dependent oxygenase domain containing 2 [Source:HGNC Symbol;Acc:HGNC:25823]	SCZ_Trubetskoy2022
ENSG00000234207	LINC01830	2	22600466	22704876	+	275	6.3909	8.2469e-11	1.11941e-08	lncRNA	long intergenic non-protein coding RNA 3116 [Source:HGNC Symbol;Acc:HGNC:56881]	SCZ_Trubetskoy2022
ENSG00000144642	RBMS3	3	28616282	30051882	+	4361	6.3878	8.4168e-11	1.13974e-08	protein_coding	RNA binding motif single stranded interacting protein 3 [Source:HGNC Symbol;Acc:HGNC:13427]	SCZ_Trubetskoy2022
ENSG00000124613	ZNF391	6	27342394	27371687	+	233	6.3865	8.4838e-11	1.14608e-08	protein_coding	zinc finger protein 391 [Source:HGNC Symbol;Acc:HGNC:18779]	SCZ_Trubetskoy2022
ENSG00000187837	H1-2	6	26055968	26056698	-	37	6.3856	8.5356e-11	1.15034e-08	protein_coding	H1.2 linker histone, cluster member [Source:HGNC Symbol;Acc:HGNC:4716]	SCZ_Trubetskoy2022
ENSG00000222937	SNORD63	5	137894659	137894728	-	23	6.3842	8.6142e-11	1.15818e-08	snoRNA	small nucleolar RNA, C/D box 63B [Source:HGNC Symbol;Acc:HGNC:52230]	SCZ_Trubetskoy2022
ENSG00000212135	SNORD67	11	46783939	46784049	-	16	6.3828	8.693e-11	1.16601e-08	snoRNA	small nucleolar RNA, C/D box 67 [Source:HGNC Symbol;Acc:HGNC:32728]	SCZ_Trubetskoy2022
ENSG00000126215	XRCC3	14	104163946	104181841	-	63	6.3822	8.7294e-11	1.16813e-08	protein_coding	X-ray repair cross complementing 3 [Source:HGNC Symbol;Acc:HGNC:12830]	SCZ_Trubetskoy2022
ENSG00000160161	CILP2	19	19649057	19657468	+	46	6.3816	8.7618e-11	1.16971e-08	protein_coding	cartilage intermediate layer protein 2 [Source:HGNC Symbol;Acc:HGNC:24213]	SCZ_Trubetskoy2022
ENSG00000240302	RN7SL717P	2	200765806	200766100	-	33	6.3758	9.0984e-11	1.2118e-08	misc_RNA	RNA, 7SL, cytoplasmic 717, pseudogene [Source:HGNC Symbol;Acc:HGNC:46733]	SCZ_Trubetskoy2022
ENSG00000175220	ARHGAP1	11	46698630	46722169	-	49	6.3716	9.3528e-11	1.24276e-08	protein_coding	Rho GTPase activating protein 1 [Source:HGNC Symbol;Acc:HGNC:673]	SCZ_Trubetskoy2022
ENSG00000288813	ENSG00000288813	6	31240017	31240367	+	485	6.3706	9.4124e-11	1.24611e-08	lncRNA	novel transcript	SCZ_Trubetskoy2022
ENSG00000270941	ENSG00000270941	3	52768751	52769029	+	40	6.3705	9.4219e-11	1.24611e-08	processed_pseudogene	AK3 pseudogene 7 [Source:HGNC Symbol;Acc:HGNC:56418]	SCZ_Trubetskoy2022
ENSG00000204789	ZNF204P	6	27324230	27343056	-	108	6.3673	9.6192e-11	1.2663e-08	transcribed_unprocessed_pseudogene	zinc finger protein 204, pseudogene [Source:HGNC Symbol;Acc:HGNC:12995]	SCZ_Trubetskoy2022
ENSG00000289519	ENSG00000289519	3	52933220	52934361	-	24	6.3673	9.6166e-11	1.2663e-08	lncRNA	novel transcript	SCZ_Trubetskoy2022
ENSG00000287858	ENSG00000287858	2	198505165	198506298	+	24	6.3646	9.7895e-11	1.28573e-08	lncRNA		SCZ_Trubetskoy2022
ENSG00000204681	GABBR1	6	29523406	29601753	-	338	6.3599	1.0094e-10	1.32014e-08	protein_coding	gamma-aminobutyric acid type B receptor subunit 1 [Source:HGNC Symbol;Acc:HGNC:4070]	SCZ_Trubetskoy2022
ENSG00000137841	PLCB2	15	40570377	40600136	-	78	6.3598	1.0098e-10	1.32014e-08	protein_coding	phospholipase C beta 2 [Source:HGNC Symbol;Acc:HGNC:9055]	SCZ_Trubetskoy2022
ENSG00000267629	ENSG00000267629	19	19365557	19384178	-	71	6.3593	1.0135e-10	1.32193e-08	lncRNA	novel transcript, readthrough between TM6SF2 and HAPLN4	SCZ_Trubetskoy2022
ENSG00000197696	NMB	15	85198360	85201794	-	55	6.3557	1.0372e-10	1.34974e-08	protein_coding	neuromedin B [Source:HGNC Symbol;Acc:HGNC:7842]	SCZ_Trubetskoy2022
ENSG00000204421	LY6G6C	6	31686425	31689523	-	44	6.3525	1.0592e-10	1.37521e-08	protein_coding	lymphocyte antigen 6 family member G6C [Source:HGNC Symbol;Acc:HGNC:13936]	SCZ_Trubetskoy2022
ENSG00000265603	RN7SL133P	12	123500727	123500976	+	12	6.3505	1.0729e-10	1.38982e-08	misc_RNA		SCZ_Trubetskoy2022
ENSG00000183715	OPCML	11	132284871	133402396	-	2935	6.3416	1.137e-10	1.4695e-08	protein_coding	opioid binding protein/cell adhesion molecule like [Source:HGNC Symbol;Acc:HGNC:8143]	SCZ_Trubetskoy2022
ENSG00000258674	ENSG00000258674	19	19627036	19646885	+	65	6.3384	1.161e-10	1.49711e-08	protein_coding	novel protein	SCZ_Trubetskoy2022
ENSG00000204525	HLA-C	6	31236526	31239907	-	540	6.3361	1.1781e-10	1.51572e-08	protein_coding	major histocompatibility complex, class I, C [Source:HGNC Symbol;Acc:HGNC:4933]	SCZ_Trubetskoy2022
ENSG00000259415	ENSG00000259415	15	85296353	85297733	+	35	6.3347	1.1889e-10	1.52615e-08	lncRNA	novel transcript	SCZ_Trubetskoy2022
ENSG00000166170	BAG5	14	104022882	104028994	-	39	6.3333	1.1999e-10	1.53679e-08	protein_coding	BAG cochaperone 5 [Source:HGNC Symbol;Acc:HGNC:941]	SCZ_Trubetskoy2022
ENSG00000230164	MAS1LP1	6	29442802	29443848	-	48	6.3288	1.2355e-10	1.57882e-08	unprocessed_pseudogene	MAS1L pseudogene 1 [Source:HGNC Symbol;Acc:HGNC:33448]	SCZ_Trubetskoy2022
ENSG00000213790	OLA1P1	22	42503769	42504957	-	42	6.324	1.2747e-10	1.62526e-08	processed_pseudogene	OLA1 pseudogene 1 [Source:HGNC Symbol;Acc:HGNC:45274]	SCZ_Trubetskoy2022
ENSG00000230795	HLA-K	6	29894236	29897009	+	70	6.3173	1.3311e-10	1.69336e-08	unprocessed_pseudogene	major histocompatibility complex, class I, K (pseudogene) [Source:HGNC Symbol;Acc:HGNC:4969]	SCZ_Trubetskoy2022
ENSG00000206989	SNORD63	5	137896732	137896799	-	25	6.3092	1.4021e-10	1.77969e-08	snoRNA	small nucleolar RNA, C/D box 63 [Source:HGNC Symbol;Acc:HGNC:10220]	SCZ_Trubetskoy2022
ENSG00000170624	SGCD	5	155297354	156194799	+	2200	6.2999	1.4892e-10	1.88603e-08	protein_coding	sarcoglycan delta [Source:HGNC Symbol;Acc:HGNC:10807]	SCZ_Trubetskoy2022
ENSG00000242524	OR2U2P	6	29236239	29237198	-	41	6.2958	1.5286e-10	1.93162e-08	unprocessed_pseudogene	olfactory receptor family 2 subfamily U member 2 pseudogene [Source:HGNC Symbol;Acc:HGNC:8279]	SCZ_Trubetskoy2022
ENSG00000185046	ANKS1B	12	99120235	100378714	-	2550	6.2952	1.5347e-10	1.93502e-08	protein_coding	ankyrin repeat and sterile alpha motif domain containing 1B [Source:HGNC Symbol;Acc:HGNC:24600]	SCZ_Trubetskoy2022
ENSG00000180573	H2AC6	6	26124373	26139344	+	87	6.2936	1.5508e-10	1.95098e-08	protein_coding	H2A clustered histone 6 [Source:HGNC Symbol;Acc:HGNC:4733]	SCZ_Trubetskoy2022
ENSG00000115540	MOB4	2	198380295	198418423	+	45	6.293	1.5566e-10	1.95395e-08	protein_coding	MOB family member 4, phocein [Source:HGNC Symbol;Acc:HGNC:17261]	SCZ_Trubetskoy2022
ENSG00000279421	ENSG00000279421	15	78892234	78892355	-	39	6.29	1.5875e-10	1.98833e-08	TEC	TEC	SCZ_Trubetskoy2022
ENSG00000287674	ENSG00000287674	6	27647750	27648334	-	44	6.2893	1.5947e-10	1.99295e-08	lncRNA	novel transcript	SCZ_Trubetskoy2022
ENSG00000166716	ZNF592	15	85291823	85349676	+	147	6.2871	1.6167e-10	2.01601e-08	protein_coding	zinc finger protein 592 [Source:HGNC Symbol;Acc:HGNC:28986]	SCZ_Trubetskoy2022
ENSG00000228078	HLA-U	6	29901878	29902063	+	163	6.2825	1.6662e-10	2.07318e-08	unprocessed_pseudogene	major histocompatibility complex, class I, U (pseudogene) [Source:HGNC Symbol;Acc:HGNC:23477]	SCZ_Trubetskoy2022
ENSG00000263756	ENSG00000263756	6	32939842	32940630	-	126	6.2804	1.689e-10	2.09695e-08	lncRNA	novel transcript, antisense to BRD2	SCZ_Trubetskoy2022
ENSG00000265565	MIR3143	6	27115405	27115467	+	25	6.278	1.7144e-10	2.11921e-08	miRNA	microRNA 3143 [Source:HGNC Symbol;Acc:HGNC:38284]	SCZ_Trubetskoy2022
ENSG00000274997	H2AC12	6	27114885	27115341	+	25	6.278	1.7144e-10	2.11921e-08	protein_coding	H2A clustered histone 12 [Source:HGNC Symbol;Acc:HGNC:13671]	SCZ_Trubetskoy2022
ENSG00000122687	MRM2	7	2273830	2281840	-	88	6.2763	1.7336e-10	2.13828e-08	protein_coding	mitochondrial rRNA methyltransferase 2 [Source:HGNC Symbol;Acc:HGNC:16352]	SCZ_Trubetskoy2022
ENSG00000100207	TCF20	22	42556019	42739622	-	386	6.2749	1.7494e-10	2.15039e-08	protein_coding	transcription factor 20 [Source:HGNC Symbol;Acc:HGNC:11631]	SCZ_Trubetskoy2022
ENSG00000258851	ENSG00000258851	14	104019758	104028214	+	47	6.2747	1.751e-10	2.15039e-08	lncRNA	novel transcript, antisense to BAG5	SCZ_Trubetskoy2022
ENSG00000115520	COQ10B	2	198318217	198340034	+	26	6.2744	1.755e-10	2.15065e-08	protein_coding	coenzyme Q10B [Source:HGNC Symbol;Acc:HGNC:25819]	SCZ_Trubetskoy2022
ENSG00000174943	KCTD13	16	29916333	29937557	-	40	6.2702	1.8024e-10	2.20398e-08	protein_coding	potassium channel tetramerization domain containing 13 [Source:HGNC Symbol;Acc:HGNC:22234]	SCZ_Trubetskoy2022
ENSG00000137310	TCF19	6	31126324	31134936	+	244	6.2697	1.8091e-10	2.20741e-08	protein_coding	transcription factor 19 [Source:HGNC Symbol;Acc:HGNC:11629]	SCZ_Trubetskoy2022
ENSG00000289447	ENSG00000289447	6	26285580	26286462	+	67	6.2645	1.8702e-10	2.27707e-08	lncRNA	novel transcript	SCZ_Trubetskoy2022
ENSG00000223677	OR2AD1P	6	28994457	28995384	-	64	6.2601	1.9236e-10	2.33707e-08	unprocessed_pseudogene	olfactory receptor family 2 subfamily AD member 1 pseudogene [Source:HGNC Symbol;Acc:HGNC:14749]	SCZ_Trubetskoy2022
ENSG00000232710	ENSG00000232710	22	42532442	42535938	-	57	6.2585	1.9438e-10	2.35657e-08	lncRNA	novel transcript	SCZ_Trubetskoy2022
ENSG00000198597	ZNF536	19	30719197	31204445	+	872	6.2551	1.9861e-10	2.40272e-08	protein_coding	zinc finger protein 536 [Source:HGNC Symbol;Acc:HGNC:29025]	SCZ_Trubetskoy2022
ENSG00000177082	WDR73	15	85182516	85197574	-	75	6.2531	2.0125e-10	2.42947e-08	protein_coding	WD repeat domain 73 [Source:HGNC Symbol;Acc:HGNC:25928]	SCZ_Trubetskoy2022
ENSG00000102882	MAPK3	16	30125426	30134827	-	28	6.2479	2.0804e-10	2.50611e-08	protein_coding	mitogen-activated protein kinase 3 [Source:HGNC Symbol;Acc:HGNC:6877]	SCZ_Trubetskoy2022
ENSG00000280317	ENSG00000280317	1	73444697	73444997	-	30	6.2425	2.1526e-10	2.58759e-08	TEC	TEC	SCZ_Trubetskoy2022
ENSG00000204315	FKBPL	6	32096484	32098065	-	38	6.2417	2.164e-10	2.59579e-08	protein_coding	FKBP prolyl isomerase like [Source:HGNC Symbol;Acc:HGNC:13949]	SCZ_Trubetskoy2022
ENSG00000275120	ENSG00000275120	15	85141040	85177219	-	96	6.2405	2.1814e-10	2.61115e-08	lncRNA	ZSCAN2 antisense RNA 1 [Source:HGNC Symbol;Acc:HGNC:56673]	SCZ_Trubetskoy2022
ENSG00000134569	LRP4	11	46878268	46940193	-	109	6.2398	2.191e-10	2.61711e-08	protein_coding	LDL receptor related protein 4 [Source:HGNC Symbol;Acc:HGNC:6696]	SCZ_Trubetskoy2022
ENSG00000280381	ENSG00000280381	12	123571803	123577368	-	8	6.2379	2.2172e-10	2.64285e-08	TEC	novel transcript	SCZ_Trubetskoy2022
ENSG00000252761	Y_RNA	6	30900395	30900486	-	92	6.236	2.2444e-10	2.66966e-08	misc_RNA	Y RNA [Source:RFAM;Acc:RF00019]	SCZ_Trubetskoy2022
ENSG00000264594	MIR4640	6	30858660	30858749	+	63	6.2345	2.2668e-10	2.69066e-08	miRNA		SCZ_Trubetskoy2022
ENSG00000214894	LINC00243	6	30765988	30798436	-	435	6.2337	2.2781e-10	2.69843e-08	lncRNA	long intergenic non-protein coding RNA 243 [Source:HGNC Symbol;Acc:HGNC:30956]	SCZ_Trubetskoy2022
ENSG00000289311	ENSG00000289311	12	110716891	110718320	-	17	6.2332	2.2857e-10	2.70179e-08	lncRNA	novel transcript	SCZ_Trubetskoy2022
ENSG00000216676	RPL8P1	6	27620381	27620604	-	42	6.2321	2.3017e-10	2.71505e-08	processed_pseudogene	ribosomal protein L8 pseudogene 1 [Source:HGNC Symbol;Acc:HGNC:13980]	SCZ_Trubetskoy2022
ENSG00000279789	ENSG00000279789	16	29924465	29926658	-	24	6.2253	2.4029e-10	2.82854e-08	TEC	novel transcript, sense intronic to KCTD13	SCZ_Trubetskoy2022
ENSG00000232132	NDFIP2-AS1	13	80051499	80055366	-	38	6.2246	2.4135e-10	2.83514e-08	lncRNA	NDFIP2 antisense RNA 1 [Source:HGNC Symbol;Acc:HGNC:40844]	SCZ_Trubetskoy2022
ENSG00000225979	ANKRD44-DT	2	198176117	198177464	+	36	6.219	2.5021e-10	2.93314e-08	lncRNA	ANKRD44 divergent transcript [Source:HGNC Symbol;Acc:HGNC:55840]	SCZ_Trubetskoy2022
ENSG00000131374	TBC1D5	3	17198654	18486309	-	2351	6.2155	2.5588e-10	2.99343e-08	protein_coding	TBC1 domain family member 5 [Source:HGNC Symbol;Acc:HGNC:19166]	SCZ_Trubetskoy2022
ENSG00000113013	HSPA9	5	137889445	137911364	-	53	6.214	2.5833e-10	3.01587e-08	protein_coding	heat shock protein family A (Hsp70) member 9 [Source:HGNC Symbol;Acc:HGNC:5244]	SCZ_Trubetskoy2022
ENSG00000196301	HLA-DRB9	6	32427598	32441277	-	468	6.2103	2.6445e-10	3.08098e-08	unprocessed_pseudogene	major histocompatibility complex, class II, DR beta 9 (pseudogene) [Source:HGNC Symbol;Acc:HGNC:4957]	SCZ_Trubetskoy2022
ENSG00000225864	ENSG00000225864	6	29690758	29691748	-	190	6.2065	2.7091e-10	3.14977e-08	unprocessed_pseudogene	HLA complex group 4 pseudogene 11	SCZ_Trubetskoy2022
ENSG00000264798	AC105381.1	2	201251898	201251987	+	37	6.199	2.8416e-10	3.29707e-08	miRNA		SCZ_Trubetskoy2022
ENSG00000176700	SCAND2P	15	85174682	85190709	+	75	6.198	2.8587e-10	3.3071e-08	transcribed_unprocessed_pseudogene	SCAN domain containing 2 pseudogene [Source:HGNC Symbol;Acc:HGNC:10567]	SCZ_Trubetskoy2022
ENSG00000267780	ENSG00000267780	18	77552726	77576529	+	50	6.1979	2.8619e-10	3.3071e-08	lncRNA	novel transcript	SCZ_Trubetskoy2022
ENSG00000266635	AC096887.1	3	53087014	53087110	+	51	6.1963	2.8898e-10	3.33255e-08	miRNA		SCZ_Trubetskoy2022
ENSG00000236977	ANKRD44-IT1	2	198115582	198167243	-	182	6.1927	2.9574e-10	3.40359e-08	lncRNA	ANKRD44 intronic transcript 1 [Source:HGNC Symbol;Acc:HGNC:41477]	SCZ_Trubetskoy2022
ENSG00000259707	ENSG00000259707	15	83360475	83361110	-	46	6.1903	3.0027e-10	3.44873e-08	processed_pseudogene	serine/arginine-rich splicing factor 9 (SRSF9) pseudogene	SCZ_Trubetskoy2022
ENSG00000119042	SATB2	2	200134228	200335989	-	229	6.1897	3.0147e-10	3.45552e-08	protein_coding	SATB homeobox 2 [Source:HGNC Symbol;Acc:HGNC:21637]	SCZ_Trubetskoy2022
ENSG00000267325	LINC01415	18	53443958	53448953	-	61	6.186	3.0859e-10	3.53e-08	lncRNA	long intergenic non-protein coding RNA 1415 [Source:HGNC Symbol;Acc:HGNC:50709]	SCZ_Trubetskoy2022
ENSG00000238862	SNORD19B	3	52724760	52724843	+	26	6.1819	3.1665e-10	3.61491e-08	snoRNA	small nucleolar RNA, C/D box 19B [Source:HGNC Symbol;Acc:HGNC:33570]	SCZ_Trubetskoy2022
ENSG00000158406	H4C8	6	26277837	26285866	-	84	6.1788	3.2289e-10	3.67433e-08	protein_coding	H4 clustered histone 8 [Source:HGNC Symbol;Acc:HGNC:4788]	SCZ_Trubetskoy2022
ENSG00000237214	ENSG00000237214	22	41460056	41460637	+	41	6.1787	3.2315e-10	3.67433e-08	processed_pseudogene	ribosomal protein S9 pseudogene 2 [Source:HGNC Symbol;Acc:HGNC:19428]	SCZ_Trubetskoy2022
ENSG00000225087	ENSG00000225087	1	73102230	73364923	-	384	6.1763	3.2813e-10	3.72349e-08	lncRNA	novel transcript	SCZ_Trubetskoy2022
ENSG00000130449	ZSWIM6	5	60628085	60841999	+	290	6.1733	3.344e-10	3.78706e-08	protein_coding	zinc finger SWIM-type containing 6 [Source:HGNC Symbol;Acc:HGNC:29316]	SCZ_Trubetskoy2022
ENSG00000225644	RPL35AP4	6	33357151	33357252	-	41	6.1602	3.6318e-10	4.1048e-08	processed_pseudogene	ribosomal protein L35a pseudogene 4 [Source:HGNC Symbol;Acc:HGNC:33460]	SCZ_Trubetskoy2022
ENSG00000280003	ENSG00000280003	3	52251032	52253028	-	15	6.1579	3.6849e-10	4.15654e-08	TEC	TEC	SCZ_Trubetskoy2022
ENSG00000202241	RN7SKP186	6	30832027	30832329	+	64	6.1518	3.8296e-10	4.31119e-08	misc_RNA	RN7SK pseudogene 186 [Source:HGNC Symbol;Acc:HGNC:45910]	SCZ_Trubetskoy2022
ENSG00000263540	MIR5582	11	46774675	46774742	-	17	6.1503	3.8673e-10	4.34501e-08	miRNA	microRNA 5582 [Source:HGNC Symbol;Acc:HGNC:43461]	SCZ_Trubetskoy2022
ENSG00000250067	YJEFN3	19	19639670	19648390	+	49	6.1464	3.962e-10	4.44261e-08	protein_coding	YjeF N-terminal domain containing 3 [Source:HGNC Symbol;Acc:HGNC:24785]	SCZ_Trubetskoy2022
ENSG00000201179	RNU6-1322P	7	104973237	104973343	+	24	6.1431	4.0475e-10	4.52953e-08	snRNA	RNA, U6 small nuclear 1322, pseudogene [Source:HGNC Symbol;Acc:HGNC:48285]	SCZ_Trubetskoy2022
ENSG00000259462	CPEB1-AS1	15	83316521	83361572	+	139	6.1407	4.1067e-10	4.58673e-08	lncRNA	CPEB1 antisense RNA 1 [Source:HGNC Symbol;Acc:HGNC:27523]	SCZ_Trubetskoy2022
ENSG00000211450	SELENOH	11	57508963	57511026	+	18	6.1395	4.1396e-10	4.61439e-08	protein_coding	selenoprotein H [Source:HGNC Symbol;Acc:HGNC:18251]	SCZ_Trubetskoy2022
ENSG00000264904	AL139300.1	14	104042305	104042396	-	30	6.1351	4.2545e-10	4.71246e-08	miRNA		SCZ_Trubetskoy2022
ENSG00000285849	ENSG00000285849	6	27422347	27425354	+	69	6.1325	4.326e-10	4.71246e-08	lncRNA	novel transcript, antisense to ZNF184	SCZ_Trubetskoy2022
ENSG00000285647	ENSG00000285647	6	31334834	31343865	+	703	6.13	4.3942e-10	4.71246e-08	lncRNA	novel transcript	SCZ_Trubetskoy2022
ENSG00000103723	AP3B2	15	83328033	83378864	-	160	6.1263	4.4976e-10	4.71246e-08	protein_coding	adaptor related protein complex 3 subunit beta 2 [Source:HGNC Symbol;Acc:HGNC:567]	SCZ_Trubetskoy2022
ENSG00000169592	INO80E	16	30007036	30017114	+	37	6.1217	4.6278e-10	4.71246e-08	protein_coding	INO80 complex subunit E [Source:HGNC Symbol;Acc:HGNC:26905]	SCZ_Trubetskoy2022
ENSG00000259474	ENSG00000259474	15	78772399	78774162	-	36	6.1205	4.6634e-10	4.71246e-08	lncRNA	novel transcript, antisense to IREB2	SCZ_Trubetskoy2022
ENSG00000115392	FANCL	2	58386378	58468545	-	195	6.1134	4.8762e-10	4.71246e-08	protein_coding	FA complementation group L [Source:HGNC Symbol;Acc:HGNC:20748]	SCZ_Trubetskoy2022
ENSG00000176371	ZSCAN2	15	85144217	85171027	+	80	6.1118	4.9262e-10	4.71246e-08	protein_coding	zinc finger and SCAN domain containing 2 [Source:HGNC Symbol;Acc:HGNC:20994]	SCZ_Trubetskoy2022
ENSG00000226965	ENSG00000226965	7	109748088	110174814	-	1172	6.11	4.9803e-10	4.71246e-08	lncRNA	novel transcript	SCZ_Trubetskoy2022
ENSG00000247675	LRP4-AS1	11	46867961	46895972	+	57	6.1099	4.9858e-10	4.71246e-08	lncRNA	LRP4 antisense RNA 1 [Source:HGNC Symbol;Acc:HGNC:44128]	SCZ_Trubetskoy2022
ENSG00000055955	ITIH4	3	52846978	52864704	-	69	6.1094	5e-10	4.71246e-08	protein_coding	inter-alpha-trypsin inhibitor heavy chain 4 [Source:HGNC Symbol;Acc:HGNC:6169]	SCZ_Trubetskoy2022
ENSG00000112763	BTN2A1	6	26458132	26476849	+	118	6.1094	5e-10	4.71246e-08	protein_coding	butyrophilin subfamily 2 member A1 [Source:HGNC Symbol;Acc:HGNC:1136]	SCZ_Trubetskoy2022
ENSG00000124635	H2BC11	6	27093676	27100574	-	36	6.1094	5e-10	4.71246e-08	protein_coding	H2B clustered histone 11 [Source:HGNC Symbol;Acc:HGNC:4761]	SCZ_Trubetskoy2022
ENSG00000140564	FURIN	15	91411818	91426794	+	56	6.1094	5e-10	4.71246e-08	protein_coding	furin, paired basic amino acid cleaving enzyme [Source:HGNC Symbol;Acc:HGNC:8568]	SCZ_Trubetskoy2022
ENSG00000146109	ABT1	6	26597181	26600967	+	65	6.1094	5e-10	4.71246e-08	protein_coding	activator of basal transcription 1 [Source:HGNC Symbol;Acc:HGNC:17369]	SCZ_Trubetskoy2022
ENSG00000158691	ZSCAN12	6	28346732	28367524	-	125	6.1094	5e-10	4.71246e-08	protein_coding	zinc finger and SCAN domain containing 12 [Source:HGNC Symbol;Acc:HGNC:13172]	SCZ_Trubetskoy2022
ENSG00000166275	BORCS7	10	104614016	104624718	+	69	6.1094	5e-10	4.71246e-08	protein_coding	BLOC-1 related complex subunit 7 [Source:HGNC Symbol;Acc:HGNC:23516]	SCZ_Trubetskoy2022
ENSG00000167491	GATAD2A	19	19496635	19619741	+	164	6.1094	5e-10	4.71246e-08	protein_coding	GATA zinc finger domain containing 2A [Source:HGNC Symbol;Acc:HGNC:29989]	SCZ_Trubetskoy2022
ENSG00000185130	H2BC13	6	27775257	27775707	-	37	6.1094	5e-10	4.71246e-08	protein_coding	H2B clustered histone 13 [Source:HGNC Symbol;Acc:HGNC:4748]	SCZ_Trubetskoy2022
ENSG00000186470	BTN3A2	6	26365387	26378548	+	195	6.1094	5e-10	4.71246e-08	protein_coding	butyrophilin subfamily 3 member A2 [Source:HGNC Symbol;Acc:HGNC:1139]	SCZ_Trubetskoy2022
ENSG00000187763	OR2B7P	6	28014212	28015145	+	62	6.1094	5e-10	4.71246e-08	unprocessed_pseudogene	olfactory receptor family 2 subfamily B member 7 pseudogene [Source:HGNC Symbol;Acc:HGNC:13967]	SCZ_Trubetskoy2022
ENSG00000187987	ZSCAN23	6	28399707	28411279	-	89	6.1094	5e-10	4.71246e-08	protein_coding	zinc finger and SCAN domain containing 23 [Source:HGNC Symbol;Acc:HGNC:21193]	SCZ_Trubetskoy2022
ENSG00000189298	ZKSCAN3	6	28317724	28336949	+	124	6.1094	5e-10	4.71246e-08	protein_coding	zinc finger with KRAB and SCAN domains 3 [Source:HGNC Symbol;Acc:HGNC:13853]	SCZ_Trubetskoy2022
ENSG00000196747	H2AC13	6	27775951	27776445	+	38	6.1094	5e-10	4.71246e-08	protein_coding	H2A clustered histone 13 [Source:HGNC Symbol;Acc:HGNC:4725]	SCZ_Trubetskoy2022
ENSG00000196812	ZSCAN16	6	28075467	28097860	+	114	6.1094	5e-10	4.71246e-08	protein_coding	zinc finger and SCAN domain containing 16 [Source:HGNC Symbol;Acc:HGNC:20813]	SCZ_Trubetskoy2022
ENSG00000197153	H3C12	6	27858093	27860884	-	40	6.1094	5e-10	4.71246e-08	protein_coding	H3 clustered histone 12 [Source:HGNC Symbol;Acc:HGNC:4774]	SCZ_Trubetskoy2022
ENSG00000197171	LINC03003	6	29191750	29260740	+	203	6.1094	5e-10	4.71246e-08	transcribed_unprocessed_pseudogene	olfactory receptor family 2 subfamily B member 4 pseudogene [Source:HGNC Symbol;Acc:HGNC:8239]	SCZ_Trubetskoy2022
ENSG00000197238	H4C11	6	27791870	27792258	+	24	6.1094	5e-10	4.71246e-08	protein_coding	H4 clustered histone 11 [Source:HGNC Symbol;Acc:HGNC:4785]	SCZ_Trubetskoy2022
ENSG00000198315	ZKSCAN8	6	28109661	28127238	+	113	6.1094	5e-10	4.71246e-08	protein_coding	zinc finger with KRAB and SCAN domains 8 [Source:HGNC Symbol;Acc:HGNC:12983]	SCZ_Trubetskoy2022
ENSG00000201823	SNORD48	6	31803040	31803103	+	56	6.1094	5e-10	4.71246e-08	snoRNA	small nucleolar RNA, C/D box 48 [Source:HGNC Symbol;Acc:HGNC:10188]	SCZ_Trubetskoy2022
ENSG00000204304	PBX2	6	32152510	32157979	-	65	6.1094	5e-10	4.71246e-08	protein_coding	PBX homeobox 2 [Source:HGNC Symbol;Acc:HGNC:8633]	SCZ_Trubetskoy2022
ENSG00000204305	AGER	6	32148745	32152099	-	57	6.1094	5e-10	4.71246e-08	protein_coding	advanced glycosylation end-product specific receptor [Source:HGNC Symbol;Acc:HGNC:320]	SCZ_Trubetskoy2022
ENSG00000204308	RNF5	6	32146182	32148570	+	56	6.1094	5e-10	4.71246e-08	protein_coding	ring finger protein 5 [Source:HGNC Symbol;Acc:HGNC:10068]	SCZ_Trubetskoy2022
ENSG00000204396	VWA7	6	31733367	31745105	-	62	6.1094	5e-10	4.71246e-08	protein_coding	von Willebrand factor A domain containing 7 [Source:HGNC Symbol;Acc:HGNC:13939]	SCZ_Trubetskoy2022
ENSG00000204410	MSH5	6	31707454	31730453	+	91	6.1094	5e-10	4.71246e-08	protein_coding	mutS homolog 5 [Source:HGNC Symbol;Acc:HGNC:7328]	SCZ_Trubetskoy2022
ENSG00000204444	APOM	6	31620193	31625987	+	81	6.1094	5e-10	4.71246e-08	protein_coding	apolipoprotein M [Source:HGNC Symbol;Acc:HGNC:13916]	SCZ_Trubetskoy2022
ENSG00000204472	AIF1	6	31582994	31584798	+	76	6.1094	5e-10	4.71246e-08	protein_coding	allograft inflammatory factor 1 [Source:HGNC Symbol;Acc:HGNC:352]	SCZ_Trubetskoy2022
ENSG00000204700	OR2J2	6	29138684	29143588	+	85	6.1094	5e-10	4.71246e-08	protein_coding	olfactory receptor family 2 subfamily J member 2 [Source:HGNC Symbol;Acc:HGNC:8260]	SCZ_Trubetskoy2022
ENSG00000204709	LINC01556	6	28911654	28912314	+	66	6.1094	5e-10	4.71246e-08	lncRNA	long intergenic non-protein coding RNA 1556 [Source:HGNC Symbol;Acc:HGNC:21195]	SCZ_Trubetskoy2022
ENSG00000204713	TRIM27	6	28870779	28891765	-	124	6.1094	5e-10	4.71246e-08	protein_coding	tripartite motif containing 27 [Source:HGNC Symbol;Acc:HGNC:9975]	SCZ_Trubetskoy2022
ENSG00000213533	STIMATE	3	52870235	52931564	-	142	6.1094	5e-10	4.71246e-08	protein_coding	STIM activating enhancer [Source:HGNC Symbol;Acc:HGNC:30526]	SCZ_Trubetskoy2022
ENSG00000213916	RPL13P	6	28829193	28829824	+	92	6.1094	5e-10	4.71246e-08	processed_pseudogene	ribosomal protein L13 pseudogene [Source:HGNC Symbol;Acc:HGNC:13978]	SCZ_Trubetskoy2022
ENSG00000214435	AS3MT	10	104629227	104661656	+	144	6.1094	5e-10	4.71246e-08	protein_coding	arsenite methyltransferase [Source:HGNC Symbol;Acc:HGNC:17452]	SCZ_Trubetskoy2022
ENSG00000216901	ZNF603P	6	28143966	28144452	+	47	6.1094	5e-10	4.71246e-08	unprocessed_pseudogene	zinc finger protein 603, pseudogene [Source:HGNC Symbol;Acc:HGNC:23322]	SCZ_Trubetskoy2022
ENSG00000216915	GPR89P	6	27704779	27706273	-	45	6.1094	5e-10	4.71246e-08	processed_pseudogene	G protein-coupled receptor 89 pseudogene [Source:HGNC Symbol;Acc:HGNC:13951]	SCZ_Trubetskoy2022
ENSG00000217315	OR2W2P	6	28001725	28002633	+	52	6.1094	5e-10	4.71246e-08	unprocessed_pseudogene	olfactory receptor family 2 subfamily W member 2 pseudogene [Source:HGNC Symbol;Acc:HGNC:13970]	SCZ_Trubetskoy2022
ENSG00000217862	H4C10P	6	27774853	27775117	+	38	6.1094	5e-10	4.71246e-08	processed_pseudogene	H4 clustered histone 10, pseudogene [Source:HGNC Symbol;Acc:HGNC:4786]	SCZ_Trubetskoy2022
ENSG00000218016	ZKSCAN8P2	6	28155828	28157210	+	42	6.1094	5e-10	4.71246e-08	unprocessed_pseudogene	ZKSCAN8 pseudogene 2 [Source:HGNC Symbol;Acc:HGNC:42862]	SCZ_Trubetskoy2022
ENSG00000218069	RSL24D1P1	6	27748398	27748890	-	45	6.1094	5e-10	4.71246e-08	processed_pseudogene	ribosomal L24 domain containing 1 pseudogene 1 [Source:HGNC Symbol;Acc:HGNC:13979]	SCZ_Trubetskoy2022
ENSG00000219392	ZNF602P	6	28075526	28084917	+	84	6.1094	5e-10	4.71246e-08	transcribed_unprocessed_pseudogene	zinc finger protein 602, pseudogene [Source:HGNC Symbol;Acc:HGNC:23313]	SCZ_Trubetskoy2022
ENSG00000219891	ZSCAN12P1	6	28058915	28061442	+	67	6.1094	5e-10	4.71246e-08	transcribed_unprocessed_pseudogene	zinc finger and SCAN domain containing 12 pseudogene 1 [Source:HGNC Symbol;Acc:HGNC:13850]	SCZ_Trubetskoy2022
ENSG00000220721	OR1F12P	6	28041094	28042011	+	61	6.1094	5e-10	4.71246e-08	unprocessed_pseudogene	olfactory receptor family 1 subfamily F member 12, pseudogene [Source:HGNC Symbol;Acc:HGNC:13964]	SCZ_Trubetskoy2022
ENSG00000224157	HCG14	6	28864307	28865099	+	68	6.1094	5e-10	4.71246e-08	lncRNA	HLA complex group 14 [Source:HGNC Symbol;Acc:HGNC:18323]	SCZ_Trubetskoy2022
ENSG00000224233	OR2J4P	6	29149287	29150222	+	67	6.1094	5e-10	4.71246e-08	unprocessed_pseudogene	olfactory receptor family 2 subfamily J member 4 pseudogene [Source:HGNC Symbol;Acc:HGNC:8262]	SCZ_Trubetskoy2022
[truncated: 7,106 more rows]
