# Supplementary material for: Genetic risk for neurodegenerative conditions is linked to disease-specific microglial pathways
Source: PLoS Genet. 2025 Apr 9;21(4):e1011407. doi: 10.1371/journal.pgen.1011407 (PMC12017514; doi:10.1371/journal.pgen.1011407)
Supplement: S4 Table — Risk genes identified by H-MAGMA but not MAGMA across microglia, neurons and oligodendrocytes for neurodegenerative conditions and schizophrenia. (XLSX) [file pgen.1011407.s011.xlsx]

## Sheet: Description
Supplementary Table 4:
Risk genes identified by H-MAGMA but not MAGMA across microglia, neuron and oligodendrocyte for neurodegenerative conditions and schizophrenia

## Sheet: AD_Jansen2019_microglia_hmagma
gene_ensg	gene_name	gene_chr	gene_start	gene_end	gene_strand	nsnps	gene_zstat	gene_p	gene_fdr	gene_biotype	gene_description	cell	disease
ENSG00000288809	ENSG00000288809	11	85955395	85956015	-	29	6.9331	2.0591e-12	1.47289e-09	lncRNA	novel transcript, antisense to EED	Microglia_interactome	AD_Jansen2019
ENSG00000100815	TRIP11	14	92432335	92507240	-	91	5.8618	2.2893e-09	1.06441e-06	protein_coding	thyroid hormone receptor interactor 11 [Source:HGNC Symbol;Acc:HGNC:12305]	Microglia_interactome	AD_Jansen2019
ENSG00000022277	RTF2	20	55043641	55094505	+	32	5.0114	2.7014e-07	8.37344e-05	protein_coding	replication termination factor 2 [Source:HGNC Symbol;Acc:HGNC:15890]	Microglia_interactome	AD_Jansen2019
ENSG00000109929	SC5D	11	121163390	121184119	+	185	4.8669	5.6689e-07	0.000155044	protein_coding	sterol-C5-desaturase [Source:HGNC Symbol;Acc:HGNC:10547]	Microglia_interactome	AD_Jansen2019
ENSG00000166928	MS4A14	11	60146003	60185229	+	34	4.8406	6.4731e-07	0.000171981	protein_coding	membrane spanning 4-domains A14 [Source:HGNC Symbol;Acc:HGNC:30706]	Microglia_interactome	AD_Jansen2019
ENSG00000289121	ENSG00000289121	1	161015817	161016645	+	31	4.824	7.0336e-07	0.000181682	lncRNA	novel transcript	Microglia_interactome	AD_Jansen2019
ENSG00000246790	SORL1-AS1	11	121318040	121323722	-	219	4.6817	1.4222e-06	0.000322562	lncRNA	SORL1 antisense RNA 1 [Source:HGNC Symbol;Acc:HGNC:55594]	Microglia_interactome	AD_Jansen2019
ENSG00000066427	ATXN3	14	92510840	92572965	-	117	4.6514	1.6482e-06	0.000364919	protein_coding	ataxin 3 [Source:HGNC Symbol;Acc:HGNC:7106]	Microglia_interactome	AD_Jansen2019
ENSG00000183648	NDUFB1	14	92582466	92588261	-	145	4.5118	3.214e-06	0.000649717	protein_coding	NADH:ubiquinone oxidoreductase subunit B1 [Source:HGNC Symbol;Acc:HGNC:7695]	Microglia_interactome	AD_Jansen2019
ENSG00000166927	MS4A7	11	60145958	60163424	+	40	4.4225	4.8781e-06	0.000872336	protein_coding	membrane spanning 4-domains A7 [Source:HGNC Symbol;Acc:HGNC:13378]	Microglia_interactome	AD_Jansen2019
ENSG00000268154	AL591806.1	1	161035655	161035943	+	12	4.297	8.6569e-06	0.00138794	protein_coding	Metazoan signal recognition particle RNA [Source:RFAM;Acc:RF00017]	Microglia_interactome	AD_Jansen2019
ENSG00000085978	ATG16L1	2	234118697	234204320	+	283	4.2326	1.1551e-05	0.00179021	protein_coding	autophagy related 16 like 1 [Source:HGNC Symbol;Acc:HGNC:21498]	Microglia_interactome	AD_Jansen2019
ENSG00000229809	ZNF688	16	30580993	30584055	-	8	4.1968	1.3534e-05	0.00199766	protein_coding	zinc finger protein 688 [Source:HGNC Symbol;Acc:HGNC:30489]	Microglia_interactome	AD_Jansen2019
ENSG00000165934	CPSF2	14	92588313	92638489	+	170	4.1737	1.4983e-05	0.00211101	protein_coding	cleavage and polyadenylation specific factor 2 [Source:HGNC Symbol;Acc:HGNC:2325]	Microglia_interactome	AD_Jansen2019
ENSG00000148429	USP6NL	10	11502509	11653665	-	190	4.0592	2.4621e-05	0.00336692	protein_coding	USP6 N-terminal like [Source:HGNC Symbol;Acc:HGNC:16858]	Microglia_interactome	AD_Jansen2019
ENSG00000074266	EED	11	85955795	85989855	+	64	3.9468	3.9595e-05	0.00484466	protein_coding	embryonic ectoderm development [Source:HGNC Symbol;Acc:HGNC:3188]	Microglia_interactome	AD_Jansen2019
ENSG00000158773	USF1	1	161009041	161015767	-	55	3.9164	4.4941e-05	0.00542736	protein_coding	upstream transcription factor 1 [Source:HGNC Symbol;Acc:HGNC:12593]	Microglia_interactome	AD_Jansen2019
ENSG00000262227	ENSG00000262227	17	4890984	4891875	+	17	3.8801	5.2207e-05	0.00614523	lncRNA		Microglia_interactome	AD_Jansen2019
ENSG00000271360	USP6NL-AS1	10	11653304	11654226	+	171	3.8738	5.3583e-05	0.00622835	lncRNA	USP6NL antisense RNA 1 [Source:HGNC Symbol;Acc:HGNC:55251]	Microglia_interactome	AD_Jansen2019
ENSG00000186517	ARHGAP30	1	161016736	161039760	-	21	3.8016	7.1894e-05	0.00825361	protein_coding	Rho GTPase activating protein 30 [Source:HGNC Symbol;Acc:HGNC:27414]	Microglia_interactome	AD_Jansen2019
ENSG00000134480	CCNH	5	86614233	86708747	-	105	3.7821	7.776e-05	0.00871193	protein_coding	cyclin H [Source:HGNC Symbol;Acc:HGNC:1594]	Microglia_interactome	AD_Jansen2019
ENSG00000262678	CAMTA2-AS1	17	4889761	4890619	+	20	3.7753	7.9919e-05	0.00874314	lncRNA	CAMTA2 antisense RNA 1 [Source:HGNC Symbol;Acc:HGNC:55342]	Microglia_interactome	AD_Jansen2019
ENSG00000082258	CCNT2	2	135675805	135716912	+	52	3.7257	9.7396e-05	0.0102919	protein_coding	cyclin T2 [Source:HGNC Symbol;Acc:HGNC:1600]	Microglia_interactome	AD_Jansen2019
ENSG00000066336	SPI1	11	47376411	47400098	-	29	3.655	0.00012858	0.0129964	protein_coding	Spi-1 proto-oncogene [Source:HGNC Symbol;Acc:HGNC:11241]	Microglia_interactome	AD_Jansen2019
ENSG00000145715	RASA1	5	86563700	86687748	+	79	3.6132	0.00015123	0.0146488	protein_coding	RAS p21 protein activator 1 [Source:HGNC Symbol;Acc:HGNC:9871]	Microglia_interactome	AD_Jansen2019
ENSG00000275263	ENSG00000275263	16	30968193	30968520	-	17	3.5944	0.00016254	0.0154231	lncRNA	novel transcript	Microglia_interactome	AD_Jansen2019
ENSG00000180626	ZNF594	17	5082830	5095163	-	46	3.5529	0.00019047	0.0177118	protein_coding	zinc finger protein 594 [Source:HGNC Symbol;Acc:HGNC:29392]	Microglia_interactome	AD_Jansen2019
ENSG00000261218	ENSG00000261218	16	81771853	81810958	+	175	3.5343	0.00020445	0.0188236	lncRNA		Microglia_interactome	AD_Jansen2019
ENSG00000285190	ENSG00000285190	5	86708159	86795157	+	77	3.522	0.00021417	0.0193356	lncRNA	novel transcript, antisense to CCNH	Microglia_interactome	AD_Jansen2019
ENSG00000262165	C17orf114	17	4704454	4710308	-	93	3.5031	0.00022994	0.0201718	protein_coding	chromosome 17 open reading frame 114 [Source:HGNC Symbol;Acc:HGNC:55343]	Microglia_interactome	AD_Jansen2019
ENSG00000179965	ZNF771	16	30418735	30442429	+	17	3.4977	0.00023467	0.0203944	protein_coding	zinc finger protein 771 [Source:HGNC Symbol;Acc:HGNC:29653]	Microglia_interactome	AD_Jansen2019
ENSG00000129219	PLD2	17	4710447	4726729	+	111	3.4796	0.00025112	0.0210375	protein_coding	phospholipase D2 [Source:HGNC Symbol;Acc:HGNC:9068]	Microglia_interactome	AD_Jansen2019
ENSG00000171962	DRC3	17	17876127	17920203	+	38	3.46	0.0002701	0.0222271	protein_coding	dynein regulatory complex subunit 3 [Source:HGNC Symbol;Acc:HGNC:25384]	Microglia_interactome	AD_Jansen2019
ENSG00000173334	TRIB1	8	126442600	126450645	+	233	3.448	0.00028238	0.0230338	protein_coding	tribbles pseudokinase 1 [Source:HGNC Symbol;Acc:HGNC:16891]	Microglia_interactome	AD_Jansen2019
ENSG00000071051	NCK2	2	106361369	106510730	+	90	3.3934	0.00034518	0.0275465	protein_coding	NCK adaptor protein 2 [Source:HGNC Symbol;Acc:HGNC:7665]	Microglia_interactome	AD_Jansen2019
ENSG00000267757	EML2-AS1	19	46144752	46146098	+	15	3.3784	0.00036449	0.0287237	lncRNA	EML2 antisense RNA 1 [Source:HGNC Symbol;Acc:HGNC:48331]	Microglia_interactome	AD_Jansen2019
ENSG00000105538	RASIP1	19	49223842	49243867	-	30	3.3728	0.00037207	0.0290746	protein_coding	Ras interacting protein 1 [Source:HGNC Symbol;Acc:HGNC:24716]	Microglia_interactome	AD_Jansen2019
ENSG00000108518	PFN1	17	4848947	4852356	-	22	3.3656	0.00038191	0.0294171	protein_coding	profilin 1 [Source:HGNC Symbol;Acc:HGNC:8881]	Microglia_interactome	AD_Jansen2019
ENSG00000287054	ENSG00000287054	5	132361539	132385870	+	21	3.365	0.00038278	0.0294171	lncRNA	novel transcript, antisense to ZCCHC10	Microglia_interactome	AD_Jansen2019
ENSG00000263923	ENSG00000263923	4	99850048	99916145	+	19	3.3609	0.00038846	0.0296089	lncRNA	novel transcript, antisense to EIF4E	Microglia_interactome	AD_Jansen2019
ENSG00000213939	ENSG00000213939	17	4608111	4608512	-	151	3.3473	0.00040797	0.030644	processed_pseudogene	ribosomal protein S12 (RPS12) pseudogene	Microglia_interactome	AD_Jansen2019
ENSG00000157303	SUSD3	9	95820970	95847415	+	34	3.3469	0.00040863	0.030644	protein_coding	sushi domain containing 3 [Source:HGNC Symbol;Acc:HGNC:28391]	Microglia_interactome	AD_Jansen2019
ENSG00000156860	FBRS	16	30669752	30682131	+	21	3.335	0.00042646	0.0314734	protein_coding	fibrosin [Source:HGNC Symbol;Acc:HGNC:20442]	Microglia_interactome	AD_Jansen2019
ENSG00000141480	ARRB2	17	4613891	4624794	+	164	3.3273	0.00043849	0.0321064	protein_coding	arrestin beta 2 [Source:HGNC Symbol;Acc:HGNC:712]	Microglia_interactome	AD_Jansen2019
ENSG00000213719	CLIC1	6	31698358	31707540	-	50	3.3126	0.00046208	0.033405	protein_coding	chloride intracellular channel 1 [Source:HGNC Symbol;Acc:HGNC:2062]	Microglia_interactome	AD_Jansen2019
ENSG00000233559	LINC00513	7	130538479	130615441	+	26	3.3118	0.00046341	0.033405	lncRNA	long intergenic non-protein coding RNA 513 [Source:HGNC Symbol;Acc:HGNC:43566]	Microglia_interactome	AD_Jansen2019
ENSG00000100462	PRMT5	14	23389734	23398617	-	35	3.3057	0.0004737	0.0337007	protein_coding	protein arginine methyltransferase 5 [Source:HGNC Symbol;Acc:HGNC:10894]	Microglia_interactome	AD_Jansen2019
ENSG00000011422	PLAUR	19	44150247	44174699	-	87	3.3051	0.00047476	0.0337007	protein_coding	plasminogen activator, urokinase receptor [Source:HGNC Symbol;Acc:HGNC:9053]	Microglia_interactome	AD_Jansen2019
ENSG00000174238	PITPNA	17	1421012	1466086	-	49	3.2968	0.00048903	0.0344507	protein_coding	phosphatidylinositol transfer protein alpha [Source:HGNC Symbol;Acc:HGNC:9001]	Microglia_interactome	AD_Jansen2019
ENSG00000117877	POLR1G	19	45909902	45913995	+	39	3.2792	0.00052045	0.0363885	protein_coding	RNA polymerase I subunit G [Source:HGNC Symbol;Acc:HGNC:24219]	Microglia_interactome	AD_Jansen2019
ENSG00000237054	PRMT5-AS1	14	23388156	23396109	+	23	3.2647	0.00054791	0.0380225	lncRNA	PRMT5 antisense RNA 1 [Source:HGNC Symbol;Acc:HGNC:40533]	Microglia_interactome	AD_Jansen2019
ENSG00000236305	SLC12A9-AS1	7	100434936	100450259	-	8	3.2229	0.00063447	0.0430652	lncRNA	SLC12A9 antisense RNA 1 [Source:HGNC Symbol;Acc:HGNC:40807]	Microglia_interactome	AD_Jansen2019
ENSG00000184208	C22orf46	22	42084881	42094140	+	48	3.2098	0.0006641	0.0442221	transcribed_unitary_pseudogene	chromosome 22 open reading frame 46, pseudogene [Source:HGNC Symbol;Acc:HGNC:26294]	Microglia_interactome	AD_Jansen2019
ENSG00000146094	DOK3	5	176928905	176938275	-	21	3.2091	0.00066575	0.0442221	protein_coding	docking protein 3 [Source:HGNC Symbol;Acc:HGNC:24583]	Microglia_interactome	AD_Jansen2019
ENSG00000125746	EML2	19	46110252	46148860	-	90	3.2032	0.00067962	0.0446823	protein_coding	EMAP like 2 [Source:HGNC Symbol;Acc:HGNC:18035]	Microglia_interactome	AD_Jansen2019
ENSG00000265213	MIR3684	4	99918538	99918611	+	16	3.202	0.00068232	0.0446823	miRNA	microRNA 3684 [Source:HGNC Symbol;Acc:HGNC:38950]	Microglia_interactome	AD_Jansen2019
ENSG00000100599	RIN3	14	92980125	93155339	+	159	3.1771	0.00074391	0.0477077	protein_coding	Ras and Rab interactor 3 [Source:HGNC Symbol;Acc:HGNC:18751]	Microglia_interactome	AD_Jansen2019
ENSG00000235560	ZNF747-DT	16	30546073	30548470	+	12	3.1732	0.00075373	0.0480064	lncRNA	ZNF747 divergent transcript [Source:HGNC Symbol;Acc:HGNC:55668]	Microglia_interactome	AD_Jansen2019
ENSG00000279691	ENSG00000279691	5	132388461	132388663	+	12	3.1673	0.00076924	0.0484	TEC	TEC	Microglia_interactome	AD_Jansen2019
ENSG00000204592	HLA-E	6	30457286	30461971	+	57	3.1669	0.00077032	0.0484	protein_coding	major histocompatibility complex, class I, E [Source:HGNC Symbol;Acc:HGNC:4962]	Microglia_interactome	AD_Jansen2019
ENSG00000263948	MIR4785	2	161264321	161264393	-	8	3.1606	0.00078715	0.0491256	miRNA		Microglia_interactome	AD_Jansen2019
ENSG00000166924	NYAP1	7	100081550	100092425	+	26	3.1565	0.00079834	0.0494918	protein_coding	neuronal tyrosine phosphorylated phosphoinositide-3-kinase adaptor 1 [Source:HGNC Symbol;Acc:HGNC:22009]	Microglia_interactome	AD_Jansen2019

## Sheet: AD_Jansen2019_neurons_hmagma
gene_ensg	gene_name	gene_chr	gene_start	gene_end	gene_strand	nsnps	gene_zstat	gene_p	gene_fdr	gene_biotype	gene_description	cell	disease
ENSG00000265206	MIR142HG	17	56408240	56409884	-	7	4.6202	1.9171e-06	0.00112866	lncRNA	MIR142 host genes [Source:HGNC Symbol;Acc:HGNC:55980]	Neuronal_interactome	AD_Jansen2019
ENSG00000202242	RNU6-1276P	8	27631162	27631265	+	29	4.3519	6.7468e-06	0.00248254	snRNA	RNA, U6 small nuclear 1276, pseudogene [Source:HGNC Symbol;Acc:HGNC:48239]	Neuronal_interactome	AD_Jansen2019
ENSG00000275263	ENSG00000275263	16	30968193	30968520	-	8	4.2491	1.0733e-05	0.00296197	lncRNA	novel transcript	Neuronal_interactome	AD_Jansen2019
ENSG00000260167	ENSG00000260167	16	30597228	30619914	+	3	4.0026	3.1328e-05	0.00644334	lncRNA	novel transcript, antisense to ZNF689	Neuronal_interactome	AD_Jansen2019
ENSG00000082258	CCNT2	2	135675805	135716912	+	32	3.8503	5.8976e-05	0.00994671	protein_coding	cyclin T2 [Source:HGNC Symbol;Acc:HGNC:1600]	Neuronal_interactome	AD_Jansen2019
ENSG00000289491	ENSG00000289491	16	30621532	30621672	-	5	3.6464	0.00013297	0.0199027	protein_coding	novel protein	Neuronal_interactome	AD_Jansen2019
ENSG00000261588	ENSG00000261588	16	30598983	30599241	-	5	3.6315	0.00014089	0.0207367	processed_pseudogene	zinc finger protein (ZNF) pseudogene	Neuronal_interactome	AD_Jansen2019
ENSG00000249252	C1QTNF7-AS1	4	15006566	15429538	-	103	3.5566	0.00018782	0.0255175	lncRNA	C1QTNF7 antisense RNA 1 [Source:HGNC Symbol;Acc:HGNC:40683]	Neuronal_interactome	AD_Jansen2019
ENSG00000228421	ENSG00000228421	7	28997283	28998961	+	10	3.5162	0.0002189	0.028941	lncRNA		Neuronal_interactome	AD_Jansen2019
ENSG00000232237	ASCL5	1	201083071	201096312	-	79	3.512	0.00022239	0.028941	protein_coding	achaete-scute family bHLH transcription factor 5 [Source:HGNC Symbol;Acc:HGNC:33169]	Neuronal_interactome	AD_Jansen2019
ENSG00000243027	RN7SL354P	15	50981097	50981388	+	12	3.5114	0.00022285	0.028941	misc_RNA	RNA, 7SL, cytoplasmic 354, pseudogene [Source:HGNC Symbol;Acc:HGNC:46370]	Neuronal_interactome	AD_Jansen2019
ENSG00000066248	NGEF	2	233743411	233877966	-	324	3.4789	0.00025172	0.0308742	protein_coding	neuronal guanine nucleotide exchange factor [Source:HGNC Symbol;Acc:HGNC:7807]	Neuronal_interactome	AD_Jansen2019
ENSG00000105538	RASIP1	19	49223842	49243867	-	25	3.4426	0.00028805	0.0339169	protein_coding	Ras interacting protein 1 [Source:HGNC Symbol;Acc:HGNC:24716]	Neuronal_interactome	AD_Jansen2019
ENSG00000247735	KCTD13-DT	16	29938157	29940254	+	12	3.4075	0.00032782	0.0379959	lncRNA	KCTD13 divergent transcript [Source:HGNC Symbol;Acc:HGNC:55585]	Neuronal_interactome	AD_Jansen2019
ENSG00000288645	ENSG00000288645	15	50940999	50978914	-	17	3.3776	0.00036564	0.040873	protein_coding	novel protein	Neuronal_interactome	AD_Jansen2019
ENSG00000103051	COG4	16	70514471	70557463	-	89	3.3588	0.00039135	0.0432001	protein_coding	component of oligomeric golgi complex 4 [Source:HGNC Symbol;Acc:HGNC:18620]	Neuronal_interactome	AD_Jansen2019
ENSG00000261474	ENSG00000261474	16	31460856	31464814	-	11	3.3487	0.00040591	0.0442542	lncRNA	novel transcript	Neuronal_interactome	AD_Jansen2019
ENSG00000184208	C22orf46	22	42084881	42094140	+	47	3.3417	0.00041635	0.0448389	transcribed_unitary_pseudogene	chromosome 22 open reading frame 46, pseudogene [Source:HGNC Symbol;Acc:HGNC:26294]	Neuronal_interactome	AD_Jansen2019
ENSG00000100461	RBM23	14	23362413	23388391	-	88	3.3203	0.00044954	0.0476401	protein_coding	RNA binding motif protein 23 [Source:HGNC Symbol;Acc:HGNC:20155]	Neuronal_interactome	AD_Jansen2019

## Sheet: AD_Jansen2019_oligo_hmagma
gene_ensg	gene_name	gene_chr	gene_start	gene_end	gene_strand	nsnps	gene_zstat	gene_p	gene_fdr	gene_biotype	gene_description	cell	disease
ENSG00000288809	ENSG00000288809	11	85955395	85956015	-	27	5.6664	7.29e-09	4.22687e-06	lncRNA	novel transcript, antisense to EED	Oligo_interactome	AD_Jansen2019
ENSG00000202242	RNU6-1276P	8	27631162	27631265	+	27	5.0608	2.0877e-07	8.8769e-05	snRNA	RNA, U6 small nuclear 1276, pseudogene [Source:HGNC Symbol;Acc:HGNC:48239]	Oligo_interactome	AD_Jansen2019
ENSG00000229809	ZNF688	16	30580993	30584055	-	6	4.2857	9.1082e-06	0.00223431	protein_coding	zinc finger protein 688 [Source:HGNC Symbol;Acc:HGNC:30489]	Oligo_interactome	AD_Jansen2019
ENSG00000287502	ENSG00000287502	3	57541308	57541781	-	7	3.9889	3.3184e-05	0.00641356	lncRNA	novel transcript	Oligo_interactome	AD_Jansen2019
ENSG00000260167	ENSG00000260167	16	30597228	30619914	+	4	3.9638	3.6889e-05	0.00672223	lncRNA	novel transcript, antisense to ZNF689	Oligo_interactome	AD_Jansen2019
ENSG00000168077	SCARA3	8	27491385	27534293	+	39	3.94	4.0734e-05	0.00683688	protein_coding	scavenger receptor class A member 3 [Source:HGNC Symbol;Acc:HGNC:19000]	Oligo_interactome	AD_Jansen2019
ENSG00000261588	ENSG00000261588	16	30598983	30599241	-	6	3.887	5.0745e-05	0.00829876	processed_pseudogene	zinc finger protein (ZNF) pseudogene	Oligo_interactome	AD_Jansen2019
ENSG00000289491	ENSG00000289491	16	30621532	30621672	-	3	3.7315	9.5157e-05	0.0141142	protein_coding	novel protein	Oligo_interactome	AD_Jansen2019
ENSG00000147419	CCDC25	8	27590833	27630170	-	55	3.7153	0.00010146	0.0147071	protein_coding	coiled-coil domain containing 25 [Source:HGNC Symbol;Acc:HGNC:25591]	Oligo_interactome	AD_Jansen2019
ENSG00000143742	SRP9	1	225965515	225978170	+	71	3.5844	0.00016895	0.0229269	protein_coding	signal recognition particle 9 [Source:HGNC Symbol;Acc:HGNC:11304]	Oligo_interactome	AD_Jansen2019
ENSG00000074266	EED	11	85955795	85989855	+	62	3.5488	0.00019351	0.0251879	protein_coding	embryonic ectoderm development [Source:HGNC Symbol;Acc:HGNC:3188]	Oligo_interactome	AD_Jansen2019
ENSG00000239791	ENSG00000239791	16	30583360	30595181	+	7	3.5196	0.00021606	0.0270202	lncRNA	novel transcript	Oligo_interactome	AD_Jansen2019
ENSG00000266867	AL031005.1	1	21503059	21503122	-	24	3.4674	0.00026279	0.0322322	miRNA		Oligo_interactome	AD_Jansen2019
ENSG00000287192	ENSG00000287192	1	21503547	21504657	+	27	3.4592	0.00027094	0.0326048	lncRNA	novel transcript	Oligo_interactome	AD_Jansen2019
ENSG00000157500	APPL1	3	57261754	57312133	+	42	3.4231	0.00030951	0.035251	protein_coding	adaptor protein, phosphotyrosine interacting with PH domain and leucine zipper 1 [Source:HGNC Symbol;Acc:HGNC:24035]	Oligo_interactome	AD_Jansen2019
ENSG00000275263	ENSG00000275263	16	30968193	30968520	-	8	3.406	0.00032963	0.0368839	lncRNA	novel transcript	Oligo_interactome	AD_Jansen2019
ENSG00000184208	C22orf46	22	42084881	42094140	+	31	3.3862	0.00035435	0.0389663	transcribed_unitary_pseudogene	chromosome 22 open reading frame 46, pseudogene [Source:HGNC Symbol;Acc:HGNC:26294]	Oligo_interactome	AD_Jansen2019
ENSG00000197162	ZNF785	16	30585061	30597090	-	13	3.3751	0.00036891	0.039247	protein_coding	zinc finger protein 785 [Source:HGNC Symbol;Acc:HGNC:26496]	Oligo_interactome	AD_Jansen2019
ENSG00000183044	ABAT	16	8768453	8878432	+	124	3.343	0.00041434	0.0433223	protein_coding	4-aminobutyrate aminotransferase [Source:HGNC Symbol;Acc:HGNC:23]	Oligo_interactome	AD_Jansen2019
ENSG00000267757	EML2-AS1	19	46144752	46146098	+	23	3.3373	0.00042298	0.0435124	lncRNA	EML2 antisense RNA 1 [Source:HGNC Symbol;Acc:HGNC:48331]	Oligo_interactome	AD_Jansen2019
ENSG00000163362	INAVA	1	200860176	200884870	+	62	3.3104	0.00046583	0.0457087	protein_coding	innate immunity activator [Source:HGNC Symbol;Acc:HGNC:25599]	Oligo_interactome	AD_Jansen2019

## Sheet: AD_Kunkle2019_microglia_hmagma
gene_ensg	gene_name	gene_chr	gene_start	gene_end	gene_strand	nsnps	gene_zstat	gene_p	gene_fdr	gene_biotype	gene_description	cell	disease
ENSG00000166928	MS4A14	11	60146003	60185229	+	28	5.497	1.9318e-08	7.36843e-06	protein_coding	membrane spanning 4-domains A14 [Source:HGNC Symbol;Acc:HGNC:30706]	Microglia_interactome	AD_Kunkle2019
ENSG00000288809	ENSG00000288809	11	85955395	85956015	-	27	5.3321	4.8547e-08	1.67164e-05	lncRNA	novel transcript, antisense to EED	Microglia_interactome	AD_Kunkle2019
ENSG00000166927	MS4A7	11	60145958	60163424	+	33	5.21	9.4397e-08	3.13432e-05	protein_coding	membrane spanning 4-domains A7 [Source:HGNC Symbol;Acc:HGNC:13378]	Microglia_interactome	AD_Kunkle2019
ENSG00000100815	TRIP11	14	92432335	92507240	-	80	5.1923	1.0388e-07	3.33025e-05	protein_coding	thyroid hormone receptor interactor 11 [Source:HGNC Symbol;Acc:HGNC:12305]	Microglia_interactome	AD_Kunkle2019
ENSG00000148429	USP6NL	10	11502509	11653665	-	164	4.6527	1.6377e-06	0.000491152	protein_coding	USP6 N-terminal like [Source:HGNC Symbol;Acc:HGNC:16858]	Microglia_interactome	AD_Kunkle2019
ENSG00000271360	USP6NL-AS1	10	11653304	11654226	+	148	4.5975	2.138e-06	0.000602333	lncRNA	USP6NL antisense RNA 1 [Source:HGNC Symbol;Acc:HGNC:55251]	Microglia_interactome	AD_Kunkle2019
ENSG00000256746	MADD-AS1	11	47292208	47293661	-	15	4.3998	5.4167e-06	0.00143883	lncRNA	MADD antisense RNA 1 [Source:HGNC Symbol;Acc:HGNC:40354]	Microglia_interactome	AD_Kunkle2019
ENSG00000085978	ATG16L1	2	234118697	234204320	+	268	3.9786	3.4668e-05	0.00767401	protein_coding	autophagy related 16 like 1 [Source:HGNC Symbol;Acc:HGNC:21498]	Microglia_interactome	AD_Kunkle2019
ENSG00000171889	MIR31HG	9	21380072	21559890	-	85	3.9335	4.185e-05	0.00904836	lncRNA	MIR31 host gene [Source:HGNC Symbol;Acc:HGNC:37187]	Microglia_interactome	AD_Kunkle2019
ENSG00000246790	SORL1-AS1	11	121318040	121323722	-	199	3.7739	8.0342e-05	0.0149388	lncRNA	SORL1 antisense RNA 1 [Source:HGNC Symbol;Acc:HGNC:55594]	Microglia_interactome	AD_Kunkle2019
ENSG00000183648	NDUFB1	14	92582466	92588261	-	137	3.765	8.3273e-05	0.0150184	protein_coding	NADH:ubiquinone oxidoreductase subunit B1 [Source:HGNC Symbol;Acc:HGNC:7695]	Microglia_interactome	AD_Kunkle2019
ENSG00000109929	SC5D	11	121163390	121184119	+	171	3.7628	8.4001e-05	0.0150184	protein_coding	sterol-C5-desaturase [Source:HGNC Symbol;Acc:HGNC:10547]	Microglia_interactome	AD_Kunkle2019
ENSG00000221394	MIR1229	5	179225278	179225346	-	29	3.7444	9.041e-05	0.0158593	miRNA	microRNA 1229 [Source:HGNC Symbol;Acc:HGNC:33924]	Microglia_interactome	AD_Kunkle2019
ENSG00000165934	CPSF2	14	92588313	92638489	+	156	3.6902	0.00011204	0.0191214	protein_coding	cleavage and polyadenylation specific factor 2 [Source:HGNC Symbol;Acc:HGNC:2325]	Microglia_interactome	AD_Kunkle2019
ENSG00000113068	PFDN1	5	139624620	139682698	-	36	3.6878	0.00011312	0.0191214	protein_coding	prefoldin subunit 1 [Source:HGNC Symbol;Acc:HGNC:8866]	Microglia_interactome	AD_Kunkle2019
ENSG00000043514	TRIT1	1	40303782	40349183	-	67	3.6542	0.00012898	0.021413	protein_coding	tRNA isopentenyltransferase 1 [Source:HGNC Symbol;Acc:HGNC:20286]	Microglia_interactome	AD_Kunkle2019
ENSG00000154124	OTULIN	5	14664773	14699959	+	43	3.613	0.00015131	0.0246795	protein_coding	OTU deubiquitinase with linear linkage specificity [Source:HGNC Symbol;Acc:HGNC:25118]	Microglia_interactome	AD_Kunkle2019
ENSG00000276980	ENSG00000276980	19	6716397	6717753	-	27	3.6076	0.00015453	0.0247701	lncRNA	novel transcript, sense intronic C3	Microglia_interactome	AD_Kunkle2019
ENSG00000066427	ATXN3	14	92510840	92572965	-	106	3.5625	0.00018367	0.028942	protein_coding	ataxin 3 [Source:HGNC Symbol;Acc:HGNC:7106]	Microglia_interactome	AD_Kunkle2019
ENSG00000122566	HNRNPA2B1	7	26210771	26241149	-	59	3.5532	0.00019027	0.0294823	protein_coding	heterogeneous nuclear ribonucleoprotein A2/B1 [Source:HGNC Symbol;Acc:HGNC:5033]	Microglia_interactome	AD_Kunkle2019
ENSG00000177889	UBE2N	12	93799449	93835723	-	32	3.5378	0.00020177	0.0302557	protein_coding	ubiquitin conjugating enzyme E2 N [Source:HGNC Symbol;Acc:HGNC:12492]	Microglia_interactome	AD_Kunkle2019
ENSG00000110514	MADD	11	47290712	47351582	+	55	3.5095	0.00022445	0.0331224	protein_coding	MAP kinase activating death domain [Source:HGNC Symbol;Acc:HGNC:6766]	Microglia_interactome	AD_Kunkle2019
ENSG00000108219	TSPAN14	10	82214021	82292880	+	146	3.4861	0.00024509	0.0350554	protein_coding	tetraspanin 14 [Source:HGNC Symbol;Acc:HGNC:23303]	Microglia_interactome	AD_Kunkle2019
ENSG00000161013	MGAT4B	5	179224597	179233952	-	53	3.4681	0.00026209	0.036919	protein_coding	alpha-1,3-mannosyl-glycoprotein 4-beta-N-acetylglucosaminyltransferase B [Source:HGNC Symbol;Acc:HGNC:7048]	Microglia_interactome	AD_Kunkle2019
ENSG00000262165	C17orf114	17	4704454	4710308	-	70	3.4577	0.00027237	0.0377944	protein_coding	chromosome 17 open reading frame 114 [Source:HGNC Symbol;Acc:HGNC:55343]	Microglia_interactome	AD_Kunkle2019
ENSG00000213939	ENSG00000213939	17	4608111	4608512	-	107	3.4407	0.00029007	0.0392045	processed_pseudogene	ribosomal protein S12 (RPS12) pseudogene	Microglia_interactome	AD_Kunkle2019
ENSG00000141480	ARRB2	17	4613891	4624794	+	109	3.4333	0.00029813	0.0392045	protein_coding	arrestin beta 2 [Source:HGNC Symbol;Acc:HGNC:712]	Microglia_interactome	AD_Kunkle2019
ENSG00000288637	ENSG00000288637	4	154073587	154336233	+	85	3.4333	0.00029815	0.0392045	protein_coding	novel protein	Microglia_interactome	AD_Kunkle2019
ENSG00000207357	RNU6-2	19	1021521	1021627	+	32	3.4322	0.0002994	0.0392045	snRNA	RNA, U6 small nuclear 2 [Source:HGNC Symbol;Acc:HGNC:34270]	Microglia_interactome	AD_Kunkle2019
ENSG00000122565	CBX3	7	26240782	26253227	+	49	3.4181	0.00031533	0.040717	protein_coding	chromobox 3 [Source:HGNC Symbol;Acc:HGNC:1553]	Microglia_interactome	AD_Kunkle2019
ENSG00000226334	ENSG00000226334	9	107689834	107691173	+	55	3.4122	0.00032215	0.0410278	lncRNA	novel transcript	Microglia_interactome	AD_Kunkle2019
ENSG00000161920	MED11	17	4634723	4636903	+	96	3.3986	0.00033867	0.0425489	protein_coding	mediator complex subunit 11 [Source:HGNC Symbol;Acc:HGNC:32687]	Microglia_interactome	AD_Kunkle2019
ENSG00000290114	ENSG00000290114	7	50518119	50519682	+	31	3.374	0.00037047	0.0458721	lncRNA	novel transcript, antisense to FIGNL1	Microglia_interactome	AD_Kunkle2019
ENSG00000261898	ENSG00000261898	17	4635051	4635666	-	82	3.3706	0.00037499	0.0458721	lncRNA	novel transcript, antisense to MED11	Microglia_interactome	AD_Kunkle2019
ENSG00000198208	RPS6KL1	14	75370654	75390005	-	60	3.3464	0.00040939	0.0494299	protein_coding	ribosomal protein S6 kinase like 1 [Source:HGNC Symbol;Acc:HGNC:20222]	Microglia_interactome	AD_Kunkle2019

## Sheet: AD_Kunkle2019_neurons_hmagma
gene_ensg	gene_name	gene_chr	gene_start	gene_end	gene_strand	nsnps	gene_zstat	gene_p	gene_fdr	gene_biotype	gene_description	cell	disease
ENSG00000081248	CACNA1S	1	201008640	201081579	-	88	4.2554	1.0434e-05	0.00657864	protein_coding	calcium voltage-gated channel subunit alpha1 S [Source:HGNC Symbol;Acc:HGNC:1397]	Neuronal_interactome	AD_Kunkle2019
ENSG00000232237	ASCL5	1	201083071	201096312	-	72	4.217	1.2379e-05	0.00728463	protein_coding	achaete-scute family bHLH transcription factor 5 [Source:HGNC Symbol;Acc:HGNC:33169]	Neuronal_interactome	AD_Kunkle2019
ENSG00000043514	TRIT1	1	40303782	40349183	-	39	4.0546	2.511e-05	0.0138529	protein_coding	tRNA isopentenyltransferase 1 [Source:HGNC Symbol;Acc:HGNC:20286]	Neuronal_interactome	AD_Kunkle2019
ENSG00000213619	NDUFS3	11	47586888	47606114	+	44	3.8149	6.8127e-05	0.0273344	protein_coding	NADH:ubiquinone oxidoreductase core subunit S3 [Source:HGNC Symbol;Acc:HGNC:7710]	Neuronal_interactome	AD_Kunkle2019
ENSG00000103043	VAC14	16	70721342	70835063	-	66	3.6868	0.00011357	0.038557	protein_coding	VAC14 component of PIKFYVE complex [Source:HGNC Symbol;Acc:HGNC:25507]	Neuronal_interactome	AD_Kunkle2019
ENSG00000177889	UBE2N	12	93799449	93835723	-	34	3.611	0.00015252	0.0480819	protein_coding	ubiquitin conjugating enzyme E2 N [Source:HGNC Symbol;Acc:HGNC:12492]	Neuronal_interactome	AD_Kunkle2019

## Sheet: AD_Kunkle2019_oligo_hmagma
gene_ensg	gene_name	gene_chr	gene_start	gene_end	gene_strand	nsnps	gene_zstat	gene_p	gene_fdr	gene_biotype	gene_description	cell	disease
ENSG00000288809	ENSG00000288809	11	85955395	85956015	-	26	5.1789	1.1157e-07	5.92809e-05	lncRNA	novel transcript, antisense to EED	Oligo_interactome	AD_Kunkle2019

## Sheet: PD_microglia_hmagma
gene_ensg	gene_name	gene_chr	gene_start	gene_end	gene_strand	nsnps	gene_zstat	gene_p	gene_fdr	gene_biotype	gene_description	cell	disease
ENSG00000267121	FMNL1-DT	17	43268298	43299589	-	56	6.3677	9.5958e-11	1.27473e-07	lncRNA	FMNL1 divergent transcript [Source:HGNC Symbol;Acc:HGNC:55311]	Microglia_interactome	PD_Nalls2019proxy
ENSG00000078579	FGF20	8	16849690	16859854	-	142	5.3426	4.5802e-08	2.12956e-05	protein_coding	fibroblast growth factor 20 [Source:HGNC Symbol;Acc:HGNC:3677]	Microglia_interactome	PD_Nalls2019proxy
ENSG00000198829	SUCNR1	3	151591431	151602407	+	95	5.0163	2.6333e-07	8.21877e-05	protein_coding	succinate receptor 1 [Source:HGNC Symbol;Acc:HGNC:4542]	Microglia_interactome	PD_Nalls2019proxy
ENSG00000155975	VPS37A	8	17104440	17159936	+	113	4.5673	2.47e-06	0.000620771	protein_coding	VPS37A subunit of ESCRT-I [Source:HGNC Symbol;Acc:HGNC:24928]	Microglia_interactome	PD_Nalls2019proxy
ENSG00000184922	FMNL1	17	43298811	43324686	+	92	4.5265	2.9981e-06	0.000714855	protein_coding	formin like 1 [Source:HGNC Symbol;Acc:HGNC:1212]	Microglia_interactome	PD_Nalls2019proxy
ENSG00000181631	P2RY13	3	151044100	151047337	-	261	4.4831	3.6777e-06	0.000854973	protein_coding	purinergic receptor P2Y13 [Source:HGNC Symbol;Acc:HGNC:4537]	Microglia_interactome	PD_Nalls2019proxy
ENSG00000229809	ZNF688	16	30580993	30584055	-	15	4.4677	3.9537e-06	0.000896718	protein_coding	zinc finger protein 688 [Source:HGNC Symbol;Acc:HGNC:30489]	Microglia_interactome	PD_Nalls2019proxy
ENSG00000229780	UBE2Q1-AS1	1	154526085	154527493	+	17	4.3724	6.1437e-06	0.00132861	lncRNA	UBE2Q1 antisense RNA 1 [Source:HGNC Symbol;Acc:HGNC:40722]	Microglia_interactome	PD_Nalls2019proxy
ENSG00000163462	TRIM46	1	155146263	155157447	+	19	4.3185	7.8541e-06	0.00154989	protein_coding	tripartite motif containing 46 [Source:HGNC Symbol;Acc:HGNC:19019]	Microglia_interactome	PD_Nalls2019proxy
ENSG00000247624	CPEB2-DT	4	14911585	15003669	-	43	4.1669	1.5436e-05	0.00292937	lncRNA	CPEB2 divergent transcript [Source:HGNC Symbol;Acc:HGNC:49082]	Microglia_interactome	PD_Nalls2019proxy
ENSG00000185477	GPRIN3	4	90157534	90228951	-	147	4.0022	3.1372e-05	0.00561016	protein_coding	GPRIN family member 3 [Source:HGNC Symbol;Acc:HGNC:27733]	Microglia_interactome	PD_Nalls2019proxy
ENSG00000006062	MAP3K14	17	43340486	43394395	-	115	3.9774	3.484e-05	0.00589049	protein_coding	mitogen-activated protein kinase kinase kinase 14 [Source:HGNC Symbol;Acc:HGNC:6853]	Microglia_interactome	PD_Nalls2019proxy
ENSG00000273088	ENSG00000273088	1	155141885	155159748	-	16	3.9708	3.5811e-05	0.00594654	protein_coding	novel protein	Microglia_interactome	PD_Nalls2019proxy
ENSG00000198791	CNOT7	8	17082475	17104387	-	134	3.9652	3.6666e-05	0.0059817	protein_coding	CCR4-NOT transcription complex subunit 7 [Source:HGNC Symbol;Acc:HGNC:14101]	Microglia_interactome	PD_Nalls2019proxy
ENSG00000264857	MIR5696	2	101925912	101925996	+	54	3.9066	4.68e-05	0.00737616	miRNA	microRNA 5696 [Source:HGNC Symbol;Acc:HGNC:43516]	Microglia_interactome	PD_Nalls2019proxy
ENSG00000169957	ZNF768	16	30535325	30538142	-	14	3.7982	7.2884e-05	0.0111106	protein_coding	zinc finger protein 768 [Source:HGNC Symbol;Acc:HGNC:26273]	Microglia_interactome	PD_Nalls2019proxy
ENSG00000163162	RNF149	2	101887681	101925163	-	89	3.7237	9.8169e-05	0.0141866	protein_coding	ring finger protein 149 [Source:HGNC Symbol;Acc:HGNC:23137]	Microglia_interactome	PD_Nalls2019proxy
ENSG00000230483	ENSG00000230483	11	2425745	2429138	+	59	3.7211	9.9164e-05	0.0141866	lncRNA	novel transcript	Microglia_interactome	PD_Nalls2019proxy
ENSG00000289315	ENSG00000289315	3	151877317	151923250	-	114	3.6229	0.00014565	0.019629	lncRNA		Microglia_interactome	PD_Nalls2019proxy
ENSG00000143772	ITPKB	1	226819391	226927024	-	43	3.6169	0.00014907	0.0198029	protein_coding	inositol-trisphosphate 3-kinase B [Source:HGNC Symbol;Acc:HGNC:6179]	Microglia_interactome	PD_Nalls2019proxy
ENSG00000137449	CPEB2	4	15004105	15071777	+	54	3.5476	0.00019437	0.0247595	protein_coding	cytoplasmic polyadenylation element binding protein 2 [Source:HGNC Symbol;Acc:HGNC:21745]	Microglia_interactome	PD_Nalls2019proxy
ENSG00000160714	UBE2Q1	1	154521053	154531504	-	71	3.4934	0.00023845	0.0296737	protein_coding	ubiquitin conjugating enzyme E2 Q1 [Source:HGNC Symbol;Acc:HGNC:15698]	Microglia_interactome	PD_Nalls2019proxy
ENSG00000278922	ENSG00000278922	16	30538239	30539615	+	13	3.4833	0.00024763	0.0302988	TEC	novel transcript	Microglia_interactome	PD_Nalls2019proxy
ENSG00000160685	ZBTB7B	1	154975106	154990999	+	38	3.4759	0.00025454	0.0307398	protein_coding	zinc finger and BTB domain containing 7B [Source:HGNC Symbol;Acc:HGNC:18668]	Microglia_interactome	PD_Nalls2019proxy
ENSG00000156853	ZNF689	16	30613879	30635333	-	36	3.4669	0.00026327	0.0313865	protein_coding	zinc finger protein 689 [Source:HGNC Symbol;Acc:HGNC:25173]	Microglia_interactome	PD_Nalls2019proxy
ENSG00000285752	CDC42-AS1	1	22354810	22379420	-	40	3.441	0.00028982	0.0341144	lncRNA	CDC42 antisense RNA 1 [Source:HGNC Symbol;Acc:HGNC:54314]	Microglia_interactome	PD_Nalls2019proxy
ENSG00000184281	TSSC4	11	2421718	2425108	+	90	3.4227	0.00031002	0.0358092	protein_coding	tumor suppressing subtransferable candidate 4 [Source:HGNC Symbol;Acc:HGNC:12386]	Microglia_interactome	PD_Nalls2019proxy
ENSG00000123600	METTL8	2	172172256	172291312	-	71	3.3878	0.00035228	0.0399494	protein_coding	methyltransferase 8, tRNA N3-cytidine [Source:HGNC Symbol;Acc:HGNC:25856]	Microglia_interactome	PD_Nalls2019proxy
ENSG00000287252	ENSG00000287252	6	27725195	27731048	+	51	3.3701	0.00037569	0.0415898	lncRNA	novel transcript	Microglia_interactome	PD_Nalls2019proxy
ENSG00000104219	ZDHHC2	8	17013991	17082308	+	145	3.3417	0.00041629	0.0450126	protein_coding	zinc finger DHHC-type palmitoyltransferase 2 [Source:HGNC Symbol;Acc:HGNC:18469]	Microglia_interactome	PD_Nalls2019proxy

## Sheet: PD_neurons_hmagma
gene_ensg	gene_name	gene_chr	gene_start	gene_end	gene_strand	nsnps	gene_zstat	gene_p	gene_fdr	gene_biotype	gene_description	cell	disease
ENSG00000177628	GBA	1	155204243	155214490	-	37	6.1094	5e-10	3.67471e-07	protein_coding	glucosylceramidase beta 1 [Source:HGNC Symbol;Acc:HGNC:4177]	Neuronal_interactome	PD_Nalls2019proxy
ENSG00000160714	UBE2Q1	1	154521053	154531504	-	54	4.5196	3.0983e-06	0.000829124	protein_coding	ubiquitin conjugating enzyme E2 Q1 [Source:HGNC Symbol;Acc:HGNC:15698]	Neuronal_interactome	PD_Nalls2019proxy
ENSG00000163462	TRIM46	1	155146263	155157447	+	20	4.4772	3.7808e-06	0.000982007	protein_coding	tripartite motif containing 46 [Source:HGNC Symbol;Acc:HGNC:19019]	Neuronal_interactome	PD_Nalls2019proxy
ENSG00000273088	ENSG00000273088	1	155141885	155159748	-	12	4.4024	5.352e-06	0.00135039	protein_coding	novel protein	Neuronal_interactome	PD_Nalls2019proxy
ENSG00000272948	ENSG00000272948	21	38640085	38640798	+	45	4.1338	1.7839e-05	0.00393841	lncRNA		Neuronal_interactome	PD_Nalls2019proxy
ENSG00000088899	LZTS3	20	3143263	3154195	-	58	3.8412	6.1228e-05	0.010602	protein_coding	leucine zipper tumor suppressor family member 3 [Source:HGNC Symbol;Acc:HGNC:30139]	Neuronal_interactome	PD_Nalls2019proxy
ENSG00000157538	VPS26C	21	38595721	38640220	-	99	3.8125	6.8791e-05	0.0116826	protein_coding	VPS26 endosomal protein sorting factor C [Source:HGNC Symbol;Acc:HGNC:3044]	Neuronal_interactome	PD_Nalls2019proxy
ENSG00000261474	ENSG00000261474	16	31460856	31464814	-	14	3.6992	0.00010812	0.0170501	lncRNA	novel transcript	Neuronal_interactome	PD_Nalls2019proxy
ENSG00000260267	ENSG00000260267	16	31468032	31471057	-	22	3.617	0.00014899	0.022685	lncRNA	novel transcript, antisense to ARMC5	Neuronal_interactome	PD_Nalls2019proxy
ENSG00000164733	CTSB	8	11700033	11727042	-	180	3.6087	0.00015384	0.0230265	protein_coding	cathepsin B [Source:HGNC Symbol;Acc:HGNC:2527]	Neuronal_interactome	PD_Nalls2019proxy
ENSG00000163463	KRTCAP2	1	155141884	155145951	-	21	3.5688	0.00017934	0.0263959	protein_coding	keratinocyte associated protein 2 [Source:HGNC Symbol;Acc:HGNC:28942]	Neuronal_interactome	PD_Nalls2019proxy
ENSG00000271659	ENSG00000271659	9	98276327	98276802	+	25	3.5489	0.0001934	0.0273425	lncRNA	novel transcript, antisense to PTCH1	Neuronal_interactome	PD_Nalls2019proxy
ENSG00000169957	ZNF768	16	30535325	30538142	-	10	3.4734	0.000257	0.035462	protein_coding	zinc finger protein 768 [Source:HGNC Symbol;Acc:HGNC:26273]	Neuronal_interactome	PD_Nalls2019proxy
ENSG00000168291	PDHB	3	58413357	58419584	-	42	3.4298	0.00030201	0.0410315	protein_coding	pyruvate dehydrogenase E1 subunit beta [Source:HGNC Symbol;Acc:HGNC:8808]	Neuronal_interactome	PD_Nalls2019proxy
ENSG00000286675	ENSG00000286675	8	79539010	79578217	-	36	3.4214	0.0003115	0.0416796	lncRNA	novel transcript	Neuronal_interactome	PD_Nalls2019proxy
ENSG00000218510	LINC00339	1	22351051	22357716	+	49	3.4146	0.00031937	0.0420949	lncRNA	long intergenic non-protein coding RNA 339 [Source:HGNC Symbol;Acc:HGNC:25011]	Neuronal_interactome	PD_Nalls2019proxy
ENSG00000285752	CDC42-AS1	1	22354810	22379420	-	32	3.3918	0.00034718	0.0437992	lncRNA	CDC42 antisense RNA 1 [Source:HGNC Symbol;Acc:HGNC:54314]	Neuronal_interactome	PD_Nalls2019proxy
ENSG00000265100	ENSG00000265100	17	66242767	66244079	-	25	3.3771	0.00036627	0.0455568	lncRNA	novel transcript, antisense to AMZ2	Neuronal_interactome	PD_Nalls2019proxy
ENSG00000156853	ZNF689	16	30613879	30635333	-	38	3.3506	0.00040313	0.0491427	protein_coding	zinc finger protein 689 [Source:HGNC Symbol;Acc:HGNC:25173]	Neuronal_interactome	PD_Nalls2019proxy

## Sheet: PD_oligo_hmagma
gene_ensg	gene_name	gene_chr	gene_start	gene_end	gene_strand	nsnps	gene_zstat	gene_p	gene_fdr	gene_biotype	gene_description	cell	disease
ENSG00000177628	GBA	1	155204243	155214490	-	35	6.1094	5e-10	3.1895e-07	protein_coding	glucosylceramidase beta 1 [Source:HGNC Symbol;Acc:HGNC:4177]	Oligo_interactome	PD_Nalls2019proxy
ENSG00000229809	ZNF688	16	30580993	30584055	-	11	4.1272	1.8362e-05	0.00450505	protein_coding	zinc finger protein 688 [Source:HGNC Symbol;Acc:HGNC:30489]	Oligo_interactome	PD_Nalls2019proxy
ENSG00000260167	ENSG00000260167	16	30597228	30619914	+	11	3.8817	5.1856e-05	0.0106706	lncRNA	novel transcript, antisense to ZNF689	Oligo_interactome	PD_Nalls2019proxy
ENSG00000273088	ENSG00000273088	1	155141885	155159748	-	25	3.8218	6.6244e-05	0.0127704	protein_coding	novel protein	Oligo_interactome	PD_Nalls2019proxy
ENSG00000163462	TRIM46	1	155146263	155157447	+	33	3.8151	6.8066e-05	0.0127704	protein_coding	tripartite motif containing 46 [Source:HGNC Symbol;Acc:HGNC:19019]	Oligo_interactome	PD_Nalls2019proxy
ENSG00000261588	ENSG00000261588	16	30598983	30599241	-	13	3.7968	7.3274e-05	0.0132644	processed_pseudogene	zinc finger protein (ZNF) pseudogene	Oligo_interactome	PD_Nalls2019proxy
ENSG00000265386	RN7SL219P	16	2063182	2063475	+	12	3.7915	7.4858e-05	0.0132644	misc_RNA	RNA, 7SL, cytoplasmic 219, pseudogene [Source:HGNC Symbol;Acc:HGNC:46235]	Oligo_interactome	PD_Nalls2019proxy
ENSG00000197162	ZNF785	16	30585061	30597090	-	28	3.448	0.00028237	0.0409372	protein_coding	zinc finger protein 785 [Source:HGNC Symbol;Acc:HGNC:26496]	Oligo_interactome	PD_Nalls2019proxy
ENSG00000239791	ENSG00000239791	16	30583360	30595181	+	14	3.415	0.00031896	0.0444426	lncRNA	novel transcript	Oligo_interactome	PD_Nalls2019proxy
ENSG00000123600	METTL8	2	172172256	172291312	-	67	3.4102	0.00032455	0.0444426	protein_coding	methyltransferase 8, tRNA N3-cytidine [Source:HGNC Symbol;Acc:HGNC:25856]	Oligo_interactome	PD_Nalls2019proxy
ENSG00000168291	PDHB	3	58413357	58419584	-	41	3.4078	0.00032745	0.0444426	protein_coding	pyruvate dehydrogenase E1 subunit beta [Source:HGNC Symbol;Acc:HGNC:8808]	Oligo_interactome	PD_Nalls2019proxy
ENSG00000273493	ENSG00000273493	3	58315692	58315845	+	147	3.3915	0.00034751	0.0460004	lncRNA	novel transcript	Oligo_interactome	PD_Nalls2019proxy
ENSG00000168297	PXK	3	58318607	58411854	+	200	3.3661	0.00038125	0.0486399	protein_coding	PX domain containing serine/threonine kinase like [Source:HGNC Symbol;Acc:HGNC:23326]	Oligo_interactome	PD_Nalls2019proxy

[truncated: 9 more sheets: MS_microglia_hmagma, MS_neurons_hmagma, MS_oligo_hmagma, ALS_microglia_hmagma, ALS_neurons_hmagma, ALS_oligo_hmagma, SCZ_microglia_hmagma, SCZ_neurons_hmagma, SCZ_oligo_hmagma]
