# Supplementary material for: Genetic risk for neurodegenerative conditions is linked to disease-specific microglial pathways
Source: PLoS Genet. 2025 Apr 9;21(4):e1011407. doi: 10.1371/journal.pgen.1011407 (PMC12017514; doi:10.1371/journal.pgen.1011407)
Supplement: S5 Table — Gene ontology analysis of risk genes identified by H-MAGMA only (not MAGMA) in microglia, neurons and oligodendrocytes for neurodegenerative conditions and schizophrenia. (XLSX) [file pgen.1011407.s012.xlsx]

## Sheet: Description
Supplementary Table 5:
Gene ontology analysis of risk genes identified by H-MAGMA only (not MAGMA) in microglia, neurons and oligodendrocytes for neurodegenerative disorders and schizophrenia

## Sheet: AD_Jansen2019_microglia_hmagma
ID	Cluster	Category	Description	P-value	query_size	Count	term_size	effective_domain_size	GeneRatio	BgRatio	genes
GO:0051020	query_1	GO:MF	GTPase binding	0.00608488	38	6	317	20212	6/38	317/20212	ATG16L1/TRIP11/RASIP1/PFN1/RASA1/USP6NL
GO:0019086	query_1	GO:BP	late viral transcription	0.0101664	23	2	4	21031	2/23	4/21031	CCNT2/USF1
GO:0001784	query_1	GO:MF	phosphotyrosine residue binding	0.0111262	38	3	47	20212	3/38	47/20212	NCK2/PFN1/RASA1
GO:0045309	query_1	GO:MF	protein phosphorylated amino acid binding	0.0117257	38	3	59	20212	3/38	59/20212	NCK2/PFN1/RASA1
GO:0050046	query_1	GO:MF	delta7-sterol 5(6)-desaturase activity	0.0117257	4	1	1	20212	1/4	1/20212	SC5D
GO:0019899	query_1	GO:MF	enzyme binding	0.0125166	48	14	2103	20212	14/48	2103/20212	PLAUR/SPI1/ATXN3/NCK2/CCNT2/ATG16L1/TRIP11/RASIP1/PFN1/ARRB2/RASA1/USP6NL/USF1/TRIB1
GO:0000248	query_1	GO:MF	C-5 sterol desaturase activity	0.0133998	4	1	2	20212	1/4	2/20212	SC5D
GO:0070704	query_1	GO:MF	sterol desaturase activity	0.0133998	4	1	2	20212	1/4	2/20212	SC5D
GO:0008047	query_1	GO:MF	enzyme activator activity	0.0192319	25	5	585	20212	5/25	585/20212	EED/CCNT2/RASA1/USP6NL/ARHGAP30
GO:0051219	query_1	GO:MF	phosphoprotein binding	0.0192319	38	3	94	20212	3/38	94/20212	NCK2/PFN1/RASA1
GO:0019908	query_1	GO:CC	nuclear cyclin-dependent protein kinase holoenzyme complex	0.0223873	23	2	17	22097	2/23	17/22097	CCNT2/CCNH
GO:0032806	query_1	GO:CC	carboxy-terminal domain protein kinase complex	0.0223873	23	2	20	22097	2/23	20/22097	CCNT2/CCNH
GO:0002079	query_1	GO:CC	inner acrosomal membrane	0.0249808	2	1	5	22097	1/2	5/22097	TRIP11
GO:0002081	query_1	GO:CC	outer acrosomal membrane	0.0249808	2	1	4	22097	1/2	4/22097	TRIP11
GO:0120095	query_1	GO:CC	vacuole-isolation membrane contact site	0.0249808	12	1	1	22097	1/12	1/22097	ATG16L1
GO:0016538	query_1	GO:MF	cyclin-dependent protein serine/threonine kinase regulator activity	0.0320762	23	2	48	20212	2/23	48/20212	CCNT2/CCNH
GO:0016717	query_1	GO:MF	oxidoreductase activity, acting on paired donors, with oxidation of a pair of donors resulting in the reduction of molecular oxygen to two molecules of water	0.0383523	4	1	9	20212	1/4	9/20212	SC5D
GO:0006274	query_1	GO:BP	DNA replication termination	0.042309	3	1	1	21031	1/3	1/21031	RTF2
GO:1902294	query_1	GO:BP	cell cycle DNA replication termination	0.042309	3	1	1	21031	1/3	1/21031	RTF2
GO:1902317	query_1	GO:BP	nuclear DNA replication termination	0.042309	3	1	1	21031	1/3	1/21031	RTF2
GO:1902979	query_1	GO:BP	mitotic DNA replication termination	0.042309	3	1	1	21031	1/3	1/21031	RTF2
GO:0030377	query_1	GO:MF	urokinase plasminogen activator receptor activity	0.0469028	48	1	1	20212	1/48	1/20212	PLAUR
GO:0090161	query_1	GO:BP	Golgi ribbon formation	0.0537528	47	2	10	21031	2/47	10/21031	PRMT5/TRIP11
GO:0008134	query_1	GO:MF	transcription factor binding	0.0563866	34	5	600	20212	5/34	600/20212	SPI1/EED/CCNT2/USF1/TRIB1
GO:0000307	query_1	GO:CC	cyclin-dependent protein kinase holoenzyme complex	0.0655632	23	2	59	22097	2/23	59/22097	CCNT2/CCNH
CORUM:1007	query_1	CORUM	CAK core complex (Cdk-activating kinase core complex)	0.0677725	21	1	2	3383	1/21	2/3383	CCNH
CORUM:1008	query_1	CORUM	CAK complex (Cdk-activating kinase complex)	0.0677725	21	1	3	3383	1/21	3/3383	CCNH
CORUM:1010	query_1	CORUM	CAK complex (Cdk-activating kinase complex)	0.0677725	21	1	3	3383	1/21	3/3383	CCNH
CORUM:1030	query_1	CORUM	CAK-ERCC2 complex	0.0677725	21	1	4	3383	1/21	4/3383	CCNH
CORUM:105	query_1	CORUM	Polycomb repressive complex 2 (PRC 2)	0.0677725	16	1	5	3383	1/16	5/3383	EED
CORUM:1080	query_1	CORUM	P-TEFb.2 complex	0.0677725	23	1	2	3383	1/23	2/3383	CCNT2
CORUM:1144	query_1	CORUM	Cleavage and polyadenylation factor (CPSF)	0.0677725	14	1	5	3383	1/14	5/3383	CPSF2
CORUM:1147	query_1	CORUM	Polyadenylation complex (CSTF1, CSTF2, CSTF3, SYMPK CPSF1, CPSF2, CPSF3)	0.0677725	14	1	7	3383	1/14	7/3383	CPSF2
CORUM:1177	query_1	CORUM	Polycomb repressive complex 4	0.0677725	16	1	3	3383	1/16	3/3383	EED
CORUM:1748	query_1	CORUM	PRMT5 complex	0.0677725	47	1	1	3383	1/47	1/3383	PRMT5
CORUM:2599	query_1	CORUM	POLR2A-CCNT1-CDK9-NCL-LEM6-CPSF2 complex	0.0677725	14	1	5	3383	1/14	5/3383	CPSF2
CORUM:2660	query_1	CORUM	CAK-ERCC2 complex	0.0677725	21	1	4	3383	1/21	4/3383	CCNH
CORUM:2764	query_1	CORUM	PRMT5 complex	0.0677725	47	1	1	3383	1/47	1/3383	PRMT5
CORUM:3159	query_1	CORUM	RIAM-profilin complex	0.0677725	38	1	2	3383	1/38	2/3383	PFN1
CORUM:5502	query_1	CORUM	EED-EZH-YY1 polycomb complex	0.0677725	16	1	2	3383	1/16	2/3383	EED
CORUM:5521	query_1	CORUM	EED-EZH polycomb complex	0.0677725	16	1	2	3383	1/16	2/3383	EED
CORUM:6488	query_1	CORUM	CUL4A-DDB1-EED complex	0.0677725	16	1	3	3383	1/16	3/3383	EED
CORUM:6579	query_1	CORUM	USF1-USF2 complex	0.0677725	17	1	2	3383	1/17	2/3383	USF1
CORUM:6805	query_1	CORUM	S1PR1–beta-arrestin 2 complex, ApoM(+)HDL-S1P stimulated	0.0677725	44	1	2	3383	1/44	2/3383	ARRB2
CORUM:6853	query_1	CORUM	COPRS-PRMT5 complex	0.0677725	47	1	2	3383	1/47	2/3383	PRMT5
CORUM:6910	query_1	CORUM	EED-EZH2-PHF19 complex	0.0677725	16	1	3	3383	1/16	3/3383	EED
CORUM:7107	query_1	CORUM	IGF2R-PLAUR-PLG complex	0.0677725	48	1	2	3383	1/48	2/3383	PLAUR
CORUM:7108	query_1	CORUM	IGF2R-PLAUR complex	0.0677725	48	1	1	3383	1/48	1/3383	PLAUR
CORUM:7109	query_1	CORUM	IGF2R-PLAUR-PLAU complex	0.0677725	48	1	2	3383	1/48	2/3383	PLAUR
CORUM:7112	query_1	CORUM	PLAUR-PLAU complex	0.0677725	48	1	2	3383	1/48	2/3383	PLAUR
CORUM:7304	query_1	CORUM	HIC1-PCL3L-PCR2 complex	0.0677725	16	1	5	3383	1/16	5/3383	EED
CORUM:7410	query_1	CORUM	CAPG-PRMT5 complex	0.0677725	47	1	2	3383	1/47	2/3383	PRMT5
CORUM:825	query_1	CORUM	JBP1-pICln complex	0.0677725	47	1	2	3383	1/47	2/3383	PRMT5
CORUM:836	query_1	CORUM	20S methyltransferase core complex	0.0677725	47	1	2	3383	1/47	2/3383	PRMT5
CORUM:974	query_1	CORUM	EED-EZH2 complex	0.0677725	16	1	5	3383	1/16	5/3383	EED
GO:0005096	query_1	GO:MF	GTPase activator activity	0.0696382	25	3	271	20212	3/25	271/20212	RASA1/USP6NL/ARHGAP30
GO:0030234	query_1	GO:MF	enzyme regulator activity	0.0696382	25	6	1296	20212	6/25	1296/20212	EED/CCNT2/CCNH/RASA1/USP6NL/ARHGAP30
GO:0070290	query_1	GO:MF	N-acylphosphatidylethanolamine-specific phospholipase D activity	0.0702464	32	1	3	20212	1/32	3/20212	PLD2
CORUM:1297	query_1	CORUM	MKK4-ARRB2-ASK1 complex	0.0721645	44	1	3	3383	1/44	3/3383	ARRB2
CORUM:1298	query_1	CORUM	MKK4-ARRB2-JNK3 complex	0.0721645	44	1	3	3383	1/44	3/3383	ARRB2
CORUM:2343	query_1	CORUM	ITGAV-ITGB5-PLAUR complex	0.0721645	48	1	3	3383	1/48	3/3383	PLAUR
CORUM:2657	query_1	CORUM	ESR1-CDK7-CCNH-MNAT1-MTA1-HDAC2 complex	0.0721645	21	1	6	3383	1/21	6/3383	CCNH
CORUM:2838	query_1	CORUM	MEP50-PRMT5-ICLN complex	0.0721645	47	1	3	3383	1/47	3/3383	PRMT5
CORUM:2914	query_1	CORUM	Respiratory chain complex I (beta subunit) mitochondrial	0.0721645	9	1	16	3383	1/9	16/3383	NDUFB1
CORUM:3067	query_1	CORUM	RNA polymerase II complex, (CDK8 complex), chromatin structure modifying	0.0721645	21	1	7	3383	1/21	7/3383	CCNH
CORUM:3158	query_1	CORUM	RIAM-Rap1-GTP-profilin complex	0.0721645	38	1	3	3383	1/38	3/3383	PFN1
CORUM:5286	query_1	CORUM	TNF-alpha/NF-kappa B signaling complex 10	0.0721645	12	1	10	3383	1/12	10/3383	ATG16L1
CORUM:6932	query_1	CORUM	AJUBA-PRMT5-SNAI1 complex	0.0721645	47	1	3	3383	1/47	3/3383	PRMT5
CORUM:7110	query_1	CORUM	IGF2R-PLG-PLAU-PLAUR-LTGFbeta1 complex	0.0721645	48	1	3	3383	1/48	3/3383	PLAUR
CORUM:837	query_1	CORUM	MEP50-PRMT5-ICLN complex	0.0721645	47	1	3	3383	1/47	3/3383	PRMT5
GO:0002080	query_1	GO:CC	acrosomal membrane	0.0739652	2	1	32	22097	1/2	32/22097	TRIP11
GO:0019907	query_1	GO:CC	cyclin-dependent protein kinase activating kinase holoenzyme complex	0.0739652	21	1	3	22097	1/21	3/22097	CCNH
GO:0070985	query_1	GO:CC	transcription factor TFIIK complex	0.0739652	21	1	3	22097	1/21	3/22097	CCNH
GO:0034274	query_1	GO:CC	Atg12-Atg5-Atg16 complex	0.0748491	12	1	6	22097	1/12	6/22097	ATG16L1
GO:0001221	query_1	GO:MF	transcription coregulator binding	0.0779326	23	2	118	20212	2/23	118/20212	EED/CCNT2
GO:0004630	query_1	GO:MF	phospholipase D activity	0.0779326	32	1	4	20212	1/32	4/20212	PLD2
GO:0008469	query_1	GO:MF	histone arginine N-methyltransferase activity	0.0779326	47	1	3	20212	1/47	3/20212	PRMT5
GO:0019870	query_1	GO:MF	potassium channel inhibitor activity	0.0779326	25	1	6	20212	1/25	6/20212	RASA1
GO:0019887	query_1	GO:MF	protein kinase regulator activity	0.0779326	34	3	227	20212	3/34	227/20212	CCNT2/CCNH/TRIB1
GO:0051525	query_1	GO:MF	NFAT protein binding	0.0779326	24	1	6	20212	1/24	6/20212	SPI1
GO:0061578	query_1	GO:MF	K63-linked deubiquitinase activity	0.0779326	8	1	15	20212	1/8	15/20212	ATXN3
GO:1990380	query_1	GO:MF	K48-linked deubiquitinase activity	0.0779326	8	1	20	20212	1/8	20/20212	ATXN3
GO:0019207	query_1	GO:MF	kinase regulator activity	0.0789548	34	3	266	20212	3/34	266/20212	CCNT2/CCNH/TRIB1
GO:0031267	query_1	GO:MF	small GTPase binding	0.0789548	57	4	285	20212	4/57	285/20212	RIN3/TRIP11/PFN1/USP6NL
GO:0035243	query_1	GO:MF	protein-arginine omega-N symmetric methyltransferase activity	0.0789548	47	1	4	20212	1/47	4/20212	PRMT5
GO:0042054	query_1	GO:MF	histone methyltransferase activity	0.0789548	47	2	66	20212	2/47	66/20212	EED/PRMT5
GO:0042826	query_1	GO:MF	histone deacetylase binding	0.0789548	24	2	127	20212	2/24	127/20212	SPI1/USF1
GO:0044020	query_1	GO:MF	histone H4R3 methyltransferase activity	0.0789548	47	1	4	20212	1/47	4/20212	PRMT5
GO:0097322	query_1	GO:MF	7SK snRNA binding	0.0789548	23	1	9	20212	1/23	9/20212	CCNT2
GO:0031748	query_1	GO:MF	D1 dopamine receptor binding	0.0792525	44	1	5	20212	1/44	5/20212	ARRB2
GO:0140677	query_1	GO:MF	molecular function activator activity	0.0792525	25	5	1124	20212	5/25	1124/20212	EED/CCNT2/RASA1/USP6NL/ARHGAP30
GO:0070516	query_1	GO:CC	CAK-ERCC2 complex	0.0793764	21	1	4	22097	1/21	4/22097	CCNH
CORUM:1036	query_1	CORUM	TFIIH transcription factor complex	0.0830055	21	1	9	3383	1/21	9/3383	CCNH
CORUM:107	query_1	CORUM	TFIIH transcription factor complex	0.0830055	21	1	9	3383	1/21	9/3383	CCNH
CORUM:2837	query_1	CORUM	Profilin 1 complex	0.0830055	38	1	5	3383	1/38	5/3383	PFN1
CORUM:6852	query_1	CORUM	COPRS-PRMT5-RUNX1-CBFB complex	0.0830055	47	1	4	3383	1/47	4/3383	PRMT5
CORUM:819	query_1	CORUM	20S methylosome-SmD complex	0.0830055	47	1	4	3383	1/47	4/3383	PRMT5
GO:0042405	query_1	GO:CC	nuclear inclusion body	0.0831243	8	1	12	22097	1/8	12/22097	ATXN3
GO:0000429	query_1	GO:BP	carbon catabolite regulation of transcription from RNA polymerase II promoter	0.0849271	17	1	7	21031	1/17	7/21031	USF1
GO:0000430	query_1	GO:BP	regulation of transcription from RNA polymerase II promoter by glucose	0.0849271	17	1	6	21031	1/17	6/21031	USF1
GO:0000432	query_1	GO:BP	positive regulation of transcription from RNA polymerase II promoter by glucose	0.0849271	17	1	6	21031	1/17	6/21031	USF1
GO:0000436	query_1	GO:BP	carbon catabolite activation of transcription from RNA polymerase II promoter	0.0849271	17	1	7	21031	1/17	7/21031	USF1
GO:0001813	query_1	GO:BP	regulation of antibody-dependent cellular cytotoxicity	0.0849271	60	1	2	21031	1/60	2/21031	HLA-E
GO:0001815	query_1	GO:BP	positive regulation of antibody-dependent cellular cytotoxicity	0.0849271	60	1	1	21031	1/60	1/21031	HLA-E
GO:0001909	query_1	GO:BP	leukocyte mediated cytotoxicity	0.0849271	60	3	133	21031	3/60	133/21031	SPI1/ARRB2/HLA-E
GO:0001910	query_1	GO:BP	regulation of leukocyte mediated cytotoxicity	0.0849271	60	3	91	21031	3/60	91/21031	SPI1/ARRB2/HLA-E
GO:0001911	query_1	GO:BP	negative regulation of leukocyte mediated cytotoxicity	0.0849271	60	2	23	21031	2/60	23/21031	ARRB2/HLA-E
GO:0001933	query_1	GO:BP	negative regulation of protein phosphorylation	0.0849271	44	4	270	21031	4/44	270/21031	NCK2/RASIP1/ARRB2/TRIB1
GO:0002032	query_1	GO:BP	desensitization of G protein-coupled receptor signaling pathway by arrestin	0.0849271	44	1	2	21031	1/44	2/21031	ARRB2
GO:0002572	query_1	GO:BP	pro-T cell differentiation	0.0849271	24	1	3	21031	1/24	3/21031	SPI1
GO:0002698	query_1	GO:BP	negative regulation of immune effector process	0.0849271	60	3	120	21031	3/60	120/21031	SPI1/ARRB2/HLA-E
GO:0002704	query_1	GO:BP	negative regulation of leukocyte mediated immunity	0.0849271	60	3	66	21031	3/60	66/21031	SPI1/ARRB2/HLA-E
GO:0002716	query_1	GO:BP	negative regulation of natural killer cell mediated immunity	0.0849271	60	2	18	21031	2/60	18/21031	ARRB2/HLA-E
GO:0002832	query_1	GO:BP	negative regulation of response to biotic stimulus	0.0849271	60	3	112	21031	3/60	112/21031	ARRB2/TRIB1/HLA-E
GO:0002888	query_1	GO:BP	positive regulation of myeloid leukocyte mediated immunity	0.0849271	60	2	21	21031	2/60	21/21031	SPI1/HLA-E
GO:0003281	query_1	GO:BP	ventricular septum development	0.0849271	2	1	73	21031	1/2	73/21031	TRIP11
GO:0003413	query_1	GO:BP	chondrocyte differentiation involved in endochondral bone morphogenesis	0.0849271	2	1	16	21031	1/2	16/21031	TRIP11
GO:0006398	query_1	GO:BP	mRNA 3'-end processing by stem-loop binding and cleavage	0.0849271	14	1	10	21031	1/14	10/21031	CPSF2
GO:0006501	query_1	GO:BP	C-terminal protein lipidation	0.0849271	12	1	2	21031	1/12	2/21031	ATG16L1
GO:0006613	query_1	GO:BP	cotranslational protein targeting to membrane	0.0849271	11	2	248	21031	2/11	248/21031	NDUFB1/AL591806.1
GO:0006614	query_1	GO:BP	SRP-dependent cotranslational protein targeting to membrane	0.0849271	11	2	243	21031	2/11	243/21031	NDUFB1/AL591806.1
GO:0006617	query_1	GO:BP	SRP-dependent cotranslational protein targeting to membrane, signal sequence recognition	0.0849271	11	2	230	21031	2/11	230/21031	NDUFB1/AL591806.1
GO:0006903	query_1	GO:BP	vesicle targeting	0.0849271	2	1	66	21031	1/2	66/21031	TRIP11
GO:0007030	query_1	GO:BP	Golgi organization	0.0849271	47	3	153	21031	3/47	153/21031	PRMT5/TRIP11/USP6NL
GO:0007212	query_1	GO:BP	dopamine receptor signaling pathway	0.0849271	47	2	39	21031	2/47	39/21031	PRMT5/ARRB2
GO:0008064	query_1	GO:BP	regulation of actin polymerization or depolymerization	0.0849271	38	3	154	21031	3/38	154/21031	NCK2/PFN1/RASA1
GO:0008154	query_1	GO:BP	actin polymerization or depolymerization	0.0849271	38	3	197	21031	3/38	197/21031	NCK2/PFN1/RASA1
GO:0010563	query_1	GO:BP	negative regulation of phosphorus metabolic process	0.0849271	44	4	356	21031	4/44	356/21031	NCK2/RASIP1/ARRB2/TRIB1
GO:0016032	query_1	GO:BP	viral process	0.0849271	23	4	429	21031	4/23	429/21031	CCNT2/ATG16L1/USP6NL/USF1
GO:0018410	query_1	GO:BP	C-terminal protein amino acid modification	0.0849271	12	1	9	21031	1/12	9/21031	ATG16L1
GO:0019080	query_1	GO:BP	viral gene expression	0.0849271	23	2	103	21031	2/23	103/21031	CCNT2/USF1
GO:0019083	query_1	GO:BP	viral transcription	0.0849271	23	2	53	21031	2/23	53/21031	CCNT2/USF1
GO:0019085	query_1	GO:BP	early viral transcription	0.0849271	23	1	2	21031	1/23	2/21031	CCNT2
GO:0030041	query_1	GO:BP	actin filament polymerization	0.0849271	38	3	168	21031	3/38	168/21031	NCK2/PFN1/RASA1
GO:0030195	query_1	GO:BP	negative regulation of blood coagulation	0.0849271	48	2	49	21031	2/48	49/21031	PLAUR/USF1
GO:0030832	query_1	GO:BP	regulation of actin filament length	0.0849271	38	3	157	21031	3/38	157/21031	NCK2/PFN1/RASA1
GO:0030833	query_1	GO:BP	regulation of actin filament polymerization	0.0849271	38	3	136	21031	3/38	136/21031	NCK2/PFN1/RASA1
GO:0030838	query_1	GO:BP	positive regulation of actin filament polymerization	0.0849271	38	2	52	21031	2/38	52/21031	NCK2/PFN1
GO:0031334	query_1	GO:BP	positive regulation of protein-containing complex assembly	0.0849271	38	3	199	21031	3/38	199/21031	NCK2/RASIP1/PFN1
GO:0031341	query_1	GO:BP	regulation of cell killing	0.0849271	60	3	105	21031	3/60	105/21031	SPI1/ARRB2/HLA-E
GO:0031342	query_1	GO:BP	negative regulation of cell killing	0.0849271	60	2	26	21031	2/60	26/21031	ARRB2/HLA-E
GO:0032102	query_1	GO:BP	negative regulation of response to external stimulus	0.0849271	60	6	405	21031	6/60	405/21031	PLAUR/RIN3/ARRB2/USF1/TRIB1/HLA-E
GO:0032226	query_1	GO:BP	positive regulation of synaptic transmission, dopaminergic	0.0849271	44	1	3	21031	1/44	3/21031	ARRB2
GO:0032271	query_1	GO:BP	regulation of protein polymerization	0.0849271	55	4	204	21031	4/55	204/21031	NCK2/PFN1/EML2/RASA1
GO:0032639	query_1	GO:BP	TRAIL production	0.0849271	60	1	2	21031	1/60	2/21031	HLA-E
GO:0032679	query_1	GO:BP	regulation of TRAIL production	0.0849271	60	1	2	21031	1/60	2/21031	HLA-E
GO:0032759	query_1	GO:BP	positive regulation of TRAIL production	0.0849271	60	1	2	21031	1/60	2/21031	HLA-E
GO:0033260	query_1	GO:BP	nuclear DNA replication	0.0849271	3	1	41	21031	1/3	41/21031	RTF2
GO:0033489	query_1	GO:BP	cholesterol biosynthetic process via desmosterol	0.0849271	4	1	4	21031	1/4	4/21031	SC5D
GO:0033490	query_1	GO:BP	cholesterol biosynthetic process via lathosterol	0.0849271	4	1	4	21031	1/4	4/21031	SC5D
GO:0035246	query_1	GO:BP	peptidyl-arginine N-methylation	0.0849271	47	1	3	21031	1/47	3/21031	PRMT5
GO:0035520	query_1	GO:BP	monoubiquitinated protein deubiquitination	0.0849271	8	1	8	21031	1/8	8/21031	ATXN3
GO:0035526	query_1	GO:BP	retrograde transport, plasma membrane to Golgi	0.0849271	15	1	2	21031	1/15	2/21031	USP6NL
GO:0038195	query_1	GO:BP	urokinase plasminogen activator signaling pathway	0.0849271	48	1	3	21031	1/48	3/21031	PLAUR
GO:0039689	query_1	GO:BP	negative stranded viral RNA replication	0.0849271	12	1	3	21031	1/12	3/21031	ATG16L1
GO:0042326	query_1	GO:BP	negative regulation of phosphorylation	0.0849271	44	4	288	21031	4/44	288/21031	NCK2/RASIP1/ARRB2/TRIB1
GO:0042730	query_1	GO:BP	fibrinolysis	0.0849271	48	2	27	21031	2/48	27/21031	PLAUR/USF1
GO:0043087	query_1	GO:BP	regulation of GTPase activity	0.0849271	37	3	210	21031	3/37	210/21031	RASIP1/RASA1/USP6NL
GO:0043254	query_1	GO:BP	regulation of protein-containing complex assembly	0.0849271	55	5	417	21031	5/55	417/21031	NCK2/RASIP1/PFN1/EML2/RASA1
GO:0043314	query_1	GO:BP	negative regulation of neutrophil degranulation	0.0849271	24	1	2	21031	1/24	2/21031	SPI1
GO:0043433	query_1	GO:BP	negative regulation of DNA-binding transcription factor activity	0.0849271	44	3	147	21031	3/44	147/21031	SPI1/ARRB2/TRIB1
GO:0044786	query_1	GO:BP	cell cycle DNA replication	0.0849271	3	1	45	21031	1/3	45/21031	RTF2
GO:0045643	query_1	GO:BP	regulation of eosinophil differentiation	0.0849271	34	1	2	21031	1/34	2/21031	TRIB1
GO:0045645	query_1	GO:BP	positive regulation of eosinophil differentiation	0.0849271	34	1	2	21031	1/34	2/21031	TRIB1
GO:0045658	query_1	GO:BP	regulation of neutrophil differentiation	0.0849271	34	1	3	21031	1/34	3/21031	TRIB1
GO:0045659	query_1	GO:BP	negative regulation of neutrophil differentiation	0.0849271	34	1	2	21031	1/34	2/21031	TRIB1
GO:0045936	query_1	GO:BP	negative regulation of phosphate metabolic process	0.0849271	44	4	355	21031	4/44	355/21031	NCK2/RASIP1/ARRB2/TRIB1
GO:0045953	query_1	GO:BP	negative regulation of natural killer cell mediated cytotoxicity	0.0849271	60	2	17	21031	2/60	17/21031	ARRB2/HLA-E
GO:0045990	query_1	GO:BP	carbon catabolite regulation of transcription	0.0849271	17	1	8	21031	1/17	8/21031	USF1
GO:0045991	query_1	GO:BP	carbon catabolite activation of transcription	0.0849271	17	1	8	21031	1/17	8/21031	USF1
GO:0046016	query_1	GO:BP	positive regulation of transcription by glucose	0.0849271	17	1	7	21031	1/17	7/21031	USF1
GO:0048013	query_1	GO:BP	ephrin receptor signaling pathway	0.0849271	35	2	51	21031	2/35	51/21031	NCK2/RASA1
GO:0048227	query_1	GO:BP	plasma membrane to endosome transport	0.0849271	15	1	8	21031	1/15	8/21031	USP6NL
GO:0050819	query_1	GO:BP	negative regulation of coagulation	0.0849271	48	2	53	21031	2/48	53/21031	PLAUR/USF1
GO:0051258	query_1	GO:BP	protein polymerization	0.0849271	55	4	287	21031	4/55	287/21031	NCK2/PFN1/EML2/RASA1
GO:0051788	query_1	GO:BP	response to misfolded protein	0.0849271	8	1	14	21031	1/8	14/21031	ATXN3
GO:0051917	query_1	GO:BP	regulation of fibrinolysis	0.0849271	48	2	18	21031	2/48	18/21031	PLAUR/USF1
GO:0060113	query_1	GO:BP	inner ear receptor cell differentiation	0.0849271	2	1	72	21031	1/2	72/21031	TRIP11
GO:0060119	query_1	GO:BP	inner ear receptor cell development	0.0849271	2	1	54	21031	1/2	54/21031	TRIP11
GO:0060122	query_1	GO:BP	inner ear receptor cell stereocilium organization	0.0849271	2	1	39	21031	1/2	39/21031	TRIP11
GO:0060232	query_1	GO:BP	delamination	0.0849271	24	1	6	21031	1/24	6/21031	SPI1
GO:0060350	query_1	GO:BP	endochondral bone morphogenesis	0.0849271	2	1	62	21031	1/2	62/21031	TRIP11
GO:0060351	query_1	GO:BP	cartilage development involved in endochondral bone morphogenesis	0.0849271	2	1	35	21031	1/2	35/21031	TRIP11
GO:0060755	query_1	GO:BP	negative regulation of mast cell chemotaxis	0.0849271	57	1	1	21031	1/57	1/21031	RIN3
GO:0071218	query_1	GO:BP	cellular response to misfolded protein	0.0849271	8	1	12	21031	1/8	12/21031	ATXN3
GO:0071868	query_1	GO:BP	cellular response to monoamine stimulus	0.0849271	47	2	56	21031	2/47	56/21031	PRMT5/ARRB2
GO:0071870	query_1	GO:BP	cellular response to catecholamine stimulus	0.0849271	47	2	56	21031	2/47	56/21031	PRMT5/ARRB2
GO:0072710	query_1	GO:BP	response to hydroxyurea	0.0849271	3	1	12	21031	1/3	12/21031	RTF2
GO:0072711	query_1	GO:BP	cellular response to hydroxyurea	0.0849271	3	1	11	21031	1/3	11/21031	RTF2
GO:0090402	query_1	GO:BP	oncogene-induced cell senescence	0.0849271	24	1	6	21031	1/24	6/21031	SPI1
GO:0090634	query_1	GO:BP	microglial cell mediated cytotoxicity	0.0849271	24	1	5	21031	1/24	5/21031	SPI1
GO:0097752	query_1	GO:BP	regulation of DNA stability	0.0849271	3	1	4	21031	1/3	4/21031	RTF2
GO:0098508	query_1	GO:BP	endothelial to hematopoietic transition	0.0849271	24	1	3	21031	1/24	3/21031	SPI1
GO:0099022	query_1	GO:BP	vesicle tethering	0.0849271	2	1	32	21031	1/2	32/21031	TRIP11
GO:0099041	query_1	GO:BP	vesicle tethering to Golgi	0.0849271	2	1	5	21031	1/2	5/21031	TRIP11
GO:0120186	query_1	GO:BP	negative regulation of protein localization to chromatin	0.0849271	24	1	6	21031	1/24	6/21031	SPI1
GO:1900047	query_1	GO:BP	negative regulation of hemostasis	0.0849271	48	2	50	21031	2/48	50/21031	PLAUR/USF1
GO:1900150	query_1	GO:BP	regulation of defense response to fungus	0.0849271	24	1	6	21031	1/24	6/21031	SPI1
GO:1901362	query_1	GO:BP	organic cyclic compound biosynthetic process	0.0849271	38	15	4264	21031	15/38	4264/21031	SPI1/NCK2/EED/CCNT2/ATG16L1/TRIP11/PFN1/SC5D/CCNH/USF1/TRIB1/ZNF771/ZNF594/NDUFB1/ZNF688
GO:1902969	query_1	GO:BP	mitotic DNA replication	0.0849271	3	1	17	21031	1/3	17/21031	RTF2
GO:1903350	query_1	GO:BP	response to dopamine	0.0849271	47	2	54	21031	2/47	54/21031	PRMT5/ARRB2
GO:1903351	query_1	GO:BP	cellular response to dopamine	0.0849271	47	2	53	21031	2/47	53/21031	PRMT5/ARRB2
GO:1904149	query_1	GO:BP	regulation of microglial cell mediated cytotoxicity	0.0849271	24	1	5	21031	1/24	5/21031	SPI1
GO:1904151	query_1	GO:BP	positive regulation of microglial cell mediated cytotoxicity	0.0849271	24	1	4	21031	1/24	4/21031	SPI1
GO:1904178	query_1	GO:BP	negative regulation of adipose tissue development	0.0849271	24	1	4	21031	1/24	4/21031	SPI1
GO:1904292	query_1	GO:BP	regulation of ERAD pathway	0.0849271	8	1	13	21031	1/8	13/21031	ATXN3
GO:1904294	query_1	GO:BP	positive regulation of ERAD pathway	0.0849271	8	1	9	21031	1/8	9/21031	ATXN3
GO:1904990	query_1	GO:BP	regulation of adenylate cyclase-inhibiting dopamine receptor signaling pathway	0.0849271	47	1	1	21031	1/47	1/21031	PRMT5
GO:1904992	query_1	GO:BP	positive regulation of adenylate cyclase-inhibiting dopamine receptor signaling pathway	0.0849271	47	1	1	21031	1/47	1/21031	PRMT5
GO:1905034	query_1	GO:BP	regulation of antifungal innate immune response	0.0849271	24	1	5	21031	1/24	5/21031	SPI1
GO:1905036	query_1	GO:BP	positive regulation of antifungal innate immune response	0.0849271	24	1	3	21031	1/24	3/21031	SPI1
GO:1905453	query_1	GO:BP	regulation of myeloid progenitor cell differentiation	0.0849271	24	1	3	21031	1/24	3/21031	SPI1
GO:1905897	query_1	GO:BP	regulation of response to endoplasmic reticulum stress	0.0849271	35	2	76	21031	2/35	76/21031	ATXN3/NCK2
GO:1905898	query_1	GO:BP	positive regulation of response to endoplasmic reticulum stress	0.0849271	35	2	31	21031	2/35	31/21031	ATXN3/NCK2
GO:2000298	query_1	GO:BP	regulation of Rho-dependent protein serine/threonine kinase activity	0.0849271	37	1	4	21031	1/37	4/21031	RASIP1
GO:2000299	query_1	GO:BP	negative regulation of Rho-dependent protein serine/threonine kinase activity	0.0849271	37	1	2	21031	1/37	2/21031	RASIP1
GO:0032774	query_1	GO:BP	RNA biosynthetic process	0.0857824	50	16	3601	21031	16/50	3601/21031	SPI1/NCK2/EED/CCNT2/ATG16L1/PRMT5/TRIP11/PFN1/POLR1G/CCNH/ARRB2/USF1/TRIB1/ZNF771/ZNF594/ZNF688
GO:0042269	query_1	GO:BP	regulation of natural killer cell mediated cytotoxicity	0.0857824	60	2	45	21031	2/60	45/21031	ARRB2/HLA-E
GO:0042490	query_1	GO:BP	mechanoreceptor differentiation	0.0857824	2	1	77	21031	1/2	77/21031	TRIP11
GO:0071867	query_1	GO:BP	response to monoamine	0.0857824	47	2	58	21031	2/47	58/21031	PRMT5/ARRB2
GO:0071869	query_1	GO:BP	response to catecholamine	0.0857824	47	2	58	21031	2/47	58/21031	PRMT5/ARRB2
GO:0006515	query_1	GO:BP	protein quality control for misfolded or incompletely synthesized proteins	0.0865137	8	1	20	21031	1/8	20/21031	ATXN3
GO:0005786	query_1	GO:CC	signal recognition particle, endoplasmic reticulum targeting	0.0869611	11	2	232	22097	2/11	232/22097	NDUFB1/AL591806.1
GO:0032398	query_1	GO:CC	MHC class Ib protein complex	0.0869611	60	1	2	22097	1/60	2/22097	HLA-E
GO:0048500	query_1	GO:CC	signal recognition particle	0.0869611	11	2	232	22097	2/11	232/22097	NDUFB1/AL591806.1
CORUM:1009	query_1	CORUM	TFIIH transcription factor complex	0.0875875	21	1	10	3383	1/21	10/3383	CCNH
CORUM:1029	query_1	CORUM	TFIIH transcription factor complex	0.0875875	21	1	10	3383	1/21	10/3383	CCNH
GO:1902532	query_1	GO:BP	negative regulation of intracellular signal transduction	0.0881906	48	5	544	21031	5/48	544/21031	PLAUR/SPI1/ATXN3/RASIP1/ARRB2
GO:0045047	query_1	GO:BP	protein targeting to ER	0.0887693	11	2	263	21031	2/11	263/21031	NDUFB1/AL591806.1
GO:0098792	query_1	GO:BP	xenophagy	0.0887693	12	1	14	21031	1/12	14/21031	ATG16L1
GO:0034654	query_1	GO:BP	nucleobase-containing compound biosynthetic process	0.0891324	38	14	4027	21031	14/38	4027/21031	SPI1/NCK2/EED/CCNT2/ATG16L1/TRIP11/PFN1/CCNH/USF1/TRIB1/ZNF771/ZNF594/NDUFB1/ZNF688
GO:0036493	query_1	GO:BP	positive regulation of translation in response to endoplasmic reticulum stress	0.0891324	35	1	5	21031	1/35	5/21031	NCK2
GO:0046015	query_1	GO:BP	regulation of transcription by glucose	0.0891324	17	1	10	21031	1/17	10/21031	USF1
GO:0072599	query_1	GO:BP	establishment of protein localization to endoplasmic reticulum	0.0891324	11	2	267	21031	2/11	267/21031	NDUFB1/AL591806.1
GO:1903912	query_1	GO:BP	negative regulation of endoplasmic reticulum stress-induced eIF2 alpha phosphorylation	0.0891324	35	1	5	21031	1/35	5/21031	NCK2
GO:0001798	query_1	GO:BP	positive regulation of type IIa hypersensitivity	0.0897668	60	1	3	21031	1/60	3/21031	HLA-E
GO:0002519	query_1	GO:BP	natural killer cell tolerance induction	0.0897668	60	1	3	21031	1/60	3/21031	HLA-E
GO:0002894	query_1	GO:BP	positive regulation of type II hypersensitivity	0.0897668	60	1	3	21031	1/60	3/21031	HLA-E
GO:0002715	query_1	GO:BP	regulation of natural killer cell mediated immunity	0.0901919	60	2	49	21031	2/60	49/21031	ARRB2/HLA-E
GO:0097677	query_1	GO:MF	STAT family protein binding	0.0905303	24	1	11	20212	1/24	11/20212	SPI1
CORUM:1231	query_1	CORUM	FIB-associated protein complex	0.0905589	47	1	5	3383	1/47	5/3383	PRMT5
CORUM:6858	query_1	CORUM	CHTOP-methylosome complex	0.0905589	47	1	5	3383	1/47	5/3383	PRMT5
CORUM:832	query_1	CORUM	Anti-Sm protein complex	0.0905589	47	1	5	3383	1/47	5/3383	PRMT5
CORUM:834	query_1	CORUM	20S methylosome and RG-containing Sm protein complex	0.0905589	47	1	5	3383	1/47	5/3383	PRMT5
GO:0016237	query_1	GO:BP	microautophagy	0.0930149	12	1	16	21031	1/12	16/21031	ATG16L1
GO:0034497	query_1	GO:BP	protein localization to phagophore assembly site	0.0930149	12	1	16	21031	1/12	16/21031	ATG16L1
GO:0043313	query_1	GO:BP	regulation of neutrophil degranulation	0.0930149	24	1	8	21031	1/24	8/21031	SPI1
GO:0005801	query_1	GO:CC	cis-Golgi network	0.0948242	2	1	73	22097	1/2	73/22097	TRIP11
CORUM:6084	query_1	CORUM	AFF4 super elongation complex (SEC)	0.0951901	23	1	11	3383	1/23	11/3383	CCNT2
GO:0001570	query_1	GO:BP	vasculogenesis	0.0961549	37	2	84	21031	2/37	84/21031	RASIP1/RASA1
GO:0003279	query_1	GO:BP	cardiac septum development	0.0961549	2	1	108	21031	1/2	108/21031	TRIP11
GO:0006695	query_1	GO:BP	cholesterol biosynthetic process	0.0961549	4	1	54	21031	1/4	54/21031	SC5D
GO:0018130	query_1	GO:BP	heterocycle biosynthetic process	0.0961549	38	14	4105	21031	14/38	4105/21031	SPI1/NCK2/EED/CCNT2/ATG16L1/TRIP11/PFN1/CCNH/USF1/TRIB1/ZNF771/ZNF594/NDUFB1/ZNF688
GO:0019438	query_1	GO:BP	aromatic compound biosynthetic process	0.0961549	38	14	4116	21031	14/38	4116/21031	SPI1/NCK2/EED/CCNT2/ATG16L1/TRIP11/PFN1/CCNH/USF1/TRIB1/ZNF771/ZNF594/NDUFB1/ZNF688
GO:0031400	query_1	GO:BP	negative regulation of protein modification process	0.0961549	44	4	400	21031	4/44	400/21031	NCK2/RASIP1/ARRB2/TRIB1
GO:0036462	query_1	GO:BP	TRAIL-activated apoptotic signaling pathway	0.0961549	24	1	9	21031	1/24	9/21031	SPI1
GO:0060349	query_1	GO:BP	bone morphogenesis	0.0961549	2	1	104	21031	1/2	104/21031	TRIP11
GO:0070536	query_1	GO:BP	protein K63-linked deubiquitination	0.0961549	8	1	27	21031	1/8	27/21031	ATXN3
GO:0070972	query_1	GO:BP	protein localization to endoplasmic reticulum	0.0961549	11	2	297	21031	2/11	297/21031	NDUFB1/AL591806.1
GO:0071108	query_1	GO:BP	protein K48-linked deubiquitination	0.0961549	8	1	27	21031	1/8	27/21031	ATXN3
GO:1902653	query_1	GO:BP	secondary alcohol biosynthetic process	0.0961549	4	1	54	21031	1/4	54/21031	SC5D
GO:1903898	query_1	GO:BP	negative regulation of PERK-mediated unfolded protein response	0.0961549	35	1	6	21031	1/35	6/21031	NCK2
GO:0001796	query_1	GO:BP	regulation of type IIa hypersensitivity	0.0967699	60	1	4	21031	1/60	4/21031	HLA-E
GO:0002062	query_1	GO:BP	chondrocyte differentiation	0.0967699	2	1	121	21031	1/2	121/21031	TRIP11
GO:0002318	query_1	GO:BP	myeloid progenitor cell differentiation	0.0967699	24	1	10	21031	1/24	10/21031	SPI1
GO:0002477	query_1	GO:BP	antigen processing and presentation of exogenous peptide antigen via MHC class Ib	0.0967699	60	1	4	21031	1/60	4/21031	HLA-E
GO:0002707	query_1	GO:BP	negative regulation of lymphocyte mediated immunity	0.0967699	60	2	55	21031	2/60	55/21031	ARRB2/HLA-E
GO:0002892	query_1	GO:BP	regulation of type II hypersensitivity	0.0967699	60	1	4	21031	1/60	4/21031	HLA-E
GO:0016126	query_1	GO:BP	sterol biosynthetic process	0.0967699	4	1	61	21031	1/4	61/21031	SC5D
GO:0030193	query_1	GO:BP	regulation of blood coagulation	0.0967699	48	2	69	21031	2/48	69/21031	PLAUR/USF1
GO:0030222	query_1	GO:BP	eosinophil differentiation	0.0967699	34	1	7	21031	1/34	7/21031	TRIB1
GO:0032088	query_1	GO:BP	negative regulation of NF-kappaB transcription factor activity	0.0967699	44	2	78	21031	2/44	78/21031	SPI1/ARRB2
GO:0036492	query_1	GO:BP	eiF2alpha phosphorylation in response to endoplasmic reticulum stress	0.0967699	35	1	7	21031	1/35	7/21031	NCK2
GO:0051918	query_1	GO:BP	negative regulation of fibrinolysis	0.0967699	17	1	13	21031	1/17	13/21031	USF1
GO:0060161	query_1	GO:BP	positive regulation of dopamine receptor signaling pathway	0.0967699	47	1	5	21031	1/47	5/21031	PRMT5
GO:0061045	query_1	GO:BP	negative regulation of wound healing	0.0967699	48	2	71	21031	2/48	71/21031	PLAUR/USF1
GO:0071900	query_1	GO:BP	regulation of protein serine/threonine kinase activity	0.0967699	37	3	264	21031	3/37	264/21031	CCNT2/RASIP1/TRIB1
GO:1900046	query_1	GO:BP	regulation of hemostasis	0.0967699	48	2	71	21031	2/48	71/21031	PLAUR/USF1
GO:1903358	query_1	GO:BP	regulation of Golgi organization	0.0967699	15	1	16	21031	1/15	16/21031	USP6NL
GO:1905634	query_1	GO:BP	regulation of protein localization to chromatin	0.0967699	24	1	10	21031	1/24	10/21031	SPI1
GO:2000566	query_1	GO:BP	positive regulation of CD8-positive, alpha-beta T cell proliferation	0.0967699	60	1	4	21031	1/60	4/21031	HLA-E
GO:2001268	query_1	GO:BP	negative regulation of cysteine-type endopeptidase activity involved in apoptotic signaling pathway	0.0967699	48	1	5	21031	1/48	5/21031	PLAUR
GO:0000120	query_1	GO:CC	RNA polymerase I transcription regulator complex	0.0970417	50	1	6	22097	1/50	6/22097	POLR1G
GO:0000439	query_1	GO:CC	transcription factor TFIIH core complex	0.0970417	21	1	11	22097	1/21	11/22097	CCNH
GO:0001669	query_1	GO:CC	acrosomal vesicle	0.0970417	2	1	147	22097	1/2	147/22097	TRIP11
GO:0005657	query_1	GO:CC	replication fork	0.0970417	3	1	74	22097	1/3	74/22097	RTF2
GO:0005675	query_1	GO:CC	transcription factor TFIIH holo complex	0.0970417	21	1	12	22097	1/21	12/22097	CCNH
GO:0005793	query_1	GO:CC	endoplasmic reticulum-Golgi intermediate compartment	0.0970417	2	1	136	22097	1/2	136/22097	TRIP11
GO:0005802	query_1	GO:CC	trans-Golgi network	0.0970417	15	2	264	22097	2/15	264/22097	USP6NL/MS4A7
GO:0008024	query_1	GO:CC	cyclin/CDK positive transcription elongation factor complex	0.0970417	23	1	8	22097	1/23	8/22097	CCNT2
GO:0033116	query_1	GO:CC	endoplasmic reticulum-Golgi intermediate compartment membrane	0.0970417	2	1	81	22097	1/2	81/22097	TRIP11
GO:0034045	query_1	GO:CC	phagophore assembly site membrane	0.0970417	12	1	22	22097	1/12	22/22097	ATG16L1
GO:0035097	query_1	GO:CC	histone methyltransferase complex	0.0970417	47	2	72	22097	2/47	72/22097	EED/PRMT5
GO:0035098	query_1	GO:CC	ESC/E(Z) complex	0.0970417	16	1	16	22097	1/16	16/22097	EED
GO:0036020	query_1	GO:CC	endolysosome membrane	0.0970417	12	1	20	22097	1/12	20/22097	ATG16L1
GO:1902554	query_1	GO:CC	serine/threonine protein kinase complex	0.0970417	23	2	139	22097	2/23	139/22097	CCNT2/CCNH
GO:1902911	query_1	GO:CC	protein kinase complex	0.0970417	23	2	159	22097	2/23	159/22097	CCNT2/CCNH
GO:1990234	query_1	GO:CC	transferase complex	0.0970417	23	4	890	22097	4/23	890/22097	EED/CCNT2/ATG16L1/CCNH
GO:0032273	query_1	GO:BP	positive regulation of protein polymerization	0.0974768	38	2	91	21031	2/38	91/21031	NCK2/PFN1
GO:0051252	query_1	GO:BP	regulation of RNA metabolic process	0.0978975	38	13	3763	21031	13/38	3763/21031	SPI1/NCK2/EED/CCNT2/TRIP11/PFN1/CCNH/RASA1/USF1/TRIB1/ZNF771/ZNF594/ZNF688
GO:0120019	query_1	GO:MF	phosphatidylcholine transfer activity	0.0979129	49	1	6	20212	1/49	6/20212	PITPNA
GO:0003231	query_1	GO:BP	cardiac ventricle development	0.0986582	2	1	127	21031	1/2	127/21031	TRIP11
GO:0002090	query_1	GO:BP	regulation of receptor internalization	0.0988344	57	2	63	21031	2/57	63/21031	RIN3/ARRB2
GO:0002886	query_1	GO:BP	regulation of myeloid leukocyte mediated immunity	0.0988344	60	2	59	21031	2/60	59/21031	SPI1/HLA-E
GO:0002887	query_1	GO:BP	negative regulation of myeloid leukocyte mediated immunity	0.0988344	24	1	11	21031	1/24	11/21031	SPI1
GO:0006367	query_1	GO:BP	transcription initiation at RNA polymerase II promoter	0.0988344	24	2	151	21031	2/24	151/21031	SPI1/CCNH
GO:0006888	query_1	GO:BP	endoplasmic reticulum to Golgi vesicle-mediated transport	0.0988344	2	1	133	21031	1/2	133/21031	TRIP11
GO:0030853	query_1	GO:BP	negative regulation of granulocyte differentiation	0.0988344	34	1	8	21031	1/34	8/21031	TRIB1
GO:0030854	query_1	GO:BP	positive regulation of granulocyte differentiation	0.0988344	34	1	8	21031	1/34	8/21031	TRIB1
GO:0035640	query_1	GO:BP	exploration behavior	0.0988344	8	1	34	21031	1/8	34/21031	ATXN3
GO:0035967	query_1	GO:BP	cellular response to topologically incorrect protein	0.0988344	35	2	102	21031	2/35	102/21031	ATXN3/NCK2
GO:0050818	query_1	GO:BP	regulation of coagulation	0.0988344	48	2	74	21031	2/48	74/21031	PLAUR/USF1
GO:0110053	query_1	GO:BP	regulation of actin filament organization	0.0988344	38	3	269	21031	3/38	269/21031	NCK2/PFN1/RASA1
GO:1904238	query_1	GO:BP	pericyte cell differentiation	0.0988344	24	1	11	21031	1/24	11/21031	SPI1
GO:0002683	query_1	GO:BP	negative regulation of immune system process	0.0997299	60	5	495	21031	5/60	495/21031	SPI1/RIN3/ARRB2/TRIB1/HLA-E
GO:0006612	query_1	GO:BP	protein targeting to membrane	0.0997299	11	2	345	21031	2/11	345/21031	NDUFB1/AL591806.1
GO:0007172	query_1	GO:BP	signal complex assembly	0.0997299	35	1	8	21031	1/35	8/21031	NCK2
GO:0007195	query_1	GO:BP	adenylate cyclase-inhibiting dopamine receptor signaling pathway	0.0997299	47	1	6	21031	1/47	6/21031	PRMT5
GO:0032056	query_1	GO:BP	positive regulation of translation in response to stress	0.0997299	35	1	8	21031	1/35	8/21031	NCK2
GO:0036491	query_1	GO:BP	regulation of translation initiation in response to endoplasmic reticulum stress	0.0997299	35	1	8	21031	1/35	8/21031	NCK2

## Sheet: AD_Jansen2019_neurons_hmagma
ID	Cluster	Category	Description	P-value	query_size	Count	term_size	effective_domain_size	GeneRatio	BgRatio	genes
CORUM:1080	query_1	CORUM	P-TEFb.2 complex	0.0236337	5	1	2	3383	1/5	2/3383	CCNT2
CORUM:162	query_1	CORUM	COG complex	0.0425757	16	1	8	3383	1/16	8/3383	COG4
CORUM:3522	query_1	CORUM	COG complex	0.0425757	16	1	8	3383	1/16	8/3383	COG4
CORUM:3544	query_1	CORUM	COG2-COG3-COG4 subcomplex	0.0425757	16	1	3	3383	1/16	3/3383	COG4
CORUM:3551	query_1	CORUM	COG1-COG8-COG2-COG3-COG4 subcomplex	0.0425757	16	1	5	3383	1/16	5/3383	COG4
CORUM:3556	query_1	CORUM	COG complex	0.0425757	16	1	8	3383	1/16	8/3383	COG4
CORUM:6084	query_1	CORUM	AFF4 super elongation complex (SEC)	0.0425757	5	1	11	3383	1/5	11/3383	CCNT2
GO:0061575	query_1	GO:MF	cyclin-dependent protein serine/threonine kinase activator activity	0.0875805	5	1	14	20212	1/5	14/20212	CCNT2
GO:0097322	query_1	GO:MF	7SK snRNA binding	0.0875805	5	1	9	20212	1/5	9/20212	CCNT2
GO:1990446	query_1	GO:MF	U1 snRNP binding	0.0875805	19	1	5	20212	1/19	5/20212	RBM23
GO:0019085	query_1	GO:BP	early viral transcription	0.0939297	5	1	2	21031	1/5	2/21031	CCNT2
GO:0019086	query_1	GO:BP	late viral transcription	0.0939297	5	1	4	21031	1/5	4/21031	CCNT2
GO:0048213	query_1	GO:BP	Golgi vesicle prefusion complex stabilization	0.0939297	16	1	1	21031	1/16	1/21031	COG4
GO:2000299	query_1	GO:BP	negative regulation of Rho-dependent protein serine/threonine kinase activity	0.0939297	13	1	2	21031	1/13	2/21031	RASIP1
GO:0008024	query_1	GO:CC	cyclin/CDK positive transcription elongation factor complex	0.0948722	5	1	8	22097	1/5	8/22097	CCNT2
GO:0019908	query_1	GO:CC	nuclear cyclin-dependent protein kinase holoenzyme complex	0.0948722	5	1	17	22097	1/5	17/22097	CCNT2
GO:0032806	query_1	GO:CC	carboxy-terminal domain protein kinase complex	0.0948722	5	1	20	22097	1/5	20/22097	CCNT2

## Sheet: AD_Jansen2019_oligo_hmagma
ID	Cluster	Category	Description	P-value	query_size	Count	term_size	effective_domain_size	GeneRatio	BgRatio	genes
GO:0003867	query_1	GO:MF	4-aminobutyrate transaminase activity	0.0164754	18	1	1	20212	1/18	1/20212	ABAT
GO:0032145	query_1	GO:MF	succinate-semialdehyde dehydrogenase binding	0.0164754	18	1	1	20212	1/18	1/20212	ABAT
GO:0034386	query_1	GO:MF	4-aminobutyrate:2-oxoglutarate transaminase activity	0.0164754	18	1	1	20212	1/18	1/20212	ABAT
GO:0047298	query_1	GO:MF	(S)-3-amino-2-methylpropionate transaminase activity	0.0164754	18	1	1	20212	1/18	1/20212	ABAT
CORUM:105	query_1	CORUM	Polycomb repressive complex 2 (PRC 2)	0.0177781	11	1	5	3383	1/11	5/3383	EED
CORUM:1177	query_1	CORUM	Polycomb repressive complex 4	0.0177781	11	1	3	3383	1/11	3/3383	EED
CORUM:2159	query_1	CORUM	AR-AKT-APPL complex	0.0177781	14	1	2	3383	1/14	2/3383	APPL1
CORUM:5502	query_1	CORUM	EED-EZH-YY1 polycomb complex	0.0177781	11	1	2	3383	1/11	2/3383	EED
CORUM:5521	query_1	CORUM	EED-EZH polycomb complex	0.0177781	11	1	2	3383	1/11	2/3383	EED
CORUM:6488	query_1	CORUM	CUL4A-DDB1-EED complex	0.0177781	11	1	3	3383	1/11	3/3383	EED
CORUM:6910	query_1	CORUM	EED-EZH2-PHF19 complex	0.0177781	11	1	3	3383	1/11	3/3383	EED
CORUM:7304	query_1	CORUM	HIC1-PCL3L-PCR2 complex	0.0177781	11	1	5	3383	1/11	5/3383	EED
CORUM:7406	query_1	CORUM	AKT1-APPL1-HDAC3 complex, induced by IGF-1	0.0177781	14	1	3	3383	1/14	3/3383	APPL1
CORUM:974	query_1	CORUM	EED-EZH2 complex	0.0177781	11	1	5	3383	1/11	5/3383	EED
GO:0005047	query_1	GO:MF	signal recognition particle binding	0.0426569	10	1	7	20212	1/10	7/20212	SRP9
GO:0008312	query_1	GO:MF	7S RNA binding	0.0426569	10	1	7	20212	1/10	7/20212	SRP9
GO:0032144	query_1	GO:CC	4-aminobutyrate transaminase complex	0.0667964	18	1	1	22097	1/18	1/22097	ABAT
GO:0043422	query_1	GO:MF	protein kinase B binding	0.0730122	14	1	10	20212	1/14	10/20212	APPL1
GO:0005785	query_1	GO:CC	signal recognition particle receptor complex	0.0741729	10	1	4	22097	1/10	4/22097	SRP9
GO:0044352	query_1	GO:CC	pinosome	0.090757	14	1	7	22097	1/14	7/22097	APPL1
GO:0044354	query_1	GO:CC	macropinosome	0.090757	14	1	7	22097	1/14	7/22097	APPL1
WP:WP106	query_1	WP	Alanine and aspartate metabolism	0.0966875	18	1	12	8286	1/18	12/8286	ABAT
WP:WP2035	query_1	WP	Follicle stimulating hormone FSH signaling pathway	0.0966875	14	1	24	8286	1/14	24/8286	APPL1
WP:WP2916	query_1	WP	Interactome of polycomb repressive complex 2 PRC2	0.0966875	11	1	16	8286	1/11	16/8286	EED
WP:WP3871	query_1	WP	Valproic acid pathway	0.0966875	18	1	12	8286	1/18	12/8286	ABAT
WP:WP4157	query_1	WP	GABA metabolism aka GHB	0.0966875	18	1	11	8286	1/18	11/8286	ABAT
WP:WP4204	query_1	WP	Tumor suppressor activity of SMARCB1	0.0966875	11	1	31	8286	1/11	31/8286	EED
WP:WP4225	query_1	WP	Pyrimidine metabolism and related diseases	0.0966875	18	1	20	8286	1/18	20/8286	ABAT
WP:WP4553	query_1	WP	FBXL10 enhancement of MAP ERK signaling in diffuse large B cell lymphoma	0.0966875	11	1	33	8286	1/11	33/8286	EED

## Sheet: AD_Kunkle2019_microglia_hmagma
ID	Cluster	Category	Description	P-value	query_size	Count	term_size	effective_domain_size	GeneRatio	BgRatio	genes
GO:0051020	query_1	GO:MF	GTPase binding	0.0306839	8	3	317	20212	3/8	317/20212	ATG16L1/TRIP11/USP6NL
GO:0000248	query_1	GO:MF	C-5 sterol desaturase activity	0.0360875	12	1	2	20212	1/12	2/20212	SC5D
GO:0050046	query_1	GO:MF	delta7-sterol 5(6)-desaturase activity	0.0360875	12	1	1	20212	1/12	1/20212	SC5D
GO:0052381	query_1	GO:MF	tRNA dimethylallyltransferase activity	0.0360875	16	1	1	20212	1/16	1/20212	TRIT1
GO:0070704	query_1	GO:MF	sterol desaturase activity	0.0360875	12	1	2	20212	1/12	2/20212	SC5D
CORUM:112	query_1	CORUM	Prefoldin complex	0.0428612	15	1	6	3383	1/15	6/3383	PFDN1
CORUM:1144	query_1	CORUM	Cleavage and polyadenylation factor (CPSF)	0.0428612	14	1	5	3383	1/14	5/3383	CPSF2
CORUM:1297	query_1	CORUM	MKK4-ARRB2-ASK1 complex	0.0428612	27	1	3	3383	1/27	3/3383	ARRB2
CORUM:1298	query_1	CORUM	MKK4-ARRB2-JNK3 complex	0.0428612	27	1	3	3383	1/27	3/3383	ARRB2
CORUM:2599	query_1	CORUM	POLR2A-CCNT1-CDK9-NCL-LEM6-CPSF2 complex	0.0428612	14	1	5	3383	1/14	5/3383	CPSF2
CORUM:2756	query_1	CORUM	Ubiquitin ligase (UBE2N, UBE2V2)	0.0428612	21	1	2	3383	1/21	2/3383	UBE2N
CORUM:33	query_1	CORUM	Prefoldin complex	0.0428612	15	1	6	3383	1/15	6/3383	PFDN1
CORUM:5286	query_1	CORUM	TNF-alpha/NF-kappa B signaling complex 10	0.0428612	8	1	10	3383	1/8	10/3383	ATG16L1
CORUM:6025	query_1	CORUM	Ubiquitin-conjugating enzyme E2 (UBC13-UEV1A)	0.0428612	21	1	2	3383	1/21	2/3383	UBE2N
CORUM:6624	query_1	CORUM	MGAT4B-SLC35A3 complex	0.0428612	24	1	2	3383	1/24	2/3383	MGAT4B
CORUM:6625	query_1	CORUM	MGAT4B-SLC35A2(splice variant 1) complex	0.0428612	24	1	2	3383	1/24	2/3383	MGAT4B
CORUM:6805	query_1	CORUM	S1PR1–beta-arrestin 2 complex, ApoM(+)HDL-S1P stimulated	0.0428612	27	1	2	3383	1/27	2/3383	ARRB2
CORUM:6863	query_1	CORUM	CBX3-EHMT2-NR3C1 complex	0.0428612	30	1	3	3383	1/30	3/3383	CBX3
CORUM:6864	query_1	CORUM	CBX3-EHMT1-NR3C1 complex	0.0428612	30	1	3	3383	1/30	3/3383	CBX3
CORUM:7051	query_1	CORUM	OTUB1-UBC13-MMS2 complex	0.0428612	21	1	3	3383	1/21	3/3383	UBE2N
CORUM:999	query_1	CORUM	p23 protein complex	0.0428612	20	1	3	3383	1/20	3/3383	HNRNPA2B1
CORUM:1147	query_1	CORUM	Polyadenylation complex (CSTF1, CSTF2, CSTF3, SYMPK CPSF1, CPSF2, CPSF3)	0.0437967	14	1	7	3383	1/14	7/3383	CPSF2
GO:0031267	query_1	GO:MF	small GTPase binding	0.0488037	5	2	285	20212	2/5	285/20212	TRIP11/USP6NL
GO:0002079	query_1	GO:CC	inner acrosomal membrane	0.0530848	4	1	5	22097	1/4	5/22097	TRIP11
GO:0002081	query_1	GO:CC	outer acrosomal membrane	0.0530848	4	1	4	22097	1/4	4/22097	TRIP11
GO:0120095	query_1	GO:CC	vacuole-isolation membrane contact site	0.0530848	8	1	1	22097	1/8	1/22097	ATG16L1
GO:0005802	query_1	GO:CC	trans-Golgi network	0.0545731	5	2	264	22097	2/5	264/22097	USP6NL/MS4A7
GO:0031372	query_1	GO:CC	UBC13-MMS2 complex	0.0545731	21	1	2	22097	1/21	2/22097	UBE2N
GO:0034274	query_1	GO:CC	Atg12-Atg5-Atg16 complex	0.0545731	8	1	6	22097	1/8	6/22097	ATG16L1
GO:0035370	query_1	GO:CC	UBC13-UEV1A complex	0.0545731	21	1	2	22097	1/21	2/22097	UBE2N
GO:0098791	query_1	GO:CC	Golgi apparatus subcompartment	0.0640064	5	2	384	22097	2/5	384/22097	USP6NL/MS4A7
GO:0005794	query_1	GO:CC	Golgi apparatus	0.0650817	5	3	1629	22097	3/5	1629/22097	TRIP11/USP6NL/MS4A7
GO:0061793	query_1	GO:CC	chromatin lock complex	0.0650817	30	1	3	22097	1/30	3/22097	CBX3
GO:0071797	query_1	GO:CC	LUBAC complex	0.0650817	17	1	5	22097	1/17	5/22097	OTULIN
GO:0016272	query_1	GO:CC	prefoldin complex	0.0695604	15	1	7	22097	1/15	7/22097	PFDN1
CORUM:2914	query_1	CORUM	Respiratory chain complex I (beta subunit) mitochondrial	0.073501	11	1	16	3383	1/11	16/3383	NDUFB1
GO:0002080	query_1	GO:CC	acrosomal membrane	0.0742748	4	1	32	22097	1/4	32/22097	TRIP11
GO:0016363	query_1	GO:CC	nuclear matrix	0.0742748	20	2	128	22097	2/20	128/22097	ATXN3/HNRNPA2B1
GO:0008454	query_1	GO:MF	alpha-1,3-mannosylglycoprotein 4-beta-N-acetylglucosaminyltransferase activity	0.0772635	24	1	3	20212	1/24	3/20212	MGAT4B
GO:0031371	query_1	GO:CC	ubiquitin conjugating enzyme complex	0.0815359	21	1	8	22097	1/21	8/22097	UBE2N
GO:0034045	query_1	GO:CC	phagophore assembly site membrane	0.0815359	8	1	22	22097	1/8	22/22097	ATG16L1
GO:0034399	query_1	GO:CC	nuclear periphery	0.0815359	20	2	153	22097	2/20	153/22097	ATXN3/HNRNPA2B1
GO:0036020	query_1	GO:CC	endolysosome membrane	0.0815359	8	1	20	22097	1/8	20/22097	ATG16L1
GO:0000151	query_1	GO:CC	ubiquitin ligase complex	0.0830075	32	3	319	22097	3/32	319/22097	OTULIN/MED11/UBE2N
GO:0005793	query_1	GO:CC	endoplasmic reticulum-Golgi intermediate compartment	0.0830075	24	2	136	22097	2/24	136/22097	TRIP11/MGAT4B
GO:0036019	query_1	GO:CC	endolysosome	0.0830075	8	1	29	22097	1/8	29/22097	ATG16L1
GO:0042405	query_1	GO:CC	nuclear inclusion body	0.0830075	19	1	12	22097	1/19	12/22097	ATXN3
GO:0097197	query_1	GO:CC	tetraspanin-enriched microdomain	0.0830075	23	1	10	22097	1/23	10/22097	TSPAN14
GO:0004843	query_1	GO:MF	cysteine-type deubiquitinase activity	0.0855484	19	2	117	20212	2/19	117/20212	ATXN3/OTULIN
GO:0008234	query_1	GO:MF	cysteine-type peptidase activity	0.0855484	19	2	198	20212	2/19	198/20212	ATXN3/OTULIN
GO:0016717	query_1	GO:MF	oxidoreductase activity, acting on paired donors, with oxidation of a pair of donors resulting in the reduction of molecular oxygen to two molecules of water	0.0855484	12	1	9	20212	1/12	9/20212	SC5D
GO:0019783	query_1	GO:MF	ubiquitin-like protein peptidase activity	0.0855484	19	2	134	20212	2/19	134/20212	ATXN3/OTULIN
GO:0019899	query_1	GO:MF	enzyme binding	0.0855484	30	8	2103	20212	8/30	2103/20212	ATXN3/ATG16L1/TRIP11/TSPAN14/CBX3/ARRB2/USP6NL/UBE2N
GO:0031625	query_1	GO:MF	ubiquitin protein ligase binding	0.0855484	27	3	308	20212	3/27	308/20212	ATXN3/ARRB2/UBE2N
GO:0031701	query_1	GO:MF	angiotensin receptor binding	0.0855484	27	1	9	20212	1/27	9/20212	ARRB2
GO:0031748	query_1	GO:MF	D1 dopamine receptor binding	0.0855484	27	1	5	20212	1/27	5/20212	ARRB2
GO:0043047	query_1	GO:MF	single-stranded telomeric DNA binding	0.0855484	20	1	12	20212	1/20	12/20212	HNRNPA2B1
GO:0043422	query_1	GO:MF	protein kinase B binding	0.0855484	27	1	10	20212	1/27	10/20212	ARRB2
GO:0043495	query_1	GO:MF	protein-membrane adaptor activity	0.0855484	8	1	37	20212	1/8	37/20212	ATG16L1
GO:0044389	query_1	GO:MF	ubiquitin-like protein ligase binding	0.0855484	27	3	326	20212	3/27	326/20212	ATXN3/ARRB2/UBE2N
GO:0061578	query_1	GO:MF	K63-linked deubiquitinase activity	0.0855484	19	1	15	20212	1/19	15/20212	ATXN3
GO:0097027	query_1	GO:MF	ubiquitin-protein transferase activator activity	0.0855484	21	1	14	20212	1/21	14/20212	UBE2N
GO:0097157	query_1	GO:MF	pre-mRNA intronic binding	0.0855484	20	1	13	20212	1/20	13/20212	HNRNPA2B1
GO:0098505	query_1	GO:MF	G-rich strand telomeric DNA binding	0.0855484	20	1	10	20212	1/20	10/20212	HNRNPA2B1
GO:0098847	query_1	GO:MF	sequence-specific single stranded DNA binding	0.0855484	20	1	14	20212	1/20	14/20212	HNRNPA2B1
GO:0101005	query_1	GO:MF	deubiquitinase activity	0.0855484	19	2	123	20212	2/19	123/20212	ATXN3/OTULIN
GO:1990247	query_1	GO:MF	N6-methyladenosine-containing RNA reader activity	0.0855484	20	1	12	20212	1/20	12/20212	HNRNPA2B1
GO:0050780	query_1	GO:MF	dopamine receptor binding	0.0959204	27	1	13	20212	1/27	13/20212	ARRB2
GO:0140517	query_1	GO:MF	protein-RNA adaptor activity	0.0959204	20	1	18	20212	1/20	18/20212	HNRNPA2B1
GO:0005801	query_1	GO:CC	cis-Golgi network	0.0964334	4	1	73	22097	1/4	73/22097	TRIP11
GO:1990380	query_1	GO:MF	K48-linked deubiquitinase activity	0.0977121	19	1	20	20212	1/19	20/20212	ATXN3
GO:0000407	query_1	GO:CC	phagophore assembly site	0.0984506	8	1	39	22097	1/8	39/22097	ATG16L1
GO:0005847	query_1	GO:CC	mRNA cleavage and polyadenylation specificity factor complex	0.0984506	14	1	24	22097	1/14	24/22097	CPSF2
GO:0033116	query_1	GO:CC	endoplasmic reticulum-Golgi intermediate compartment membrane	0.0984506	4	1	81	22097	1/4	81/22097	TRIP11

## Sheet: AD_Kunkle2019_neurons_hmagma
ID	Cluster	Category	Description	P-value	query_size	Count	term_size	effective_domain_size	GeneRatio	BgRatio	genes
CORUM:2756	query_1	CORUM	Ubiquitin ligase (UBE2N, UBE2V2)	0.00992467	6	1	2	3383	1/6	2/3383	UBE2N
CORUM:2898	query_1	CORUM	Respiratory chain complex I (intermediate I/200kD and III/250kD), mitochondrial	0.00992467	4	1	3	3383	1/4	3/3383	NDUFS3
CORUM:2938	query_1	CORUM	Ecsit complex (ECSIT, NDUFS3, TOM20)	0.00992467	4	1	3	3383	1/4	3/3383	NDUFS3
CORUM:2942	query_1	CORUM	Ecsit complex (ECSIT, NDUFS3, NDUFAF1)	0.00992467	4	1	3	3383	1/4	3/3383	NDUFS3
CORUM:6025	query_1	CORUM	Ubiquitin-conjugating enzyme E2 (UBC13-UEV1A)	0.00992467	6	1	2	3383	1/6	2/3383	UBE2N
CORUM:2901	query_1	CORUM	Respiratory chain complex I (intermediate IV/310kD), mitochondrial	0.0103275	4	1	4	3383	1/4	4/3383	NDUFS3
CORUM:2903	query_1	CORUM	Respiratory chain complex I (intermediate V/380kD and VI/480kD), mitochondrial	0.0103275	4	1	5	3383	1/4	5/3383	NDUFS3
CORUM:7051	query_1	CORUM	OTUB1-UBC13-MMS2 complex	0.0103275	6	1	3	3383	1/6	3/3383	UBE2N
CORUM:2884	query_1	CORUM	Respiratory chain complex I (early intermediate NDUFAF1 assembly), mitochondrial	0.0128406	4	1	7	3383	1/4	7/3383	NDUFS3
GO:0031372	query_1	GO:CC	UBC13-MMS2 complex	0.0143885	6	1	2	22097	1/6	2/22097	UBE2N
GO:0035370	query_1	GO:CC	UBC13-UEV1A complex	0.0143885	6	1	2	22097	1/6	2/22097	UBE2N
GO:0070772	query_1	GO:CC	PAS complex	0.0143885	5	1	1	22097	1/5	1/22097	VAC14
GO:0098830	query_1	GO:CC	presynaptic endosome	0.0143885	5	1	3	22097	1/5	3/22097	VAC14
GO:1990454	query_1	GO:CC	L-type voltage-gated calcium channel complex	0.0143885	1	1	12	22097	1/1	12/22097	CACNA1S
GO:0052381	query_1	GO:MF	tRNA dimethylallyltransferase activity	0.0151395	3	1	1	20212	1/3	1/20212	TRIT1
CORUM:2904	query_1	CORUM	Respiratory chain complex I (intermediate VII/650kD), mitochondrial	0.0164801	4	1	10	3383	1/4	10/3383	NDUFS3
CORUM:2905	query_1	CORUM	Respiratory chain complex I (intermediate), mitochondrial	0.0164801	4	1	11	3383	1/4	11/3383	NDUFS3
CORUM:2920	query_1	CORUM	Respiratory chain complex I (lambda subunit) mitochondrial	0.0219247	4	1	16	3383	1/4	16/3383	NDUFS3
GO:0005891	query_1	GO:CC	voltage-gated calcium channel complex	0.0234529	1	1	57	22097	1/1	57/22097	CACNA1S
GO:0030315	query_1	GO:CC	T-tubule	0.0234529	1	1	51	22097	1/1	51/22097	CACNA1S
GO:0031371	query_1	GO:CC	ubiquitin conjugating enzyme complex	0.0234529	6	1	8	22097	1/6	8/22097	UBE2N
GO:0035032	query_1	GO:CC	phosphatidylinositol 3-kinase complex, class III	0.0234529	5	1	8	22097	1/5	8/22097	VAC14
GO:0098796	query_1	GO:CC	membrane protein complex	0.0234529	5	3	1401	22097	3/5	1401/22097	CACNA1S/VAC14/NDUFS3
GO:1902495	query_1	GO:CC	transmembrane transporter complex	0.0234529	4	2	445	22097	2/4	445/22097	CACNA1S/NDUFS3
GO:1990351	query_1	GO:CC	transporter complex	0.0234529	4	2	472	22097	2/4	472/22097	CACNA1S/NDUFS3
GO:0005759	query_1	GO:CC	mitochondrial matrix	0.0238738	4	2	496	22097	2/4	496/22097	TRIT1/NDUFS3
GO:0016529	query_1	GO:CC	sarcoplasmic reticulum	0.0256984	1	1	75	22097	1/1	75/22097	CACNA1S
GO:0034704	query_1	GO:CC	calcium channel complex	0.0268634	1	1	84	22097	1/1	84/22097	CACNA1S
GO:0016528	query_1	GO:CC	sarcoplasm	0.0278827	1	1	93	22097	1/1	93/22097	CACNA1S
KEGG:04260	query_1	KEGG	Cardiac muscle contraction	0.0338284	1	1	87	8484	1/1	87/8484	CACNA1S
KEGG:04261	query_1	KEGG	Adrenergic signaling in cardiomyocytes	0.0338284	1	1	153	8484	1/1	153/8484	CACNA1S
KEGG:04270	query_1	KEGG	Vascular smooth muscle contraction	0.0338284	1	1	133	8484	1/1	133/8484	CACNA1S
KEGG:04723	query_1	KEGG	Retrograde endocannabinoid signaling	0.0338284	4	2	148	8484	2/4	148/8484	CACNA1S/NDUFS3
KEGG:04725	query_1	KEGG	Cholinergic synapse	0.0338284	1	1	113	8484	1/1	113/8484	CACNA1S
KEGG:04726	query_1	KEGG	Serotonergic synapse	0.0338284	1	1	112	8484	1/1	112/8484	CACNA1S
KEGG:04727	query_1	KEGG	GABAergic synapse	0.0338284	1	1	89	8484	1/1	89/8484	CACNA1S
KEGG:04911	query_1	KEGG	Insulin secretion	0.0338284	1	1	85	8484	1/1	85/8484	CACNA1S
KEGG:04912	query_1	KEGG	GnRH signaling pathway	0.0338284	1	1	93	8484	1/1	93/8484	CACNA1S
KEGG:04921	query_1	KEGG	Oxytocin signaling pathway	0.0338284	1	1	154	8484	1/1	154/8484	CACNA1S
KEGG:04924	query_1	KEGG	Renin secretion	0.0338284	1	1	69	8484	1/1	69/8484	CACNA1S
KEGG:04925	query_1	KEGG	Aldosterone synthesis and secretion	0.0338284	1	1	98	8484	1/1	98/8484	CACNA1S
KEGG:04927	query_1	KEGG	Cortisol synthesis and secretion	0.0338284	1	1	64	8484	1/1	64/8484	CACNA1S
KEGG:04929	query_1	KEGG	GnRH secretion	0.0338284	1	1	64	8484	1/1	64/8484	CACNA1S
KEGG:04934	query_1	KEGG	Cushing syndrome	0.0338284	1	1	153	8484	1/1	153/8484	CACNA1S
KEGG:04935	query_1	KEGG	Growth hormone synthesis, secretion and action	0.0338284	1	1	120	8484	1/1	120/8484	CACNA1S
KEGG:05010	query_1	KEGG	Alzheimer disease	0.0338284	4	2	382	8484	2/4	382/8484	CACNA1S/NDUFS3
KEGG:05020	query_1	KEGG	Prion disease	0.0338284	4	2	271	8484	2/4	271/8484	CACNA1S/NDUFS3
KEGG:05022	query_1	KEGG	Pathways of neurodegeneration - multiple diseases	0.0338284	4	2	474	8484	2/4	474/8484	CACNA1S/NDUFS3
KEGG:05410	query_1	KEGG	Hypertrophic cardiomyopathy	0.0338284	1	1	97	8484	1/1	97/8484	CACNA1S
KEGG:05412	query_1	KEGG	Arrhythmogenic right ventricular cardiomyopathy	0.0338284	1	1	84	8484	1/1	84/8484	CACNA1S
KEGG:05414	query_1	KEGG	Dilated cardiomyopathy	0.0338284	1	1	102	8484	1/1	102/8484	CACNA1S
KEGG:04022	query_1	KEGG	cGMP-PKG signaling pathway	0.0344587	1	1	164	8484	1/1	164/8484	CACNA1S
GO:0005942	query_1	GO:CC	phosphatidylinositol 3-kinase complex	0.037772	5	1	30	22097	1/5	30/22097	VAC14
GO:0031674	query_1	GO:CC	I band	0.037772	1	1	149	22097	1/1	149/22097	CACNA1S
GO:0042383	query_1	GO:CC	sarcolemma	0.037772	1	1	141	22097	1/1	141/22097	CACNA1S
GO:0005747	query_1	GO:CC	mitochondrial respiratory chain complex I	0.0422139	4	1	53	22097	1/4	53/22097	NDUFS3
GO:0030017	query_1	GO:CC	sarcomere	0.0422139	1	1	220	22097	1/1	220/22097	CACNA1S
GO:0030964	query_1	GO:CC	NADH dehydrogenase complex	0.0422139	4	1	53	22097	1/4	53/22097	NDUFS3
GO:0034703	query_1	GO:CC	cation channel complex	0.0422139	1	1	207	22097	1/1	207/22097	CACNA1S
GO:0045271	query_1	GO:CC	respiratory chain complex I	0.0422139	4	1	53	22097	1/4	53/22097	NDUFS3
GO:1902494	query_1	GO:CC	catalytic complex	0.0422139	6	3	1776	22097	3/6	1776/22097	VAC14/UBE2N/NDUFS3
KEGG:05207	query_1	KEGG	Chemical carcinogenesis - receptor activation	0.0424868	1	1	211	8484	1/1	211/8484	CACNA1S
KEGG:04024	query_1	KEGG	cAMP signaling pathway	0.043107	1	1	223	8484	1/1	223/8484	CACNA1S
GO:0030016	query_1	GO:CC	myofibril	0.0446493	1	1	242	22097	1/1	242/22097	CACNA1S
GO:0043292	query_1	GO:CC	contractile fiber	0.0447723	1	1	252	22097	1/1	252/22097	CACNA1S
KEGG:04020	query_1	KEGG	Calcium signaling pathway	0.0466534	1	1	251	8484	1/1	251/8484	CACNA1S
WP:WP2118	query_1	WP	Arrhythmogenic right ventricular cardiomyopathy	0.0476305	1	1	74	8286	1/1	74/8286	CACNA1S
WP:WP3656	query_1	WP	Interleukin 1 induced activation of NF kB	0.0476305	6	1	10	8286	1/6	10/8286	UBE2N
WP:WP5356	query_1	WP	Affected pathways in Duchenne muscular dystrophy	0.0476305	1	1	74	8286	1/1	74/8286	CACNA1S
WP:WP2059	query_1	WP	Alzheimer 39 s disease and miRNA effects	0.0509776	1	1	264	8286	1/1	264/8286	CACNA1S
WP:WP382	query_1	WP	MAPK signaling pathway	0.0509776	1	1	246	8286	1/1	246/8286	CACNA1S
WP:WP3877	query_1	WP	MYD88 distinct input output pathway	0.0509776	6	1	18	8286	1/6	18/8286	UBE2N
WP:WP4324	query_1	WP	Mitochondrial complex I assembly model OXPHOS system	0.0509776	4	1	56	8286	1/4	56/8286	NDUFS3
WP:WP5124	query_1	WP	Alzheimer 39 s disease	0.0509776	1	1	259	8286	1/1	259/8286	CACNA1S
WP:WP536	query_1	WP	Calcium regulation in cardiac cells	0.0509776	1	1	151	8286	1/1	151/8286	CACNA1S
WP:WP623	query_1	WP	Oxidative phosphorylation	0.0509776	4	1	60	8286	1/4	60/8286	NDUFS3
GO:0000768	query_1	GO:BP	syncytium formation by plasma membrane fusion	0.0530171	1	1	62	21031	1/1	62/21031	CACNA1S
GO:0000963	query_1	GO:BP	mitochondrial RNA processing	0.0530171	3	1	21	21031	1/3	21/21031	TRIT1
GO:0002074	query_1	GO:BP	extraocular skeletal muscle development	0.0530171	1	1	5	21031	1/1	5/21031	CACNA1S
GO:0006949	query_1	GO:BP	syncytium formation	0.0530171	1	1	66	21031	1/1	66/21031	CACNA1S
GO:0007520	query_1	GO:BP	myoblast fusion	0.0530171	1	1	49	21031	1/1	49/21031	CACNA1S
GO:0007528	query_1	GO:BP	neuromuscular junction development	0.0530171	1	1	57	21031	1/1	57/21031	CACNA1S
GO:0014888	query_1	GO:BP	striated muscle adaptation	0.0530171	1	1	47	21031	1/1	47/21031	CACNA1S
GO:0014904	query_1	GO:BP	myotube cell development	0.0530171	1	1	45	21031	1/1	45/21031	CACNA1S
GO:0031000	query_1	GO:BP	response to caffeine	0.0530171	1	1	16	21031	1/1	16/21031	CACNA1S
GO:0036305	query_1	GO:BP	ameloblast differentiation	0.0530171	2	1	6	21031	1/2	6/21031	ASCL5
GO:0043501	query_1	GO:BP	skeletal muscle adaptation	0.0530171	1	1	24	21031	1/1	24/21031	CACNA1S
GO:0045933	query_1	GO:BP	positive regulation of muscle contraction	0.0530171	1	1	45	21031	1/1	45/21031	CACNA1S
GO:0048646	query_1	GO:BP	anatomical structure formation involved in morphogenesis	0.0530171	2	2	1183	21031	2/2	1183/21031	CACNA1S/ASCL5
GO:0048741	query_1	GO:BP	skeletal muscle fiber development	0.0530171	1	1	40	21031	1/1	40/21031	CACNA1S
GO:0070525	query_1	GO:BP	tRNA threonylcarbamoyladenosine metabolic process	0.0530171	3	1	20	21031	1/3	20/21031	TRIT1
GO:0070900	query_1	GO:BP	mitochondrial tRNA modification	0.0530171	3	1	10	21031	1/3	10/21031	TRIT1
GO:0071312	query_1	GO:BP	cellular response to alkaloid	0.0530171	1	1	38	21031	1/1	38/21031	CACNA1S
GO:0071313	query_1	GO:BP	cellular response to caffeine	0.0530171	1	1	11	21031	1/1	11/21031	CACNA1S
GO:0071415	query_1	GO:BP	cellular response to purine-containing compound	0.0530171	1	1	14	21031	1/1	14/21031	CACNA1S
GO:0090646	query_1	GO:BP	mitochondrial tRNA processing	0.0530171	3	1	14	21031	1/3	14/21031	TRIT1
GO:0097186	query_1	GO:BP	amelogenesis	0.0530171	2	1	28	21031	1/2	28/21031	ASCL5
GO:0098703	query_1	GO:BP	calcium ion import across plasma membrane	0.0530171	1	1	46	21031	1/1	46/21031	CACNA1S
GO:0140253	query_1	GO:BP	cell-cell fusion	0.0530171	1	1	62	21031	1/1	62/21031	CACNA1S
GO:1900864	query_1	GO:BP	mitochondrial RNA modification	0.0530171	3	1	10	21031	1/3	10/21031	TRIT1
GO:1902523	query_1	GO:BP	positive regulation of protein K63-linked ubiquitination	0.0530171	6	1	8	21031	1/6	8/21031	UBE2N
GO:1902656	query_1	GO:BP	calcium ion import into cytosol	0.0530171	1	1	47	21031	1/1	47/21031	CACNA1S
KEGG:04010	query_1	KEGG	MAPK signaling pathway	0.0538748	1	1	301	8484	1/1	301/8484	CACNA1S
CORUM:178	query_1	CORUM	Respiratory chain complex I (holoenzyme), mitochondrial	0.054967	4	1	44	3383	1/4	44/3383	NDUFS3
WP:WP195	query_1	WP	IL 1 signaling pathway	0.0559738	6	1	54	8286	1/6	54/8286	UBE2N
HP:0000216	query_1	HP	Broad secondary alveolar ridge	0.0591023	5	1	2	4958	1/5	2/4958	VAC14
HP:0001722	query_1	HP	High-output congestive heart failure	0.0591023	1	1	6	4958	1/1	6/4958	CACNA1S
HP:0002203	query_1	HP	Respiratory paralysis	0.0591023	1	1	9	4958	1/1	9/4958	CACNA1S
HP:0003694	query_1	HP	Late-onset proximal muscle weakness	0.0591023	1	1	8	4958	1/1	8/4958	CACNA1S
HP:0003752	query_1	HP	Episodic flaccid weakness	0.0591023	1	1	7	4958	1/1	7/4958	CACNA1S
HP:0005165	query_1	HP	Shortened PR interval	0.0591023	1	1	9	4958	1/1	9/4958	CACNA1S
HP:0006670	query_1	HP	Impaired myocardial contractility	0.0591023	1	1	10	4958	1/1	10/4958	CACNA1S
HP:0008153	query_1	HP	Periodic hypokalemic paresis	0.0591023	1	1	9	4958	1/1	9/4958	CACNA1S
HP:0008256	query_1	HP	Adrenocortical adenoma	0.0591023	1	1	9	4958	1/1	9/4958	CACNA1S
HP:0008285	query_1	HP	Transient hypophosphatemia	0.0591023	1	1	4	4958	1/1	4/4958	CACNA1S
HP:0008942	query_1	HP	Acute rhabdomyolysis	0.0591023	1	1	5	4958	1/1	5/4958	CACNA1S
HP:0008978	query_1	HP	Necrotizing myopathy	0.0591023	1	1	4	4958	1/1	4/4958	CACNA1S
HP:0009045	query_1	HP	Exercise-induced rhabdomyolysis	0.0591023	1	1	6	4958	1/1	6/4958	CACNA1S
HP:0010102	query_1	HP	Aplasia of the distal phalanx of the hallux	0.0591023	5	1	2	4958	1/5	2/4958	VAC14
HP:0010110	query_1	HP	Aplasia of the phalanges of the hallux	0.0591023	5	1	2	4958	1/5	2/4958	VAC14
HP:0011784	query_1	HP	Thyrotoxicosis with diffuse goiter	0.0591023	1	1	6	4958	1/1	6/4958	CACNA1S
HP:0011785	query_1	HP	Thyrotoxicosis with toxic multinodular goiter	0.0591023	1	1	3	4958	1/1	3/4958	CACNA1S
HP:0011786	query_1	HP	Thyrotoxicosis with toxic single thyroid nodule	0.0591023	1	1	3	4958	1/1	3/4958	CACNA1S
HP:0011923	query_1	HP	Decreased activity of mitochondrial complex I	0.0591023	4	2	93	4958	2/4	93/4958	TRIT1/NDUFS3
HP:0011964	query_1	HP	Intermittent painful muscle spasms	0.0591023	1	1	4	4958	1/1	4/4958	CACNA1S
HP:0011998	query_1	HP	Postprandial hyperglycemia	0.0591023	1	1	9	4958	1/1	9/4958	CACNA1S
HP:0012364	query_1	HP	Decreased urinary potassium	0.0591023	1	1	6	4958	1/1	6/4958	CACNA1S
HP:0012726	query_1	HP	Episodic hypokalemia	0.0591023	1	1	6	4958	1/1	6/4958	CACNA1S
HP:0031320	query_1	HP	Cardiomyocyte mitochondrial proliferation	0.0591023	1	1	3	4958	1/1	3/4958	CACNA1S
HP:0100647	query_1	HP	Graves disease	0.0591023	1	1	5	4958	1/1	5/4958	CACNA1S
HP:3000005	query_1	HP	Abnormality of masseter muscle	0.0591023	1	1	6	4958	1/1	6/4958	CACNA1S
GO:0034702	query_1	GO:CC	monoatomic ion channel complex	0.0592776	1	1	346	22097	1/1	346/22097	CACNA1S
HP:0003768	query_1	HP	Periodic paralysis	0.0597447	1	1	11	4958	1/1	11/4958	CACNA1S
HP:0008331	query_1	HP	Elevated creatine kinase after exercise	0.0597447	1	1	11	4958	1/1	11/4958	CACNA1S
GO:1900044	query_1	GO:BP	regulation of protein K63-linked ubiquitination	0.0598051	6	1	13	21031	1/6	13/21031	UBE2N
HP:0005793	query_1	HP	Shortening of all distal phalanges of the toes	0.0600306	5	1	3	4958	1/5	3/4958	VAC14
HP:0009020	query_1	HP	Exercise-induced muscle fatigue	0.0600306	1	1	12	4958	1/1	12/4958	CACNA1S
HP:0009881	query_1	HP	Aplasia of the distal phalanges of the hand	0.0600306	5	1	3	4958	1/5	3/4958	VAC14
HP:0010085	query_1	HP	Aplasia/Hypoplasia of the proximal phalanx of the hallux	0.0600306	5	1	3	4958	1/5	3/4958	VAC14
HP:0010107	query_1	HP	Short proximal phalanx of hallux	0.0600306	5	1	3	4958	1/5	3/4958	VAC14
HP:0010111	query_1	HP	Short phalanx of hallux	0.0600306	5	1	3	4958	1/5	3/4958	VAC14
HP:0011706	query_1	HP	Second degree atrioventricular block	0.0600306	1	1	15	4958	1/1	15/4958	CACNA1S
HP:0012416	query_1	HP	Hypercapnia	0.0600306	1	1	14	4958	1/1	14/4958	CACNA1S
HP:0012809	query_1	HP	Narrow nasal base	0.0600306	5	1	3	4958	1/5	3/4958	VAC14
HP:0500164	query_1	HP	Abnormal blood carbon dioxide level	0.0600306	1	1	14	4958	1/1	14/4958	CACNA1S
GO:0008331	query_1	GO:MF	high voltage-gated calcium channel activity	0.0605581	1	1	24	20212	1/1	24/20212	CACNA1S
WP:WP4906	query_1	WP	3q29 copy number variation syndrome	0.060628	6	1	64	8286	1/6	64/8286	UBE2N
WP:WP111	query_1	WP	Electron transport chain OXPHOS system in mitochondria	0.0606481	4	1	104	8286	1/4	104/8286	NDUFS3
HP:0010547	query_1	HP	Muscle flaccidity	0.060831	1	1	16	4958	1/1	16/4958	CACNA1S
HP:0031331	query_1	HP	Abnormal cardiomyocyte morphology	0.060831	1	1	16	4958	1/1	16/4958	CACNA1S
GO:0005746	query_1	GO:CC	mitochondrial respirasome	0.0610071	4	1	96	22097	1/4	96/22097	NDUFS3
GO:0098803	query_1	GO:CC	respiratory chain complex	0.0610071	4	1	93	22097	1/4	93/22097	NDUFS3
GO:0003954	query_1	GO:MF	NADH dehydrogenase activity	0.0611518	4	1	44	20212	1/4	44/20212	NDUFS3
GO:0003955	query_1	GO:MF	NAD(P)H dehydrogenase (quinone) activity	0.0611518	4	1	45	20212	1/4	45/20212	NDUFS3
GO:0005244	query_1	GO:MF	voltage-gated monoatomic ion channel activity	0.0611518	1	1	183	20212	1/1	183/20212	CACNA1S
GO:0005245	query_1	GO:MF	voltage-gated calcium channel activity	0.0611518	1	1	53	20212	1/1	53/20212	CACNA1S
GO:0005262	query_1	GO:MF	calcium channel activity	0.0611518	1	1	127	20212	1/1	127/20212	CACNA1S
GO:0005516	query_1	GO:MF	calmodulin binding	0.0611518	1	1	206	20212	1/1	206/20212	CACNA1S
GO:0008137	query_1	GO:MF	NADH dehydrogenase (ubiquinone) activity	0.0611518	4	1	41	20212	1/4	41/20212	NDUFS3
GO:0015085	query_1	GO:MF	calcium ion transmembrane transporter activity	0.0611518	1	1	145	20212	1/1	145/20212	CACNA1S
GO:0016765	query_1	GO:MF	transferase activity, transferring alkyl or aryl (other than methyl) groups	0.0611518	3	1	60	20212	1/3	60/20212	TRIT1
GO:0022832	query_1	GO:MF	voltage-gated channel activity	0.0611518	1	1	186	20212	1/1	186/20212	CACNA1S
GO:0022843	query_1	GO:MF	voltage-gated monoatomic cation channel activity	0.0611518	1	1	156	20212	1/1	156/20212	CACNA1S
GO:0050136	query_1	GO:MF	NADH dehydrogenase (quinone) activity	0.0611518	4	1	42	20212	1/4	42/20212	NDUFS3
GO:0055106	query_1	GO:MF	ubiquitin-protein transferase regulator activity	0.0611518	6	1	29	20212	1/6	29/20212	UBE2N
GO:0061631	query_1	GO:MF	ubiquitin conjugating enzyme activity	0.0611518	6	1	33	20212	1/6	33/20212	UBE2N
GO:0097027	query_1	GO:MF	ubiquitin-protein transferase activator activity	0.0611518	6	1	14	20212	1/6	14/20212	UBE2N
GO:0016655	query_1	GO:MF	oxidoreductase activity, acting on NAD(P)H, quinone or similar compound as acceptor	0.0618603	4	1	57	20212	1/4	57/20212	NDUFS3
GO:0061650	query_1	GO:MF	ubiquitin-like protein conjugating enzyme activity	0.0618603	6	1	39	20212	1/6	39/20212	UBE2N
GO:0099149	query_1	GO:BP	regulation of postsynaptic neurotransmitter receptor internalization	0.0628386	5	1	17	21031	1/5	17/21031	VAC14
HP:0002905	query_1	HP	Hyperphosphatemia	0.0633656	1	1	19	4958	1/1	19/4958	CACNA1S
HP:0003750	query_1	HP	Increased muscle fatiguability	0.0633656	1	1	19	4958	1/1	19/4958	CACNA1S
HP:0010067	query_1	HP	Aplasia/hypoplasia of the 1st metatarsal	0.0633656	5	1	4	4958	1/5	4/4958	VAC14
HP:0010645	query_1	HP	Aplasia of the distal phalanges of the toes	0.0633656	5	1	4	4958	1/5	4/4958	VAC14
HP:0012240	query_1	HP	Increased intramyocellular lipid droplets	0.0633656	1	1	20	4958	1/1	20/4958	CACNA1S
HP:0012598	query_1	HP	Abnormal urine potassium concentration	0.0633656	1	1	18	4958	1/1	18/4958	CACNA1S
HP:0025258	query_1	HP	Stiff neck	0.0633656	4	1	5	4958	1/4	5/4958	NDUFS3
HP:0031593	query_1	HP	Abnormal PR interval	0.0633656	1	1	20	4958	1/1	20/4958	CACNA1S
GO:0070469	query_1	GO:CC	respirasome	0.0639243	4	1	104	22097	1/4	104/22097	NDUFS3
GO:0070509	query_1	GO:BP	calcium ion import	0.0643385	1	1	90	21031	1/1	90/21031	CACNA1S
GO:0043279	query_1	GO:BP	response to alkaloid	0.0656491	1	1	95	21031	1/1	95/21031	CACNA1S
GO:0007029	query_1	GO:BP	endoplasmic reticulum organization	0.0659632	1	1	102	21031	1/1	102/21031	CACNA1S
GO:0043500	query_1	GO:BP	muscle adaptation	0.0659632	1	1	105	21031	1/1	105/21031	CACNA1S
GO:1902916	query_1	GO:BP	positive regulation of protein polyubiquitination	0.0659632	6	1	17	21031	1/6	17/21031	UBE2N
GO:0015453	query_1	GO:MF	oxidoreduction-driven active transmembrane transporter activity	0.0662932	4	1	66	20212	1/4	66/20212	NDUFS3
HP:0008972	query_1	HP	Decreased activity of mitochondrial respiratory chain	0.0665107	4	2	136	4958	2/4	136/4958	TRIT1/NDUFS3
GO:0000729	query_1	GO:BP	DNA double-strand break processing	0.0681171	6	1	21	21031	1/6	21/21031	UBE2N
GO:0014902	query_1	GO:BP	myotube differentiation	0.0681171	1	1	129	21031	1/1	129/21031	CACNA1S
GO:0051209	query_1	GO:BP	release of sequestered calcium ion into cytosol	0.0681171	1	1	135	21031	1/1	135/21031	CACNA1S
GO:0051282	query_1	GO:BP	regulation of sequestering of calcium ion	0.0681171	1	1	138	21031	1/1	138/21031	CACNA1S
GO:0051283	query_1	GO:BP	negative regulation of sequestering of calcium ion	0.0681171	1	1	136	21031	1/1	136/21031	CACNA1S
GO:0098659	query_1	GO:BP	inorganic cation import across plasma membrane	0.0681171	1	1	126	21031	1/1	126/21031	CACNA1S
GO:0098884	query_1	GO:BP	postsynaptic neurotransmitter receptor internalization	0.0681171	5	1	25	21031	1/5	25/21031	VAC14
GO:0099587	query_1	GO:BP	inorganic ion import across plasma membrane	0.0681171	1	1	126	21031	1/1	126/21031	CACNA1S
GO:0140239	query_1	GO:BP	postsynaptic endocytosis	0.0681171	5	1	25	21031	1/5	25/21031	VAC14
HP:0000016	query_1	HP	Urinary retention	0.0684349	1	1	27	4958	1/1	27/4958	CACNA1S
HP:0002047	query_1	HP	Malignant hyperthermia	0.0684349	1	1	26	4958	1/1	26/4958	CACNA1S
HP:0004993	query_1	HP	Slender long bones with narrow diaphyses	0.0684349	5	1	5	4958	1/5	5/4958	VAC14
HP:0006628	query_1	HP	Absent sternal ossification	0.0684349	5	1	5	4958	1/5	5/4958	VAC14
HP:0006673	query_1	HP	Reduced systolic function	0.0684349	1	1	23	4958	1/1	23/4958	CACNA1S
HP:0006682	query_1	HP	Premature ventricular contraction	0.0684349	1	1	27	4958	1/1	27/4958	CACNA1S
HP:0010076	query_1	HP	Aplasia/Hypoplasia of the distal phalanx of the hallux	0.0684349	5	1	5	4958	1/5	5/4958	VAC14
HP:0011922	query_1	HP	Abnormal activity of mitochondrial respiratory chain	0.0684349	4	2	140	4958	2/4	140/4958	TRIT1/NDUFS3
HP:0030182	query_1	HP	Tetraplegia/tetraparesis	0.0684349	4	2	147	4958	2/4	147/4958	CACNA1S/NDUFS3
HP:0100641	query_1	HP	Neoplasm of the adrenal cortex	0.0684349	1	1	27	4958	1/1	27/4958	CACNA1S
HP:0410011	query_1	HP	Abnormality of masticatory muscle	0.0684349	1	1	27	4958	1/1	27/4958	CACNA1S
GO:0051208	query_1	GO:BP	sequestering of calcium ion	0.0684615	1	1	142	21031	1/1	142/21031	CACNA1S
GO:0000959	query_1	GO:BP	mitochondrial RNA metabolic process	0.0685402	3	1	52	21031	1/3	52/21031	TRIT1
GO:0006937	query_1	GO:BP	regulation of muscle contraction	0.0685402	1	1	162	21031	1/1	162/21031	CACNA1S
GO:0014074	query_1	GO:BP	response to purine-containing compound	0.0685402	1	1	147	21031	1/1	147/21031	CACNA1S
GO:0090407	query_1	GO:BP	organophosphate biosynthetic process	0.0685402	5	2	600	21031	2/5	600/21031	VAC14/NDUFS3
GO:0099590	query_1	GO:BP	neurotransmitter receptor internalization	0.0685402	5	1	32	21031	1/5	32/21031	VAC14
GO:1902914	query_1	GO:BP	regulation of protein polyubiquitination	0.0685402	6	1	27	21031	1/6	27/21031	UBE2N
HP:0001857	query_1	HP	Short distal phalanx of toe	0.0698663	5	1	7	4958	1/5	7/4958	VAC14
HP:0002486	query_1	HP	Myotonia	0.0698663	1	1	34	4958	1/1	34/4958	CACNA1S
HP:0002913	query_1	HP	Myoglobinuria	0.0698663	1	1	31	4958	1/1	31/4958	CACNA1S
HP:0002917	query_1	HP	Hypomagnesemia	0.0698663	1	1	31	4958	1/1	31/4958	CACNA1S
HP:0004921	query_1	HP	Abnormal magnesium concentration	0.0698663	1	1	34	4958	1/1	34/4958	CACNA1S
HP:0006554	query_1	HP	Acute hepatic failure	0.0698663	1	1	34	4958	1/1	34/4958	CACNA1S
HP:0010035	query_1	HP	Aplasia of the 1st metacarpal	0.0698663	5	1	7	4958	1/5	7/4958	VAC14
HP:0010052	query_1	HP	Abnormal morphology of the proximal phalanx of the hallux	0.0698663	5	1	6	4958	1/5	6/4958	VAC14
HP:0010058	query_1	HP	Aplasia/Hypoplasia of the phalanges of the hallux	0.0698663	5	1	7	4958	1/5	7/4958	VAC14
HP:0010194	query_1	HP	Aplasia/Hypoplasia of the middle phalanges of the toes	0.0698663	5	1	6	4958	1/5	6/4958	VAC14
HP:0010745	query_1	HP	Aplasia of the phalanges of the toes	0.0698663	5	1	7	4958	1/5	7/4958	VAC14
HP:0010746	query_1	HP	Hypoplasia of the phalanges of the toes	0.0698663	5	1	7	4958	1/5	7/4958	VAC14
HP:0012548	query_1	HP	Fatty replacement of skeletal muscle	0.0698663	1	1	34	4958	1/1	34/4958	CACNA1S
HP:0030816	query_1	HP	Gingival recession	0.0698663	5	1	7	4958	1/5	7/4958	VAC14
HP:0045037	query_1	HP	Abnormality of jaw muscles	0.0698663	1	1	31	4958	1/1	31/4958	CACNA1S
HP:0100297	query_1	HP	Increased endomysial connective tissue	0.0698663	1	1	29	4958	1/1	29/4958	CACNA1S
GO:0006120	query_1	GO:BP	mitochondrial electron transport, NADH to ubiquinone	0.0702354	4	1	51	21031	1/4	51/21031	NDUFS3
GO:0006941	query_1	GO:BP	striated muscle contraction	0.0702354	1	1	182	21031	1/1	182/21031	CACNA1S
GO:0007519	query_1	GO:BP	skeletal muscle tissue development	0.0702354	1	1	171	21031	1/1	171/21031	CACNA1S
GO:0009888	query_1	GO:BP	tissue development	0.0702354	2	2	2010	21031	2/2	2010/21031	CACNA1S/ASCL5
GO:0021762	query_1	GO:BP	substantia nigra development	0.0702354	4	1	46	21031	1/4	46/21031	NDUFS3
GO:0042475	query_1	GO:BP	odontogenesis of dentin-containing tooth	0.0702354	2	1	95	21031	1/2	95/21031	ASCL5
GO:0055001	query_1	GO:BP	muscle cell development	0.0702354	1	1	190	21031	1/1	190/21031	CACNA1S
GO:0060538	query_1	GO:BP	skeletal muscle organ development	0.0702354	1	1	183	21031	1/1	183/21031	CACNA1S
GO:0097553	query_1	GO:BP	calcium ion transmembrane import into cytosol	0.0702354	1	1	197	21031	1/1	197/21031	CACNA1S
GO:0098739	query_1	GO:BP	import across plasma membrane	0.0702354	1	1	201	21031	1/1	201/21031	CACNA1S
GO:1902532	query_1	GO:BP	negative regulation of intracellular signal transduction	0.0702354	6	2	544	21031	2/6	544/21031	UBE2N/NDUFS3
GO:0006301	query_1	GO:BP	postreplication repair	0.0710822	6	1	35	21031	1/6	35/21031	UBE2N
HP:0009058	query_1	HP	Increased muscle lipid content	0.0711011	1	1	36	4958	1/1	36/4958	CACNA1S
HP:0000836	query_1	HP	Hyperthyroidism	0.0721393	1	1	37	4958	1/1	37/4958	CACNA1S
HP:0001919	query_1	HP	Acute kidney injury	0.0722136	1	1	39	4958	1/1	39/4958	CACNA1S
HP:0002153	query_1	HP	Hyperkalemia	0.0722136	1	1	39	4958	1/1	39/4958	CACNA1S
HP:0005035	query_1	HP	Shortening of all phalanges of the toes	0.0722136	5	1	8	4958	1/5	8/4958	VAC14
HP:0009659	query_1	HP	Partial absence of thumb	0.0722136	5	1	8	4958	1/5	8/4958	VAC14
HP:0010242	query_1	HP	Aplasia of the proximal phalanges of the hand	0.0722136	5	1	8	4958	1/5	8/4958	VAC14
HP:0025354	query_1	HP	Abnormal cellular phenotype	0.0722136	4	3	635	4958	3/4	635/4958	TRIT1/CACNA1S/NDUFS3
GO:1990234	query_1	GO:CC	transferase complex	0.0722699	6	2	890	22097	2/6	890/22097	VAC14/UBE2N
HP:0003327	query_1	HP	Axial muscle weakness	0.072502	1	1	41	4958	1/1	41/4958	CACNA1S
HP:0025461	query_1	HP	Abnormal cell morphology	0.072502	1	1	41	4958	1/1	41/4958	CACNA1S
HP:0003287	query_1	HP	Abnormality of mitochondrial metabolism	0.0729343	4	2	191	4958	2/4	191/4958	TRIT1/NDUFS3
GO:0005261	query_1	GO:MF	monoatomic cation channel activity	0.0735389	1	1	336	20212	1/1	336/20212	CACNA1S
GO:0016651	query_1	GO:MF	oxidoreductase activity, acting on NAD(P)H	0.0735389	4	1	88	20212	1/4	88/20212	NDUFS3
GO:0022836	query_1	GO:MF	gated channel activity	0.0735389	1	1	315	20212	1/1	315/20212	CACNA1S
GO:0022857	query_1	GO:MF	transmembrane transporter activity	0.0735389	4	2	1127	20212	2/4	1127/20212	CACNA1S/NDUFS3
GO:0090575	query_1	GO:CC	RNA polymerase II transcription regulator complex	0.0738352	2	1	258	22097	1/2	258/22097	ASCL5
GO:1990204	query_1	GO:CC	oxidoreductase complex	0.0738352	4	1	132	22097	1/4	132/22097	NDUFS3
GO:0048513	query_1	GO:BP	animal organ development	0.0746985	4	3	3039	21031	3/4	3039/21031	CACNA1S/NDUFS3/ASCL5
GO:0090257	query_1	GO:BP	regulation of muscle system process	0.0746985	1	1	227	21031	1/1	227/21031	CACNA1S
GO:0051651	query_1	GO:BP	maintenance of location in cell	0.0754749	1	1	233	21031	1/1	233/21031	CACNA1S
HP:0002445	query_1	HP	Tetraplegia	0.0760387	1	1	44	4958	1/1	44/4958	CACNA1S
HP:0002148	query_1	HP	Hypophosphatemia	0.0768743	1	1	46	4958	1/1	46/4958	CACNA1S
HP:0003201	query_1	HP	Rhabdomyolysis	0.0768743	1	1	45	4958	1/1	45/4958	CACNA1S
HP:0100631	query_1	HP	Neoplasm of the adrenal gland	0.0768743	1	1	46	4958	1/1	46/4958	CACNA1S
GO:0002065	query_1	GO:BP	columnar/cuboidal epithelial cell differentiation	0.0777427	2	1	126	21031	1/2	126/21031	ASCL5
GO:0010257	query_1	GO:BP	NADH dehydrogenase complex assembly	0.0777427	4	1	63	21031	1/4	63/21031	NDUFS3
GO:0032981	query_1	GO:BP	mitochondrial respiratory chain complex I assembly	0.0777427	4	1	63	21031	1/4	63/21031	NDUFS3
GO:0005215	query_1	GO:MF	transporter activity	0.0793733	4	2	1239	20212	2/4	1239/20212	CACNA1S/NDUFS3
GO:0005216	query_1	GO:MF	monoatomic ion channel activity	0.0793733	1	1	444	20212	1/1	444/20212	CACNA1S
GO:0009055	query_1	GO:MF	electron transfer activity	0.0793733	4	1	115	20212	1/4	115/20212	NDUFS3
GO:0046873	query_1	GO:MF	metal ion transmembrane transporter activity	0.0793733	1	1	445	20212	1/1	445/20212	CACNA1S
GO:0140101	query_1	GO:MF	catalytic activity, acting on a tRNA	0.0793733	3	1	134	20212	1/3	134/20212	TRIT1
GO:0042476	query_1	GO:BP	odontogenesis	0.0797088	2	1	135	21031	1/2	135/21031	ASCL5
GO:0042776	query_1	GO:BP	proton motive force-driven mitochondrial ATP synthesis	0.0797088	4	1	66	21031	1/4	66/21031	NDUFS3
GO:1904262	query_1	GO:BP	negative regulation of TORC1 signaling	0.0797088	6	1	45	21031	1/6	45/21031	UBE2N
HP:0001332	query_1	HP	Dystonia	0.0799562	5	3	520	4958	3/5	520/4958	TRIT1/VAC14/NDUFS3
HP:0010053	query_1	HP	Abnormality of the distal phalanx of the hallux	0.0800408	5	1	10	4958	1/5	10/4958	VAC14
HP:0012415	query_1	HP	Abnormal blood gas level	0.0800408	1	1	50	4958	1/1	50/4958	CACNA1S
HP:0034370	query_1	HP	Abnormal muscle tissue metabolite concentration	0.0800408	1	1	50	4958	1/1	50/4958	CACNA1S
GO:0048857	query_1	GO:BP	neural nucleus development	0.0801992	4	1	69	21031	1/4	69/21031	NDUFS3
WP:WP3998	query_1	WP	Prader Willi and Angelman syndrome	0.08077	6	1	108	8286	1/6	108/8286	UBE2N
WP:WP4396	query_1	WP	Nonalcoholic fatty liver disease	0.08077	4	1	153	8286	1/4	153/8286	NDUFS3
HP:0003687	query_1	HP	Centrally nucleated skeletal muscle fibers	0.0807911	1	1	51	4958	1/1	51/4958	CACNA1S
GO:0006400	query_1	GO:BP	tRNA modification	0.0816951	3	1	95	21031	1/3	95/21031	TRIT1
HP:0012103	query_1	HP	Abnormality of the mitochondrion	0.0823896	4	2	215	4958	2/4	215/4958	TRIT1/NDUFS3
GO:0051146	query_1	GO:BP	striated muscle cell differentiation	0.0826412	1	1	291	21031	1/1	291/21031	CACNA1S
GO:0015267	query_1	GO:MF	channel activity	0.0826976	1	1	507	20212	1/1	507/20212	CACNA1S
GO:0022803	query_1	GO:MF	passive transmembrane transporter activity	0.0826976	1	1	508	20212	1/1	508/20212	CACNA1S
HP:0001657	query_1	HP	Prolonged QT interval	0.0833057	1	1	54	4958	1/1	54/4958	CACNA1S
HP:0010048	query_1	HP	Aplasia of metacarpal bones	0.0833057	5	1	11	4958	1/5	11/4958	VAC14
HP:0010183	query_1	HP	Abnormality of the middle phalanges of the toes	0.0833057	5	1	11	4958	1/5	11/4958	VAC14
HP:0001663	query_1	HP	Ventricular fibrillation	0.0834935	1	1	56	4958	1/1	56/4958	CACNA1S
HP:0004755	query_1	HP	Supraventricular tachycardia	0.0834935	1	1	56	4958	1/1	56/4958	CACNA1S
HP:0007766	query_1	HP	Optic disc hypoplasia	0.0838541	3	1	19	4958	1/3	19/4958	TRIT1
HP:0000853	query_1	HP	Goiter	0.0840047	1	1	58	4958	1/1	58/4958	CACNA1S
HP:0030196	query_1	HP	Fatigable weakness of respiratory muscles	0.0840047	1	1	58	4958	1/1	58/4958	CACNA1S
GO:0002090	query_1	GO:BP	regulation of receptor internalization	0.0843113	5	1	63	21031	1/5	63/21031	VAC14
GO:0006874	query_1	GO:BP	intracellular calcium ion homeostasis	0.0843113	1	1	310	21031	1/1	310/21031	CACNA1S
GO:0015986	query_1	GO:BP	proton motive force-driven ATP synthesis	0.0843113	4	1	77	21031	1/4	77/21031	NDUFS3
GO:0140374	query_1	GO:BP	antiviral innate immune response	0.0843113	6	1	51	21031	1/6	51/21031	UBE2N
HP:0000188	query_1	HP	Short upper lip	0.0844875	5	1	12	4958	1/5	12/4958	VAC14
HP:0008180	query_1	HP	Mildly elevated creatine kinase	0.0844875	1	1	60	4958	1/1	60/4958	CACNA1S
HP:0011863	query_1	HP	Abnormal sternal ossification	0.0844875	5	1	12	4958	1/5	12/4958	VAC14
GO:0006936	query_1	GO:BP	muscle contraction	0.0865718	1	1	342	21031	1/1	342/21031	CACNA1S
GO:0009653	query_1	GO:BP	anatomical structure morphogenesis	0.0865718	2	2	2684	21031	2/2	2684/21031	CACNA1S/ASCL5
GO:0051235	query_1	GO:BP	maintenance of location	0.0865718	1	1	341	21031	1/1	341/21031	CACNA1S
GO:0055074	query_1	GO:BP	calcium ion homeostasis	0.0865718	1	1	334	21031	1/1	334/21031	CACNA1S
GO:0070588	query_1	GO:BP	calcium ion transmembrane transport	0.0865718	1	1	342	21031	1/1	342/21031	CACNA1S
HP:0002530	query_1	HP	Axial dystonia	0.0867108	4	1	16	4958	1/4	16/4958	NDUFS3
HP:0004756	query_1	HP	Ventricular tachycardia	0.0867108	1	1	65	4958	1/1	65/4958	CACNA1S
HP:0009817	query_1	HP	Aplasia involving bones of the lower limbs	0.0867108	5	1	13	4958	1/5	13/4958	VAC14
HP:0010054	query_1	HP	Abnormality of the first metatarsal bone	0.0867108	5	1	13	4958	1/5	13/4958	VAC14
HP:0031547	query_1	HP	Abnormal QT interval	0.0867108	1	1	64	4958	1/1	64/4958	CACNA1S
HP:0100529	query_1	HP	Abnormal blood phosphate concentration	0.0867108	1	1	64	4958	1/1	64/4958	CACNA1S
GO:0043010	query_1	GO:BP	camera-type eye development	0.0874212	1	1	350	21031	1/1	350/21031	CACNA1S
GO:0098800	query_1	GO:CC	inner mitochondrial membrane protein complex	0.0878476	4	1	162	22097	1/4	162/22097	NDUFS3
GO:0001654	query_1	GO:BP	eye development	0.087951	1	1	402	21031	1/1	402/21031	CACNA1S
GO:0006754	query_1	GO:BP	ATP biosynthetic process	0.087951	4	1	102	21031	1/4	102/21031	NDUFS3
GO:0007517	query_1	GO:BP	muscle organ development	0.087951	1	1	357	21031	1/1	357/21031	CACNA1S
GO:0008033	query_1	GO:BP	tRNA processing	0.087951	3	1	137	21031	1/3	137/21031	TRIT1
GO:0019646	query_1	GO:BP	aerobic electron transport chain	0.087951	4	1	92	21031	1/4	92/21031	NDUFS3
GO:0030901	query_1	GO:BP	midbrain development	0.087951	4	1	92	21031	1/4	92/21031	NDUFS3
GO:0032007	query_1	GO:BP	negative regulation of TOR signaling	0.087951	6	1	70	21031	1/6	70/21031	UBE2N
GO:0033108	query_1	GO:BP	mitochondrial respiratory chain complex assembly	0.087951	4	1	104	21031	1/4	104/21031	NDUFS3
GO:0042692	query_1	GO:BP	muscle cell differentiation	0.087951	1	1	395	21031	1/1	395/21031	CACNA1S
GO:0042773	query_1	GO:BP	ATP synthesis coupled electron transport	0.087951	4	1	100	21031	1/4	100/21031	NDUFS3
GO:0042775	query_1	GO:BP	mitochondrial ATP synthesis coupled electron transport	0.087951	4	1	100	21031	1/4	100/21031	NDUFS3
GO:0048880	query_1	GO:BP	sensory system development	0.087951	1	1	412	21031	1/1	412/21031	CACNA1S
GO:0060537	query_1	GO:BP	muscle tissue development	0.087951	1	1	420	21031	1/1	420/21031	CACNA1S
GO:0070534	query_1	GO:BP	protein K63-linked ubiquitination	0.087951	6	1	64	21031	1/6	64/21031	UBE2N
GO:0098657	query_1	GO:BP	import into cell	0.087951	5	2	923	21031	2/5	923/21031	CACNA1S/VAC14
GO:0150063	query_1	GO:BP	visual system development	0.087951	1	1	406	21031	1/1	406/21031	CACNA1S
GO:0003012	query_1	GO:BP	muscle system process	0.0886162	1	1	429	21031	1/1	429/21031	CACNA1S
GO:0006816	query_1	GO:BP	calcium ion transport	0.0886162	1	1	436	21031	1/1	436/21031	CACNA1S
GO:2001243	query_1	GO:BP	negative regulation of intrinsic apoptotic signaling pathway	0.0886162	4	1	109	21031	1/4	109/21031	NDUFS3
GO:0022890	query_1	GO:MF	inorganic cation transmembrane transporter activity	0.0897332	1	1	569	20212	1/1	569/20212	CACNA1S
GO:0043130	query_1	GO:MF	ubiquitin binding	0.089743	6	1	99	20212	1/6	99/20212	UBE2N
GO:0001217	query_1	GO:MF	DNA-binding transcription repressor activity	0.0898227	2	1	332	20212	1/2	332/20212	ASCL5
GO:0001227	query_1	GO:MF	DNA-binding transcription repressor activity, RNA polymerase II-specific	0.0898227	2	1	323	20212	1/2	323/20212	ASCL5
GO:0008324	query_1	GO:MF	monoatomic cation transmembrane transporter activity	0.0898227	1	1	608	20212	1/1	608/20212	CACNA1S
GO:0015399	query_1	GO:MF	primary active transmembrane transporter activity	0.0898227	4	1	166	20212	1/4	166/20212	NDUFS3
GO:0009145	query_1	GO:BP	purine nucleoside triphosphate biosynthetic process	0.0901516	4	1	114	21031	1/4	114/21031	NDUFS3
GO:0009206	query_1	GO:BP	purine ribonucleoside triphosphate biosynthetic process	0.0901516	4	1	113	21031	1/4	113/21031	NDUFS3
GO:0019637	query_1	GO:BP	organophosphate metabolic process	0.0901516	5	2	1034	21031	2/5	1034/21031	VAC14/NDUFS3
GO:0099072	query_1	GO:BP	regulation of postsynaptic membrane neurotransmitter receptor levels	0.0901516	5	1	93	21031	1/5	93/21031	VAC14
GO:0015318	query_1	GO:MF	inorganic molecular entity transmembrane transporter activity	0.0902978	1	1	692	20212	1/1	692/20212	CACNA1S
GO:0032182	query_1	GO:MF	ubiquitin-like protein binding	0.0902978	6	1	118	20212	1/6	118/20212	UBE2N
KEGG:00190	query_1	KEGG	Oxidative phosphorylation	0.0903571	4	1	134	8484	1/4	134/8484	NDUFS3
GO:0009201	query_1	GO:BP	ribonucleoside triphosphate biosynthetic process	0.0914519	4	1	119	21031	1/4	119/21031	NDUFS3
GO:0022904	query_1	GO:BP	respiratory electron transport chain	0.0914519	4	1	122	21031	1/4	122/21031	NDUFS3
GO:0050808	query_1	GO:BP	synapse organization	0.0914519	1	1	485	21031	1/1	485/21031	CACNA1S
GO:0140053	query_1	GO:BP	mitochondrial gene expression	0.0914519	3	1	163	21031	1/3	163/21031	TRIT1
GO:0015075	query_1	GO:MF	monoatomic ion transmembrane transporter activity	0.0917203	1	1	727	20212	1/1	727/20212	CACNA1S
HP:0009851	query_1	HP	Aplasia/Hypoplasia of the proximal phalanges of the hand	0.0920845	5	1	14	4958	1/5	14/4958	VAC14
REAC:R-HSA-1660514	query_1	REAC	Synthesis of PIPs at the Golgi membrane	0.0922653	5	1	18	10842	1/5	18/10842	VAC14
REAC:R-HSA-1660516	query_1	REAC	Synthesis of PIPs at the early endosome membrane	0.0922653	5	1	16	10842	1/5	16/10842	VAC14
REAC:R-HSA-1660517	query_1	REAC	Synthesis of PIPs at the late endosome membrane	0.0922653	5	1	11	10842	1/5	11/10842	VAC14
REAC:R-HSA-168927	query_1	REAC	TICAM1, RIP1-mediated IKK complex recruitment	0.0922653	6	1	19	10842	1/6	19/10842	UBE2N
REAC:R-HSA-375165	query_1	REAC	NCAM signaling for neurite out-growth	0.0922653	1	1	59	10842	1/1	59/10842	CACNA1S
REAC:R-HSA-419037	query_1	REAC	NCAM1 interactions	0.0922653	1	1	42	10842	1/1	42/10842	CACNA1S
REAC:R-HSA-450302	query_1	REAC	activated TAK1 mediates p38 MAPK activation	0.0922653	6	1	23	10842	1/6	23/10842	UBE2N
REAC:R-HSA-450321	query_1	REAC	JNK (c-Jun kinases) phosphorylation and activation mediated by activated human TAK1	0.0922653	6	1	22	10842	1/6	22/10842	UBE2N
REAC:R-HSA-6782315	query_1	REAC	tRNA modification in the nucleus and cytosol	0.0922653	3	1	41	10842	1/3	41/10842	TRIT1
REAC:R-HSA-6787450	query_1	REAC	tRNA modification in the mitochondrion	0.0922653	3	1	8	10842	1/3	8/10842	TRIT1
REAC:R-HSA-937039	query_1	REAC	IRAK1 recruits IKK complex	0.0922653	6	1	14	10842	1/6	14/10842	UBE2N
REAC:R-HSA-937041	query_1	REAC	IKK complex recruitment mediated by RIP1	0.0922653	6	1	22	10842	1/6	22/10842	UBE2N
REAC:R-HSA-975110	query_1	REAC	TRAF6 mediated IRF7 activation in TLR7/8 or 9 signaling	0.0922653	6	1	13	10842	1/6	13/10842	UBE2N
REAC:R-HSA-975144	query_1	REAC	IRAK1 recruits IKK complex upon TLR7/8 or 9 stimulation	0.0922653	6	1	14	10842	1/6	14/10842	UBE2N
GO:0005739	query_1	GO:CC	mitochondrion	0.0929582	4	2	1689	22097	2/4	1689/22097	TRIT1/NDUFS3
GO:0098797	query_1	GO:CC	plasma membrane protein complex	0.0930883	1	1	718	22097	1/1	718/22097	CACNA1S
GO:0001501	query_1	GO:BP	skeletal system development	0.0935586	1	1	535	21031	1/1	535/21031	CACNA1S
GO:0006873	query_1	GO:BP	intracellular monoatomic ion homeostasis	0.0935586	1	1	538	21031	1/1	538/21031	CACNA1S
GO:0009142	query_1	GO:BP	nucleoside triphosphate biosynthetic process	0.0935586	4	1	127	21031	1/4	127/21031	NDUFS3
GO:0009451	query_1	GO:BP	RNA modification	0.0935586	3	1	182	21031	1/3	182/21031	TRIT1
GO:0030003	query_1	GO:BP	intracellular monoatomic cation homeostasis	0.0935586	1	1	529	21031	1/1	529/21031	CACNA1S
GO:0044057	query_1	GO:BP	regulation of system process	0.0935586	1	1	542	21031	1/1	542/21031	CACNA1S
GO:0048259	query_1	GO:BP	regulation of receptor-mediated endocytosis	0.0935586	5	1	110	21031	1/5	110/21031	VAC14
GO:0071407	query_1	GO:BP	cellular response to organic cyclic compound	0.0935586	1	1	535	21031	1/1	535/21031	CACNA1S
GO:0098771	query_1	GO:BP	inorganic ion homeostasis	0.0935586	1	1	539	21031	1/1	539/21031	CACNA1S
GO:1903432	query_1	GO:BP	regulation of TORC1 signaling	0.0935586	6	1	92	21031	1/6	92/21031	UBE2N
GO:2000781	query_1	GO:BP	positive regulation of double-strand break repair	0.0935586	6	1	86	21031	1/6	86/21031	UBE2N
HP:0000187	query_1	HP	Broad alveolar ridges	0.0961148	5	1	15	4958	1/5	15/4958	VAC14
HP:0009802	query_1	HP	Aplasia of the phalanges of the hand	0.0961148	5	1	15	4958	1/5	15/4958	VAC14
HP:0009823	query_1	HP	Aplasia involving bones of the upper limbs	0.0961148	5	1	15	4958	1/5	15/4958	VAC14
GO:0006119	query_1	GO:BP	oxidative phosphorylation	0.0975509	4	1	145	21031	1/4	145/21031	NDUFS3
GO:0038202	query_1	GO:BP	TORC1 signaling	0.0979699	6	1	98	21031	1/6	98/21031	UBE2N
GO:0006399	query_1	GO:BP	tRNA metabolic process	0.098996	3	1	206	21031	1/3	206/21031	TRIT1
GO:0007423	query_1	GO:BP	sensory organ development	0.098996	1	1	610	21031	1/1	610/21031	CACNA1S
GO:0010256	query_1	GO:BP	endomembrane system organization	0.098996	1	1	602	21031	1/1	602/21031	CACNA1S
GO:0050801	query_1	GO:BP	monoatomic ion homeostasis	0.098996	1	1	616	21031	1/1	616/21031	CACNA1S
GO:0055080	query_1	GO:BP	monoatomic cation homeostasis	0.098996	1	1	606	21031	1/1	606/21031	CACNA1S
GO:0071417	query_1	GO:BP	cellular response to organonitrogen compound	0.098996	1	1	610	21031	1/1	610/21031	CACNA1S
GO:0140677	query_1	GO:MF	molecular function activator activity	0.0992707	6	2	1124	20212	2/6	1124/20212	CACNA1S/UBE2N
HP:0002900	query_1	HP	Hypokalemia	0.099681	1	1	78	4958	1/1	78/4958	CACNA1S
KEGG:04932	query_1	KEGG	Non-alcoholic fatty liver disease	0.0999075	4	1	154	8484	1/4	154/8484	NDUFS3

## Sheet: AD_Kunkle2019_oligo_hmagma
ID	Cluster	Category	Description	P-value	query_size	Count	term_size	effective_domain_size	GeneRatio	BgRatio	genes
CORUM:2756	query_1	CORUM	Ubiquitin ligase (UBE2N, UBE2V2)	0.00992467	6	1	2	3383	1/6	2/3383	UBE2N
CORUM:2898	query_1	CORUM	Respiratory chain complex I (intermediate I/200kD and III/250kD), mitochondrial	0.00992467	4	1	3	3383	1/4	3/3383	NDUFS3
CORUM:2938	query_1	CORUM	Ecsit complex (ECSIT, NDUFS3, TOM20)	0.00992467	4	1	3	3383	1/4	3/3383	NDUFS3
CORUM:2942	query_1	CORUM	Ecsit complex (ECSIT, NDUFS3, NDUFAF1)	0.00992467	4	1	3	3383	1/4	3/3383	NDUFS3
CORUM:6025	query_1	CORUM	Ubiquitin-conjugating enzyme E2 (UBC13-UEV1A)	0.00992467	6	1	2	3383	1/6	2/3383	UBE2N
CORUM:2901	query_1	CORUM	Respiratory chain complex I (intermediate IV/310kD), mitochondrial	0.0103275	4	1	4	3383	1/4	4/3383	NDUFS3
CORUM:2903	query_1	CORUM	Respiratory chain complex I (intermediate V/380kD and VI/480kD), mitochondrial	0.0103275	4	1	5	3383	1/4	5/3383	NDUFS3
CORUM:7051	query_1	CORUM	OTUB1-UBC13-MMS2 complex	0.0103275	6	1	3	3383	1/6	3/3383	UBE2N
CORUM:2884	query_1	CORUM	Respiratory chain complex I (early intermediate NDUFAF1 assembly), mitochondrial	0.0128406	4	1	7	3383	1/4	7/3383	NDUFS3
GO:0031372	query_1	GO:CC	UBC13-MMS2 complex	0.0143885	6	1	2	22097	1/6	2/22097	UBE2N
GO:0035370	query_1	GO:CC	UBC13-UEV1A complex	0.0143885	6	1	2	22097	1/6	2/22097	UBE2N
GO:0070772	query_1	GO:CC	PAS complex	0.0143885	5	1	1	22097	1/5	1/22097	VAC14
GO:0098830	query_1	GO:CC	presynaptic endosome	0.0143885	5	1	3	22097	1/5	3/22097	VAC14
GO:1990454	query_1	GO:CC	L-type voltage-gated calcium channel complex	0.0143885	1	1	12	22097	1/1	12/22097	CACNA1S
GO:0052381	query_1	GO:MF	tRNA dimethylallyltransferase activity	0.0151395	3	1	1	20212	1/3	1/20212	TRIT1
CORUM:2904	query_1	CORUM	Respiratory chain complex I (intermediate VII/650kD), mitochondrial	0.0164801	4	1	10	3383	1/4	10/3383	NDUFS3
CORUM:2905	query_1	CORUM	Respiratory chain complex I (intermediate), mitochondrial	0.0164801	4	1	11	3383	1/4	11/3383	NDUFS3
CORUM:2920	query_1	CORUM	Respiratory chain complex I (lambda subunit) mitochondrial	0.0219247	4	1	16	3383	1/4	16/3383	NDUFS3
GO:0005891	query_1	GO:CC	voltage-gated calcium channel complex	0.0234529	1	1	57	22097	1/1	57/22097	CACNA1S
GO:0030315	query_1	GO:CC	T-tubule	0.0234529	1	1	51	22097	1/1	51/22097	CACNA1S
GO:0031371	query_1	GO:CC	ubiquitin conjugating enzyme complex	0.0234529	6	1	8	22097	1/6	8/22097	UBE2N
GO:0035032	query_1	GO:CC	phosphatidylinositol 3-kinase complex, class III	0.0234529	5	1	8	22097	1/5	8/22097	VAC14
GO:0098796	query_1	GO:CC	membrane protein complex	0.0234529	5	3	1401	22097	3/5	1401/22097	CACNA1S/VAC14/NDUFS3
GO:1902495	query_1	GO:CC	transmembrane transporter complex	0.0234529	4	2	445	22097	2/4	445/22097	CACNA1S/NDUFS3
GO:1990351	query_1	GO:CC	transporter complex	0.0234529	4	2	472	22097	2/4	472/22097	CACNA1S/NDUFS3
GO:0005759	query_1	GO:CC	mitochondrial matrix	0.0238738	4	2	496	22097	2/4	496/22097	TRIT1/NDUFS3
GO:0016529	query_1	GO:CC	sarcoplasmic reticulum	0.0256984	1	1	75	22097	1/1	75/22097	CACNA1S
GO:0034704	query_1	GO:CC	calcium channel complex	0.0268634	1	1	84	22097	1/1	84/22097	CACNA1S
GO:0016528	query_1	GO:CC	sarcoplasm	0.0278827	1	1	93	22097	1/1	93/22097	CACNA1S
KEGG:04260	query_1	KEGG	Cardiac muscle contraction	0.0338284	1	1	87	8484	1/1	87/8484	CACNA1S
KEGG:04261	query_1	KEGG	Adrenergic signaling in cardiomyocytes	0.0338284	1	1	153	8484	1/1	153/8484	CACNA1S
KEGG:04270	query_1	KEGG	Vascular smooth muscle contraction	0.0338284	1	1	133	8484	1/1	133/8484	CACNA1S
KEGG:04723	query_1	KEGG	Retrograde endocannabinoid signaling	0.0338284	4	2	148	8484	2/4	148/8484	CACNA1S/NDUFS3
KEGG:04725	query_1	KEGG	Cholinergic synapse	0.0338284	1	1	113	8484	1/1	113/8484	CACNA1S
KEGG:04726	query_1	KEGG	Serotonergic synapse	0.0338284	1	1	112	8484	1/1	112/8484	CACNA1S
KEGG:04727	query_1	KEGG	GABAergic synapse	0.0338284	1	1	89	8484	1/1	89/8484	CACNA1S
KEGG:04911	query_1	KEGG	Insulin secretion	0.0338284	1	1	85	8484	1/1	85/8484	CACNA1S
KEGG:04912	query_1	KEGG	GnRH signaling pathway	0.0338284	1	1	93	8484	1/1	93/8484	CACNA1S
KEGG:04921	query_1	KEGG	Oxytocin signaling pathway	0.0338284	1	1	154	8484	1/1	154/8484	CACNA1S
KEGG:04924	query_1	KEGG	Renin secretion	0.0338284	1	1	69	8484	1/1	69/8484	CACNA1S
KEGG:04925	query_1	KEGG	Aldosterone synthesis and secretion	0.0338284	1	1	98	8484	1/1	98/8484	CACNA1S
KEGG:04927	query_1	KEGG	Cortisol synthesis and secretion	0.0338284	1	1	64	8484	1/1	64/8484	CACNA1S
KEGG:04929	query_1	KEGG	GnRH secretion	0.0338284	1	1	64	8484	1/1	64/8484	CACNA1S
KEGG:04934	query_1	KEGG	Cushing syndrome	0.0338284	1	1	153	8484	1/1	153/8484	CACNA1S
KEGG:04935	query_1	KEGG	Growth hormone synthesis, secretion and action	0.0338284	1	1	120	8484	1/1	120/8484	CACNA1S
KEGG:05010	query_1	KEGG	Alzheimer disease	0.0338284	4	2	382	8484	2/4	382/8484	CACNA1S/NDUFS3
KEGG:05020	query_1	KEGG	Prion disease	0.0338284	4	2	271	8484	2/4	271/8484	CACNA1S/NDUFS3
KEGG:05022	query_1	KEGG	Pathways of neurodegeneration - multiple diseases	0.0338284	4	2	474	8484	2/4	474/8484	CACNA1S/NDUFS3
KEGG:05410	query_1	KEGG	Hypertrophic cardiomyopathy	0.0338284	1	1	97	8484	1/1	97/8484	CACNA1S
KEGG:05412	query_1	KEGG	Arrhythmogenic right ventricular cardiomyopathy	0.0338284	1	1	84	8484	1/1	84/8484	CACNA1S
KEGG:05414	query_1	KEGG	Dilated cardiomyopathy	0.0338284	1	1	102	8484	1/1	102/8484	CACNA1S
KEGG:04022	query_1	KEGG	cGMP-PKG signaling pathway	0.0344587	1	1	164	8484	1/1	164/8484	CACNA1S
GO:0005942	query_1	GO:CC	phosphatidylinositol 3-kinase complex	0.037772	5	1	30	22097	1/5	30/22097	VAC14
GO:0031674	query_1	GO:CC	I band	0.037772	1	1	149	22097	1/1	149/22097	CACNA1S
GO:0042383	query_1	GO:CC	sarcolemma	0.037772	1	1	141	22097	1/1	141/22097	CACNA1S
GO:0005747	query_1	GO:CC	mitochondrial respiratory chain complex I	0.0422139	4	1	53	22097	1/4	53/22097	NDUFS3
GO:0030017	query_1	GO:CC	sarcomere	0.0422139	1	1	220	22097	1/1	220/22097	CACNA1S
GO:0030964	query_1	GO:CC	NADH dehydrogenase complex	0.0422139	4	1	53	22097	1/4	53/22097	NDUFS3
GO:0034703	query_1	GO:CC	cation channel complex	0.0422139	1	1	207	22097	1/1	207/22097	CACNA1S
GO:0045271	query_1	GO:CC	respiratory chain complex I	0.0422139	4	1	53	22097	1/4	53/22097	NDUFS3
GO:1902494	query_1	GO:CC	catalytic complex	0.0422139	6	3	1776	22097	3/6	1776/22097	VAC14/UBE2N/NDUFS3
KEGG:05207	query_1	KEGG	Chemical carcinogenesis - receptor activation	0.0424868	1	1	211	8484	1/1	211/8484	CACNA1S
KEGG:04024	query_1	KEGG	cAMP signaling pathway	0.043107	1	1	223	8484	1/1	223/8484	CACNA1S
GO:0030016	query_1	GO:CC	myofibril	0.0446493	1	1	242	22097	1/1	242/22097	CACNA1S
GO:0043292	query_1	GO:CC	contractile fiber	0.0447723	1	1	252	22097	1/1	252/22097	CACNA1S
KEGG:04020	query_1	KEGG	Calcium signaling pathway	0.0466534	1	1	251	8484	1/1	251/8484	CACNA1S
WP:WP2118	query_1	WP	Arrhythmogenic right ventricular cardiomyopathy	0.0476305	1	1	74	8286	1/1	74/8286	CACNA1S
WP:WP3656	query_1	WP	Interleukin 1 induced activation of NF kB	0.0476305	6	1	10	8286	1/6	10/8286	UBE2N
WP:WP5356	query_1	WP	Affected pathways in Duchenne muscular dystrophy	0.0476305	1	1	74	8286	1/1	74/8286	CACNA1S
WP:WP2059	query_1	WP	Alzheimer 39 s disease and miRNA effects	0.0509776	1	1	264	8286	1/1	264/8286	CACNA1S
WP:WP382	query_1	WP	MAPK signaling pathway	0.0509776	1	1	246	8286	1/1	246/8286	CACNA1S
WP:WP3877	query_1	WP	MYD88 distinct input output pathway	0.0509776	6	1	18	8286	1/6	18/8286	UBE2N
WP:WP4324	query_1	WP	Mitochondrial complex I assembly model OXPHOS system	0.0509776	4	1	56	8286	1/4	56/8286	NDUFS3
WP:WP5124	query_1	WP	Alzheimer 39 s disease	0.0509776	1	1	259	8286	1/1	259/8286	CACNA1S
WP:WP536	query_1	WP	Calcium regulation in cardiac cells	0.0509776	1	1	151	8286	1/1	151/8286	CACNA1S
WP:WP623	query_1	WP	Oxidative phosphorylation	0.0509776	4	1	60	8286	1/4	60/8286	NDUFS3
GO:0000768	query_1	GO:BP	syncytium formation by plasma membrane fusion	0.0530171	1	1	62	21031	1/1	62/21031	CACNA1S
GO:0000963	query_1	GO:BP	mitochondrial RNA processing	0.0530171	3	1	21	21031	1/3	21/21031	TRIT1
GO:0002074	query_1	GO:BP	extraocular skeletal muscle development	0.0530171	1	1	5	21031	1/1	5/21031	CACNA1S
GO:0006949	query_1	GO:BP	syncytium formation	0.0530171	1	1	66	21031	1/1	66/21031	CACNA1S
GO:0007520	query_1	GO:BP	myoblast fusion	0.0530171	1	1	49	21031	1/1	49/21031	CACNA1S
GO:0007528	query_1	GO:BP	neuromuscular junction development	0.0530171	1	1	57	21031	1/1	57/21031	CACNA1S
GO:0014888	query_1	GO:BP	striated muscle adaptation	0.0530171	1	1	47	21031	1/1	47/21031	CACNA1S
GO:0014904	query_1	GO:BP	myotube cell development	0.0530171	1	1	45	21031	1/1	45/21031	CACNA1S
GO:0031000	query_1	GO:BP	response to caffeine	0.0530171	1	1	16	21031	1/1	16/21031	CACNA1S
GO:0036305	query_1	GO:BP	ameloblast differentiation	0.0530171	2	1	6	21031	1/2	6/21031	ASCL5
GO:0043501	query_1	GO:BP	skeletal muscle adaptation	0.0530171	1	1	24	21031	1/1	24/21031	CACNA1S
GO:0045933	query_1	GO:BP	positive regulation of muscle contraction	0.0530171	1	1	45	21031	1/1	45/21031	CACNA1S
GO:0048646	query_1	GO:BP	anatomical structure formation involved in morphogenesis	0.0530171	2	2	1183	21031	2/2	1183/21031	CACNA1S/ASCL5
GO:0048741	query_1	GO:BP	skeletal muscle fiber development	0.0530171	1	1	40	21031	1/1	40/21031	CACNA1S
GO:0070525	query_1	GO:BP	tRNA threonylcarbamoyladenosine metabolic process	0.0530171	3	1	20	21031	1/3	20/21031	TRIT1
GO:0070900	query_1	GO:BP	mitochondrial tRNA modification	0.0530171	3	1	10	21031	1/3	10/21031	TRIT1
GO:0071312	query_1	GO:BP	cellular response to alkaloid	0.0530171	1	1	38	21031	1/1	38/21031	CACNA1S
GO:0071313	query_1	GO:BP	cellular response to caffeine	0.0530171	1	1	11	21031	1/1	11/21031	CACNA1S
GO:0071415	query_1	GO:BP	cellular response to purine-containing compound	0.0530171	1	1	14	21031	1/1	14/21031	CACNA1S
GO:0090646	query_1	GO:BP	mitochondrial tRNA processing	0.0530171	3	1	14	21031	1/3	14/21031	TRIT1
GO:0097186	query_1	GO:BP	amelogenesis	0.0530171	2	1	28	21031	1/2	28/21031	ASCL5
GO:0098703	query_1	GO:BP	calcium ion import across plasma membrane	0.0530171	1	1	46	21031	1/1	46/21031	CACNA1S
GO:0140253	query_1	GO:BP	cell-cell fusion	0.0530171	1	1	62	21031	1/1	62/21031	CACNA1S
GO:1900864	query_1	GO:BP	mitochondrial RNA modification	0.0530171	3	1	10	21031	1/3	10/21031	TRIT1
GO:1902523	query_1	GO:BP	positive regulation of protein K63-linked ubiquitination	0.0530171	6	1	8	21031	1/6	8/21031	UBE2N
GO:1902656	query_1	GO:BP	calcium ion import into cytosol	0.0530171	1	1	47	21031	1/1	47/21031	CACNA1S
KEGG:04010	query_1	KEGG	MAPK signaling pathway	0.0538748	1	1	301	8484	1/1	301/8484	CACNA1S
CORUM:178	query_1	CORUM	Respiratory chain complex I (holoenzyme), mitochondrial	0.054967	4	1	44	3383	1/4	44/3383	NDUFS3
WP:WP195	query_1	WP	IL 1 signaling pathway	0.0559738	6	1	54	8286	1/6	54/8286	UBE2N
HP:0000216	query_1	HP	Broad secondary alveolar ridge	0.0591023	5	1	2	4958	1/5	2/4958	VAC14
HP:0001722	query_1	HP	High-output congestive heart failure	0.0591023	1	1	6	4958	1/1	6/4958	CACNA1S
HP:0002203	query_1	HP	Respiratory paralysis	0.0591023	1	1	9	4958	1/1	9/4958	CACNA1S
HP:0003694	query_1	HP	Late-onset proximal muscle weakness	0.0591023	1	1	8	4958	1/1	8/4958	CACNA1S
HP:0003752	query_1	HP	Episodic flaccid weakness	0.0591023	1	1	7	4958	1/1	7/4958	CACNA1S
HP:0005165	query_1	HP	Shortened PR interval	0.0591023	1	1	9	4958	1/1	9/4958	CACNA1S
HP:0006670	query_1	HP	Impaired myocardial contractility	0.0591023	1	1	10	4958	1/1	10/4958	CACNA1S
HP:0008153	query_1	HP	Periodic hypokalemic paresis	0.0591023	1	1	9	4958	1/1	9/4958	CACNA1S
HP:0008256	query_1	HP	Adrenocortical adenoma	0.0591023	1	1	9	4958	1/1	9/4958	CACNA1S
HP:0008285	query_1	HP	Transient hypophosphatemia	0.0591023	1	1	4	4958	1/1	4/4958	CACNA1S
HP:0008942	query_1	HP	Acute rhabdomyolysis	0.0591023	1	1	5	4958	1/1	5/4958	CACNA1S
HP:0008978	query_1	HP	Necrotizing myopathy	0.0591023	1	1	4	4958	1/1	4/4958	CACNA1S
HP:0009045	query_1	HP	Exercise-induced rhabdomyolysis	0.0591023	1	1	6	4958	1/1	6/4958	CACNA1S
HP:0010102	query_1	HP	Aplasia of the distal phalanx of the hallux	0.0591023	5	1	2	4958	1/5	2/4958	VAC14
HP:0010110	query_1	HP	Aplasia of the phalanges of the hallux	0.0591023	5	1	2	4958	1/5	2/4958	VAC14
HP:0011784	query_1	HP	Thyrotoxicosis with diffuse goiter	0.0591023	1	1	6	4958	1/1	6/4958	CACNA1S
HP:0011785	query_1	HP	Thyrotoxicosis with toxic multinodular goiter	0.0591023	1	1	3	4958	1/1	3/4958	CACNA1S
HP:0011786	query_1	HP	Thyrotoxicosis with toxic single thyroid nodule	0.0591023	1	1	3	4958	1/1	3/4958	CACNA1S
HP:0011923	query_1	HP	Decreased activity of mitochondrial complex I	0.0591023	4	2	93	4958	2/4	93/4958	TRIT1/NDUFS3
HP:0011964	query_1	HP	Intermittent painful muscle spasms	0.0591023	1	1	4	4958	1/1	4/4958	CACNA1S
HP:0011998	query_1	HP	Postprandial hyperglycemia	0.0591023	1	1	9	4958	1/1	9/4958	CACNA1S
HP:0012364	query_1	HP	Decreased urinary potassium	0.0591023	1	1	6	4958	1/1	6/4958	CACNA1S
HP:0012726	query_1	HP	Episodic hypokalemia	0.0591023	1	1	6	4958	1/1	6/4958	CACNA1S
HP:0031320	query_1	HP	Cardiomyocyte mitochondrial proliferation	0.0591023	1	1	3	4958	1/1	3/4958	CACNA1S
HP:0100647	query_1	HP	Graves disease	0.0591023	1	1	5	4958	1/1	5/4958	CACNA1S
HP:3000005	query_1	HP	Abnormality of masseter muscle	0.0591023	1	1	6	4958	1/1	6/4958	CACNA1S
GO:0034702	query_1	GO:CC	monoatomic ion channel complex	0.0592776	1	1	346	22097	1/1	346/22097	CACNA1S
HP:0003768	query_1	HP	Periodic paralysis	0.0597447	1	1	11	4958	1/1	11/4958	CACNA1S
HP:0008331	query_1	HP	Elevated creatine kinase after exercise	0.0597447	1	1	11	4958	1/1	11/4958	CACNA1S
GO:1900044	query_1	GO:BP	regulation of protein K63-linked ubiquitination	0.0598051	6	1	13	21031	1/6	13/21031	UBE2N
HP:0005793	query_1	HP	Shortening of all distal phalanges of the toes	0.0600306	5	1	3	4958	1/5	3/4958	VAC14
HP:0009020	query_1	HP	Exercise-induced muscle fatigue	0.0600306	1	1	12	4958	1/1	12/4958	CACNA1S
HP:0009881	query_1	HP	Aplasia of the distal phalanges of the hand	0.0600306	5	1	3	4958	1/5	3/4958	VAC14
HP:0010085	query_1	HP	Aplasia/Hypoplasia of the proximal phalanx of the hallux	0.0600306	5	1	3	4958	1/5	3/4958	VAC14
HP:0010107	query_1	HP	Short proximal phalanx of hallux	0.0600306	5	1	3	4958	1/5	3/4958	VAC14
HP:0010111	query_1	HP	Short phalanx of hallux	0.0600306	5	1	3	4958	1/5	3/4958	VAC14
HP:0011706	query_1	HP	Second degree atrioventricular block	0.0600306	1	1	15	4958	1/1	15/4958	CACNA1S
HP:0012416	query_1	HP	Hypercapnia	0.0600306	1	1	14	4958	1/1	14/4958	CACNA1S
HP:0012809	query_1	HP	Narrow nasal base	0.0600306	5	1	3	4958	1/5	3/4958	VAC14
HP:0500164	query_1	HP	Abnormal blood carbon dioxide level	0.0600306	1	1	14	4958	1/1	14/4958	CACNA1S
GO:0008331	query_1	GO:MF	high voltage-gated calcium channel activity	0.0605581	1	1	24	20212	1/1	24/20212	CACNA1S
WP:WP4906	query_1	WP	3q29 copy number variation syndrome	0.060628	6	1	64	8286	1/6	64/8286	UBE2N
WP:WP111	query_1	WP	Electron transport chain OXPHOS system in mitochondria	0.0606481	4	1	104	8286	1/4	104/8286	NDUFS3
HP:0010547	query_1	HP	Muscle flaccidity	0.060831	1	1	16	4958	1/1	16/4958	CACNA1S
HP:0031331	query_1	HP	Abnormal cardiomyocyte morphology	0.060831	1	1	16	4958	1/1	16/4958	CACNA1S
GO:0005746	query_1	GO:CC	mitochondrial respirasome	0.0610071	4	1	96	22097	1/4	96/22097	NDUFS3
GO:0098803	query_1	GO:CC	respiratory chain complex	0.0610071	4	1	93	22097	1/4	93/22097	NDUFS3
GO:0003954	query_1	GO:MF	NADH dehydrogenase activity	0.0611518	4	1	44	20212	1/4	44/20212	NDUFS3
GO:0003955	query_1	GO:MF	NAD(P)H dehydrogenase (quinone) activity	0.0611518	4	1	45	20212	1/4	45/20212	NDUFS3
GO:0005244	query_1	GO:MF	voltage-gated monoatomic ion channel activity	0.0611518	1	1	183	20212	1/1	183/20212	CACNA1S
GO:0005245	query_1	GO:MF	voltage-gated calcium channel activity	0.0611518	1	1	53	20212	1/1	53/20212	CACNA1S
GO:0005262	query_1	GO:MF	calcium channel activity	0.0611518	1	1	127	20212	1/1	127/20212	CACNA1S
GO:0005516	query_1	GO:MF	calmodulin binding	0.0611518	1	1	206	20212	1/1	206/20212	CACNA1S
GO:0008137	query_1	GO:MF	NADH dehydrogenase (ubiquinone) activity	0.0611518	4	1	41	20212	1/4	41/20212	NDUFS3
GO:0015085	query_1	GO:MF	calcium ion transmembrane transporter activity	0.0611518	1	1	145	20212	1/1	145/20212	CACNA1S
GO:0016765	query_1	GO:MF	transferase activity, transferring alkyl or aryl (other than methyl) groups	0.0611518	3	1	60	20212	1/3	60/20212	TRIT1
GO:0022832	query_1	GO:MF	voltage-gated channel activity	0.0611518	1	1	186	20212	1/1	186/20212	CACNA1S
GO:0022843	query_1	GO:MF	voltage-gated monoatomic cation channel activity	0.0611518	1	1	156	20212	1/1	156/20212	CACNA1S
GO:0050136	query_1	GO:MF	NADH dehydrogenase (quinone) activity	0.0611518	4	1	42	20212	1/4	42/20212	NDUFS3
GO:0055106	query_1	GO:MF	ubiquitin-protein transferase regulator activity	0.0611518	6	1	29	20212	1/6	29/20212	UBE2N
GO:0061631	query_1	GO:MF	ubiquitin conjugating enzyme activity	0.0611518	6	1	33	20212	1/6	33/20212	UBE2N
GO:0097027	query_1	GO:MF	ubiquitin-protein transferase activator activity	0.0611518	6	1	14	20212	1/6	14/20212	UBE2N
GO:0016655	query_1	GO:MF	oxidoreductase activity, acting on NAD(P)H, quinone or similar compound as acceptor	0.0618603	4	1	57	20212	1/4	57/20212	NDUFS3
GO:0061650	query_1	GO:MF	ubiquitin-like protein conjugating enzyme activity	0.0618603	6	1	39	20212	1/6	39/20212	UBE2N
GO:0099149	query_1	GO:BP	regulation of postsynaptic neurotransmitter receptor internalization	0.0628386	5	1	17	21031	1/5	17/21031	VAC14
HP:0002905	query_1	HP	Hyperphosphatemia	0.0633656	1	1	19	4958	1/1	19/4958	CACNA1S
HP:0003750	query_1	HP	Increased muscle fatiguability	0.0633656	1	1	19	4958	1/1	19/4958	CACNA1S
HP:0010067	query_1	HP	Aplasia/hypoplasia of the 1st metatarsal	0.0633656	5	1	4	4958	1/5	4/4958	VAC14
HP:0010645	query_1	HP	Aplasia of the distal phalanges of the toes	0.0633656	5	1	4	4958	1/5	4/4958	VAC14
HP:0012240	query_1	HP	Increased intramyocellular lipid droplets	0.0633656	1	1	20	4958	1/1	20/4958	CACNA1S
HP:0012598	query_1	HP	Abnormal urine potassium concentration	0.0633656	1	1	18	4958	1/1	18/4958	CACNA1S
HP:0025258	query_1	HP	Stiff neck	0.0633656	4	1	5	4958	1/4	5/4958	NDUFS3
HP:0031593	query_1	HP	Abnormal PR interval	0.0633656	1	1	20	4958	1/1	20/4958	CACNA1S
GO:0070469	query_1	GO:CC	respirasome	0.0639243	4	1	104	22097	1/4	104/22097	NDUFS3
GO:0070509	query_1	GO:BP	calcium ion import	0.0643385	1	1	90	21031	1/1	90/21031	CACNA1S
GO:0043279	query_1	GO:BP	response to alkaloid	0.0656491	1	1	95	21031	1/1	95/21031	CACNA1S
GO:0007029	query_1	GO:BP	endoplasmic reticulum organization	0.0659632	1	1	102	21031	1/1	102/21031	CACNA1S
GO:0043500	query_1	GO:BP	muscle adaptation	0.0659632	1	1	105	21031	1/1	105/21031	CACNA1S
GO:1902916	query_1	GO:BP	positive regulation of protein polyubiquitination	0.0659632	6	1	17	21031	1/6	17/21031	UBE2N
GO:0015453	query_1	GO:MF	oxidoreduction-driven active transmembrane transporter activity	0.0662932	4	1	66	20212	1/4	66/20212	NDUFS3
HP:0008972	query_1	HP	Decreased activity of mitochondrial respiratory chain	0.0665107	4	2	136	4958	2/4	136/4958	TRIT1/NDUFS3
GO:0000729	query_1	GO:BP	DNA double-strand break processing	0.0681171	6	1	21	21031	1/6	21/21031	UBE2N
GO:0014902	query_1	GO:BP	myotube differentiation	0.0681171	1	1	129	21031	1/1	129/21031	CACNA1S
GO:0051209	query_1	GO:BP	release of sequestered calcium ion into cytosol	0.0681171	1	1	135	21031	1/1	135/21031	CACNA1S
GO:0051282	query_1	GO:BP	regulation of sequestering of calcium ion	0.0681171	1	1	138	21031	1/1	138/21031	CACNA1S
GO:0051283	query_1	GO:BP	negative regulation of sequestering of calcium ion	0.0681171	1	1	136	21031	1/1	136/21031	CACNA1S
GO:0098659	query_1	GO:BP	inorganic cation import across plasma membrane	0.0681171	1	1	126	21031	1/1	126/21031	CACNA1S
GO:0098884	query_1	GO:BP	postsynaptic neurotransmitter receptor internalization	0.0681171	5	1	25	21031	1/5	25/21031	VAC14
GO:0099587	query_1	GO:BP	inorganic ion import across plasma membrane	0.0681171	1	1	126	21031	1/1	126/21031	CACNA1S
GO:0140239	query_1	GO:BP	postsynaptic endocytosis	0.0681171	5	1	25	21031	1/5	25/21031	VAC14
HP:0000016	query_1	HP	Urinary retention	0.0684349	1	1	27	4958	1/1	27/4958	CACNA1S
HP:0002047	query_1	HP	Malignant hyperthermia	0.0684349	1	1	26	4958	1/1	26/4958	CACNA1S
HP:0004993	query_1	HP	Slender long bones with narrow diaphyses	0.0684349	5	1	5	4958	1/5	5/4958	VAC14
HP:0006628	query_1	HP	Absent sternal ossification	0.0684349	5	1	5	4958	1/5	5/4958	VAC14
HP:0006673	query_1	HP	Reduced systolic function	0.0684349	1	1	23	4958	1/1	23/4958	CACNA1S
HP:0006682	query_1	HP	Premature ventricular contraction	0.0684349	1	1	27	4958	1/1	27/4958	CACNA1S
HP:0010076	query_1	HP	Aplasia/Hypoplasia of the distal phalanx of the hallux	0.0684349	5	1	5	4958	1/5	5/4958	VAC14
HP:0011922	query_1	HP	Abnormal activity of mitochondrial respiratory chain	0.0684349	4	2	140	4958	2/4	140/4958	TRIT1/NDUFS3
HP:0030182	query_1	HP	Tetraplegia/tetraparesis	0.0684349	4	2	147	4958	2/4	147/4958	CACNA1S/NDUFS3
HP:0100641	query_1	HP	Neoplasm of the adrenal cortex	0.0684349	1	1	27	4958	1/1	27/4958	CACNA1S
HP:0410011	query_1	HP	Abnormality of masticatory muscle	0.0684349	1	1	27	4958	1/1	27/4958	CACNA1S
GO:0051208	query_1	GO:BP	sequestering of calcium ion	0.0684615	1	1	142	21031	1/1	142/21031	CACNA1S
GO:0000959	query_1	GO:BP	mitochondrial RNA metabolic process	0.0685402	3	1	52	21031	1/3	52/21031	TRIT1
GO:0006937	query_1	GO:BP	regulation of muscle contraction	0.0685402	1	1	162	21031	1/1	162/21031	CACNA1S
GO:0014074	query_1	GO:BP	response to purine-containing compound	0.0685402	1	1	147	21031	1/1	147/21031	CACNA1S
GO:0090407	query_1	GO:BP	organophosphate biosynthetic process	0.0685402	5	2	600	21031	2/5	600/21031	VAC14/NDUFS3
GO:0099590	query_1	GO:BP	neurotransmitter receptor internalization	0.0685402	5	1	32	21031	1/5	32/21031	VAC14
GO:1902914	query_1	GO:BP	regulation of protein polyubiquitination	0.0685402	6	1	27	21031	1/6	27/21031	UBE2N
HP:0001857	query_1	HP	Short distal phalanx of toe	0.0698663	5	1	7	4958	1/5	7/4958	VAC14
HP:0002486	query_1	HP	Myotonia	0.0698663	1	1	34	4958	1/1	34/4958	CACNA1S
HP:0002913	query_1	HP	Myoglobinuria	0.0698663	1	1	31	4958	1/1	31/4958	CACNA1S
HP:0002917	query_1	HP	Hypomagnesemia	0.0698663	1	1	31	4958	1/1	31/4958	CACNA1S
HP:0004921	query_1	HP	Abnormal magnesium concentration	0.0698663	1	1	34	4958	1/1	34/4958	CACNA1S
HP:0006554	query_1	HP	Acute hepatic failure	0.0698663	1	1	34	4958	1/1	34/4958	CACNA1S
HP:0010035	query_1	HP	Aplasia of the 1st metacarpal	0.0698663	5	1	7	4958	1/5	7/4958	VAC14
HP:0010052	query_1	HP	Abnormal morphology of the proximal phalanx of the hallux	0.0698663	5	1	6	4958	1/5	6/4958	VAC14
HP:0010058	query_1	HP	Aplasia/Hypoplasia of the phalanges of the hallux	0.0698663	5	1	7	4958	1/5	7/4958	VAC14
HP:0010194	query_1	HP	Aplasia/Hypoplasia of the middle phalanges of the toes	0.0698663	5	1	6	4958	1/5	6/4958	VAC14
HP:0010745	query_1	HP	Aplasia of the phalanges of the toes	0.0698663	5	1	7	4958	1/5	7/4958	VAC14
HP:0010746	query_1	HP	Hypoplasia of the phalanges of the toes	0.0698663	5	1	7	4958	1/5	7/4958	VAC14
HP:0012548	query_1	HP	Fatty replacement of skeletal muscle	0.0698663	1	1	34	4958	1/1	34/4958	CACNA1S
HP:0030816	query_1	HP	Gingival recession	0.0698663	5	1	7	4958	1/5	7/4958	VAC14
HP:0045037	query_1	HP	Abnormality of jaw muscles	0.0698663	1	1	31	4958	1/1	31/4958	CACNA1S
HP:0100297	query_1	HP	Increased endomysial connective tissue	0.0698663	1	1	29	4958	1/1	29/4958	CACNA1S
GO:0006120	query_1	GO:BP	mitochondrial electron transport, NADH to ubiquinone	0.0702354	4	1	51	21031	1/4	51/21031	NDUFS3
GO:0006941	query_1	GO:BP	striated muscle contraction	0.0702354	1	1	182	21031	1/1	182/21031	CACNA1S
GO:0007519	query_1	GO:BP	skeletal muscle tissue development	0.0702354	1	1	171	21031	1/1	171/21031	CACNA1S
GO:0009888	query_1	GO:BP	tissue development	0.0702354	2	2	2010	21031	2/2	2010/21031	CACNA1S/ASCL5
GO:0021762	query_1	GO:BP	substantia nigra development	0.0702354	4	1	46	21031	1/4	46/21031	NDUFS3
GO:0042475	query_1	GO:BP	odontogenesis of dentin-containing tooth	0.0702354	2	1	95	21031	1/2	95/21031	ASCL5
GO:0055001	query_1	GO:BP	muscle cell development	0.0702354	1	1	190	21031	1/1	190/21031	CACNA1S
GO:0060538	query_1	GO:BP	skeletal muscle organ development	0.0702354	1	1	183	21031	1/1	183/21031	CACNA1S
GO:0097553	query_1	GO:BP	calcium ion transmembrane import into cytosol	0.0702354	1	1	197	21031	1/1	197/21031	CACNA1S
GO:0098739	query_1	GO:BP	import across plasma membrane	0.0702354	1	1	201	21031	1/1	201/21031	CACNA1S
GO:1902532	query_1	GO:BP	negative regulation of intracellular signal transduction	0.0702354	6	2	544	21031	2/6	544/21031	UBE2N/NDUFS3
GO:0006301	query_1	GO:BP	postreplication repair	0.0710822	6	1	35	21031	1/6	35/21031	UBE2N
HP:0009058	query_1	HP	Increased muscle lipid content	0.0711011	1	1	36	4958	1/1	36/4958	CACNA1S
HP:0000836	query_1	HP	Hyperthyroidism	0.0721393	1	1	37	4958	1/1	37/4958	CACNA1S
HP:0001919	query_1	HP	Acute kidney injury	0.0722136	1	1	39	4958	1/1	39/4958	CACNA1S
HP:0002153	query_1	HP	Hyperkalemia	0.0722136	1	1	39	4958	1/1	39/4958	CACNA1S
HP:0005035	query_1	HP	Shortening of all phalanges of the toes	0.0722136	5	1	8	4958	1/5	8/4958	VAC14
HP:0009659	query_1	HP	Partial absence of thumb	0.0722136	5	1	8	4958	1/5	8/4958	VAC14
HP:0010242	query_1	HP	Aplasia of the proximal phalanges of the hand	0.0722136	5	1	8	4958	1/5	8/4958	VAC14
HP:0025354	query_1	HP	Abnormal cellular phenotype	0.0722136	4	3	635	4958	3/4	635/4958	TRIT1/CACNA1S/NDUFS3
GO:1990234	query_1	GO:CC	transferase complex	0.0722699	6	2	890	22097	2/6	890/22097	VAC14/UBE2N
HP:0003327	query_1	HP	Axial muscle weakness	0.072502	1	1	41	4958	1/1	41/4958	CACNA1S
HP:0025461	query_1	HP	Abnormal cell morphology	0.072502	1	1	41	4958	1/1	41/4958	CACNA1S
HP:0003287	query_1	HP	Abnormality of mitochondrial metabolism	0.0729343	4	2	191	4958	2/4	191/4958	TRIT1/NDUFS3
GO:0005261	query_1	GO:MF	monoatomic cation channel activity	0.0735389	1	1	336	20212	1/1	336/20212	CACNA1S
GO:0016651	query_1	GO:MF	oxidoreductase activity, acting on NAD(P)H	0.0735389	4	1	88	20212	1/4	88/20212	NDUFS3
GO:0022836	query_1	GO:MF	gated channel activity	0.0735389	1	1	315	20212	1/1	315/20212	CACNA1S
GO:0022857	query_1	GO:MF	transmembrane transporter activity	0.0735389	4	2	1127	20212	2/4	1127/20212	CACNA1S/NDUFS3
GO:0090575	query_1	GO:CC	RNA polymerase II transcription regulator complex	0.0738352	2	1	258	22097	1/2	258/22097	ASCL5
GO:1990204	query_1	GO:CC	oxidoreductase complex	0.0738352	4	1	132	22097	1/4	132/22097	NDUFS3
GO:0048513	query_1	GO:BP	animal organ development	0.0746985	4	3	3039	21031	3/4	3039/21031	CACNA1S/NDUFS3/ASCL5
GO:0090257	query_1	GO:BP	regulation of muscle system process	0.0746985	1	1	227	21031	1/1	227/21031	CACNA1S
GO:0051651	query_1	GO:BP	maintenance of location in cell	0.0754749	1	1	233	21031	1/1	233/21031	CACNA1S
HP:0002445	query_1	HP	Tetraplegia	0.0760387	1	1	44	4958	1/1	44/4958	CACNA1S
HP:0002148	query_1	HP	Hypophosphatemia	0.0768743	1	1	46	4958	1/1	46/4958	CACNA1S
HP:0003201	query_1	HP	Rhabdomyolysis	0.0768743	1	1	45	4958	1/1	45/4958	CACNA1S
HP:0100631	query_1	HP	Neoplasm of the adrenal gland	0.0768743	1	1	46	4958	1/1	46/4958	CACNA1S
GO:0002065	query_1	GO:BP	columnar/cuboidal epithelial cell differentiation	0.0777427	2	1	126	21031	1/2	126/21031	ASCL5
GO:0010257	query_1	GO:BP	NADH dehydrogenase complex assembly	0.0777427	4	1	63	21031	1/4	63/21031	NDUFS3
GO:0032981	query_1	GO:BP	mitochondrial respiratory chain complex I assembly	0.0777427	4	1	63	21031	1/4	63/21031	NDUFS3
GO:0005215	query_1	GO:MF	transporter activity	0.0793733	4	2	1239	20212	2/4	1239/20212	CACNA1S/NDUFS3
GO:0005216	query_1	GO:MF	monoatomic ion channel activity	0.0793733	1	1	444	20212	1/1	444/20212	CACNA1S
GO:0009055	query_1	GO:MF	electron transfer activity	0.0793733	4	1	115	20212	1/4	115/20212	NDUFS3
GO:0046873	query_1	GO:MF	metal ion transmembrane transporter activity	0.0793733	1	1	445	20212	1/1	445/20212	CACNA1S
GO:0140101	query_1	GO:MF	catalytic activity, acting on a tRNA	0.0793733	3	1	134	20212	1/3	134/20212	TRIT1
GO:0042476	query_1	GO:BP	odontogenesis	0.0797088	2	1	135	21031	1/2	135/21031	ASCL5
GO:0042776	query_1	GO:BP	proton motive force-driven mitochondrial ATP synthesis	0.0797088	4	1	66	21031	1/4	66/21031	NDUFS3
GO:1904262	query_1	GO:BP	negative regulation of TORC1 signaling	0.0797088	6	1	45	21031	1/6	45/21031	UBE2N
HP:0001332	query_1	HP	Dystonia	0.0799562	5	3	520	4958	3/5	520/4958	TRIT1/VAC14/NDUFS3
HP:0010053	query_1	HP	Abnormality of the distal phalanx of the hallux	0.0800408	5	1	10	4958	1/5	10/4958	VAC14
HP:0012415	query_1	HP	Abnormal blood gas level	0.0800408	1	1	50	4958	1/1	50/4958	CACNA1S
HP:0034370	query_1	HP	Abnormal muscle tissue metabolite concentration	0.0800408	1	1	50	4958	1/1	50/4958	CACNA1S
GO:0048857	query_1	GO:BP	neural nucleus development	0.0801992	4	1	69	21031	1/4	69/21031	NDUFS3
WP:WP3998	query_1	WP	Prader Willi and Angelman syndrome	0.08077	6	1	108	8286	1/6	108/8286	UBE2N
WP:WP4396	query_1	WP	Nonalcoholic fatty liver disease	0.08077	4	1	153	8286	1/4	153/8286	NDUFS3
HP:0003687	query_1	HP	Centrally nucleated skeletal muscle fibers	0.0807911	1	1	51	4958	1/1	51/4958	CACNA1S
GO:0006400	query_1	GO:BP	tRNA modification	0.0816951	3	1	95	21031	1/3	95/21031	TRIT1
HP:0012103	query_1	HP	Abnormality of the mitochondrion	0.0823896	4	2	215	4958	2/4	215/4958	TRIT1/NDUFS3
GO:0051146	query_1	GO:BP	striated muscle cell differentiation	0.0826412	1	1	291	21031	1/1	291/21031	CACNA1S
GO:0015267	query_1	GO:MF	channel activity	0.0826976	1	1	507	20212	1/1	507/20212	CACNA1S
GO:0022803	query_1	GO:MF	passive transmembrane transporter activity	0.0826976	1	1	508	20212	1/1	508/20212	CACNA1S
HP:0001657	query_1	HP	Prolonged QT interval	0.0833057	1	1	54	4958	1/1	54/4958	CACNA1S
HP:0010048	query_1	HP	Aplasia of metacarpal bones	0.0833057	5	1	11	4958	1/5	11/4958	VAC14
HP:0010183	query_1	HP	Abnormality of the middle phalanges of the toes	0.0833057	5	1	11	4958	1/5	11/4958	VAC14
HP:0001663	query_1	HP	Ventricular fibrillation	0.0834935	1	1	56	4958	1/1	56/4958	CACNA1S
HP:0004755	query_1	HP	Supraventricular tachycardia	0.0834935	1	1	56	4958	1/1	56/4958	CACNA1S
HP:0007766	query_1	HP	Optic disc hypoplasia	0.0838541	3	1	19	4958	1/3	19/4958	TRIT1
HP:0000853	query_1	HP	Goiter	0.0840047	1	1	58	4958	1/1	58/4958	CACNA1S
HP:0030196	query_1	HP	Fatigable weakness of respiratory muscles	0.0840047	1	1	58	4958	1/1	58/4958	CACNA1S
GO:0002090	query_1	GO:BP	regulation of receptor internalization	0.0843113	5	1	63	21031	1/5	63/21031	VAC14
GO:0006874	query_1	GO:BP	intracellular calcium ion homeostasis	0.0843113	1	1	310	21031	1/1	310/21031	CACNA1S
GO:0015986	query_1	GO:BP	proton motive force-driven ATP synthesis	0.0843113	4	1	77	21031	1/4	77/21031	NDUFS3
GO:0140374	query_1	GO:BP	antiviral innate immune response	0.0843113	6	1	51	21031	1/6	51/21031	UBE2N
HP:0000188	query_1	HP	Short upper lip	0.0844875	5	1	12	4958	1/5	12/4958	VAC14
HP:0008180	query_1	HP	Mildly elevated creatine kinase	0.0844875	1	1	60	4958	1/1	60/4958	CACNA1S
HP:0011863	query_1	HP	Abnormal sternal ossification	0.0844875	5	1	12	4958	1/5	12/4958	VAC14
GO:0006936	query_1	GO:BP	muscle contraction	0.0865718	1	1	342	21031	1/1	342/21031	CACNA1S
GO:0009653	query_1	GO:BP	anatomical structure morphogenesis	0.0865718	2	2	2684	21031	2/2	2684/21031	CACNA1S/ASCL5
GO:0051235	query_1	GO:BP	maintenance of location	0.0865718	1	1	341	21031	1/1	341/21031	CACNA1S
GO:0055074	query_1	GO:BP	calcium ion homeostasis	0.0865718	1	1	334	21031	1/1	334/21031	CACNA1S
GO:0070588	query_1	GO:BP	calcium ion transmembrane transport	0.0865718	1	1	342	21031	1/1	342/21031	CACNA1S
HP:0002530	query_1	HP	Axial dystonia	0.0867108	4	1	16	4958	1/4	16/4958	NDUFS3
HP:0004756	query_1	HP	Ventricular tachycardia	0.0867108	1	1	65	4958	1/1	65/4958	CACNA1S
HP:0009817	query_1	HP	Aplasia involving bones of the lower limbs	0.0867108	5	1	13	4958	1/5	13/4958	VAC14
HP:0010054	query_1	HP	Abnormality of the first metatarsal bone	0.0867108	5	1	13	4958	1/5	13/4958	VAC14
HP:0031547	query_1	HP	Abnormal QT interval	0.0867108	1	1	64	4958	1/1	64/4958	CACNA1S
HP:0100529	query_1	HP	Abnormal blood phosphate concentration	0.0867108	1	1	64	4958	1/1	64/4958	CACNA1S
GO:0043010	query_1	GO:BP	camera-type eye development	0.0874212	1	1	350	21031	1/1	350/21031	CACNA1S
GO:0098800	query_1	GO:CC	inner mitochondrial membrane protein complex	0.0878476	4	1	162	22097	1/4	162/22097	NDUFS3
GO:0001654	query_1	GO:BP	eye development	0.087951	1	1	402	21031	1/1	402/21031	CACNA1S
GO:0006754	query_1	GO:BP	ATP biosynthetic process	0.087951	4	1	102	21031	1/4	102/21031	NDUFS3
GO:0007517	query_1	GO:BP	muscle organ development	0.087951	1	1	357	21031	1/1	357/21031	CACNA1S
GO:0008033	query_1	GO:BP	tRNA processing	0.087951	3	1	137	21031	1/3	137/21031	TRIT1
GO:0019646	query_1	GO:BP	aerobic electron transport chain	0.087951	4	1	92	21031	1/4	92/21031	NDUFS3
GO:0030901	query_1	GO:BP	midbrain development	0.087951	4	1	92	21031	1/4	92/21031	NDUFS3
GO:0032007	query_1	GO:BP	negative regulation of TOR signaling	0.087951	6	1	70	21031	1/6	70/21031	UBE2N
GO:0033108	query_1	GO:BP	mitochondrial respiratory chain complex assembly	0.087951	4	1	104	21031	1/4	104/21031	NDUFS3
GO:0042692	query_1	GO:BP	muscle cell differentiation	0.087951	1	1	395	21031	1/1	395/21031	CACNA1S
GO:0042773	query_1	GO:BP	ATP synthesis coupled electron transport	0.087951	4	1	100	21031	1/4	100/21031	NDUFS3
GO:0042775	query_1	GO:BP	mitochondrial ATP synthesis coupled electron transport	0.087951	4	1	100	21031	1/4	100/21031	NDUFS3
GO:0048880	query_1	GO:BP	sensory system development	0.087951	1	1	412	21031	1/1	412/21031	CACNA1S
GO:0060537	query_1	GO:BP	muscle tissue development	0.087951	1	1	420	21031	1/1	420/21031	CACNA1S
GO:0070534	query_1	GO:BP	protein K63-linked ubiquitination	0.087951	6	1	64	21031	1/6	64/21031	UBE2N
GO:0098657	query_1	GO:BP	import into cell	0.087951	5	2	923	21031	2/5	923/21031	CACNA1S/VAC14
GO:0150063	query_1	GO:BP	visual system development	0.087951	1	1	406	21031	1/1	406/21031	CACNA1S
GO:0003012	query_1	GO:BP	muscle system process	0.0886162	1	1	429	21031	1/1	429/21031	CACNA1S
GO:0006816	query_1	GO:BP	calcium ion transport	0.0886162	1	1	436	21031	1/1	436/21031	CACNA1S
GO:2001243	query_1	GO:BP	negative regulation of intrinsic apoptotic signaling pathway	0.0886162	4	1	109	21031	1/4	109/21031	NDUFS3
GO:0022890	query_1	GO:MF	inorganic cation transmembrane transporter activity	0.0897332	1	1	569	20212	1/1	569/20212	CACNA1S
GO:0043130	query_1	GO:MF	ubiquitin binding	0.089743	6	1	99	20212	1/6	99/20212	UBE2N
GO:0001217	query_1	GO:MF	DNA-binding transcription repressor activity	0.0898227	2	1	332	20212	1/2	332/20212	ASCL5
GO:0001227	query_1	GO:MF	DNA-binding transcription repressor activity, RNA polymerase II-specific	0.0898227	2	1	323	20212	1/2	323/20212	ASCL5
GO:0008324	query_1	GO:MF	monoatomic cation transmembrane transporter activity	0.0898227	1	1	608	20212	1/1	608/20212	CACNA1S
GO:0015399	query_1	GO:MF	primary active transmembrane transporter activity	0.0898227	4	1	166	20212	1/4	166/20212	NDUFS3
GO:0009145	query_1	GO:BP	purine nucleoside triphosphate biosynthetic process	0.0901516	4	1	114	21031	1/4	114/21031	NDUFS3
GO:0009206	query_1	GO:BP	purine ribonucleoside triphosphate biosynthetic process	0.0901516	4	1	113	21031	1/4	113/21031	NDUFS3
GO:0019637	query_1	GO:BP	organophosphate metabolic process	0.0901516	5	2	1034	21031	2/5	1034/21031	VAC14/NDUFS3
GO:0099072	query_1	GO:BP	regulation of postsynaptic membrane neurotransmitter receptor levels	0.0901516	5	1	93	21031	1/5	93/21031	VAC14
GO:0015318	query_1	GO:MF	inorganic molecular entity transmembrane transporter activity	0.0902978	1	1	692	20212	1/1	692/20212	CACNA1S
GO:0032182	query_1	GO:MF	ubiquitin-like protein binding	0.0902978	6	1	118	20212	1/6	118/20212	UBE2N
KEGG:00190	query_1	KEGG	Oxidative phosphorylation	0.0903571	4	1	134	8484	1/4	134/8484	NDUFS3
GO:0009201	query_1	GO:BP	ribonucleoside triphosphate biosynthetic process	0.0914519	4	1	119	21031	1/4	119/21031	NDUFS3
GO:0022904	query_1	GO:BP	respiratory electron transport chain	0.0914519	4	1	122	21031	1/4	122/21031	NDUFS3
GO:0050808	query_1	GO:BP	synapse organization	0.0914519	1	1	485	21031	1/1	485/21031	CACNA1S
GO:0140053	query_1	GO:BP	mitochondrial gene expression	0.0914519	3	1	163	21031	1/3	163/21031	TRIT1
GO:0015075	query_1	GO:MF	monoatomic ion transmembrane transporter activity	0.0917203	1	1	727	20212	1/1	727/20212	CACNA1S
HP:0009851	query_1	HP	Aplasia/Hypoplasia of the proximal phalanges of the hand	0.0920845	5	1	14	4958	1/5	14/4958	VAC14
REAC:R-HSA-1660514	query_1	REAC	Synthesis of PIPs at the Golgi membrane	0.0922653	5	1	18	10842	1/5	18/10842	VAC14
REAC:R-HSA-1660516	query_1	REAC	Synthesis of PIPs at the early endosome membrane	0.0922653	5	1	16	10842	1/5	16/10842	VAC14
REAC:R-HSA-1660517	query_1	REAC	Synthesis of PIPs at the late endosome membrane	0.0922653	5	1	11	10842	1/5	11/10842	VAC14
REAC:R-HSA-168927	query_1	REAC	TICAM1, RIP1-mediated IKK complex recruitment	0.0922653	6	1	19	10842	1/6	19/10842	UBE2N
REAC:R-HSA-375165	query_1	REAC	NCAM signaling for neurite out-growth	0.0922653	1	1	59	10842	1/1	59/10842	CACNA1S
REAC:R-HSA-419037	query_1	REAC	NCAM1 interactions	0.0922653	1	1	42	10842	1/1	42/10842	CACNA1S
REAC:R-HSA-450302	query_1	REAC	activated TAK1 mediates p38 MAPK activation	0.0922653	6	1	23	10842	1/6	23/10842	UBE2N
REAC:R-HSA-450321	query_1	REAC	JNK (c-Jun kinases) phosphorylation and activation mediated by activated human TAK1	0.0922653	6	1	22	10842	1/6	22/10842	UBE2N
REAC:R-HSA-6782315	query_1	REAC	tRNA modification in the nucleus and cytosol	0.0922653	3	1	41	10842	1/3	41/10842	TRIT1
REAC:R-HSA-6787450	query_1	REAC	tRNA modification in the mitochondrion	0.0922653	3	1	8	10842	1/3	8/10842	TRIT1
REAC:R-HSA-937039	query_1	REAC	IRAK1 recruits IKK complex	0.0922653	6	1	14	10842	1/6	14/10842	UBE2N
REAC:R-HSA-937041	query_1	REAC	IKK complex recruitment mediated by RIP1	0.0922653	6	1	22	10842	1/6	22/10842	UBE2N
REAC:R-HSA-975110	query_1	REAC	TRAF6 mediated IRF7 activation in TLR7/8 or 9 signaling	0.0922653	6	1	13	10842	1/6	13/10842	UBE2N
REAC:R-HSA-975144	query_1	REAC	IRAK1 recruits IKK complex upon TLR7/8 or 9 stimulation	0.0922653	6	1	14	10842	1/6	14/10842	UBE2N
GO:0005739	query_1	GO:CC	mitochondrion	0.0929582	4	2	1689	22097	2/4	1689/22097	TRIT1/NDUFS3
GO:0098797	query_1	GO:CC	plasma membrane protein complex	0.0930883	1	1	718	22097	1/1	718/22097	CACNA1S
GO:0001501	query_1	GO:BP	skeletal system development	0.0935586	1	1	535	21031	1/1	535/21031	CACNA1S
GO:0006873	query_1	GO:BP	intracellular monoatomic ion homeostasis	0.0935586	1	1	538	21031	1/1	538/21031	CACNA1S
GO:0009142	query_1	GO:BP	nucleoside triphosphate biosynthetic process	0.0935586	4	1	127	21031	1/4	127/21031	NDUFS3
GO:0009451	query_1	GO:BP	RNA modification	0.0935586	3	1	182	21031	1/3	182/21031	TRIT1
GO:0030003	query_1	GO:BP	intracellular monoatomic cation homeostasis	0.0935586	1	1	529	21031	1/1	529/21031	CACNA1S
GO:0044057	query_1	GO:BP	regulation of system process	0.0935586	1	1	542	21031	1/1	542/21031	CACNA1S
GO:0048259	query_1	GO:BP	regulation of receptor-mediated endocytosis	0.0935586	5	1	110	21031	1/5	110/21031	VAC14
GO:0071407	query_1	GO:BP	cellular response to organic cyclic compound	0.0935586	1	1	535	21031	1/1	535/21031	CACNA1S
GO:0098771	query_1	GO:BP	inorganic ion homeostasis	0.0935586	1	1	539	21031	1/1	539/21031	CACNA1S
GO:1903432	query_1	GO:BP	regulation of TORC1 signaling	0.0935586	6	1	92	21031	1/6	92/21031	UBE2N
GO:2000781	query_1	GO:BP	positive regulation of double-strand break repair	0.0935586	6	1	86	21031	1/6	86/21031	UBE2N
HP:0000187	query_1	HP	Broad alveolar ridges	0.0961148	5	1	15	4958	1/5	15/4958	VAC14
HP:0009802	query_1	HP	Aplasia of the phalanges of the hand	0.0961148	5	1	15	4958	1/5	15/4958	VAC14
HP:0009823	query_1	HP	Aplasia involving bones of the upper limbs	0.0961148	5	1	15	4958	1/5	15/4958	VAC14
GO:0006119	query_1	GO:BP	oxidative phosphorylation	0.0975509	4	1	145	21031	1/4	145/21031	NDUFS3
GO:0038202	query_1	GO:BP	TORC1 signaling	0.0979699	6	1	98	21031	1/6	98/21031	UBE2N
GO:0006399	query_1	GO:BP	tRNA metabolic process	0.098996	3	1	206	21031	1/3	206/21031	TRIT1
GO:0007423	query_1	GO:BP	sensory organ development	0.098996	1	1	610	21031	1/1	610/21031	CACNA1S
GO:0010256	query_1	GO:BP	endomembrane system organization	0.098996	1	1	602	21031	1/1	602/21031	CACNA1S
GO:0050801	query_1	GO:BP	monoatomic ion homeostasis	0.098996	1	1	616	21031	1/1	616/21031	CACNA1S
GO:0055080	query_1	GO:BP	monoatomic cation homeostasis	0.098996	1	1	606	21031	1/1	606/21031	CACNA1S
GO:0071417	query_1	GO:BP	cellular response to organonitrogen compound	0.098996	1	1	610	21031	1/1	610/21031	CACNA1S
GO:0140677	query_1	GO:MF	molecular function activator activity	0.0992707	6	2	1124	20212	2/6	1124/20212	CACNA1S/UBE2N
HP:0002900	query_1	HP	Hypokalemia	0.099681	1	1	78	4958	1/1	78/4958	CACNA1S
KEGG:04932	query_1	KEGG	Non-alcoholic fatty liver disease	0.0999075	4	1	154	8484	1/4	154/8484	NDUFS3

## Sheet: PD_microglia_hmagma
ID	Cluster	Category	Description	P-value	query_size	Count	term_size	effective_domain_size	GeneRatio	BgRatio	genes
REAC:R-HSA-1839122	query_1	REAC	Signaling by activated point mutants of FGFR1	0.0153306	2	1	8	10842	1/2	8/10842	FGF20
REAC:R-HSA-1839130	query_1	REAC	Signaling by activated point mutants of FGFR3	0.0153306	2	1	9	10842	1/2	9/10842	FGF20
REAC:R-HSA-190239	query_1	REAC	FGFR3 ligand binding and activation	0.0153306	2	1	9	10842	1/2	9/10842	FGF20
REAC:R-HSA-190241	query_1	REAC	FGFR2 ligand binding and activation	0.0153306	2	1	16	10842	1/2	16/10842	FGF20
REAC:R-HSA-190242	query_1	REAC	FGFR1 ligand binding and activation	0.0153306	2	1	11	10842	1/2	11/10842	FGF20
REAC:R-HSA-190322	query_1	REAC	FGFR4 ligand binding and activation	0.0153306	2	1	12	10842	1/2	12/10842	FGF20
REAC:R-HSA-190371	query_1	REAC	FGFR3b ligand binding and activation	0.0153306	2	1	4	10842	1/2	4/10842	FGF20
REAC:R-HSA-190372	query_1	REAC	FGFR3c ligand binding and activation	0.0153306	2	1	9	10842	1/2	9/10842	FGF20
REAC:R-HSA-190373	query_1	REAC	FGFR1c ligand binding and activation	0.0153306	2	1	8	10842	1/2	8/10842	FGF20
REAC:R-HSA-190375	query_1	REAC	FGFR2c ligand binding and activation	0.0153306	2	1	9	10842	1/2	9/10842	FGF20
REAC:R-HSA-2033514	query_1	REAC	FGFR3 mutant receptor activation	0.0153306	2	1	9	10842	1/2	9/10842	FGF20
REAC:R-HSA-2033519	query_1	REAC	Activated point mutants of FGFR2	0.0153306	2	1	14	10842	1/2	14/10842	FGF20
REAC:R-HSA-5654219	query_1	REAC	Phospholipase C-mediated cascade: FGFR1	0.0153306	2	1	11	10842	1/2	11/10842	FGF20
REAC:R-HSA-5654221	query_1	REAC	Phospholipase C-mediated cascade; FGFR2	0.0153306	2	1	14	10842	1/2	14/10842	FGF20
REAC:R-HSA-5654227	query_1	REAC	Phospholipase C-mediated cascade; FGFR3	0.0153306	2	1	9	10842	1/2	9/10842	FGF20
REAC:R-HSA-5654228	query_1	REAC	Phospholipase C-mediated cascade; FGFR4	0.0153306	2	1	13	10842	1/2	13/10842	FGF20
REAC:R-HSA-5654688	query_1	REAC	SHC-mediated cascade:FGFR1	0.0153306	2	1	13	10842	1/2	13/10842	FGF20
REAC:R-HSA-5654689	query_1	REAC	PI-3K cascade:FGFR1	0.0153306	2	1	15	10842	1/2	15/10842	FGF20
REAC:R-HSA-5654693	query_1	REAC	FRS-mediated FGFR1 signaling	0.0153306	2	1	16	10842	1/2	16/10842	FGF20
REAC:R-HSA-5654695	query_1	REAC	PI-3K cascade:FGFR2	0.0153306	2	1	18	10842	1/2	18/10842	FGF20
REAC:R-HSA-5654699	query_1	REAC	SHC-mediated cascade:FGFR2	0.0153306	2	1	16	10842	1/2	16/10842	FGF20
REAC:R-HSA-5654704	query_1	REAC	SHC-mediated cascade:FGFR3	0.0153306	2	1	11	10842	1/2	11/10842	FGF20
REAC:R-HSA-5654706	query_1	REAC	FRS-mediated FGFR3 signaling	0.0153306	2	1	14	10842	1/2	14/10842	FGF20
REAC:R-HSA-5654708	query_1	REAC	Downstream signaling of activated FGFR3	0.0153306	2	1	18	10842	1/2	18/10842	FGF20
REAC:R-HSA-5654710	query_1	REAC	PI-3K cascade:FGFR3	0.0153306	2	1	13	10842	1/2	13/10842	FGF20
REAC:R-HSA-5654712	query_1	REAC	FRS-mediated FGFR4 signaling	0.0153306	2	1	18	10842	1/2	18/10842	FGF20
REAC:R-HSA-5654719	query_1	REAC	SHC-mediated cascade:FGFR4	0.0153306	2	1	15	10842	1/2	15/10842	FGF20
REAC:R-HSA-5654720	query_1	REAC	PI-3K cascade:FGFR4	0.0153306	2	1	17	10842	1/2	17/10842	FGF20
REAC:R-HSA-5655332	query_1	REAC	Signaling by FGFR3 in disease	0.0153306	2	1	17	10842	1/2	17/10842	FGF20
REAC:R-HSA-5654700	query_1	REAC	FRS-mediated FGFR2 signaling	0.0156422	2	1	19	10842	1/2	19/10842	FGF20
REAC:R-HSA-5654687	query_1	REAC	Downstream signaling of activated FGFR1	0.0167045	2	1	22	10842	1/2	22/10842	FGF20
REAC:R-HSA-5654696	query_1	REAC	Downstream signaling of activated FGFR2	0.0167045	2	1	23	10842	1/2	23/10842	FGF20
REAC:R-HSA-5654716	query_1	REAC	Downstream signaling of activated FGFR4	0.0167045	2	1	22	10842	1/2	22/10842	FGF20
REAC:R-HSA-5654732	query_1	REAC	Negative regulation of FGFR3 signaling	0.0167045	2	1	23	10842	1/2	23/10842	FGF20
REAC:R-HSA-174490	query_1	REAC	Membrane binding and targetting of GAG proteins	0.0172815	4	1	14	10842	1/4	14/10842	VPS37A
REAC:R-HSA-174495	query_1	REAC	Synthesis And Processing Of GAG, GAGPOL Polyproteins	0.0172815	4	1	14	10842	1/4	14/10842	VPS37A
REAC:R-HSA-1839124	query_1	REAC	FGFR1 mutant receptor activation	0.0172815	2	1	26	10842	1/2	26/10842	FGF20
REAC:R-HSA-5654726	query_1	REAC	Negative regulation of FGFR1 signaling	0.0172815	2	1	26	10842	1/2	26/10842	FGF20
REAC:R-HSA-5654727	query_1	REAC	Negative regulation of FGFR2 signaling	0.0172815	2	1	28	10842	1/2	28/10842	FGF20
REAC:R-HSA-5654733	query_1	REAC	Negative regulation of FGFR4 signaling	0.0172815	2	1	27	10842	1/2	27/10842	FGF20
REAC:R-HSA-1839126	query_1	REAC	FGFR2 mutant receptor activation	0.0174614	2	1	29	10842	1/2	29/10842	FGF20
REAC:R-HSA-175474	query_1	REAC	Assembly Of The HIV Virion	0.0179515	4	1	16	10842	1/4	16/10842	VPS37A
REAC:R-HSA-5654741	query_1	REAC	Signaling by FGFR3	0.0179515	2	1	32	10842	1/2	32/10842	FGF20
REAC:R-HSA-5655302	query_1	REAC	Signaling by FGFR1 in disease	0.0179515	2	1	32	10842	1/2	32/10842	FGF20
REAC:R-HSA-109704	query_1	REAC	PI3K Cascade	0.0189029	2	1	36	10842	1/2	36/10842	FGF20
REAC:R-HSA-417957	query_1	REAC	P2Y receptors	0.0189029	6	1	12	10842	1/6	12/10842	P2RY13
REAC:R-HSA-5654743	query_1	REAC	Signaling by FGFR4	0.0189029	2	1	35	10842	1/2	35/10842	FGF20
REAC:R-HSA-5655253	query_1	REAC	Signaling by FGFR2 in disease	0.0190224	2	1	37	10842	1/2	37/10842	FGF20
REAC:R-HSA-112399	query_1	REAC	IRS-mediated signalling	0.0196396	2	1	39	10842	1/2	39/10842	FGF20
REAC:R-HSA-5654736	query_1	REAC	Signaling by FGFR1	0.0197394	2	1	40	10842	1/2	40/10842	FGF20
REAC:R-HSA-2428924	query_1	REAC	IGF1R signaling cascade	0.0204009	2	1	43	10842	1/2	43/10842	FGF20
REAC:R-HSA-2428928	query_1	REAC	IRS-related events triggered by IGF1R	0.0204009	2	1	43	10842	1/2	43/10842	FGF20
REAC:R-HSA-2404192	query_1	REAC	Signaling by Type 1 Insulin-like Growth Factor 1 Receptor (IGF1R)	0.0204805	2	1	44	10842	1/2	44/10842	FGF20
REAC:R-HSA-74751	query_1	REAC	Insulin receptor signalling cascade	0.0205571	2	1	45	10842	1/2	45/10842	FGF20
REAC:R-HSA-418038	query_1	REAC	Nucleotide-like (purinergic) receptors	0.0214982	6	1	16	10842	1/6	16/10842	P2RY13
REAC:R-HSA-1226099	query_1	REAC	Signaling by FGFR in disease	0.0242234	2	1	56	10842	1/2	56/10842	FGF20
REAC:R-HSA-162588	query_1	REAC	Budding and maturation of HIV virion	0.0242234	4	1	28	10842	1/4	28/10842	VPS37A
REAC:R-HSA-418594	query_1	REAC	G alpha (i) signalling events	0.0260472	6	2	312	10842	2/6	312/10842	P2RY13/SUCNR1
REAC:R-HSA-917729	query_1	REAC	Endosomal Sorting Complex Required For Transport (ESCRT)	0.0260472	4	1	31	10842	1/4	31/10842	VPS37A
REAC:R-HSA-2219530	query_1	REAC	Constitutive Signaling by Aberrant PI3K in Cancer	0.0262618	2	1	65	10842	1/2	65/10842	FGF20
REAC:R-HSA-5654738	query_1	REAC	Signaling by FGFR2	0.0262618	2	1	64	10842	1/2	64/10842	FGF20
REAC:R-HSA-373076	query_1	REAC	Class A/1 (Rhodopsin-like receptors)	0.0268564	6	2	328	10842	2/6	328/10842	P2RY13/SUCNR1
REAC:R-HSA-9615710	query_1	REAC	Late endosomal microautophagy	0.0268564	4	1	34	10842	1/4	34/10842	VPS37A
REAC:R-HSA-190236	query_1	REAC	Signaling by FGFR	0.0280465	2	1	74	10842	1/2	74/10842	FGF20
REAC:R-HSA-74752	query_1	REAC	Signaling by Insulin receptor	0.0280465	2	1	73	10842	1/2	73/10842	FGF20
REAC:R-HSA-2219528	query_1	REAC	PI3K/AKT Signaling in Cancer	0.0337996	2	1	92	10842	1/2	92/10842	FGF20
REAC:R-HSA-6811558	query_1	REAC	PI5P, PP2A and IER3 Regulate PI3K/AKT Signaling	0.0337996	2	1	92	10842	1/2	92/10842	FGF20
REAC:R-HSA-5676594	query_1	REAC	TNF receptor superfamily (TNFSF) members mediating non-canonical NF-kB pathway	0.0346325	12	1	16	10842	1/12	16/10842	MAP3K14
REAC:R-HSA-199418	query_1	REAC	Negative regulation of the PI3K/AKT network	0.0353056	2	1	99	10842	1/2	99/10842	FGF20
REAC:R-HSA-389357	query_1	REAC	CD28 dependent PI3K/Akt signaling	0.0454693	12	1	22	10842	1/12	22/10842	MAP3K14
REAC:R-HSA-500792	query_1	REAC	GPCR ligand binding	0.0454693	6	2	460	10842	2/6	460/10842	P2RY13/SUCNR1
CORUM:2100	query_1	CORUM	CHUK-IKBKB-MAP3K14 complex	0.0471563	12	1	3	3383	1/12	3/3383	MAP3K14
CORUM:2104	query_1	CORUM	IKKB-NIK complex	0.0471563	12	1	2	3383	1/12	2/3383	MAP3K14
CORUM:2105	query_1	CORUM	IkappaB kinase complex (IKBKB, CHUK, IKBKAP, NFKBIA, RELA, MAP3K14)	0.0471563	12	1	5	3383	1/12	5/3383	MAP3K14
CORUM:5194	query_1	CORUM	TNF-alpha/NF-kappa B signaling complex (SEC16A, CHUK, IKBKB, NFKB2, REL, IKBKG, MAP3K14, RELA, FBXW7, USP2)	0.0471563	12	1	10	3383	1/12	10/3383	MAP3K14
CORUM:6765	query_1	CORUM	CCR4-NOT complex	0.0471563	14	1	9	3383	1/14	9/3383	CNOT7
CORUM:7192	query_1	CORUM	CCR4-NOT-CNOT7-CNOT6 complex	0.0471563	14	1	9	3383	1/14	9/3383	CNOT7
CORUM:7214	query_1	CORUM	CCR4-NOT-CNOT7-CNOT6L complex	0.0471563	14	1	9	3383	1/14	9/3383	CNOT7
REAC:R-HSA-6804115	query_1	REAC	TP53 regulates transcription of additional cell cycle genes whose exact role in the p53 pathway remain uncertain	0.0498664	14	1	21	10842	1/14	21/10842	CNOT7
CORUM:5266	query_1	CORUM	TNF-alpha/NF-kappa B signaling complex 6	0.0508756	12	1	13	3383	1/12	13/3383	MAP3K14
REAC:R-HSA-162582	query_1	REAC	Signal Transduction	0.0552	6	4	2545	10842	4/6	2545/10842	FGF20/P2RY13/FMNL1/SUCNR1
REAC:R-HSA-429947	query_1	REAC	Deadenylation of mRNA	0.0576223	14	1	25	10842	1/14	25/10842	CNOT7
REAC:R-HSA-389356	query_1	REAC	CD28 co-stimulation	0.0603776	12	1	31	10842	1/12	31/10842	MAP3K14
GO:0090722	query_1	GO:MF	receptor-receptor interaction	0.0617409	2	1	4	20212	1/2	4/20212	FGF20
REAC:R-HSA-9610379	query_1	REAC	HCMV Late Events	0.0723742	4	1	113	10842	1/4	113/10842	VPS37A
REAC:R-HSA-388396	query_1	REAC	GPCR downstream signalling	0.073734	6	2	623	10842	2/6	623/10842	P2RY13/SUCNR1
GO:0000813	query_1	GO:CC	ESCRT I complex	0.0752481	4	1	12	22097	1/4	12/22097	VPS37A
GO:0032059	query_1	GO:CC	bleb	0.0752481	5	1	8	22097	1/5	8/22097	FMNL1
GO:1990769	query_1	GO:CC	proximal neuron projection	0.0752481	9	1	4	22097	1/9	4/22097	TRIM46
GO:0000165	query_1	GO:BP	MAPK cascade	0.077964	20	4	745	21031	4/20	745/21031	MAP3K14/FGF20/ITPKB/RNF149
GO:0000290	query_1	GO:BP	deadenylation-dependent decapping of nuclear-transcribed mRNA	0.077964	14	1	11	21031	1/14	11/21031	CNOT7
GO:0001781	query_1	GO:BP	neutrophil apoptotic process	0.077964	20	1	9	21031	1/20	9/21031	ITPKB
GO:0001990	query_1	GO:BP	regulation of systemic arterial blood pressure by hormone	0.077964	3	1	38	21031	1/3	38/21031	SUCNR1
GO:0001991	query_1	GO:BP	regulation of systemic arterial blood pressure by circulatory renin-angiotensin	0.077964	3	1	17	21031	1/3	17/21031	SUCNR1
GO:0001999	query_1	GO:BP	renal response to blood flow involved in circulatory renin-angiotensin regulation of systemic arterial blood pressure	0.077964	3	1	6	21031	1/3	6/21031	SUCNR1
GO:0002001	query_1	GO:BP	renin secretion into blood stream	0.077964	3	1	6	21031	1/3	6/21031	SUCNR1
GO:0002182	query_1	GO:BP	cytoplasmic translational elongation	0.077964	21	1	6	21031	1/21	6/21031	CPEB2
GO:0002281	query_1	GO:BP	macrophage activation involved in immune response	0.077964	3	1	19	21031	1/3	19/21031	SUCNR1
GO:0003044	query_1	GO:BP	regulation of systemic arterial blood pressure mediated by a chemical signal	0.077964	3	1	46	21031	1/3	46/21031	SUCNR1
GO:0003071	query_1	GO:BP	renal system process involved in regulation of systemic arterial blood pressure	0.077964	3	1	24	21031	1/3	24/21031	SUCNR1
GO:0003081	query_1	GO:BP	regulation of systemic arterial blood pressure by renin-angiotensin	0.077964	3	1	24	21031	1/3	24/21031	SUCNR1
GO:0006623	query_1	GO:BP	protein targeting to vacuole	0.077964	4	1	47	21031	1/4	47/21031	VPS37A
GO:0007194	query_1	GO:BP	negative regulation of adenylate cyclase activity	0.077964	6	1	16	21031	1/6	16/21031	P2RY13
GO:0008543	query_1	GO:BP	fibroblast growth factor receptor signaling pathway	0.077964	2	1	81	21031	1/2	81/21031	FGF20
GO:0014046	query_1	GO:BP	dopamine secretion	0.077964	2	1	42	21031	1/2	42/21031	FGF20
GO:0014059	query_1	GO:BP	regulation of dopamine secretion	0.077964	2	1	37	21031	1/2	37/21031	FGF20
GO:0014855	query_1	GO:BP	striated muscle cell proliferation	0.077964	2	1	74	21031	1/2	74/21031	FGF20
GO:0015844	query_1	GO:BP	monoamine transport	0.077964	2	1	86	21031	1/2	86/21031	FGF20
GO:0015872	query_1	GO:BP	dopamine transport	0.077964	2	1	57	21031	1/2	57/21031	FGF20
GO:0019068	query_1	GO:BP	virion assembly	0.077964	4	1	35	21031	1/4	35/21031	VPS37A
GO:0023061	query_1	GO:BP	signal release	0.077964	3	2	492	21031	2/3	492/21031	FGF20/SUCNR1
GO:0031280	query_1	GO:BP	negative regulation of cyclase activity	0.077964	6	1	17	21031	1/6	17/21031	P2RY13
GO:0032253	query_1	GO:BP	dense core granule localization	0.077964	9	1	20	21031	1/9	20/21031	TRIM46
GO:0032509	query_1	GO:BP	endosome transport via multivesicular body sorting pathway	0.077964	4	1	41	21031	1/4	41/21031	VPS37A
GO:0032511	query_1	GO:BP	late endosome to vacuole transport via multivesicular body sorting pathway	0.077964	4	1	27	21031	1/4	27/21031	VPS37A
GO:0032940	query_1	GO:BP	secretion by cell	0.077964	3	2	827	21031	2/3	827/21031	FGF20/SUCNR1
GO:0033029	query_1	GO:BP	regulation of neutrophil apoptotic process	0.077964	20	1	8	21031	1/20	8/21031	ITPKB
GO:0033030	query_1	GO:BP	negative regulation of neutrophil apoptotic process	0.077964	20	1	2	21031	1/20	2/21031	ITPKB
GO:0035315	query_1	GO:BP	hair cell differentiation	0.077964	2	1	59	21031	1/2	59/21031	FGF20
GO:0035589	query_1	GO:BP	G protein-coupled purinergic nucleotide receptor signaling pathway	0.077964	6	1	14	21031	1/6	14/21031	P2RY13
GO:0035590	query_1	GO:BP	purinergic nucleotide receptor signaling pathway	0.077964	6	1	32	21031	1/6	32/21031	P2RY13
GO:0035726	query_1	GO:BP	common myeloid progenitor cell proliferation	0.077964	20	1	9	21031	1/20	9/21031	ITPKB
GO:0036257	query_1	GO:BP	multivesicular body organization	0.077964	4	1	33	21031	1/4	33/21031	VPS37A
GO:0036258	query_1	GO:BP	multivesicular body assembly	0.077964	4	1	32	21031	1/4	32/21031	VPS37A
GO:0039702	query_1	GO:BP	viral budding via host ESCRT complex	0.077964	4	1	23	21031	1/4	23/21031	VPS37A
GO:0040012	query_1	GO:BP	regulation of locomotion	0.077964	3	2	1038	21031	2/3	1038/21031	FGF20/SUCNR1
GO:0042490	query_1	GO:BP	mechanoreceptor differentiation	0.077964	2	1	77	21031	1/2	77/21031	FGF20
GO:0042491	query_1	GO:BP	inner ear auditory receptor cell differentiation	0.077964	2	1	50	21031	1/2	50/21031	FGF20
GO:0043162	query_1	GO:BP	ubiquitin-dependent protein catabolic process via the multivesicular body sorting pathway	0.077964	4	1	38	21031	1/4	38/21031	VPS37A
GO:0043328	query_1	GO:BP	protein transport to vacuole involved in ubiquitin-dependent protein catabolic process via the multivesicular body sorting pathway	0.077964	4	1	16	21031	1/4	16/21031	VPS37A
GO:0043376	query_1	GO:BP	regulation of CD8-positive, alpha-beta T cell differentiation	0.077964	24	1	8	21031	1/24	8/21031	ZBTB7B
GO:0043377	query_1	GO:BP	negative regulation of CD8-positive, alpha-beta T cell differentiation	0.077964	24	1	3	21031	1/24	3/21031	ZBTB7B
GO:0043928	query_1	GO:BP	exonucleolytic catabolism of deadenylated mRNA	0.077964	14	1	13	21031	1/14	13/21031	CNOT7
GO:0045324	query_1	GO:BP	late endosome to vacuole transport	0.077964	4	1	37	21031	1/4	37/21031	VPS37A
GO:0045582	query_1	GO:BP	positive regulation of T cell differentiation	0.077964	24	2	117	21031	2/24	117/21031	ITPKB/ZBTB7B
GO:0045666	query_1	GO:BP	positive regulation of neuron differentiation	0.077964	2	1	92	21031	1/2	92/21031	FGF20
GO:0045900	query_1	GO:BP	negative regulation of translational elongation	0.077964	21	1	5	21031	1/21	5/21031	CPEB2
GO:0046620	query_1	GO:BP	regulation of organ growth	0.077964	2	1	89	21031	1/2	89/21031	FGF20
GO:0046632	query_1	GO:BP	alpha-beta T cell differentiation	0.077964	24	2	125	21031	2/24	125/21031	ITPKB/ZBTB7B
GO:0046634	query_1	GO:BP	regulation of alpha-beta T cell activation	0.077964	24	2	113	21031	2/24	113/21031	ITPKB/ZBTB7B
GO:0046635	query_1	GO:BP	positive regulation of alpha-beta T cell activation	0.077964	24	2	71	21031	2/24	71/21031	ITPKB/ZBTB7B
GO:0046637	query_1	GO:BP	regulation of alpha-beta T cell differentiation	0.077964	24	2	72	21031	2/24	72/21031	ITPKB/ZBTB7B
GO:0046638	query_1	GO:BP	positive regulation of alpha-beta T cell differentiation	0.077964	24	2	51	21031	2/24	51/21031	ITPKB/ZBTB7B
GO:0046755	query_1	GO:BP	viral budding	0.077964	4	1	26	21031	1/4	26/21031	VPS37A
GO:0046903	query_1	GO:BP	secretion	0.077964	3	2	963	21031	2/3	963/21031	FGF20/SUCNR1
GO:0048490	query_1	GO:BP	anterograde synaptic vesicle transport	0.077964	9	1	18	21031	1/9	18/21031	TRIM46
GO:0048638	query_1	GO:BP	regulation of developmental growth	0.077964	9	2	322	21031	2/9	322/21031	FGF20/TRIM46
GO:0050432	query_1	GO:BP	catecholamine secretion	0.077964	2	1	59	21031	1/2	59/21031	FGF20
GO:0050433	query_1	GO:BP	regulation of catecholamine secretion	0.077964	2	1	53	21031	1/2	53/21031	FGF20
GO:0051014	query_1	GO:BP	actin filament severing	0.077964	5	1	17	21031	1/5	17/21031	FMNL1
GO:0051134	query_1	GO:BP	negative regulation of NK T cell activation	0.077964	24	1	2	21031	1/24	2/21031	ZBTB7B
GO:0051140	query_1	GO:BP	regulation of NK T cell proliferation	0.077964	24	1	7	21031	1/24	7/21031	ZBTB7B
GO:0051141	query_1	GO:BP	negative regulation of NK T cell proliferation	0.077964	24	1	1	21031	1/24	1/21031	ZBTB7B
GO:0051350	query_1	GO:BP	negative regulation of lyase activity	0.077964	6	1	19	21031	1/6	19/21031	P2RY13
GO:0051592	query_1	GO:BP	response to calcium ion	0.077964	20	2	147	21031	2/20	147/21031	ITPKB/SUCNR1
GO:0051937	query_1	GO:BP	catecholamine transport	0.077964	2	1	75	21031	1/2	75/21031	FGF20
GO:0051952	query_1	GO:BP	regulation of amine transport	0.077964	2	1	94	21031	1/2	94/21031	FGF20
GO:0055017	query_1	GO:BP	cardiac muscle tissue growth	0.077964	2	1	75	21031	1/2	75/21031	FGF20
GO:0055021	query_1	GO:BP	regulation of cardiac muscle tissue growth	0.077964	2	1	54	21031	1/2	54/21031	FGF20
GO:0060038	query_1	GO:BP	cardiac muscle cell proliferation	0.077964	2	1	50	21031	1/2	50/21031	FGF20
GO:0060043	query_1	GO:BP	regulation of cardiac muscle cell proliferation	0.077964	2	1	38	21031	1/2	38/21031	FGF20
GO:0060113	query_1	GO:BP	inner ear receptor cell differentiation	0.077964	2	1	72	21031	1/2	72/21031	FGF20
GO:0060177	query_1	GO:BP	regulation of angiotensin metabolic process	0.077964	3	1	2	21031	1/3	2/21031	SUCNR1
GO:0060213	query_1	GO:BP	positive regulation of nuclear-transcribed mRNA poly(A) tail shortening	0.077964	14	1	13	21031	1/14	13/21031	CNOT7
GO:0060419	query_1	GO:BP	heart growth	0.077964	2	1	83	21031	1/2	83/21031	FGF20
GO:0060420	query_1	GO:BP	regulation of heart growth	0.077964	2	1	60	21031	1/2	60/21031	FGF20
GO:0070459	query_1	GO:BP	prolactin secretion	0.077964	22	1	6	21031	1/22	6/21031	UBE2Q1
GO:0071542	query_1	GO:BP	dopaminergic neuron differentiation	0.077964	2	1	41	21031	1/2	41/21031	FGF20
GO:0071702	query_1	GO:BP	organic substance transport	0.077964	4	3	2358	21031	3/4	2358/21031	FGF20/VPS37A/SUCNR1
GO:0071705	query_1	GO:BP	nitrogen compound transport	0.077964	4	3	1911	21031	3/4	1911/21031	FGF20/VPS37A/SUCNR1
GO:0090148	query_1	GO:BP	membrane fission	0.077964	4	1	43	21031	1/4	43/21031	VPS37A
GO:0099514	query_1	GO:BP	synaptic vesicle cytoskeletal transport	0.077964	9	1	18	21031	1/9	18/21031	TRIM46
GO:0099517	query_1	GO:BP	synaptic vesicle transport along microtubule	0.077964	9	1	18	21031	1/9	18/21031	TRIM46
GO:0099519	query_1	GO:BP	dense core granule cytoskeletal transport	0.077964	9	1	11	21031	1/9	11/21031	TRIM46
GO:0099612	query_1	GO:BP	protein localization to axon	0.077964	9	1	9	21031	1/9	9/21031	TRIM46
GO:0106104	query_1	GO:BP	regulation of glutamate receptor clustering	0.077964	30	1	6	21031	1/30	6/21031	ZDHHC2
GO:0106217	query_1	GO:BP	tRNA C3-cytosine methylation	0.077964	28	1	2	21031	1/28	2/21031	METTL8
GO:0140352	query_1	GO:BP	export from cell	0.077964	3	2	894	21031	2/3	894/21031	FGF20/SUCNR1
GO:1900247	query_1	GO:BP	regulation of cytoplasmic translational elongation	0.077964	21	1	3	21031	1/21	3/21031	CPEB2
GO:1900248	query_1	GO:BP	negative regulation of cytoplasmic translational elongation	0.077964	21	1	2	21031	1/21	2/21031	CPEB2
GO:1901608	query_1	GO:BP	regulation of vesicle transport along microtubule	0.077964	9	1	5	21031	1/9	5/21031	TRIM46
GO:1901610	query_1	GO:BP	positive regulation of vesicle transport along microtubule	0.077964	9	1	5	21031	1/9	5/21031	TRIM46
GO:1901626	query_1	GO:BP	regulation of postsynaptic membrane organization	0.077964	30	1	3	21031	1/30	3/21031	ZDHHC2
GO:1901628	query_1	GO:BP	positive regulation of postsynaptic membrane organization	0.077964	30	1	2	21031	1/30	2/21031	ZDHHC2
GO:1901950	query_1	GO:BP	dense core granule transport	0.077964	9	1	11	21031	1/9	11/21031	TRIM46
GO:1901951	query_1	GO:BP	regulation of anterograde dense core granule transport	0.077964	9	1	3	21031	1/9	3/21031	TRIM46
GO:1901953	query_1	GO:BP	positive regulation of anterograde dense core granule transport	0.077964	9	1	3	21031	1/9	3/21031	TRIM46
GO:1902513	query_1	GO:BP	regulation of organelle transport along microtubule	0.077964	9	1	10	21031	1/9	10/21031	TRIM46
GO:1904338	query_1	GO:BP	regulation of dopaminergic neuron differentiation	0.077964	2	1	10	21031	1/2	10/21031	FGF20
GO:1904340	query_1	GO:BP	positive regulation of dopaminergic neuron differentiation	0.077964	2	1	3	21031	1/2	3/21031	FGF20
GO:1904717	query_1	GO:BP	regulation of AMPA glutamate receptor clustering	0.077964	30	1	6	21031	1/30	6/21031	ZDHHC2
GO:1904719	query_1	GO:BP	positive regulation of AMPA glutamate receptor clustering	0.077964	30	1	2	21031	1/30	2/21031	ZDHHC2
GO:1904809	query_1	GO:BP	regulation of dense core granule transport	0.077964	9	1	3	21031	1/9	3/21031	TRIM46
GO:1904811	query_1	GO:BP	positive regulation of dense core granule transport	0.077964	9	1	3	21031	1/9	3/21031	TRIM46
GO:1905749	query_1	GO:BP	regulation of endosome to plasma membrane protein transport	0.077964	30	1	5	21031	1/30	5/21031	ZDHHC2
GO:1905751	query_1	GO:BP	positive regulation of endosome to plasma membrane protein transport	0.077964	30	1	2	21031	1/30	2/21031	ZDHHC2
GO:1990048	query_1	GO:BP	anterograde neuronal dense core vesicle transport	0.077964	9	1	7	21031	1/9	7/21031	TRIM46
GO:2000638	query_1	GO:BP	regulation of SREBP signaling pathway	0.077964	24	1	7	21031	1/24	7/21031	ZBTB7B
GO:2000640	query_1	GO:BP	positive regulation of SREBP signaling pathway	0.077964	24	1	2	21031	1/24	2/21031	ZBTB7B
GO:2000766	query_1	GO:BP	negative regulation of cytoplasmic translation	0.077964	21	1	9	21031	1/21	9/21031	CPEB2
GO:2001186	query_1	GO:BP	negative regulation of CD8-positive, alpha-beta T cell activation	0.077964	24	1	7	21031	1/24	7/21031	ZBTB7B
GO:0071985	query_1	GO:BP	multivesicular body sorting pathway	0.0789045	4	1	49	21031	1/4	49/21031	VPS37A
REAC:R-HSA-1257604	query_1	REAC	PIP3 activates AKT signaling	0.0789359	2	1	252	10842	1/2	252/10842	FGF20
REAC:R-HSA-162599	query_1	REAC	Late Phase of HIV Life Cycle	0.0795874	4	1	132	10842	1/4	132/10842	VPS37A
REAC:R-HSA-1855204	query_1	REAC	Synthesis of IP3 and IP4 in the cytosol	0.0795874	20	1	26	10842	1/20	26/10842	ITPKB
REAC:R-HSA-5673001	query_1	REAC	RAF/MAP kinase cascade	0.0795874	2	1	264	10842	1/2	264/10842	FGF20
GO:0015837	query_1	GO:BP	amine transport	0.0796846	2	1	105	21031	1/2	105/21031	FGF20
GO:0030866	query_1	GO:BP	cortical actin cytoskeleton organization	0.0796846	5	1	42	21031	1/5	42/21031	FMNL1
GO:0032252	query_1	GO:BP	secretory granule localization	0.0796846	9	1	23	21031	1/9	23/21031	TRIM46
GO:0040011	query_1	GO:BP	locomotion	0.0796846	3	2	1234	21031	2/3	1234/21031	FGF20/SUCNR1
GO:0045621	query_1	GO:BP	positive regulation of lymphocyte differentiation	0.0796846	24	2	132	21031	2/24	132/21031	ITPKB/ZBTB7B
GO:0060211	query_1	GO:BP	regulation of nuclear-transcribed mRNA poly(A) tail shortening	0.0796846	14	1	15	21031	1/14	15/21031	CNOT7
GO:1900153	query_1	GO:BP	positive regulation of nuclear-transcribed mRNA catabolic process, deadenylation-dependent decay	0.0796846	14	1	15	21031	1/14	15/21031	CNOT7
REAC:R-HSA-5684996	query_1	REAC	MAPK1/MAPK3 signaling	0.080087	2	1	269	10842	1/2	269/10842	FGF20
GO:0001866	query_1	GO:BP	NK T cell proliferation	0.0806119	24	1	9	21031	1/24	9/21031	ZBTB7B
GO:0044344	query_1	GO:BP	cellular response to fibroblast growth factor stimulus	0.0806119	2	1	108	21031	1/2	108/21031	FGF20
GO:0032957	query_1	GO:BP	inositol trisphosphate metabolic process	0.081277	20	1	11	21031	1/20	11/21031	ITPKB
GO:0110156	query_1	GO:BP	methylguanosine-cap decapping	0.0820776	14	1	16	21031	1/14	16/21031	CNOT7
REAC:R-HSA-162587	query_1	REAC	HIV Life Cycle	0.0836529	4	1	145	10842	1/4	145/10842	VPS37A
REAC:R-HSA-372790	query_1	REAC	Signaling by GPCR	0.0836529	6	2	696	10842	2/6	696/10842	P2RY13/SUCNR1
REAC:R-HSA-9006925	query_1	REAC	Intracellular signaling by second messengers	0.0837763	2	1	292	10842	1/2	292/10842	FGF20
REAC:R-HSA-9612973	query_1	REAC	Autophagy	0.0839149	4	1	149	10842	1/4	149/10842	VPS37A
GO:0071774	query_1	GO:BP	response to fibroblast growth factor	0.084489	2	1	116	21031	1/2	116/21031	FGF20
GO:0001614	query_1	GO:MF	purinergic nucleotide receptor activity	0.0846798	6	1	22	20212	1/6	22/20212	P2RY13
GO:0005104	query_1	GO:MF	fibroblast growth factor receptor binding	0.0846798	2	1	26	20212	1/2	26/20212	FGF20
GO:0008440	query_1	GO:MF	inositol-1,4,5-trisphosphate 3-kinase activity	0.0846798	20	1	4	20212	1/20	4/20212	ITPKB
GO:0016502	query_1	GO:MF	nucleotide receptor activity	0.0846798	6	1	22	20212	1/6	22/20212	P2RY13
GO:0032794	query_1	GO:MF	GTPase activating protein binding	0.0846798	5	1	12	20212	1/5	12/20212	FMNL1
GO:0043394	query_1	GO:MF	proteoglycan binding	0.0846798	2	1	36	20212	1/2	36/20212	FGF20
GO:0043395	query_1	GO:MF	heparan sulfate proteoglycan binding	0.0846798	2	1	18	20212	1/2	18/20212	FGF20
GO:0045028	query_1	GO:MF	G protein-coupled purinergic nucleotide receptor activity	0.0846798	6	1	15	20212	1/6	15/20212	P2RY13
GO:0051765	query_1	GO:MF	inositol tetrakisphosphate kinase activity	0.0846798	20	1	5	20212	1/20	5/20212	ITPKB
GO:0051766	query_1	GO:MF	inositol trisphosphate kinase activity	0.0846798	20	1	5	20212	1/20	5/20212	ITPKB
GO:0052735	query_1	GO:MF	tRNA (cytidine-3-)-methyltransferase activity	0.0846798	28	1	4	20212	1/28	4/20212	METTL8
REAC:R-HSA-5683057	query_1	REAC	MAPK family signaling cascades	0.0862708	2	1	308	10842	1/2	308/10842	FGF20
GO:2001137	query_1	GO:BP	positive regulation of endocytic recycling	0.086528	30	1	8	21031	1/30	8/21031	ZDHHC2
REAC:R-HSA-9609646	query_1	REAC	HCMV Infection	0.0873904	4	1	159	10842	1/4	159/10842	VPS37A
GO:0001865	query_1	GO:BP	NK T cell differentiation	0.09011	24	1	11	21031	1/24	11/21031	ZBTB7B
GO:0001967	query_1	GO:BP	suckling behavior	0.09011	22	1	12	21031	1/22	12/21031	UBE2Q1
GO:0030865	query_1	GO:BP	cortical cytoskeleton organization	0.09011	5	1	51	21031	1/5	51/21031	FMNL1
GO:0045761	query_1	GO:BP	regulation of adenylate cyclase activity	0.09011	6	1	44	21031	1/6	44/21031	P2RY13
GO:0051133	query_1	GO:BP	regulation of NK T cell activation	0.09011	24	1	11	21031	1/24	11/21031	ZBTB7B
GO:0072666	query_1	GO:BP	establishment of protein localization to vacuole	0.09011	4	1	65	21031	1/4	65/21031	VPS37A
GO:0110154	query_1	GO:BP	RNA decapping	0.09011	14	1	19	21031	1/14	19/21031	CNOT7
GO:2000320	query_1	GO:BP	negative regulation of T-helper 17 cell differentiation	0.09011	24	1	11	21031	1/24	11/21031	ZBTB7B
GO:0000291	query_1	GO:BP	nuclear-transcribed mRNA catabolic process, exonucleolytic	0.0901625	14	1	20	21031	1/14	20/21031	CNOT7
GO:0002275	query_1	GO:BP	myeloid cell activation involved in immune response	0.0901625	3	1	98	21031	1/3	98/21031	SUCNR1
GO:0003073	query_1	GO:BP	regulation of systemic arterial blood pressure	0.0901625	3	1	97	21031	1/3	97/21031	SUCNR1
GO:0006417	query_1	GO:BP	regulation of translation	0.0901625	28	3	378	21031	3/28	378/21031	METTL8/CPEB2/CNOT7
GO:0006448	query_1	GO:BP	regulation of translational elongation	0.0901625	21	1	13	21031	1/21	13/21031	CPEB2
GO:0031279	query_1	GO:BP	regulation of cyclase activity	0.0901625	6	1	50	21031	1/6	50/21031	P2RY13
GO:0033962	query_1	GO:BP	P-body assembly	0.0901625	14	1	21	21031	1/14	21/21031	CNOT7
GO:0045059	query_1	GO:BP	positive thymic T cell selection	0.0901625	20	1	14	21031	1/20	14/21031	ITPKB
GO:0050886	query_1	GO:BP	endocrine process	0.0901625	3	1	92	21031	1/3	92/21031	SUCNR1
GO:0060339	query_1	GO:BP	negative regulation of type I interferon-mediated signaling pathway	0.0901625	14	1	21	21031	1/14	21/21031	CNOT7
GO:0070900	query_1	GO:BP	mitochondrial tRNA modification	0.0901625	28	1	10	21031	1/28	10/21031	METTL8
GO:0097113	query_1	GO:BP	AMPA glutamate receptor clustering	0.0901625	30	1	10	21031	1/30	10/21031	ZDHHC2
GO:0097688	query_1	GO:BP	glutamate receptor clustering	0.0901625	30	1	10	21031	1/30	10/21031	ZDHHC2
GO:1900864	query_1	GO:BP	mitochondrial RNA modification	0.0901625	28	1	10	21031	1/28	10/21031	METTL8
GO:1903044	query_1	GO:BP	protein localization to membrane raft	0.0901625	30	1	10	21031	1/30	10/21031	ZDHHC2
GO:1903911	query_1	GO:BP	positive regulation of receptor clustering	0.0901625	30	1	10	21031	1/30	10/21031	ZDHHC2
GO:2000317	query_1	GO:BP	negative regulation of T-helper 17 type immune response	0.0901625	24	1	12	21031	1/24	12/21031	ZBTB7B
REAC:R-HSA-5663220	query_1	REAC	RHO GTPases Activate Formins	0.0915409	5	1	136	10842	1/5	136/10842	FMNL1
REAC:R-HSA-6791312	query_1	REAC	TP53 Regulates Transcription of Cell Cycle Genes	0.0915409	14	1	49	10842	1/14	49/10842	CNOT7
GO:0051132	query_1	GO:BP	NK T cell activation	0.0930838	24	1	13	21031	1/24	13/21031	ZBTB7B
REAC:R-HSA-5676590	query_1	REAC	NIK-->noncanonical NF-kB signaling	0.0933779	12	1	59	10842	1/12	59/10842	MAP3K14
GO:0042116	query_1	GO:BP	macrophage activation	0.093788	3	1	106	21031	1/3	106/21031	SUCNR1
GO:0051339	query_1	GO:BP	regulation of lyase activity	0.093788	6	1	53	21031	1/6	53/21031	P2RY13
REAC:R-HSA-5607761	query_1	REAC	Dectin-1 mediated noncanonical NF-kB signaling	0.0938811	12	1	60	10842	1/12	60/10842	MAP3K14
GO:0030015	query_1	GO:CC	CCR4-NOT core complex	0.0939453	14	1	6	22097	1/14	6/22097	CNOT7
GO:0036452	query_1	GO:CC	ESCRT complex	0.0939453	4	1	28	22097	1/4	28/22097	VPS37A
GO:0098944	query_1	GO:CC	postsynaptic recycling endosome membrane	0.0939453	30	1	4	22097	1/30	4/22097	ZDHHC2
GO:0043524	query_1	GO:BP	negative regulation of neuron apoptotic process	0.094467	2	1	161	21031	1/2	161/21031	FGF20
GO:0035265	query_1	GO:BP	organ growth	0.0961842	2	1	165	21031	1/2	165/21031	FGF20
GO:0032933	query_1	GO:BP	SREBP signaling pathway	0.0969986	24	1	14	21031	1/24	14/21031	ZBTB7B
REAC:R-HSA-429914	query_1	REAC	Deadenylation-dependent mRNA decay	0.0986997	14	1	56	10842	1/14	56/10842	CNOT7
REAC:R-HSA-877300	query_1	REAC	Interferon gamma signaling	0.0986997	9	1	87	10842	1/9	87/10842	TRIM46
REAC:R-HSA-9013148	query_1	REAC	CDC42 GTPase cycle	0.0986997	5	1	155	10842	1/5	155/10842	FMNL1
GO:0004535	query_1	GO:MF	poly(A)-specific ribonuclease activity	0.09995	14	1	13	20212	1/14	13/20212	CNOT7
GO:0019705	query_1	GO:MF	protein-cysteine S-myristoyltransferase activity	0.09995	30	1	6	20212	1/30	6/20212	ZDHHC2

## Sheet: PD_neurons_hmagma
ID	Cluster	Category	Description	P-value	query_size	Count	term_size	effective_domain_size	GeneRatio	BgRatio	genes
GO:0004336	query_1	GO:MF	galactosylceramidase activity	0.00380962	1	1	4	20212	1/1	4/20212	GBA
GO:0004348	query_1	GO:MF	glucosylceramidase activity	0.00380962	1	1	3	20212	1/1	3/20212	GBA
GO:0005124	query_1	GO:MF	scavenger receptor binding	0.00380962	1	1	4	20212	1/1	4/20212	GBA
GO:0050295	query_1	GO:MF	steryl-beta-glucosidase activity	0.00380962	1	1	2	20212	1/1	2/20212	GBA
GO:0008422	query_1	GO:MF	beta-glucosidase activity	0.00380962	1	1	5	20212	1/1	5/20212	GBA
MIRNA:hsa-miR-4648	query_1	MIRNA	hsa-miR-4648	0.00586644	2	2	76	14819	2/2	76/14819	UBE2Q1/GBA
GO:0015926	query_1	GO:MF	glucosidase activity	0.00888911	1	1	14	20212	1/1	14/20212	GBA
GO:0097066	query_1	GO:BP	response to thyroid hormone	0.00931311	10	2	24	21031	2/10	24/21031	CTSB/GBA
GO:1901804	query_1	GO:BP	beta-glucoside metabolic process	0.00931311	1	1	1	21031	1/1	1/21031	GBA
GO:1901805	query_1	GO:BP	beta-glucoside catabolic process	0.00931311	1	1	1	21031	1/1	1/21031	GBA
GO:1904457	query_1	GO:BP	positive regulation of neuronal action potential	0.00931311	1	1	1	21031	1/1	1/21031	GBA
WP:WP1422	query_1	WP	Sphingolipid pathway	0.0101376	1	1	30	8286	1/1	30/8286	GBA
WP:WP4153	query_1	WP	Degradation pathway of sphingolipids including diseases	0.0101376	1	1	17	8286	1/1	17/8286	GBA
WP:WP4725	query_1	WP	Sphingolipid metabolism overview	0.0101376	1	1	25	8286	1/1	25/8286	GBA
WP:WP5121	query_1	WP	Sphingolipid metabolism in senescence	0.0101376	1	1	28	8286	1/1	28/8286	GBA
WP:WP5292	query_1	WP	Glycosphingolipid metabolism	0.0101376	1	1	21	8286	1/1	21/8286	GBA
GO:0046527	query_1	GO:MF	glucosyltransferase activity	0.0103404	1	1	19	20212	1/1	19/20212	GBA
GO:0006677	query_1	GO:BP	glycosylceramide metabolic process	0.0130113	1	1	16	21031	1/1	16/21031	GBA
GO:0006678	query_1	GO:BP	glucosylceramide metabolic process	0.0130113	1	1	6	21031	1/1	6/21031	GBA
GO:0006680	query_1	GO:BP	glucosylceramide catabolic process	0.0130113	1	1	3	21031	1/1	3/21031	GBA
GO:0014004	query_1	GO:BP	microglia differentiation	0.0130113	1	1	13	21031	1/1	13/21031	GBA
GO:0016139	query_1	GO:BP	glycoside catabolic process	0.0130113	1	1	8	21031	1/1	8/21031	GBA
GO:0019377	query_1	GO:BP	glycolipid catabolic process	0.0130113	1	1	15	21031	1/1	15/21031	GBA
GO:0021694	query_1	GO:BP	cerebellar Purkinje cell layer formation	0.0130113	1	1	15	21031	1/1	15/21031	GBA
GO:0021859	query_1	GO:BP	pyramidal neuron differentiation	0.0130113	1	1	16	21031	1/1	16/21031	GBA
GO:0023021	query_1	GO:BP	termination of signal transduction	0.0130113	1	1	3	21031	1/1	3/21031	GBA
GO:0030259	query_1	GO:BP	lipid glycosylation	0.0130113	1	1	11	21031	1/1	11/21031	GBA
GO:0042543	query_1	GO:BP	protein N-linked glycosylation via arginine	0.0130113	11	1	1	21031	1/11	1/21031	KRTCAP2
GO:0045760	query_1	GO:BP	positive regulation of action potential	0.0130113	1	1	8	21031	1/1	8/21031	GBA
GO:0046477	query_1	GO:BP	glycosylceramide catabolic process	0.0130113	1	1	6	21031	1/1	6/21031	GBA
GO:0046479	query_1	GO:BP	glycosphingolipid catabolic process	0.0130113	1	1	13	21031	1/1	13/21031	GBA
GO:0046512	query_1	GO:BP	sphingosine biosynthetic process	0.0130113	1	1	14	21031	1/1	14/21031	GBA
GO:0046520	query_1	GO:BP	sphingoid biosynthetic process	0.0130113	1	1	14	21031	1/1	14/21031	GBA
GO:0050747	query_1	GO:BP	positive regulation of lipoprotein metabolic process	0.0130113	1	1	4	21031	1/1	4/21031	GBA
GO:0051969	query_1	GO:BP	regulation of transmission of nerve impulse	0.0130113	1	1	16	21031	1/1	16/21031	GBA
GO:0051971	query_1	GO:BP	positive regulation of transmission of nerve impulse	0.0130113	1	1	7	21031	1/1	7/21031	GBA
GO:0061517	query_1	GO:BP	macrophage proliferation	0.0130113	1	1	12	21031	1/1	12/21031	GBA
GO:0061518	query_1	GO:BP	microglial cell proliferation	0.0130113	1	1	9	21031	1/1	9/21031	GBA
GO:0070459	query_1	GO:BP	prolactin secretion	0.0130113	2	1	6	21031	1/2	6/21031	UBE2Q1
GO:0098908	query_1	GO:BP	regulation of neuronal action potential	0.0130113	1	1	5	21031	1/1	5/21031	GBA
GO:1901608	query_1	GO:BP	regulation of vesicle transport along microtubule	0.0130113	3	1	5	21031	1/3	5/21031	TRIM46
GO:1901610	query_1	GO:BP	positive regulation of vesicle transport along microtubule	0.0130113	3	1	5	21031	1/3	5/21031	TRIM46
GO:1901951	query_1	GO:BP	regulation of anterograde dense core granule transport	0.0130113	3	1	3	21031	1/3	3/21031	TRIM46
GO:1901953	query_1	GO:BP	positive regulation of anterograde dense core granule transport	0.0130113	3	1	3	21031	1/3	3/21031	TRIM46
GO:1903059	query_1	GO:BP	regulation of protein lipidation	0.0130113	1	1	11	21031	1/1	11/21031	GBA
GO:1903061	query_1	GO:BP	positive regulation of protein lipidation	0.0130113	1	1	4	21031	1/1	4/21031	GBA
GO:1904350	query_1	GO:BP	regulation of protein catabolic process in the vacuole	0.0130113	1	1	13	21031	1/1	13/21031	GBA
GO:1904809	query_1	GO:BP	regulation of dense core granule transport	0.0130113	3	1	3	21031	1/3	3/21031	TRIM46
GO:1904811	query_1	GO:BP	positive regulation of dense core granule transport	0.0130113	3	1	3	21031	1/3	3/21031	TRIM46
GO:1904923	query_1	GO:BP	regulation of autophagy of mitochondrion in response to mitochondrial depolarization	0.0130113	1	1	15	21031	1/1	15/21031	GBA
GO:1904925	query_1	GO:BP	positive regulation of autophagy of mitochondrion in response to mitochondrial depolarization	0.0130113	1	1	14	21031	1/1	14/21031	GBA
GO:1905165	query_1	GO:BP	regulation of lysosomal protein catabolic process	0.0130113	1	1	11	21031	1/1	11/21031	GBA
GO:0050746	query_1	GO:BP	regulation of lipoprotein metabolic process	0.0134789	1	1	17	21031	1/1	17/21031	GBA
GO:0006670	query_1	GO:BP	sphingosine metabolic process	0.0135922	1	1	20	21031	1/1	20/21031	GBA
GO:0007610	query_1	GO:BP	behavior	0.0135922	2	2	662	21031	2/2	662/21031	UBE2Q1/GBA
GO:0016137	query_1	GO:BP	glycoside metabolic process	0.0135922	1	1	20	21031	1/1	20/21031	GBA
GO:0021692	query_1	GO:BP	cerebellar Purkinje cell layer morphogenesis	0.0135922	1	1	19	21031	1/1	19/21031	GBA
GO:0034312	query_1	GO:BP	diol biosynthetic process	0.0135922	1	1	21	21031	1/1	21/21031	GBA
GO:0046514	query_1	GO:BP	ceramide catabolic process	0.0135922	1	1	20	21031	1/1	20/21031	GBA
GO:0098780	query_1	GO:BP	response to mitochondrial depolarisation	0.0135922	1	1	21	21031	1/1	21/21031	GBA
GO:1905146	query_1	GO:BP	lysosomal protein catabolic process	0.0135922	1	1	20	21031	1/1	20/21031	GBA
GO:1990048	query_1	GO:BP	anterograde neuronal dense core vesicle transport	0.0135922	3	1	7	21031	1/3	7/21031	TRIM46
GO:0046519	query_1	GO:BP	sphingoid metabolic process	0.0139546	1	1	22	21031	1/1	22/21031	GBA
GO:0061744	query_1	GO:BP	motor behavior	0.0143029	1	1	23	21031	1/1	23/21031	GBA
GO:0001967	query_1	GO:BP	suckling behavior	0.0143615	2	1	12	21031	1/2	12/21031	UBE2Q1
GO:0007039	query_1	GO:BP	protein catabolic process in the vacuole	0.0143615	1	1	24	21031	1/1	24/21031	GBA
GO:0021697	query_1	GO:BP	cerebellar cortex formation	0.0155692	1	1	27	21031	1/1	27/21031	GBA
GO:0099612	query_1	GO:BP	protein localization to axon	0.0155692	3	1	9	21031	1/3	9/21031	TRIM46
GO:0021680	query_1	GO:BP	cerebellar Purkinje cell layer development	0.0164044	1	1	29	21031	1/1	29/21031	GBA
GO:0034311	query_1	GO:BP	diol metabolic process	0.0164044	1	1	30	21031	1/1	30/21031	GBA
GO:1902513	query_1	GO:BP	regulation of organelle transport along microtubule	0.0164044	3	1	10	21031	1/3	10/21031	TRIM46
GO:0030149	query_1	GO:BP	sphingolipid catabolic process	0.0165894	1	1	32	21031	1/1	32/21031	GBA
GO:0031646	query_1	GO:BP	positive regulation of nervous system process	0.0165894	1	1	32	21031	1/1	32/21031	GBA
GO:0061436	query_1	GO:BP	establishment of skin barrier	0.0165894	1	1	34	21031	1/1	34/21031	GBA
GO:0071425	query_1	GO:BP	hematopoietic stem cell proliferation	0.0165894	1	1	34	21031	1/1	34/21031	GBA
GO:0099519	query_1	GO:BP	dense core granule cytoskeletal transport	0.0165894	3	1	11	21031	1/3	11/21031	TRIM46
GO:1901658	query_1	GO:BP	glycosyl compound catabolic process	0.0165894	1	1	33	21031	1/1	33/21031	GBA
GO:1901950	query_1	GO:BP	dense core granule transport	0.0165894	3	1	11	21031	1/3	11/21031	TRIM46
GO:0008340	query_1	GO:BP	determination of adult lifespan	0.0167637	1	1	37	21031	1/1	37/21031	GBA
GO:0019228	query_1	GO:BP	neuronal action potential	0.0167637	1	1	35	21031	1/1	35/21031	GBA
GO:0021696	query_1	GO:BP	cerebellar cortex morphogenesis	0.0167637	1	1	37	21031	1/1	37/21031	GBA
GO:0043243	query_1	GO:BP	positive regulation of protein-containing complex disassembly	0.0167637	1	1	37	21031	1/1	37/21031	GBA
GO:0046466	query_1	GO:BP	membrane lipid catabolic process	0.0167637	1	1	37	21031	1/1	37/21031	GBA
GO:0000423	query_1	GO:BP	mitophagy	0.0173781	1	1	40	21031	1/1	40/21031	GBA
GO:0035307	query_1	GO:BP	positive regulation of protein dephosphorylation	0.0173781	1	1	40	21031	1/1	40/21031	GBA
GO:0048854	query_1	GO:BP	brain morphogenesis	0.0173781	1	1	39	21031	1/1	39/21031	GBA
GO:0009268	query_1	GO:BP	response to pH	0.0179441	1	1	42	21031	1/1	42/21031	GBA
GO:0043407	query_1	GO:BP	negative regulation of MAP kinase activity	0.0179441	1	1	43	21031	1/1	43/21031	GBA
GO:0071548	query_1	GO:BP	response to dexamethasone	0.0179441	1	1	43	21031	1/1	43/21031	GBA
GO:0021587	query_1	GO:BP	cerebellum morphogenesis	0.0181229	1	1	44	21031	1/1	44/21031	GBA
GO:0033574	query_1	GO:BP	response to testosterone	0.0182972	1	1	45	21031	1/1	45/21031	GBA
GO:0021575	query_1	GO:BP	hindbrain morphogenesis	0.0188685	1	1	47	21031	1/1	47/21031	GBA
GO:0032715	query_1	GO:BP	negative regulation of interleukin-6 production	0.0190291	1	1	48	21031	1/1	48/21031	GBA
GO:0035306	query_1	GO:BP	positive regulation of dephosphorylation	0.0195772	1	1	50	21031	1/1	50/21031	GBA
WP:WP3890	query_1	WP	Nanomaterial induced inflammasome activation	0.0196478	10	1	7	8286	1/10	7/8286	CTSB
GO:0021695	query_1	GO:BP	cerebellar cortex development	0.019898	1	1	53	21031	1/1	53/21031	GBA
GO:0048490	query_1	GO:BP	anterograde synaptic vesicle transport	0.019898	3	1	18	21031	1/3	18/21031	TRIM46
GO:0065008	query_1	GO:BP	regulation of biological quality	0.019898	3	3	2846	21031	3/3	2846/21031	UBE2Q1/TRIM46/GBA
GO:0099514	query_1	GO:BP	synaptic vesicle cytoskeletal transport	0.019898	3	1	18	21031	1/3	18/21031	TRIM46
GO:0099517	query_1	GO:BP	synaptic vesicle transport along microtubule	0.019898	3	1	18	21031	1/3	18/21031	TRIM46
GO:0004739	query_1	GO:MF	pyruvate dehydrogenase (acetyl-transferring) activity	0.0199876	14	1	3	20212	1/14	3/20212	PDHB
GO:0098900	query_1	GO:BP	regulation of action potential	0.0200498	1	1	55	21031	1/1	55/21031	GBA
GO:0014009	query_1	GO:BP	glial cell proliferation	0.0209031	1	1	58	21031	1/1	58/21031	GBA
GO:0032253	query_1	GO:BP	dense core granule localization	0.0211434	3	1	20	21031	1/3	20/21031	TRIM46
GO:0046173	query_1	GO:BP	polyol biosynthetic process	0.0211434	1	1	60	21031	1/1	60/21031	GBA
GO:0006687	query_1	GO:BP	glycosphingolipid metabolic process	0.0216081	1	1	62	21031	1/1	62/21031	GBA
GO:0030225	query_1	GO:BP	macrophage differentiation	0.0217179	1	1	63	21031	1/1	63/21031	GBA
GO:0007565	query_1	GO:BP	female pregnancy	0.0229428	10	2	182	21031	2/10	182/21031	UBE2Q1/CTSB
GO:0046513	query_1	GO:BP	ceramide biosynthetic process	0.0229428	1	1	68	21031	1/1	68/21031	GBA
GO:0032252	query_1	GO:BP	secretory granule localization	0.0230111	3	1	23	21031	1/3	23/21031	TRIM46
GO:0007617	query_1	GO:BP	mating behavior	0.0233009	2	1	36	21031	1/2	36/21031	UBE2Q1
GO:0019226	query_1	GO:BP	transmission of nerve impulse	0.0233009	1	1	72	21031	1/1	72/21031	GBA
GO:0051129	query_1	GO:BP	negative regulation of cellular component organization	0.0233009	3	2	719	21031	2/3	719/21031	TRIM46/GBA
GO:0043627	query_1	GO:BP	response to estrogen	0.0233859	1	1	73	21031	1/1	73/21031	GBA
GO:0033036	query_1	GO:BP	macromolecule localization	0.0235508	3	3	3210	21031	3/3	3210/21031	UBE2Q1/TRIM46/GBA
GO:0035304	query_1	GO:BP	regulation of protein dephosphorylation	0.0235508	1	1	75	21031	1/1	75/21031	GBA
GO:0004738	query_1	GO:MF	pyruvate dehydrogenase activity	0.0245764	14	1	6	20212	1/14	6/20212	PDHB
GO:0034603	query_1	GO:MF	pyruvate dehydrogenase [NAD(P)+] activity	0.0245764	14	1	6	20212	1/14	6/20212	PDHB
GO:0034604	query_1	GO:MF	pyruvate dehydrogenase (NAD+) activity	0.0245764	14	1	6	20212	1/14	6/20212	PDHB
GO:0061631	query_1	GO:MF	ubiquitin conjugating enzyme activity	0.0245764	2	1	33	20212	1/2	33/20212	UBE2Q1
GO:0061650	query_1	GO:MF	ubiquitin-like protein conjugating enzyme activity	0.0245764	2	1	39	20212	1/2	39/20212	UBE2Q1
GO:0006497	query_1	GO:BP	protein lipidation	0.0248746	1	1	80	21031	1/1	80/21031	GBA
GO:0071901	query_1	GO:BP	negative regulation of protein serine/threonine kinase activity	0.024941	1	1	81	21031	1/1	81/21031	GBA
GO:1901657	query_1	GO:BP	glycosyl compound metabolic process	0.0253111	1	1	83	21031	1/1	83/21031	GBA
GO:0044703	query_1	GO:BP	multi-organism reproductive process	0.0254282	10	2	204	21031	2/10	204/21031	UBE2Q1/CTSB
GO:0032436	query_1	GO:BP	positive regulation of proteasomal ubiquitin-dependent protein catabolic process	0.0254906	1	1	86	21031	1/1	86/21031	GBA
GO:0042158	query_1	GO:BP	lipoprotein biosynthetic process	0.0254906	1	1	86	21031	1/1	86/21031	GBA
GO:0033077	query_1	GO:BP	T cell differentiation in thymus	0.0255483	1	1	87	21031	1/1	87/21031	GBA
GO:0019098	query_1	GO:BP	reproductive behavior	0.0255787	2	1	44	21031	1/2	44/21031	UBE2Q1
GO:0004553	query_1	GO:MF	hydrolase activity, hydrolyzing O-glycosyl compounds	0.025851	1	1	95	20212	1/1	95/20212	GBA
GO:0019915	query_1	GO:BP	lipid storage	0.0259487	1	1	90	21031	1/1	90/21031	GBA
GO:0044706	query_1	GO:BP	multi-multicellular organism process	0.0261685	10	2	213	21031	2/10	213/21031	UBE2Q1/CTSB
GO:0000422	query_1	GO:BP	autophagy of mitochondrion	0.0274675	1	1	97	21031	1/1	97/21031	GBA
GO:0006664	query_1	GO:BP	glycolipid metabolic process	0.0286209	1	1	105	21031	1/1	105/21031	GBA
GO:0006672	query_1	GO:BP	ceramide metabolic process	0.0286209	1	1	106	21031	1/1	106/21031	GBA
GO:0007040	query_1	GO:BP	lysosome organization	0.0286209	1	1	111	21031	1/1	111/21031	GBA
GO:0019751	query_1	GO:BP	polyol metabolic process	0.0286209	1	1	108	21031	1/1	108/21031	GBA
GO:0021549	query_1	GO:BP	cerebellum development	0.0286209	1	1	106	21031	1/1	106/21031	GBA
GO:0030148	query_1	GO:BP	sphingolipid biosynthetic process	0.0286209	1	1	110	21031	1/1	110/21031	GBA
GO:0035303	query_1	GO:BP	regulation of dephosphorylation	0.0286209	1	1	107	21031	1/1	107/21031	GBA
GO:0080171	query_1	GO:BP	lytic vacuole organization	0.0286209	1	1	111	21031	1/1	111/21031	GBA
GO:1901800	query_1	GO:BP	positive regulation of proteasomal protein catabolic process	0.0286209	1	1	111	21031	1/1	111/21031	GBA
GO:1903509	query_1	GO:BP	liposaccharide metabolic process	0.0286209	1	1	106	21031	1/1	106/21031	GBA
GO:2000060	query_1	GO:BP	positive regulation of ubiquitin-dependent protein catabolic process	0.0286209	1	1	106	21031	1/1	106/21031	GBA
GO:0007566	query_1	GO:BP	embryo implantation	0.0287418	2	1	57	21031	1/2	57/21031	UBE2Q1
GO:0019882	query_1	GO:BP	antigen processing and presentation	0.0287418	1	1	115	21031	1/1	115/21031	GBA
GO:0022037	query_1	GO:BP	metencephalon development	0.0287418	1	1	116	21031	1/1	116/21031	GBA
GO:0030182	query_1	GO:BP	neuron differentiation	0.0287418	6	3	1431	21031	3/6	1431/21031	LZTS3/TRIM46/GBA
GO:0031644	query_1	GO:BP	regulation of nervous system process	0.0287418	1	1	116	21031	1/1	116/21031	GBA
GO:0022904	query_1	GO:BP	respiratory electron transport chain	0.0288749	1	1	122	21031	1/1	122/21031	GBA
GO:0042157	query_1	GO:BP	lipoprotein metabolic process	0.0288749	1	1	122	21031	1/1	122/21031	GBA
GO:0048489	query_1	GO:BP	synaptic vesicle transport	0.0288749	3	1	40	21031	1/3	40/21031	TRIM46
GO:0072089	query_1	GO:BP	stem cell proliferation	0.0288749	1	1	122	21031	1/1	122/21031	GBA
GO:0097067	query_1	GO:BP	cellular response to thyroid hormone stimulus	0.0288749	10	1	12	21031	1/10	12/21031	CTSB
GO:1905037	query_1	GO:BP	autophagosome organization	0.0288749	1	1	120	21031	1/1	120/21031	GBA
GO:0043405	query_1	GO:BP	regulation of MAP kinase activity	0.0289167	1	1	124	21031	1/1	124/21031	GBA
GO:0072676	query_1	GO:BP	lymphocyte migration	0.0289167	1	1	124	21031	1/1	124/21031	GBA
GO:0043244	query_1	GO:BP	regulation of protein-containing complex disassembly	0.0289371	1	1	125	21031	1/1	125/21031	GBA
GO:0048699	query_1	GO:BP	generation of neurons	0.0299156	6	3	1514	21031	3/6	1514/21031	LZTS3/TRIM46/GBA
GO:0051384	query_1	GO:BP	response to glucocorticoid	0.0299156	1	1	132	21031	1/1	132/21031	GBA
GO:0098773	query_1	GO:BP	skin epidermis development	0.0299156	1	1	133	21031	1/1	133/21031	GBA
GO:1903052	query_1	GO:BP	positive regulation of proteolysis involved in protein catabolic process	0.0299156	1	1	133	21031	1/1	133/21031	GBA
GO:0008203	query_1	GO:BP	cholesterol metabolic process	0.0301195	1	1	137	21031	1/1	137/21031	GBA
GO:0032434	query_1	GO:BP	regulation of proteasomal ubiquitin-dependent protein catabolic process	0.0301195	1	1	136	21031	1/1	136/21031	GBA
GO:0046165	query_1	GO:BP	alcohol biosynthetic process	0.0301195	1	1	135	21031	1/1	135/21031	GBA
GO:0047496	query_1	GO:BP	vesicle transport along microtubule	0.0301195	3	1	46	21031	1/3	46/21031	TRIM46
GO:0001508	query_1	GO:BP	action potential	0.0301489	1	1	144	21031	1/1	144/21031	GBA
GO:0006086	query_1	GO:BP	acetyl-CoA biosynthetic process from pyruvate	0.0301489	14	1	11	21031	1/14	11/21031	PDHB
GO:0006469	query_1	GO:BP	negative regulation of protein kinase activity	0.0301489	1	1	150	21031	1/1	150/21031	GBA
GO:0008089	query_1	GO:BP	anterograde axonal transport	0.0301489	3	1	51	21031	1/3	51/21031	TRIM46
GO:0010975	query_1	GO:BP	regulation of neuron projection development	0.0301489	6	2	457	21031	2/6	457/21031	LZTS3/TRIM46
GO:0016125	query_1	GO:BP	sterol metabolic process	0.0301489	1	1	152	21031	1/1	152/21031	GBA
GO:0018195	query_1	GO:BP	peptidyl-arginine modification	0.0301489	11	1	13	21031	1/11	13/21031	KRTCAP2
GO:0030517	query_1	GO:BP	negative regulation of axon extension	0.0301489	3	1	47	21031	1/3	47/21031	TRIM46
GO:0031333	query_1	GO:BP	negative regulation of protein-containing complex assembly	0.0301489	1	1	148	21031	1/1	148/21031	GBA
GO:0031960	query_1	GO:BP	response to corticosteroid	0.0301489	1	1	154	21031	1/1	154/21031	GBA
GO:0032006	query_1	GO:BP	regulation of TOR signaling	0.0301489	1	1	147	21031	1/1	147/21031	GBA
GO:0032635	query_1	GO:BP	interleukin-6 production	0.0301489	1	1	151	21031	1/1	151/21031	GBA
GO:0032675	query_1	GO:BP	regulation of interleukin-6 production	0.0301489	1	1	151	21031	1/1	151/21031	GBA
GO:0046467	query_1	GO:BP	membrane lipid biosynthetic process	0.0301489	1	1	149	21031	1/1	149/21031	GBA
GO:0048731	query_1	GO:BP	system development	0.0301489	3	3	3973	21031	3/3	3973/21031	UBE2Q1/TRIM46/GBA
GO:0070085	query_1	GO:BP	glycosylation	0.0301489	11	2	239	21031	2/11	239/21031	KRTCAP2/GBA
GO:1902652	query_1	GO:BP	secondary alcohol metabolic process	0.0301489	1	1	148	21031	1/1	148/21031	GBA
GO:0016241	query_1	GO:BP	regulation of macroautophagy	0.0305618	1	1	159	21031	1/1	159/21031	GBA
GO:0033673	query_1	GO:BP	negative regulation of kinase activity	0.0305618	1	1	159	21031	1/1	159/21031	GBA
GO:0043409	query_1	GO:BP	negative regulation of MAPK cascade	0.0305618	1	1	158	21031	1/1	158/21031	GBA
GO:0030902	query_1	GO:BP	hindbrain development	0.0305756	1	1	161	21031	1/1	161/21031	GBA
GO:0043524	query_1	GO:BP	negative regulation of neuron apoptotic process	0.0305756	1	1	161	21031	1/1	161/21031	GBA
GO:0006665	query_1	GO:BP	sphingolipid metabolic process	0.0305824	1	1	162	21031	1/1	162/21031	GBA
GO:0050728	query_1	GO:BP	negative regulation of inflammatory response	0.0305891	1	1	163	21031	1/1	163/21031	GBA
GO:0097479	query_1	GO:BP	synaptic vesicle localization	0.0307033	3	1	55	21031	1/3	55/21031	TRIM46
GO:0031929	query_1	GO:BP	TOR signaling	0.0307931	1	1	167	21031	1/1	167/21031	GBA
GO:0050905	query_1	GO:BP	neuromuscular process	0.0307931	1	1	167	21031	1/1	167/21031	GBA
GO:0051241	query_1	GO:BP	negative regulation of multicellular organismal process	0.0310618	3	2	1110	21031	2/3	1110/21031	TRIM46/GBA
GO:1903008	query_1	GO:BP	organelle disassembly	0.0311683	1	1	171	21031	1/1	171/21031	GBA
GO:2000058	query_1	GO:BP	regulation of ubiquitin-dependent protein catabolic process	0.0313526	1	1	173	21031	1/1	173/21031	GBA
GO:0022900	query_1	GO:BP	electron transport chain	0.0315349	1	1	175	21031	1/1	175/21031	GBA
GO:0009267	query_1	GO:BP	cellular response to starvation	0.0317151	1	1	177	21031	1/1	177/21031	GBA
GO:0060632	query_1	GO:BP	regulation of microtubule-based movement	0.0319815	3	1	60	21031	1/3	60/21031	TRIM46
GO:0016624	query_1	GO:MF	oxidoreductase activity, acting on the aldehyde or oxo group of donors, disulfide as acceptor	0.0332378	14	1	10	20212	1/14	10/20212	PDHB
GO:0016798	query_1	GO:MF	hydrolase activity, acting on glycosyl bonds	0.0332378	1	1	135	20212	1/1	135/20212	GBA
GO:0030258	query_1	GO:BP	lipid modification	0.0338294	1	1	192	21031	1/1	192/21031	GBA
GO:0061136	query_1	GO:BP	regulation of proteasomal protein catabolic process	0.0338294	1	1	192	21031	1/1	192/21031	GBA
GO:0051348	query_1	GO:BP	negative regulation of transferase activity	0.0338771	1	1	194	21031	1/1	194/21031	GBA
GO:0098930	query_1	GO:BP	axonal transport	0.0338771	3	1	65	21031	1/3	65/21031	TRIM46
GO:0022008	query_1	GO:BP	neurogenesis	0.0341614	6	3	1742	21031	3/6	1742/21031	LZTS3/TRIM46/GBA
GO:0050771	query_1	GO:BP	negative regulation of axonogenesis	0.0345367	3	1	67	21031	1/3	67/21031	TRIM46
GO:0045732	query_1	GO:BP	positive regulation of protein catabolic process	0.0349375	1	1	206	21031	1/1	206/21031	GBA
GO:0048469	query_1	GO:BP	cell maturation	0.0349375	1	1	205	21031	1/1	205/21031	GBA
GO:0071674	query_1	GO:BP	mononuclear cell migration	0.0349375	1	1	205	21031	1/1	205/21031	GBA
GO:0006643	query_1	GO:BP	membrane lipid metabolic process	0.035089	1	1	208	21031	1/1	208/21031	GBA
GO:0007631	query_1	GO:BP	feeding behavior	0.0351519	2	1	105	21031	1/2	105/21031	UBE2Q1
GO:0099518	query_1	GO:BP	vesicle cytoskeletal trafficking	0.0354361	3	1	71	21031	1/3	71/21031	TRIM46
GO:0006470	query_1	GO:BP	protein dephosphorylation	0.0358233	1	1	218	21031	1/1	218/21031	GBA
GO:0042594	query_1	GO:BP	response to starvation	0.0358233	1	1	217	21031	1/1	217/21031	GBA
GO:1901654	query_1	GO:BP	response to ketone	0.0358233	1	1	218	21031	1/1	218/21031	GBA
GO:0006590	query_1	GO:BP	thyroid hormone generation	0.0366806	10	1	23	21031	1/10	23/21031	CTSB
GO:0007275	query_1	GO:BP	multicellular organism development	0.0366806	3	3	4643	21031	3/3	4643/21031	UBE2Q1/TRIM46/GBA
GO:0043523	query_1	GO:BP	regulation of neuron apoptotic process	0.0366806	1	1	229	21031	1/1	229/21031	GBA
GO:0044242	query_1	GO:BP	cellular lipid catabolic process	0.0366806	1	1	225	21031	1/1	225/21031	GBA
GO:0071356	query_1	GO:BP	cellular response to tumor necrosis factor	0.0366806	1	1	228	21031	1/1	228/21031	GBA
GO:0008088	query_1	GO:BP	axo-dendritic transport	0.0366821	3	1	77	21031	1/3	77/21031	TRIM46
GO:0007033	query_1	GO:BP	vacuole organization	0.0367438	1	1	232	21031	1/1	232/21031	GBA
GO:0045333	query_1	GO:BP	cellular respiration	0.0367438	14	2	244	21031	2/14	244/21031	PDHB/GBA
GO:1903050	query_1	GO:BP	regulation of proteolysis involved in protein catabolic process	0.0367438	1	1	233	21031	1/1	233/21031	GBA
GO:0048667	query_1	GO:BP	cell morphogenesis involved in neuron differentiation	0.0367519	6	2	597	21031	2/6	597/21031	LZTS3/TRIM46
GO:0002573	query_1	GO:BP	myeloid leukocyte differentiation	0.0370009	1	1	238	21031	1/1	238/21031	GBA
GO:1901617	query_1	GO:BP	organic hydroxy compound biosynthetic process	0.0372846	1	1	241	21031	1/1	241/21031	GBA
GO:0006085	query_1	GO:BP	acetyl-CoA biosynthetic process	0.0376793	14	1	18	21031	1/14	18/21031	PDHB
GO:0031348	query_1	GO:BP	negative regulation of defense response	0.0376793	1	1	247	21031	1/1	247/21031	GBA
GO:0031669	query_1	GO:BP	cellular response to nutrient levels	0.0376793	1	1	245	21031	1/1	245/21031	GBA
GO:0032984	query_1	GO:BP	protein-containing complex disassembly	0.0376793	1	1	250	21031	1/1	250/21031	GBA
GO:0034612	query_1	GO:BP	response to tumor necrosis factor	0.0376793	1	1	249	21031	1/1	249/21031	GBA
GO:0046697	query_1	GO:BP	decidualization	0.0376793	10	1	25	21031	1/10	25/21031	CTSB
GO:0061001	query_1	GO:BP	regulation of dendritic spine morphogenesis	0.0384045	6	1	43	21031	1/6	43/21031	LZTS3
GO:0010001	query_1	GO:BP	glial cell differentiation	0.0385644	1	1	259	21031	1/1	259/21031	GBA
GO:0071900	query_1	GO:BP	regulation of protein serine/threonine kinase activity	0.0387629	1	1	264	21031	1/1	264/21031	GBA
GO:0072384	query_1	GO:BP	organelle transport along microtubule	0.0387629	3	1	88	21031	1/3	88/21031	TRIM46
GO:1901136	query_1	GO:BP	carbohydrate derivative catabolic process	0.0387629	1	1	262	21031	1/1	262/21031	GBA
GO:0001933	query_1	GO:BP	negative regulation of protein phosphorylation	0.0394256	1	1	270	21031	1/1	270/21031	GBA
GO:0071695	query_1	GO:BP	anatomical structure maturation	0.0394256	1	1	271	21031	1/1	271/21031	GBA
GO:0031668	query_1	GO:BP	cellular response to extracellular stimulus	0.0396801	1	1	274	21031	1/1	274/21031	GBA
GO:0051402	query_1	GO:BP	neuron apoptotic process	0.039788	1	1	276	21031	1/1	276/21031	GBA
GO:0120035	query_1	GO:BP	regulation of plasma membrane bounded cell projection organization	0.0399876	6	2	652	21031	2/6	652/21031	LZTS3/TRIM46
GO:0048812	query_1	GO:BP	neuron projection morphogenesis	0.0401595	6	2	655	21031	2/6	655/21031	LZTS3/TRIM46
GO:0030516	query_1	GO:BP	regulation of axon extension	0.0406331	3	1	96	21031	1/3	96/21031	TRIM46
GO:0042326	query_1	GO:BP	negative regulation of phosphorylation	0.0406331	1	1	288	21031	1/1	288/21031	GBA
GO:0042403	query_1	GO:BP	thyroid hormone metabolic process	0.0406331	10	1	29	21031	1/10	29/21031	CTSB
GO:0001818	query_1	GO:BP	negative regulation of cytokine production	0.0406656	1	1	290	21031	1/1	290/21031	GBA
GO:0031344	query_1	GO:BP	regulation of cell projection organization	0.0406656	6	2	667	21031	2/6	667/21031	LZTS3/TRIM46
GO:0120039	query_1	GO:BP	plasma membrane bounded cell projection morphogenesis	0.0409536	6	2	671	21031	2/6	671/21031	LZTS3/TRIM46
GO:0016311	query_1	GO:BP	dephosphorylation	0.0411787	1	1	298	21031	1/1	298/21031	GBA
GO:0048858	query_1	GO:BP	cell projection morphogenesis	0.0411787	6	2	676	21031	2/6	676/21031	LZTS3/TRIM46
GO:0016477	query_1	GO:BP	cell migration	0.0417288	3	2	1496	21031	2/3	1496/21031	TRIM46/GBA
GO:0030217	query_1	GO:BP	T cell differentiation	0.0421045	1	1	308	21031	1/1	308/21031	GBA
GO:0008202	query_1	GO:BP	steroid metabolic process	0.0433084	1	1	325	21031	1/1	325/21031	GBA
GO:0016236	query_1	GO:BP	macroautophagy	0.0433084	1	1	325	21031	1/1	325/21031	GBA
GO:0043588	query_1	GO:BP	skin development	0.0433084	1	1	321	21031	1/1	321/21031	GBA
GO:0045862	query_1	GO:BP	positive regulation of proteolysis	0.0433084	1	1	320	21031	1/1	320/21031	GBA
GO:0048640	query_1	GO:BP	negative regulation of developmental growth	0.0433084	3	1	108	21031	1/3	108/21031	TRIM46
GO:0048872	query_1	GO:BP	homeostasis of number of cells	0.0433084	1	1	321	21031	1/1	321/21031	GBA
GO:0015980	query_1	GO:BP	energy derivation by oxidation of organic compounds	0.0441422	1	1	335	21031	1/1	335/21031	GBA
GO:0021700	query_1	GO:BP	developmental maturation	0.0441422	1	1	340	21031	1/1	340/21031	GBA
GO:0048545	query_1	GO:BP	response to steroid hormone	0.0441422	1	1	337	21031	1/1	337/21031	GBA
GO:0051235	query_1	GO:BP	maintenance of location	0.0441422	1	1	341	21031	1/1	341/21031	GBA
GO:0060997	query_1	GO:BP	dendritic spine morphogenesis	0.0441422	6	1	57	21031	1/6	57/21031	LZTS3
GO:0061387	query_1	GO:BP	regulation of extent of cell growth	0.0441422	3	1	113	21031	1/3	113/21031	TRIM46
GO:0071496	query_1	GO:BP	cellular response to external stimulus	0.0441422	1	1	341	21031	1/1	341/21031	GBA
GO:0016042	query_1	GO:BP	lipid catabolic process	0.0442984	1	1	344	21031	1/1	344/21031	GBA
GO:0042063	query_1	GO:BP	gliogenesis	0.0442984	1	1	345	21031	1/1	345/21031	GBA
GO:0016758	query_1	GO:MF	hexosyltransferase activity	0.0443708	1	1	198	20212	1/1	198/20212	GBA
GO:0001893	query_1	GO:BP	maternal placenta development	0.0444349	10	1	35	21031	1/10	35/21031	CTSB
GO:0070661	query_1	GO:BP	leukocyte proliferation	0.0447068	1	1	351	21031	1/1	351/21031	GBA
GO:0010506	query_1	GO:BP	regulation of autophagy	0.0449297	1	1	357	21031	1/1	357/21031	GBA
GO:0010563	query_1	GO:BP	negative regulation of phosphorus metabolic process	0.0449297	1	1	356	21031	1/1	356/21031	GBA
GO:0045936	query_1	GO:BP	negative regulation of phosphate metabolic process	0.0449297	1	1	355	21031	1/1	355/21031	GBA
GO:0042176	query_1	GO:BP	regulation of protein catabolic process	0.045755	1	1	365	21031	1/1	365/21031	GBA
GO:0006066	query_1	GO:BP	alcohol metabolic process	0.0461423	1	1	371	21031	1/1	371/21031	GBA
GO:0048675	query_1	GO:BP	axon extension	0.0461423	3	1	124	21031	1/3	124/21031	TRIM46
HP:0003656	query_1	HP	Decreased beta-glucocerebrosidase level	0.0463897	1	1	2	4958	1/1	2/4958	GBA
HP:0006689	query_1	HP	Bacterial endocarditis	0.0463897	1	1	2	4958	1/1	2/4958	GBA
HP:0007885	query_1	HP	Slowed horizontal saccades	0.0463897	1	1	2	4958	1/1	2/4958	GBA
HP:0007975	query_1	HP	Hypometric horizontal saccades	0.0463897	1	1	1	4958	1/1	1/4958	GBA
HP:0031830	query_1	HP	Pinguecula	0.0463897	1	1	2	4958	1/1	2/4958	GBA
HP:0032640	query_1	HP	Elevated circulating CCL18 level	0.0463897	1	1	2	4958	1/1	2/4958	GBA
GO:0050727	query_1	GO:BP	regulation of inflammatory response	0.0464576	1	1	375	21031	1/1	375/21031	GBA
GO:0001578	query_1	GO:BP	microtubule bundle formation	0.0467272	3	1	127	21031	1/3	127/21031	TRIM46
GO:0051179	query_1	GO:BP	localization	0.0467272	3	3	5520	21031	3/3	5520/21031	UBE2Q1/TRIM46/GBA
GO:0008544	query_1	GO:BP	epidermis development	0.0478718	1	1	393	21031	1/1	393/21031	GBA
GO:0031400	query_1	GO:BP	negative regulation of protein modification process	0.0478718	1	1	400	21031	1/1	400/21031	GBA
GO:0032989	query_1	GO:BP	cellular anatomical entity morphogenesis	0.0478718	6	2	785	21031	2/6	785/21031	LZTS3/TRIM46
GO:0043086	query_1	GO:BP	negative regulation of catalytic activity	0.0478718	1	1	396	21031	1/1	396/21031	GBA
GO:0043161	query_1	GO:BP	proteasome-mediated ubiquitin-dependent protein catabolic process	0.0478718	1	1	400	21031	1/1	400/21031	GBA
GO:0048870	query_1	GO:BP	cell motility	0.0478718	3	2	1709	21031	2/3	1709/21031	TRIM46/GBA
GO:0050900	query_1	GO:BP	leukocyte migration	0.0478718	1	1	396	21031	1/1	396/21031	GBA
GO:0043202	query_1	GO:CC	lysosomal lumen	0.0481192	10	2	100	22097	2/10	100/22097	CTSB/GBA
GO:1990769	query_1	GO:CC	proximal neuron projection	0.0481192	3	1	4	22097	1/3	4/22097	TRIM46
GO:0032102	query_1	GO:BP	negative regulation of response to external stimulus	0.048288	1	1	405	21031	1/1	405/21031	GBA
KEGG:00511	query_1	KEGG	Other glycan degradation	0.0487977	1	1	18	8484	1/1	18/8484	GBA
GO:0016482	query_1	GO:BP	cytosolic transport	0.0488565	3	1	138	21031	1/3	138/21031	TRIM46
GO:0009566	query_1	GO:BP	fertilization	0.0489822	2	1	209	21031	1/2	209/21031	UBE2Q1
GO:0032388	query_1	GO:BP	positive regulation of intracellular transport	0.0489822	3	1	139	21031	1/3	139/21031	TRIM46
GO:0043254	query_1	GO:BP	regulation of protein-containing complex assembly	0.0489822	1	1	417	21031	1/1	417/21031	GBA
GO:0010977	query_1	GO:BP	negative regulation of neuron projection development	0.0498676	3	1	143	21031	1/3	143/21031	TRIM46
GO:0030098	query_1	GO:BP	lymphocyte differentiation	0.0503242	1	1	434	21031	1/1	434/21031	GBA
GO:0030099	query_1	GO:BP	myeloid cell differentiation	0.0503242	1	1	437	21031	1/1	437/21031	GBA
GO:0036211	query_1	GO:BP	protein modification process	0.0503242	2	2	3031	21031	2/2	3031/21031	UBE2Q1/GBA
GO:0042391	query_1	GO:BP	regulation of membrane potential	0.0503242	1	1	433	21031	1/1	433/21031	GBA
GO:0050768	query_1	GO:BP	negative regulation of neurogenesis	0.0503242	3	1	147	21031	1/3	147/21031	TRIM46
GO:0030574	query_1	GO:BP	collagen catabolic process	0.0510402	10	1	45	21031	1/10	45/21031	CTSB
GO:0022603	query_1	GO:BP	regulation of anatomical structure morphogenesis	0.051267	6	2	838	21031	2/6	838/21031	LZTS3/TRIM46
GO:0045859	query_1	GO:BP	regulation of protein kinase activity	0.051267	1	1	451	21031	1/1	451/21031	GBA
GO:0006084	query_1	GO:BP	acetyl-CoA metabolic process	0.0517652	14	1	33	21031	1/14	33/21031	PDHB
GO:0051961	query_1	GO:BP	negative regulation of nervous system development	0.0517652	3	1	154	21031	1/3	154/21031	TRIM46
GO:0048856	query_1	GO:BP	anatomical structure development	0.0521763	3	3	5899	21031	3/3	5899/21031	UBE2Q1/TRIM46/GBA
GO:0050770	query_1	GO:BP	regulation of axonogenesis	0.0527244	3	1	158	21031	1/3	158/21031	TRIM46
GO:0097061	query_1	GO:BP	dendritic spine organization	0.053102	6	1	80	21031	1/6	80/21031	LZTS3
GO:0006099	query_1	GO:BP	tricarboxylic acid cycle	0.0533962	14	1	35	21031	1/14	35/21031	PDHB
GO:0010876	query_1	GO:BP	lipid localization	0.0533962	1	1	483	21031	1/1	483/21031	GBA
GO:0043549	query_1	GO:BP	regulation of kinase activity	0.0533962	1	1	483	21031	1/1	483/21031	GBA
GO:1903131	query_1	GO:BP	mononuclear cell differentiation	0.0533962	1	1	484	21031	1/1	484/21031	GBA
GO:0007005	query_1	GO:BP	mitochondrion organization	0.0536883	1	1	495	21031	1/1	495/21031	GBA
GO:0010498	query_1	GO:BP	proteasomal protein catabolic process	0.0536883	1	1	496	21031	1/1	496/21031	GBA
GO:0030072	query_1	GO:BP	peptide hormone secretion	0.0536883	2	1	249	21031	1/2	249/21031	UBE2Q1
GO:0031667	query_1	GO:BP	response to nutrient levels	0.0536883	1	1	496	21031	1/1	496/21031	GBA
GO:0051128	query_1	GO:BP	regulation of cellular component organization	0.0536883	6	3	2425	21031	3/6	2425/21031	LZTS3/TRIM46/GBA
GO:0002790	query_1	GO:BP	peptide secretion	0.05438	2	1	254	21031	1/2	254/21031	UBE2Q1
GO:0043412	query_1	GO:BP	macromolecule modification	0.05438	2	2	3262	21031	2/2	3262/21031	UBE2Q1/GBA
GO:0010970	query_1	GO:BP	transport along microtubule	0.0548388	3	1	172	21031	1/3	172/21031	TRIM46
GO:0006091	query_1	GO:BP	generation of precursor metabolites and energy	0.0549942	1	1	515	21031	1/1	515/21031	GBA
GO:0016740	query_1	GO:MF	transferase activity	0.0551392	2	2	2350	20212	2/2	2350/20212	UBE2Q1/GBA
GO:0016757	query_1	GO:MF	glycosyltransferase activity	0.0551392	1	1	275	20212	1/1	275/20212	GBA
GO:0000209	query_1	GO:BP	protein polyubiquitination	0.0552112	2	1	261	21031	1/2	261/21031	UBE2Q1
GO:0022411	query_1	GO:BP	cellular component disassembly	0.0554749	1	1	523	21031	1/1	523/21031	GBA
GO:0009991	query_1	GO:BP	response to extracellular stimulus	0.0555014	1	1	525	21031	1/1	525/21031	GBA
GO:0009896	query_1	GO:BP	positive regulation of catabolic process	0.0561599	1	1	533	21031	1/1	533/21031	GBA
GO:1990138	query_1	GO:BP	neuron projection extension	0.0562278	3	1	180	21031	1/3	180/21031	TRIM46
GO:0001764	query_1	GO:BP	neuron migration	0.0563593	3	1	182	21031	1/3	182/21031	TRIM46
GO:0044057	query_1	GO:BP	regulation of system process	0.0563593	1	1	542	21031	1/1	542/21031	GBA
GO:0106027	query_1	GO:BP	neuron projection organization	0.0563593	6	1	91	21031	1/6	91/21031	LZTS3
GO:1902532	query_1	GO:BP	negative regulation of intracellular signal transduction	0.0563824	1	1	544	21031	1/1	544/21031	GBA
GO:0007399	query_1	GO:BP	nervous system development	0.0567506	6	3	2531	21031	3/6	2531/21031	LZTS3/TRIM46/GBA
GO:0010817	query_1	GO:BP	regulation of hormone levels	0.0567506	10	2	547	21031	2/10	547/21031	UBE2Q1/CTSB
GO:0015833	query_1	GO:BP	peptide transport	0.0567506	2	1	279	21031	1/2	279/21031	UBE2Q1
GO:0030162	query_1	GO:BP	regulation of proteolysis	0.0567506	1	1	555	21031	1/1	555/21031	GBA
GO:0042110	query_1	GO:BP	T cell activation	0.0567506	1	1	555	21031	1/1	555/21031	GBA
GO:0030308	query_1	GO:BP	negative regulation of cell growth	0.0574219	3	1	190	21031	1/3	190/21031	TRIM46
GO:1901615	query_1	GO:BP	organic hydroxy compound metabolic process	0.0575533	1	1	568	21031	1/1	568/21031	GBA
GO:0031345	query_1	GO:BP	negative regulation of cell projection organization	0.0576512	3	1	192	21031	1/3	192/21031	TRIM46
GO:0060135	query_1	GO:BP	maternal process involved in female pregnancy	0.0576888	10	1	58	21031	1/10	58/21031	CTSB
GO:0006914	query_1	GO:BP	autophagy	0.0577275	1	1	577	21031	1/1	577/21031	GBA
GO:0061919	query_1	GO:BP	process utilizing autophagic mechanism	0.0577275	1	1	577	21031	1/1	577/21031	GBA
GO:0008361	query_1	GO:BP	regulation of cell size	0.0577891	3	1	195	21031	1/3	195/21031	TRIM46
GO:0060996	query_1	GO:BP	dendritic spine development	0.0577891	6	1	98	21031	1/6	98/21031	LZTS3
GO:0032456	query_1	GO:BP	endocytic recycling	0.0585792	7	1	86	21031	1/7	86/21031	VPS26C
GO:0044283	query_1	GO:BP	small molecule biosynthetic process	0.0585792	1	1	592	21031	1/1	592/21031	GBA
GO:0051338	query_1	GO:BP	regulation of transferase activity	0.0585792	1	1	594	21031	1/1	594/21031	GBA
GO:0006511	query_1	GO:BP	ubiquitin-dependent protein catabolic process	0.0588153	1	1	599	21031	1/1	599/21031	GBA
GO:0000902	query_1	GO:BP	cell morphogenesis	0.0592332	6	2	986	21031	2/6	986/21031	LZTS3/TRIM46
GO:0019941	query_1	GO:BP	modification-dependent protein catabolic process	0.0592332	1	1	609	21031	1/1	609/21031	GBA
GO:0032502	query_1	GO:BP	developmental process	0.0592332	3	3	6453	21031	3/3	6453/21031	UBE2Q1/TRIM46/GBA
GO:0051650	query_1	GO:BP	establishment of vesicle localization	0.0592332	3	1	205	21031	1/3	205/21031	TRIM46
GO:0099175	query_1	GO:BP	regulation of postsynapse organization	0.059602	6	1	104	21031	1/6	104/21031	LZTS3
HP:0005230	query_1	HP	Biliary tract obstruction	0.0596439	1	1	3	4958	1/1	3/4958	GBA
GO:0043632	query_1	GO:BP	modification-dependent macromolecule catabolic process	0.059767	1	1	620	21031	1/1	620/21031	GBA
GO:0002521	query_1	GO:BP	leukocyte differentiation	0.0598957	1	1	627	21031	1/1	627/21031	GBA
GO:0030705	query_1	GO:BP	cytoskeleton-dependent intracellular transport	0.0598957	3	1	211	21031	1/3	211/21031	TRIM46
GO:0061458	query_1	GO:BP	reproductive system development	0.0598957	2	1	315	21031	1/2	315/21031	UBE2Q1
GO:0046879	query_1	GO:BP	hormone secretion	0.0599288	2	1	317	21031	1/2	317/21031	UBE2Q1
GO:0042886	query_1	GO:BP	amide transport	0.059944	2	1	319	21031	1/2	319/21031	UBE2Q1
GO:0099111	query_1	GO:BP	microtubule-based transport	0.059944	3	1	213	21031	1/3	213/21031	TRIM46
GO:0009653	query_1	GO:BP	anatomical structure morphogenesis	0.0605128	6	3	2684	21031	3/6	2684/21031	LZTS3/TRIM46/GBA
GO:0031175	query_1	GO:BP	neuron projection development	0.0605128	6	2	1014	21031	2/6	1014/21031	LZTS3/TRIM46
GO:0035384	query_1	GO:BP	thioester biosynthetic process	0.0605128	14	1	47	21031	1/14	47/21031	PDHB
GO:0043408	query_1	GO:BP	regulation of MAPK cascade	0.0605128	1	1	643	21031	1/1	643/21031	GBA
GO:0071616	query_1	GO:BP	acyl-CoA biosynthetic process	0.0605128	14	1	47	21031	1/14	47/21031	PDHB
GO:0009914	query_1	GO:BP	hormone transport	0.0605377	2	1	328	21031	1/2	328/21031	UBE2Q1
GO:0005775	query_1	GO:CC	vacuolar lumen	0.0615273	10	2	178	22097	2/10	178/22097	CTSB/GBA
GO:0036021	query_1	GO:CC	endolysosome lumen	0.0615273	10	1	5	22097	1/10	5/22097	CTSB
GO:0043194	query_1	GO:CC	axon initial segment	0.0615273	3	1	21	22097	1/3	21/22097	TRIM46
GO:0051648	query_1	GO:BP	vesicle localization	0.0616589	3	1	224	21031	1/3	224/21031	TRIM46
GO:0044092	query_1	GO:BP	negative regulation of molecular function	0.0621357	1	1	672	21031	1/1	672/21031	GBA
HP:0000623	query_1	HP	Supranuclear ophthalmoplegia	0.0632586	1	1	5	4958	1/1	5/4958	GBA
HP:0002592	query_1	HP	Gastric ulcer	0.0632586	1	1	5	4958	1/1	5/4958	GBA
HP:0007817	query_1	HP	Horizontal supranuclear gaze palsy	0.0632586	1	1	4	4958	1/1	4/4958	GBA
HP:0012223	query_1	HP	Splenic rupture	0.0632586	1	1	5	4958	1/1	5/4958	GBA
GO:0031329	query_1	GO:BP	regulation of cellular catabolic process	0.063338	1	1	687	21031	1/1	687/21031	GBA
GO:0048588	query_1	GO:BP	developmental cell growth	0.0635512	3	1	233	21031	1/3	233/21031	TRIM46
GO:1901135	query_1	GO:BP	carbohydrate derivative metabolic process	0.0636011	14	3	1091	21031	3/14	1091/21031	KRTCAP2/PDHB/GBA
GO:0010562	query_1	GO:BP	positive regulation of phosphorus metabolic process	0.0642504	1	1	705	21031	1/1	705/21031	GBA
GO:0045937	query_1	GO:BP	positive regulation of phosphate metabolic process	0.0642504	1	1	705	21031	1/1	705/21031	GBA
GO:0008610	query_1	GO:BP	lipid biosynthetic process	0.0655577	1	1	727	21031	1/1	727/21031	GBA
GO:0009306	query_1	GO:BP	protein secretion	0.0655577	2	1	366	21031	1/2	366/21031	UBE2Q1
GO:0035592	query_1	GO:BP	establishment of protein localization to extracellular region	0.0655577	2	1	367	21031	1/2	367/21031	UBE2Q1
GO:0045926	query_1	GO:BP	negative regulation of growth	0.0655577	3	1	244	21031	1/3	244/21031	TRIM46
GO:0051603	query_1	GO:BP	proteolysis involved in protein catabolic process	0.0655864	1	1	730	21031	1/1	730/21031	GBA
GO:0007420	query_1	GO:BP	brain development	0.065753	1	1	736	21031	1/1	736/21031	GBA
GO:0060560	query_1	GO:BP	developmental growth involved in morphogenesis	0.065753	3	1	248	21031	1/3	248/21031	TRIM46
GO:0048468	query_1	GO:BP	cell development	0.0657946	6	3	2819	21031	3/6	2819/21031	LZTS3/TRIM46/GBA
GO:0071692	query_1	GO:BP	protein localization to extracellular region	0.0658614	2	1	374	21031	1/2	374/21031	UBE2Q1
GO:0000165	query_1	GO:BP	MAPK cascade	0.0659993	1	1	745	21031	1/1	745/21031	GBA
WP:WP4206	query_1	WP	Hereditary leiomyomatosis and renal cell carcinoma pathway	0.0665851	14	1	20	8286	1/14	20/8286	PDHB
HP:0000211	query_1	HP	Trismus	0.0674759	1	1	15	4958	1/1	15/4958	GBA
HP:0000571	query_1	HP	Hypometric saccades	0.0674759	1	1	16	4958	1/1	16/4958	GBA
HP:0004380	query_1	HP	Aortic valve calcification	0.0674759	1	1	10	4958	1/1	10/4958	GBA
HP:0004382	query_1	HP	Mitral valve calcification	0.0674759	1	1	8	4958	1/1	8/4958	GBA
HP:0004406	query_1	HP	Spontaneous, recurrent epistaxis	0.0674759	1	1	13	4958	1/1	13/4958	GBA
HP:0004926	query_1	HP	Orthostatic hypotension due to autonomic dysfunction	0.0674759	1	1	16	4958	1/1	16/4958	GBA
HP:0004975	query_1	HP	Erlenmeyer flask deformity of the femurs	0.0674759	1	1	9	4958	1/1	9/4958	GBA
HP:0005146	query_1	HP	Cardiac valve calcification	0.0674759	1	1	13	4958	1/1	13/4958	GBA
HP:0005340	query_1	HP	Spastic/hyperactive bladder	0.0674759	1	1	11	4958	1/1	11/4958	GBA
HP:0006775	query_1	HP	Multiple myeloma	0.0674759	1	1	8	4958	1/1	8/4958	GBA
HP:0007159	query_1	HP	Fluctuations in consciousness	0.0674759	1	1	14	4958	1/1	14/4958	GBA
HP:0007311	query_1	HP	Short stepped shuffling gait	0.0674759	1	1	15	4958	1/1	15/4958	GBA
HP:0007549	query_1	HP	Desquamation of skin soon after birth	0.0674759	1	1	15	4958	1/1	15/4958	GBA
HP:0010543	query_1	HP	Opsoclonus	0.0674759	1	1	15	4958	1/1	15/4958	GBA
HP:0011590	query_1	HP	Double aortic arch	0.0674759	1	1	9	4958	1/1	9/4958	GBA
HP:0011948	query_1	HP	Recurrent acute respiratory tract infection	0.0674759	1	1	12	4958	1/1	12/4958	GBA
HP:0011950	query_1	HP	Bronchiolitis	0.0674759	1	1	11	4958	1/1	11/4958	GBA
HP:0011960	query_1	HP	Substantia nigra gliosis	0.0674759	1	1	12	4958	1/1	12/4958	GBA
HP:0012389	query_1	HP	Appendicular hypotonia	0.0674759	1	1	16	4958	1/1	16/4958	GBA
HP:0031435	query_1	HP	Monotonic speech	0.0674759	1	1	9	4958	1/1	9/4958	GBA
HP:0031908	query_1	HP	Micrographia	0.0674759	1	1	14	4958	1/1	14/4958	GBA
HP:0034336	query_1	HP	Splenic infarction	0.0674759	1	1	7	4958	1/1	7/4958	GBA
HP:0025723	query_1	HP	Abnormal fetal skin morphology	0.0675964	1	1	17	4958	1/1	17/4958	GBA
HP:0100584	query_1	HP	Endocarditis	0.0675964	1	1	17	4958	1/1	17/4958	GBA
GO:0031347	query_1	GO:BP	regulation of defense response	0.0676589	1	1	768	21031	1/1	768/21031	GBA
GO:0051248	query_1	GO:BP	negative regulation of protein metabolic process	0.0676589	1	1	766	21031	1/1	766/21031	GBA
HP:0002367	query_1	HP	Visual hallucination	0.0677038	1	1	18	4958	1/1	18/4958	GBA
HP:0003587	query_1	HP	Insidious onset	0.0677038	1	1	18	4958	1/1	18/4958	GBA
GO:0001817	query_1	GO:BP	regulation of cytokine production	0.0679107	1	1	773	21031	1/1	773/21031	GBA
GO:0043394	query_1	GO:MF	proteoglycan binding	0.0680411	10	1	36	20212	1/10	36/20212	CTSB
GO:0001816	query_1	GO:BP	cytokine production	0.0680955	1	1	779	21031	1/1	779/21031	GBA
GO:0031401	query_1	GO:BP	positive regulation of protein modification process	0.0680955	1	1	787	21031	1/1	787/21031	GBA
GO:0032386	query_1	GO:BP	regulation of intracellular transport	0.0680955	3	1	266	21031	1/3	266/21031	TRIM46
GO:0032886	query_1	GO:BP	regulation of microtubule-based process	0.0680955	3	1	264	21031	1/3	264/21031	TRIM46
GO:0046649	query_1	GO:BP	lymphocyte activation	0.0680955	1	1	783	21031	1/1	783/21031	GBA
GO:0060322	query_1	GO:BP	head development	0.0680955	1	1	787	21031	1/1	787/21031	GBA
GO:0005967	query_1	GO:CC	mitochondrial pyruvate dehydrogenase complex	0.0682848	14	1	8	22097	1/14	8/22097	PDHB
GO:0045254	query_1	GO:CC	pyruvate dehydrogenase complex	0.0682848	14	1	8	22097	1/14	8/22097	PDHB
GO:1904090	query_1	GO:CC	peptidase inhibitor complex	0.0682848	10	1	11	22097	1/10	11/22097	CTSB
GO:0033866	query_1	GO:BP	nucleoside bisphosphate biosynthetic process	0.0683885	14	1	58	21031	1/14	58/21031	PDHB
GO:0034030	query_1	GO:BP	ribonucleoside bisphosphate biosynthetic process	0.0683885	14	1	58	21031	1/14	58/21031	PDHB
GO:0034033	query_1	GO:BP	purine nucleoside bisphosphate biosynthetic process	0.0683885	14	1	58	21031	1/14	58/21031	PDHB
GO:0006487	query_1	GO:BP	protein N-linked glycosylation	0.0683897	11	1	74	21031	1/11	74/21031	KRTCAP2
REAC:R-HSA-1660662	query_1	REAC	Glycosphingolipid metabolism	0.0686958	1	1	43	10842	1/1	43/10842	GBA
REAC:R-HSA-390466	query_1	REAC	Chaperonin-mediated protein folding	0.0686958	1	1	91	10842	1/1	91/10842	GBA
REAC:R-HSA-390471	query_1	REAC	Association of TriC/CCT with target proteins during biosynthesis	0.0686958	1	1	38	10842	1/1	38/10842	GBA
REAC:R-HSA-391251	query_1	REAC	Protein folding	0.0686958	1	1	98	10842	1/1	98/10842	GBA
REAC:R-HSA-428157	query_1	REAC	Sphingolipid metabolism	0.0686958	1	1	86	10842	1/1	86/10842	GBA
GO:0048871	query_1	GO:BP	multicellular organismal-level homeostasis	0.068716	1	1	806	21031	1/1	806/21031	GBA
MIRNA:hsa-miR-1229-5p	query_1	MIRNA	hsa-miR-1229-5p	0.0692647	19	2	53	14819	2/19	53/14819	ZNF689/UBE2Q1
MIRNA:hsa-miR-1238-5p	query_1	MIRNA	hsa-miR-1238-5p	0.0692647	2	1	66	14819	1/2	66/14819	UBE2Q1
MIRNA:hsa-miR-1302	query_1	MIRNA	hsa-miR-1302	0.0692647	1	1	57	14819	1/1	57/14819	GBA
MIRNA:hsa-miR-191-5p	query_1	MIRNA	hsa-miR-191-5p	0.0692647	1	1	78	14819	1/1	78/14819	GBA
MIRNA:hsa-miR-197-5p	query_1	MIRNA	hsa-miR-197-5p	0.0692647	19	2	64	14819	2/19	64/14819	ZNF689/UBE2Q1
MIRNA:hsa-miR-2116-5p	query_1	MIRNA	hsa-miR-2116-5p	0.0692647	2	1	62	14819	1/2	62/14819	UBE2Q1
MIRNA:hsa-miR-26b-3p	query_1	MIRNA	hsa-miR-26b-3p	0.0692647	2	1	51	14819	1/2	51/14819	UBE2Q1
MIRNA:hsa-miR-3131	query_1	MIRNA	hsa-miR-3131	0.0692647	2	1	19	14819	1/2	19/14819	UBE2Q1
MIRNA:hsa-miR-3132	query_1	MIRNA	hsa-miR-3132	0.0692647	19	2	63	14819	2/19	63/14819	ZNF689/UBE2Q1
MIRNA:hsa-miR-4298	query_1	MIRNA	hsa-miR-4298	0.0692647	1	1	61	14819	1/1	61/14819	GBA
MIRNA:hsa-miR-4310	query_1	MIRNA	hsa-miR-4310	0.0692647	10	2	158	14819	2/10	158/14819	UBE2Q1/CTSB
MIRNA:hsa-miR-4314	query_1	MIRNA	hsa-miR-4314	0.0692647	19	2	103	14819	2/19	103/14819	ZNF689/VPS26C
MIRNA:hsa-miR-4515	query_1	MIRNA	hsa-miR-4515	0.0692647	2	1	40	14819	1/2	40/14819	UBE2Q1
MIRNA:hsa-miR-4658	query_1	MIRNA	hsa-miR-4658	0.0692647	2	1	63	14819	1/2	63/14819	UBE2Q1
MIRNA:hsa-miR-4735-5p	query_1	MIRNA	hsa-miR-4735-5p	0.0692647	10	2	179	14819	2/10	179/14819	CTSB/GBA
MIRNA:hsa-miR-4758-5p	query_1	MIRNA	hsa-miR-4758-5p	0.0692647	2	1	63	14819	1/2	63/14819	UBE2Q1
MIRNA:hsa-miR-5195-5p	query_1	MIRNA	hsa-miR-5195-5p	0.0692647	2	1	40	14819	1/2	40/14819	UBE2Q1
MIRNA:hsa-miR-5682	query_1	MIRNA	hsa-miR-5682	0.0692647	2	1	63	14819	1/2	63/14819	UBE2Q1
MIRNA:hsa-miR-585-5p	query_1	MIRNA	hsa-miR-585-5p	0.0692647	2	1	44	14819	1/2	44/14819	UBE2Q1
MIRNA:hsa-miR-609	query_1	MIRNA	hsa-miR-609	0.0692647	2	1	51	14819	1/2	51/14819	UBE2Q1
MIRNA:hsa-miR-6733-3p	query_1	MIRNA	hsa-miR-6733-3p	0.0692647	1	1	67	14819	1/1	67/14819	GBA
MIRNA:hsa-miR-6759-5p	query_1	MIRNA	hsa-miR-6759-5p	0.0692647	2	1	56	14819	1/2	56/14819	UBE2Q1
MIRNA:hsa-miR-6772-5p	query_1	MIRNA	hsa-miR-6772-5p	0.0692647	2	1	42	14819	1/2	42/14819	UBE2Q1
MIRNA:hsa-miR-6790-5p	query_1	MIRNA	hsa-miR-6790-5p	0.0692647	2	1	64	14819	1/2	64/14819	UBE2Q1
MIRNA:hsa-miR-6793-5p	query_1	MIRNA	hsa-miR-6793-5p	0.0692647	2	1	48	14819	1/2	48/14819	UBE2Q1
MIRNA:hsa-miR-6800-5p	query_1	MIRNA	hsa-miR-6800-5p	0.0692647	2	1	41	14819	1/2	41/14819	UBE2Q1
MIRNA:hsa-miR-6802-5p	query_1	MIRNA	hsa-miR-6802-5p	0.0692647	2	1	47	14819	1/2	47/14819	UBE2Q1
MIRNA:hsa-miR-7157-5p	query_1	MIRNA	hsa-miR-7157-5p	0.0692647	10	2	158	14819	2/10	158/14819	UBE2Q1/CTSB
GO:0010721	query_1	GO:BP	negative regulation of cell development	0.070231	3	1	279	21031	1/3	279/21031	TRIM46
GO:0006954	query_1	GO:BP	inflammatory response	0.070299	1	1	829	21031	1/1	829/21031	GBA
GO:0048666	query_1	GO:BP	neuron development	0.0705808	6	2	1167	21031	2/6	1167/21031	LZTS3/TRIM46
GO:0048813	query_1	GO:BP	dendrite morphogenesis	0.0705808	6	1	142	21031	1/6	142/21031	LZTS3
GO:0071345	query_1	GO:BP	cellular response to cytokine stimulus	0.0705808	1	1	839	21031	1/1	839/21031	GBA
HP:0001718	query_1	HP	Mitral stenosis	0.071065	1	1	23	4958	1/1	23/4958	GBA
HP:0001971	query_1	HP	Hypersplenism	0.071065	1	1	21	4958	1/1	21/4958	GBA
HP:0004963	query_1	HP	Calcification of the aorta	0.071065	1	1	23	4958	1/1	23/4958	GBA
HP:0005619	query_1	HP	Thoracolumbar kyphosis	0.071065	1	1	22	4958	1/1	22/4958	GBA
HP:0007479	query_1	HP	Congenital nonbullous ichthyosiform erythroderma	0.071065	1	1	23	4958	1/1	23/4958	GBA
HP:0010803	query_1	HP	Everted upper lip vermilion	0.071065	1	1	24	4958	1/1	24/4958	GBA
HP:0011008	query_1	HP	Temporal pattern	0.071065	1	1	24	4958	1/1	24/4958	GBA
HP:0025409	query_1	HP	Abnormal spleen physiology	0.071065	1	1	21	4958	1/1	21/4958	GBA
HP:0032104	query_1	HP	Saccadic oscillation	0.071065	1	1	22	4958	1/1	22/4958	GBA
HP:0045007	query_1	HP	Abnormal substantia nigra morphology	0.071065	1	1	21	4958	1/1	21/4958	GBA
HP:0002548	query_1	HP	Parkinsonism with favorable response to dopaminergic medication	0.0724839	1	1	25	4958	1/1	25/4958	GBA
MIRNA:hsa-miR-1236-3p	query_1	MIRNA	hsa-miR-1236-3p	0.0727775	1	1	239	14819	1/1	239/14819	GBA
MIRNA:hsa-miR-204-3p	query_1	MIRNA	hsa-miR-204-3p	0.0727775	19	2	128	14819	2/19	128/14819	ZNF689/VPS26C
MIRNA:hsa-miR-216a-3p	query_1	MIRNA	hsa-miR-216a-3p	0.0727775	1	1	242	14819	1/1	242/14819	GBA
MIRNA:hsa-miR-22-5p	query_1	MIRNA	hsa-miR-22-5p	0.0727775	2	1	83	14819	1/2	83/14819	UBE2Q1
MIRNA:hsa-miR-2278	query_1	MIRNA	hsa-miR-2278	0.0727775	2	1	123	14819	1/2	123/14819	UBE2Q1
MIRNA:hsa-miR-3161	query_1	MIRNA	hsa-miR-3161	0.0727775	2	1	115	14819	1/2	115/14819	UBE2Q1
MIRNA:hsa-miR-365a-5p	query_1	MIRNA	hsa-miR-365a-5p	0.0727775	2	1	125	14819	1/2	125/14819	UBE2Q1
MIRNA:hsa-miR-365b-5p	query_1	MIRNA	hsa-miR-365b-5p	0.0727775	2	1	123	14819	1/2	123/14819	UBE2Q1
MIRNA:hsa-miR-3681-3p	query_1	MIRNA	hsa-miR-3681-3p	0.0727775	1	1	242	14819	1/1	242/14819	GBA
MIRNA:hsa-miR-3691-3p	query_1	MIRNA	hsa-miR-3691-3p	0.0727775	2	1	105	14819	1/2	105/14819	UBE2Q1
MIRNA:hsa-miR-4451	query_1	MIRNA	hsa-miR-4451	0.0727775	2	1	127	14819	1/2	127/14819	UBE2Q1
MIRNA:hsa-miR-4481	query_1	MIRNA	hsa-miR-4481	0.0727775	2	1	126	14819	1/2	126/14819	UBE2Q1
MIRNA:hsa-miR-4646-5p	query_1	MIRNA	hsa-miR-4646-5p	0.0727775	19	2	130	14819	2/19	130/14819	ZNF689/VPS26C
MIRNA:hsa-miR-4677-5p	query_1	MIRNA	hsa-miR-4677-5p	0.0727775	2	1	87	14819	1/2	87/14819	UBE2Q1
MIRNA:hsa-miR-4745-5p	query_1	MIRNA	hsa-miR-4745-5p	0.0727775	2	1	126	14819	1/2	126/14819	UBE2Q1
MIRNA:hsa-miR-4795-5p	query_1	MIRNA	hsa-miR-4795-5p	0.0727775	1	1	151	14819	1/1	151/14819	GBA
MIRNA:hsa-miR-5695	query_1	MIRNA	hsa-miR-5695	0.0727775	2	1	126	14819	1/2	126/14819	UBE2Q1
MIRNA:hsa-miR-599	query_1	MIRNA	hsa-miR-599	0.0727775	2	1	110	14819	1/2	110/14819	UBE2Q1
MIRNA:hsa-miR-619-5p	query_1	MIRNA	hsa-miR-619-5p	0.0727775	19	3	418	14819	3/19	418/14819	ZNF689/VPS26C/PDHB
MIRNA:hsa-miR-6506-5p	query_1	MIRNA	hsa-miR-6506-5p	0.0727775	19	3	384	14819	3/19	384/14819	ZNF689/VPS26C/PDHB
MIRNA:hsa-miR-6748-5p	query_1	MIRNA	hsa-miR-6748-5p	0.0727775	2	1	120	14819	1/2	120/14819	UBE2Q1
MIRNA:hsa-miR-6815-5p	query_1	MIRNA	hsa-miR-6815-5p	0.0727775	2	1	76	14819	1/2	76/14819	UBE2Q1
MIRNA:hsa-miR-6865-5p	query_1	MIRNA	hsa-miR-6865-5p	0.0727775	2	1	77	14819	1/2	77/14819	UBE2Q1
MIRNA:hsa-miR-6871-3p	query_1	MIRNA	hsa-miR-6871-3p	0.0727775	2	1	94	14819	1/2	94/14819	UBE2Q1
HP:0000744	query_1	HP	Low frustration tolerance	0.0731227	1	1	27	4958	1/1	27/4958	GBA
HP:0001085	query_1	HP	Papilledema	0.0731227	1	1	28	4958	1/1	28/4958	GBA
HP:0001621	query_1	HP	Weak voice	0.0731227	1	1	28	4958	1/1	28/4958	GBA
HP:0002100	query_1	HP	Recurrent aspiration pneumonia	0.0731227	1	1	28	4958	1/1	28/4958	GBA
HP:0002619	query_1	HP	Varicose veins	0.0731227	1	1	31	4958	1/1	31/4958	GBA
HP:0003207	query_1	HP	Arterial calcification	0.0731227	1	1	30	4958	1/1	30/4958	GBA
HP:0007431	query_1	HP	Congenital ichthyosiform erythroderma	0.0731227	1	1	31	4958	1/1	31/4958	GBA
HP:0011587	query_1	HP	Abnormal branching pattern of the aortic arch	0.0731227	1	1	31	4958	1/1	31/4958	GBA
HP:0025160	query_1	HP	Abnormal temper tantrums	0.0731227	1	1	31	4958	1/1	31/4958	GBA
HP:0025404	query_1	HP	Abnormal visual fixation	0.0731227	1	1	26	4958	1/1	26/4958	GBA
HP:0100315	query_1	HP	Lewy bodies	0.0731227	1	1	29	4958	1/1	29/4958	GBA
KEGG:00600	query_1	KEGG	Sphingolipid metabolism	0.0731966	1	1	54	8484	1/1	54/8484	GBA
GO:0009725	query_1	GO:BP	response to hormone	0.0733307	1	1	874	21031	1/1	874/21031	GBA
GO:0043066	query_1	GO:BP	negative regulation of apoptotic process	0.0737229	1	1	881	21031	1/1	881/21031	GBA
GO:0043604	query_1	GO:BP	amide biosynthetic process	0.0740297	1	1	887	21031	1/1	887/21031	GBA
HP:0003826	query_1	HP	Stillbirth	0.0740738	1	1	32	4958	1/1	32/4958	GBA
HP:0004934	query_1	HP	Vascular calcification	0.0740738	1	1	33	4958	1/1	33/4958	GBA
HP:0100712	query_1	HP	Abnormal lumbar spine morphology	0.0740738	1	1	33	4958	1/1	33/4958	GBA
MIRNA:hsa-miR-3199	query_1	MIRNA	hsa-miR-3199	0.0745285	2	1	135	14819	1/2	135/14819	UBE2Q1
MIRNA:hsa-miR-8052	query_1	MIRNA	hsa-miR-8052	0.0745285	2	1	135	14819	1/2	135/14819	UBE2Q1
HP:0001989	query_1	HP	Fetal akinesia sequence	0.0751071	1	1	34	4958	1/1	34/4958	GBA
HP:0000338	query_1	HP	Hypomimic face	0.0752265	1	1	38	4958	1/1	38/4958	GBA
HP:0000514	query_1	HP	Slow saccadic eye movements	0.0752265	1	1	37	4958	1/1	37/4958	GBA
HP:0002176	query_1	HP	Spinal cord compression	0.0752265	1	1	40	4958	1/1	40/4958	GBA
HP:0002304	query_1	HP	Akinesia	0.0752265	1	1	40	4958	1/1	40/4958	GBA
HP:0002362	query_1	HP	Shuffling gait	0.0752265	1	1	38	4958	1/1	38/4958	GBA
HP:0002483	query_1	HP	Bulbar signs	0.0752265	1	1	39	4958	1/1	39/4958	GBA
HP:0002529	query_1	HP	Neuronal loss in central nervous system	0.0752265	1	1	37	4958	1/1	37/4958	GBA
HP:0002953	query_1	HP	Vertebral compression fracture	0.0752265	1	1	39	4958	1/1	39/4958	GBA
HP:0004398	query_1	HP	Peptic ulcer	0.0752265	1	1	39	4958	1/1	39/4958	GBA
HP:0005293	query_1	HP	Venous insufficiency	0.0752265	1	1	39	4958	1/1	39/4958	GBA
HP:0011915	query_1	HP	Cardiovascular calcification	0.0752265	1	1	39	4958	1/1	39/4958	GBA
KEGG:04142	query_1	KEGG	Lysosome	0.0752707	10	2	131	8484	2/10	131/8484	CTSB/GBA
GO:0014070	query_1	GO:BP	response to organic cyclic compound	0.0753026	1	1	905	21031	1/1	905/21031	GBA
GO:0043069	query_1	GO:BP	negative regulation of programmed cell death	0.0753026	1	1	907	21031	1/1	907/21031	GBA
GO:0001932	query_1	GO:BP	regulation of protein phosphorylation	0.0753544	1	1	910	21031	1/1	910/21031	GBA
REAC:R-HSA-1679131	query_1	REAC	Trafficking and processing of endosomal TLR	0.075562	10	1	13	10842	1/10	13/10842	CTSB
HP:0000751	query_1	HP	Personality changes	0.0759104	1	1	42	4958	1/1	42/4958	GBA
HP:0001278	query_1	HP	Orthostatic hypotension	0.0759104	1	1	41	4958	1/1	41/4958	GBA
HP:0001538	query_1	HP	Protuberant abdomen	0.0759104	1	1	42	4958	1/1	42/4958	GBA
GO:0033993	query_1	GO:BP	response to lipid	0.0759841	1	1	920	21031	1/1	920/21031	GBA
HP:0000012	query_1	HP	Urinary urgency	0.0761767	1	1	50	4958	1/1	50/4958	GBA
HP:0000298	query_1	HP	Mask-like facies	0.0761767	1	1	52	4958	1/1	52/4958	GBA
HP:0001058	query_1	HP	Poor wound healing	0.0761767	1	1	45	4958	1/1	45/4958	GBA
HP:0001698	query_1	HP	Pericardial effusion	0.0761767	1	1	44	4958	1/1	44/4958	GBA
HP:0002040	query_1	HP	Esophageal varix	0.0761767	1	1	46	4958	1/1	46/4958	GBA
HP:0002179	query_1	HP	Opisthotonus	0.0761767	1	1	50	4958	1/1	50/4958	GBA
HP:0002375	query_1	HP	Hypokinesia	0.0761767	1	1	52	4958	1/1	52/4958	GBA
HP:0003233	query_1	HP	Decreased HDL cholesterol concentration	0.0761767	1	1	48	4958	1/1	48/4958	GBA
HP:0003281	query_1	HP	Increased circulating ferritin concentration	0.0761767	1	1	50	4958	1/1	50/4958	GBA
HP:0004295	query_1	HP	Abnormal gastric mucosa morphology	0.0761767	1	1	48	4958	1/1	48/4958	GBA
HP:0004409	query_1	HP	Hyposmia	0.0761767	1	1	52	4958	1/1	52/4958	GBA
HP:0007401	query_1	HP	Macular atrophy	0.0761767	1	1	43	4958	1/1	43/4958	GBA
HP:0010307	query_1	HP	Stridor	0.0761767	1	1	50	4958	1/1	50/4958	GBA
HP:0025190	query_1	HP	Bilateral tonic-clonic seizure with generalized onset	0.0761767	1	1	47	4958	1/1	47/4958	GBA
HP:0031888	query_1	HP	Abnormal HDL cholesterol concentration	0.0761767	1	1	51	4958	1/1	51/4958	GBA
HP:0034274	query_1	HP	Gastrointestinal ulcer	0.0761767	1	1	51	4958	1/1	51/4958	GBA
HP:0040133	query_1	HP	Abnormal circulating ferritin concentration	0.0761767	1	1	52	4958	1/1	52/4958	GBA
HP:0100314	query_1	HP	Cerebral inclusion bodies	0.0761767	1	1	49	4958	1/1	49/4958	GBA
GO:0034097	query_1	GO:BP	response to cytokine	0.0767752	1	1	932	21031	1/1	932/21031	GBA
HP:0000605	query_1	HP	Supranuclear gaze palsy	0.0768329	1	1	53	4958	1/1	53/4958	GBA
MIRNA:hsa-miR-338-3p	query_1	MIRNA	hsa-miR-338-3p	0.0769748	2	1	142	14819	1/2	142/14819	UBE2Q1
HP:0002322	query_1	HP	Resting tremor	0.0774755	1	1	54	4958	1/1	54/4958	GBA
GO:0045321	query_1	GO:BP	leukocyte activation	0.0777266	1	1	946	21031	1/1	946/21031	GBA
GO:0048638	query_1	GO:BP	regulation of developmental growth	0.0779626	3	1	322	21031	1/3	322/21031	TRIM46
HP:0031364	query_1	HP	Ecchymosis	0.0781051	1	1	55	4958	1/1	55/4958	GBA
HP:0000225	query_1	HP	Gingival bleeding	0.078367	1	1	56	4958	1/1	56/4958	GBA
HP:0000967	query_1	HP	Petechiae	0.078367	1	1	58	4958	1/1	58/4958	GBA
HP:0002113	query_1	HP	Pulmonary infiltrates	0.078367	1	1	58	4958	1/1	58/4958	GBA
HP:0002942	query_1	HP	Thoracic kyphosis	0.078367	1	1	57	4958	1/1	57/4958	GBA
HP:0010981	query_1	HP	Hypolipoproteinemia	0.078367	1	1	57	4958	1/1	57/4958	GBA
GO:0008104	query_1	GO:BP	protein localization	0.0784818	3	2	2731	21031	2/3	2731/21031	UBE2Q1/TRIM46
GO:0023061	query_1	GO:BP	signal release	0.0784818	2	1	492	21031	1/2	492/21031	UBE2Q1
GO:0030097	query_1	GO:BP	hemopoiesis	0.0784818	1	1	965	21031	1/1	965/21031	GBA
GO:0030163	query_1	GO:BP	protein catabolic process	0.0784818	1	1	968	21031	1/1	968/21031	GBA
GO:0042325	query_1	GO:BP	regulation of phosphorylation	0.0784818	1	1	966	21031	1/1	966/21031	GBA
GO:0044087	query_1	GO:BP	regulation of cellular component biogenesis	0.0784818	1	1	971	21031	1/1	971/21031	GBA
GO:0070727	query_1	GO:BP	cellular macromolecule localization	0.0788068	3	2	2742	21031	2/3	2742/21031	UBE2Q1/TRIM46
GO:0032963	query_1	GO:BP	collagen metabolic process	0.0793806	10	1	101	21031	1/10	101/21031	CTSB
GO:0044255	query_1	GO:BP	cellular lipid metabolic process	0.080489	1	1	1005	21031	1/1	1005/21031	GBA
HP:0001650	query_1	HP	Aortic valve stenosis	0.0814007	1	1	62	4958	1/1	62/4958	GBA
HP:0002313	query_1	HP	Spastic paraparesis	0.0814007	1	1	62	4958	1/1	62/4958	GBA
HP:0002756	query_1	HP	Pathologic fracture	0.0814007	1	1	61	4958	1/1	61/4958	GBA
GO:0032501	query_1	GO:BP	multicellular organismal process	0.0814449	3	3	7669	21031	3/3	7669/21031	UBE2Q1/TRIM46/GBA
GO:0009894	query_1	GO:BP	regulation of catabolic process	0.081758	1	1	1026	21031	1/1	1026/21031	GBA
GO:0007417	query_1	GO:BP	central nervous system development	0.0818581	1	1	1035	21031	1/1	1035/21031	GBA
GO:0009887	query_1	GO:BP	animal organ morphogenesis	0.0818581	1	1	1035	21031	1/1	1035/21031	GBA
GO:0098876	query_1	GO:BP	vesicle-mediated transport to the plasma membrane	0.0818581	7	1	151	21031	1/7	151/21031	VPS26C
HP:0001790	query_1	HP	Nonimmune hydrops fetalis	0.0819406	1	1	63	4958	1/1	63/4958	GBA
HP:0004306	query_1	HP	Abnormal endocardium morphology	0.0824705	1	1	64	4958	1/1	64/4958	GBA
HP:0002758	query_1	HP	Osteoarthritis	0.0829907	1	1	65	4958	1/1	65/4958	GBA
HP:0000974	query_1	HP	Hyperextensible skin	0.0830131	1	1	68	4958	1/1	68/4958	GBA
HP:0002344	query_1	HP	Progressive neurologic deterioration	0.0830131	1	1	68	4958	1/1	68/4958	GBA
HP:0012303	query_1	HP	Abnormal aortic arch morphology	0.0830131	1	1	66	4958	1/1	66/4958	GBA
HP:0034241	query_1	HP	Prenatal death	0.0830131	1	1	67	4958	1/1	67/4958	GBA
HP:5200010	query_1	HP	Abnormal Intonation	0.0830131	1	1	67	4958	1/1	67/4958	GBA
GO:0008250	query_1	GO:CC	oligosaccharyltransferase complex	0.0833856	11	1	14	22097	1/11	14/22097	KRTCAP2
HP:0000656	query_1	HP	Ectropion	0.0835014	1	1	69	4958	1/1	69/4958	GBA
GO:0032101	query_1	GO:BP	regulation of response to external stimulus	0.084968	1	1	1077	21031	1/1	1077/21031	GBA
MIRNA:hsa-miR-6769a-5p	query_1	MIRNA	hsa-miR-6769a-5p	0.0851586	2	1	160	14819	1/2	160/14819	UBE2Q1
HP:0100753	query_1	HP	Schizophrenia	0.085181	1	1	71	4958	1/1	71/4958	GBA
MIRNA:hsa-miR-4455	query_1	MIRNA	hsa-miR-4455	0.0853397	2	1	164	14819	1/2	164/14819	UBE2Q1
MIRNA:hsa-miR-6769b-5p	query_1	MIRNA	hsa-miR-6769b-5p	0.0853397	2	1	166	14819	1/2	166/14819	UBE2Q1
GO:0001775	query_1	GO:BP	cell activation	0.0859377	1	1	1092	21031	1/1	1092/21031	GBA
GO:0030175	query_1	GO:CC	filopodium	0.0869521	2	1	107	22097	1/2	107/22097	UBE2Q1
GO:0044304	query_1	GO:CC	main axon	0.0869521	3	1	69	22097	1/3	69/22097	TRIM46
GO:1904115	query_1	GO:CC	axon cytoplasm	0.0869521	3	1	64	22097	1/3	64/22097	TRIM46
GO:0032535	query_1	GO:BP	regulation of cellular component size	0.0869814	3	1	376	21031	1/3	376/21031	TRIM46
GO:0018958	query_1	GO:BP	phenol-containing compound metabolic process	0.0871439	10	1	114	21031	1/10	114/21031	CTSB
GO:0051130	query_1	GO:BP	positive regulation of cellular component organization	0.0871774	1	1	1116	21031	1/1	1116/21031	GBA
GO:0009628	query_1	GO:BP	response to abiotic stimulus	0.0876419	1	1	1128	21031	1/1	1128/21031	GBA
GO:0019220	query_1	GO:BP	regulation of phosphate metabolic process	0.0876419	1	1	1132	21031	1/1	1132/21031	GBA
GO:0051174	query_1	GO:BP	regulation of phosphorus metabolic process	0.0876419	1	1	1133	21031	1/1	1133/21031	GBA
GO:0051239	query_1	GO:BP	regulation of multicellular organismal process	0.0876419	3	2	2955	21031	2/3	2955/21031	TRIM46/GBA
MIRNA:hsa-miR-1292-5p	query_1	MIRNA	hsa-miR-1292-5p	0.0880846	7	1	50	14819	1/7	50/14819	VPS26C
GO:0050767	query_1	GO:BP	regulation of neurogenesis	0.088178	3	1	388	21031	1/3	388/21031	TRIM46
HP:0000570	query_1	HP	Abnormal saccadic eye movements	0.0882057	1	1	90	4958	1/1	90/4958	GBA
HP:0000651	query_1	HP	Diplopia	0.0882057	1	1	90	4958	1/1	90/4958	GBA
HP:0000741	query_1	HP	Apathy	0.0882057	1	1	88	4958	1/1	88/4958	GBA
HP:0001081	query_1	HP	Cholelithiasis	0.0882057	1	1	85	4958	1/1	85/4958	GBA
HP:0001409	query_1	HP	Portal hypertension	0.0882057	1	1	77	4958	1/1	77/4958	GBA
HP:0001697	query_1	HP	Abnormal pericardium morphology	0.0882057	1	1	80	4958	1/1	80/4958	GBA
HP:0001822	query_1	HP	Hallux valgus	0.0882057	1	1	77	4958	1/1	77/4958	GBA
HP:0002070	query_1	HP	Limb ataxia	0.0882057	1	1	87	4958	1/1	87/4958	GBA
HP:0002172	query_1	HP	Postural instability	0.0882057	1	1	86	4958	1/1	86/4958	GBA
HP:0002206	query_1	HP	Pulmonary fibrosis	0.0882057	1	1	77	4958	1/1	77/4958	GBA
HP:0002374	query_1	HP	Diminished movement	0.0882057	1	1	80	4958	1/1	80/4958	GBA
HP:0002385	query_1	HP	Paraparesis	0.0882057	1	1	84	4958	1/1	84/4958	GBA
HP:0002418	query_1	HP	Abnormal midbrain morphology	0.0882057	1	1	80	4958	1/1	80/4958	GBA
HP:0002653	query_1	HP	Bone pain	0.0882057	1	1	87	4958	1/1	87/4958	GBA
HP:0002797	query_1	HP	Osteolysis	0.0882057	1	1	83	4958	1/1	83/4958	GBA
HP:0006707	query_1	HP	Abnormality of the hepatic vasculature	0.0882057	1	1	90	4958	1/1	90/4958	GBA
HP:0007016	query_1	HP	Corticospinal tract hypoplasia	0.0882057	14	1	6	4958	1/14	6/4958	PDHB
HP:0007365	query_1	HP	Aplasia/Hypoplasia involving the corticospinal tracts	0.0882057	14	1	6	4958	1/14	6/4958	PDHB
HP:0010051	query_1	HP	Deviation of the hallux	0.0882057	1	1	85	4958	1/1	85/4958	GBA
HP:0010979	query_1	HP	Abnormality of lipoprotein cholesterol concentration	0.0882057	1	1	83	4958	1/1	83/4958	GBA
HP:0011514	query_1	HP	Abnormality of binocular vision	0.0882057	1	1	90	4958	1/1	90/4958	GBA
HP:0012440	query_1	HP	Abnormal biliary tract morphology	0.0882057	1	1	88	4958	1/1	88/4958	GBA
HP:0031365	query_1	HP	Macular purpura	0.0882057	1	1	83	4958	1/1	83/4958	GBA
HP:0031434	query_1	HP	Abnormal prosody	0.0882057	1	1	76	4958	1/1	76/4958	GBA
HP:0200011	query_1	HP	Abnormal length of corpus callosum	0.0882057	14	1	6	4958	1/14	6/4958	PDHB
HP:0200012	query_1	HP	Short corpus callosum	0.0882057	14	1	6	4958	1/14	6/4958	PDHB
GO:0019538	query_1	GO:BP	protein metabolic process	0.0882994	2	2	4912	21031	2/2	4912/21031	UBE2Q1/GBA
HP:0003811	query_1	HP	Neonatal death	0.0883003	1	1	92	4958	1/1	92/4958	GBA
HP:0007141	query_1	HP	Sensorimotor neuropathy	0.0883003	1	1	92	4958	1/1	92/4958	GBA
HP:0010885	query_1	HP	Avascular necrosis	0.0883003	1	1	91	4958	1/1	91/4958	GBA
GO:0099173	query_1	GO:BP	postsynapse organization	0.0891188	6	1	198	21031	1/6	198/21031	LZTS3
HP:0007759	query_1	HP	Opacification of the corneal stroma	0.089602	1	1	94	4958	1/1	94/4958	GBA
HP:0002171	query_1	HP	Gliosis	0.089996	1	1	97	4958	1/1	97/4958	GBA
HP:0003745	query_1	HP	Sporadic	0.089996	1	1	96	4958	1/1	96/4958	GBA
HP:0004326	query_1	HP	Cachexia	0.089996	1	1	97	4958	1/1	97/4958	GBA
HP:0012437	query_1	HP	Abnormal gallbladder morphology	0.089996	1	1	96	4958	1/1	96/4958	GBA
GO:0048646	query_1	GO:BP	anatomical structure formation involved in morphogenesis	0.0906255	1	1	1183	21031	1/1	1183/21031	GBA
HP:0000608	query_1	HP	Macular degeneration	0.0912433	1	1	99	4958	1/1	99/4958	GBA
GO:0043603	query_1	GO:BP	amide metabolic process	0.0912477	1	1	1194	21031	1/1	1194/21031	GBA
HP:0000421	query_1	HP	Epistaxis	0.091302	1	1	100	4958	1/1	100/4958	GBA
HP:0001080	query_1	HP	Biliary tract abnormality	0.091302	1	1	102	4958	1/1	102/4958	GBA
HP:0001105	query_1	HP	Retinal atrophy	0.091302	1	1	103	4958	1/1	103/4958	GBA
HP:0010702	query_1	HP	Increased circulating antibody level	0.091302	1	1	103	4958	1/1	103/4958	GBA
HP:0011492	query_1	HP	Abnormal corneal stroma morphology	0.091302	1	1	103	4958	1/1	103/4958	GBA
HP:0011951	query_1	HP	Aspiration pneumonia	0.091302	1	1	103	4958	1/1	103/4958	GBA
GO:0005802	query_1	GO:CC	trans-Golgi network	0.0928417	1	1	264	22097	1/1	264/22097	GBA
GO:0120111	query_1	GO:CC	neuron projection cytoplasm	0.0928417	3	1	89	22097	1/3	89/22097	TRIM46
GO:0031399	query_1	GO:BP	regulation of protein modification process	0.0932484	1	1	1229	21031	1/1	1229/21031	GBA
GO:0050790	query_1	GO:BP	regulation of catalytic activity	0.0932484	1	1	1227	21031	1/1	1227/21031	GBA
GO:0060429	query_1	GO:BP	epithelium development	0.0932484	1	1	1225	21031	1/1	1225/21031	GBA
HP:0000713	query_1	HP	Agitation	0.0933556	1	1	108	4958	1/1	108/4958	GBA
HP:0002067	query_1	HP	Bradykinesia	0.0933556	1	1	108	4958	1/1	108/4958	GBA
HP:0002615	query_1	HP	Hypotension	0.0933556	1	1	107	4958	1/1	107/4958	GBA
HP:0012450	query_1	HP	Chronic constipation	0.0933556	1	1	106	4958	1/1	106/4958	GBA
GO:0036019	query_1	GO:CC	endolysosome	0.0939554	10	1	29	22097	1/10	29/22097	CTSB
GO:0001558	query_1	GO:BP	regulation of cell growth	0.094357	3	1	424	21031	1/3	424/21031	TRIM46
GO:0007018	query_1	GO:BP	microtubule-based movement	0.0945596	3	1	427	21031	1/3	427/21031	TRIM46
GO:0051247	query_1	GO:BP	positive regulation of protein metabolic process	0.0945596	1	1	1253	21031	1/1	1253/21031	GBA
HP:0000657	query_1	HP	Oculomotor apraxia	0.0947355	1	1	112	4958	1/1	112/4958	GBA
HP:0000666	query_1	HP	Horizontal nystagmus	0.0947355	1	1	113	4958	1/1	113/4958	GBA
HP:0005264	query_1	HP	Abnormality of the gallbladder	0.0947355	1	1	112	4958	1/1	112/4958	GBA
HP:0011001	query_1	HP	Increased bone mineral density	0.0947355	1	1	113	4958	1/1	113/4958	GBA
HP:0100711	query_1	HP	Abnormal thoracic spine morphology	0.0947355	1	1	111	4958	1/1	111/4958	GBA
HP:0100498	query_1	HP	Deviation of toes	0.0950016	1	1	114	4958	1/1	114/4958	GBA
HP:0002136	query_1	HP	Broad-based gait	0.0952645	1	1	115	4958	1/1	115/4958	GBA
HP:0001258	query_1	HP	Spastic paraplegia	0.0955243	1	1	116	4958	1/1	116/4958	GBA
WP:WP4290	query_1	WP	Metabolic reprogramming in colon cancer	0.0962135	14	1	42	8286	1/14	42/8286	PDHB
WP:WP5220	query_1	WP	Metabolic reprogramming in pancreatic cancer	0.0962135	14	1	42	8286	1/14	42/8286	PDHB
WP:WP5346	query_1	WP	8p23 1 copy number variation syndrome	0.0962135	10	1	54	8286	1/10	54/8286	CTSB
GO:0006637	query_1	GO:BP	acyl-CoA metabolic process	0.0966438	14	1	95	21031	1/14	95/21031	PDHB
GO:0009968	query_1	GO:BP	negative regulation of signal transduction	0.0966438	1	1	1290	21031	1/1	1290/21031	GBA
GO:0035383	query_1	GO:BP	thioester metabolic process	0.0966438	14	1	95	21031	1/14	95/21031	PDHB
GO:0016620	query_1	GO:MF	oxidoreductase activity, acting on the aldehyde or oxo group of donors, NAD or NADP as acceptor	0.0978484	14	1	39	20212	1/14	39/20212	PDHB
MIRNA:hsa-miR-3646	query_1	MIRNA	hsa-miR-3646	0.0983464	2	1	198	14819	1/2	198/14819	UBE2Q1
HP:0000194	query_1	HP	Open mouth	0.0984763	1	1	121	4958	1/1	121/4958	GBA
HP:0002039	query_1	HP	Anorexia	0.0984763	1	1	121	4958	1/1	121/4958	GBA
GO:0005765	query_1	GO:CC	lysosomal membrane	0.0990838	1	1	446	22097	1/1	446/22097	GBA
GO:0031904	query_1	GO:CC	endosome lumen	0.0990838	10	1	38	22097	1/10	38/22097	CTSB
GO:0042995	query_1	GO:CC	cell projection	0.0990838	6	3	2389	22097	3/6	2389/22097	LZTS3/UBE2Q1/TRIM46
GO:0098791	query_1	GO:CC	Golgi apparatus subcompartment	0.0990838	1	1	384	22097	1/1	384/22097	GBA
GO:0098852	query_1	GO:CC	lytic vacuole membrane	0.0990838	1	1	446	22097	1/1	446/22097	GBA
GO:0098858	query_1	GO:CC	actin-based cell projection	0.0990838	2	1	223	22097	1/2	223/22097	UBE2Q1
GO:0120025	query_1	GO:CC	plasma membrane bounded cell projection	0.0990838	6	3	2277	22097	3/6	2277/22097	LZTS3/UBE2Q1/TRIM46
HP:0001789	query_1	HP	Hydrops fetalis	0.099522	1	1	123	4958	1/1	123/4958	GBA
HP:0000979	query_1	HP	Purpura	0.0997378	1	1	125	4958	1/1	125/4958	GBA
HP:0001640	query_1	HP	Cardiomegaly	0.0997378	1	1	129	4958	1/1	129/4958	GBA
HP:0001876	query_1	HP	Pancytopenia	0.0997378	1	1	125	4958	1/1	125/4958	GBA
HP:0002359	query_1	HP	Frequent falls	0.0997378	1	1	129	4958	1/1	129/4958	GBA
HP:0002804	query_1	HP	Arthrogryposis multiplex congenita	0.0997378	1	1	129	4958	1/1	129/4958	GBA
HP:0003584	query_1	HP	Late onset	0.0997378	1	1	126	4958	1/1	126/4958	GBA
HP:0004408	query_1	HP	Abnormality of the sense of smell	0.0997378	1	1	127	4958	1/1	127/4958	GBA
HP:0030829	query_1	HP	Abnormal breath sound	0.0997378	1	1	129	4958	1/1	129/4958	GBA
GO:0009057	query_1	GO:BP	macromolecule catabolic process	0.0997611	1	1	1338	21031	1/1	1338/21031	GBA
GO:0080134	query_1	GO:BP	regulation of response to stress	0.0997611	1	1	1340	21031	1/1	1340/21031	GBA
GO:0006468	query_1	GO:BP	protein phosphorylation	0.0999731	1	1	1346	21031	1/1	1346/21031	GBA

## Sheet: PD_oligo_hmagma
ID	Cluster	Category	Description	P-value	query_size	Count	term_size	effective_domain_size	GeneRatio	BgRatio	genes
GO:0004336	query_1	GO:MF	galactosylceramidase activity	0.00435385	1	1	4	20212	1/1	4/20212	GBA
GO:0004348	query_1	GO:MF	glucosylceramidase activity	0.00435385	1	1	3	20212	1/1	3/20212	GBA
GO:0005124	query_1	GO:MF	scavenger receptor binding	0.00435385	1	1	4	20212	1/1	4/20212	GBA
GO:0050295	query_1	GO:MF	steryl-beta-glucosidase activity	0.00435385	1	1	2	20212	1/1	2/20212	GBA
GO:0008422	query_1	GO:MF	beta-glucosidase activity	0.00435385	1	1	5	20212	1/1	5/20212	GBA
WP:WP1422	query_1	WP	Sphingolipid pathway	0.00724113	1	1	30	8286	1/1	30/8286	GBA
WP:WP4153	query_1	WP	Degradation pathway of sphingolipids including diseases	0.00724113	1	1	17	8286	1/1	17/8286	GBA
WP:WP4725	query_1	WP	Sphingolipid metabolism overview	0.00724113	1	1	25	8286	1/1	25/8286	GBA
WP:WP5121	query_1	WP	Sphingolipid metabolism in senescence	0.00724113	1	1	28	8286	1/1	28/8286	GBA
WP:WP5292	query_1	WP	Glycosphingolipid metabolism	0.00724113	1	1	21	8286	1/1	21/8286	GBA
GO:0015926	query_1	GO:MF	glucosidase activity	0.010159	1	1	14	20212	1/1	14/20212	GBA
GO:1901804	query_1	GO:BP	beta-glucoside metabolic process	0.0103657	1	1	1	21031	1/1	1/21031	GBA
GO:1901805	query_1	GO:BP	beta-glucoside catabolic process	0.0103657	1	1	1	21031	1/1	1/21031	GBA
GO:1904457	query_1	GO:BP	positive regulation of neuronal action potential	0.0103657	1	1	1	21031	1/1	1/21031	GBA
GO:0046527	query_1	GO:MF	glucosyltransferase activity	0.0118176	1	1	19	20212	1/1	19/20212	GBA
GO:0006677	query_1	GO:BP	glycosylceramide metabolic process	0.0146339	1	1	16	21031	1/1	16/21031	GBA
GO:0006678	query_1	GO:BP	glucosylceramide metabolic process	0.0146339	1	1	6	21031	1/1	6/21031	GBA
GO:0006680	query_1	GO:BP	glucosylceramide catabolic process	0.0146339	1	1	3	21031	1/1	3/21031	GBA
GO:0014004	query_1	GO:BP	microglia differentiation	0.0146339	1	1	13	21031	1/1	13/21031	GBA
GO:0016139	query_1	GO:BP	glycoside catabolic process	0.0146339	1	1	8	21031	1/1	8/21031	GBA
GO:0019377	query_1	GO:BP	glycolipid catabolic process	0.0146339	1	1	15	21031	1/1	15/21031	GBA
GO:0021694	query_1	GO:BP	cerebellar Purkinje cell layer formation	0.0146339	1	1	15	21031	1/1	15/21031	GBA
GO:0021859	query_1	GO:BP	pyramidal neuron differentiation	0.0146339	1	1	16	21031	1/1	16/21031	GBA
GO:0023021	query_1	GO:BP	termination of signal transduction	0.0146339	1	1	3	21031	1/1	3/21031	GBA
GO:0030259	query_1	GO:BP	lipid glycosylation	0.0146339	1	1	11	21031	1/1	11/21031	GBA
GO:0045760	query_1	GO:BP	positive regulation of action potential	0.0146339	1	1	8	21031	1/1	8/21031	GBA
GO:0046477	query_1	GO:BP	glycosylceramide catabolic process	0.0146339	1	1	6	21031	1/1	6/21031	GBA
GO:0046479	query_1	GO:BP	glycosphingolipid catabolic process	0.0146339	1	1	13	21031	1/1	13/21031	GBA
GO:0046512	query_1	GO:BP	sphingosine biosynthetic process	0.0146339	1	1	14	21031	1/1	14/21031	GBA
GO:0046520	query_1	GO:BP	sphingoid biosynthetic process	0.0146339	1	1	14	21031	1/1	14/21031	GBA
GO:0050747	query_1	GO:BP	positive regulation of lipoprotein metabolic process	0.0146339	1	1	4	21031	1/1	4/21031	GBA
GO:0051969	query_1	GO:BP	regulation of transmission of nerve impulse	0.0146339	1	1	16	21031	1/1	16/21031	GBA
GO:0051971	query_1	GO:BP	positive regulation of transmission of nerve impulse	0.0146339	1	1	7	21031	1/1	7/21031	GBA
GO:0061517	query_1	GO:BP	macrophage proliferation	0.0146339	1	1	12	21031	1/1	12/21031	GBA
GO:0061518	query_1	GO:BP	microglial cell proliferation	0.0146339	1	1	9	21031	1/1	9/21031	GBA
GO:0098908	query_1	GO:BP	regulation of neuronal action potential	0.0146339	1	1	5	21031	1/1	5/21031	GBA
GO:1901951	query_1	GO:BP	regulation of anterograde dense core granule transport	0.0146339	5	1	3	21031	1/5	3/21031	TRIM46
GO:1901953	query_1	GO:BP	positive regulation of anterograde dense core granule transport	0.0146339	5	1	3	21031	1/5	3/21031	TRIM46
GO:1903059	query_1	GO:BP	regulation of protein lipidation	0.0146339	1	1	11	21031	1/1	11/21031	GBA
GO:1903061	query_1	GO:BP	positive regulation of protein lipidation	0.0146339	1	1	4	21031	1/1	4/21031	GBA
GO:1904350	query_1	GO:BP	regulation of protein catabolic process in the vacuole	0.0146339	1	1	13	21031	1/1	13/21031	GBA
GO:1904809	query_1	GO:BP	regulation of dense core granule transport	0.0146339	5	1	3	21031	1/5	3/21031	TRIM46
GO:1904811	query_1	GO:BP	positive regulation of dense core granule transport	0.0146339	5	1	3	21031	1/5	3/21031	TRIM46
GO:1904923	query_1	GO:BP	regulation of autophagy of mitochondrion in response to mitochondrial depolarization	0.0146339	1	1	15	21031	1/1	15/21031	GBA
GO:1904925	query_1	GO:BP	positive regulation of autophagy of mitochondrion in response to mitochondrial depolarization	0.0146339	1	1	14	21031	1/1	14/21031	GBA
GO:1905165	query_1	GO:BP	regulation of lysosomal protein catabolic process	0.0146339	1	1	11	21031	1/1	11/21031	GBA
GO:0050746	query_1	GO:BP	regulation of lipoprotein metabolic process	0.0151042	1	1	17	21031	1/1	17/21031	GBA
GO:0006670	query_1	GO:BP	sphingosine metabolic process	0.0151692	1	1	20	21031	1/1	20/21031	GBA
GO:0016137	query_1	GO:BP	glycoside metabolic process	0.0151692	1	1	20	21031	1/1	20/21031	GBA
GO:0021692	query_1	GO:BP	cerebellar Purkinje cell layer morphogenesis	0.0151692	1	1	19	21031	1/1	19/21031	GBA
GO:0046514	query_1	GO:BP	ceramide catabolic process	0.0151692	1	1	20	21031	1/1	20/21031	GBA
GO:0106217	query_1	GO:BP	tRNA C3-cytosine methylation	0.0151692	10	1	2	21031	1/10	2/21031	METTL8
GO:1905146	query_1	GO:BP	lysosomal protein catabolic process	0.0151692	1	1	20	21031	1/1	20/21031	GBA
GO:0034312	query_1	GO:BP	diol biosynthetic process	0.0151869	1	1	21	21031	1/1	21/21031	GBA
GO:0098780	query_1	GO:BP	response to mitochondrial depolarisation	0.0151869	1	1	21	21031	1/1	21/21031	GBA
GO:0046519	query_1	GO:BP	sphingoid metabolic process	0.0155485	1	1	22	21031	1/1	22/21031	GBA
GO:0007039	query_1	GO:BP	protein catabolic process in the vacuole	0.0158598	1	1	24	21031	1/1	24/21031	GBA
GO:0061744	query_1	GO:BP	motor behavior	0.0158598	1	1	23	21031	1/1	23/21031	GBA
GO:0097066	query_1	GO:BP	response to thyroid hormone	0.0158598	1	1	24	21031	1/1	24/21031	GBA
GO:1901608	query_1	GO:BP	regulation of vesicle transport along microtubule	0.0158598	5	1	5	21031	1/5	5/21031	TRIM46
GO:1901610	query_1	GO:BP	positive regulation of vesicle transport along microtubule	0.0158598	5	1	5	21031	1/5	5/21031	TRIM46
GO:0021697	query_1	GO:BP	cerebellar cortex formation	0.0167924	1	1	27	21031	1/1	27/21031	GBA
GO:0021680	query_1	GO:BP	cerebellar Purkinje cell layer development	0.0176826	1	1	29	21031	1/1	29/21031	GBA
GO:0034311	query_1	GO:BP	diol metabolic process	0.0179405	1	1	30	21031	1/1	30/21031	GBA
GO:0004739	query_1	GO:MF	pyruvate dehydrogenase (acetyl-transferring) activity	0.0179507	11	1	3	20212	1/11	3/20212	PDHB
GO:0008340	query_1	GO:BP	determination of adult lifespan	0.0182633	1	1	37	21031	1/1	37/21031	GBA
GO:0019228	query_1	GO:BP	neuronal action potential	0.0182633	1	1	35	21031	1/1	35/21031	GBA
GO:0021696	query_1	GO:BP	cerebellar cortex morphogenesis	0.0182633	1	1	37	21031	1/1	37/21031	GBA
GO:0030149	query_1	GO:BP	sphingolipid catabolic process	0.0182633	1	1	32	21031	1/1	32/21031	GBA
GO:0031646	query_1	GO:BP	positive regulation of nervous system process	0.0182633	1	1	32	21031	1/1	32/21031	GBA
GO:0043243	query_1	GO:BP	positive regulation of protein-containing complex disassembly	0.0182633	1	1	37	21031	1/1	37/21031	GBA
GO:0046466	query_1	GO:BP	membrane lipid catabolic process	0.0182633	1	1	37	21031	1/1	37/21031	GBA
GO:0061436	query_1	GO:BP	establishment of skin barrier	0.0182633	1	1	34	21031	1/1	34/21031	GBA
GO:0071425	query_1	GO:BP	hematopoietic stem cell proliferation	0.0182633	1	1	34	21031	1/1	34/21031	GBA
GO:1901658	query_1	GO:BP	glycosyl compound catabolic process	0.0182633	1	1	33	21031	1/1	33/21031	GBA
GO:1990048	query_1	GO:BP	anterograde neuronal dense core vesicle transport	0.0182633	5	1	7	21031	1/5	7/21031	TRIM46
GO:0000423	query_1	GO:BP	mitophagy	0.0188466	1	1	40	21031	1/1	40/21031	GBA
GO:0035307	query_1	GO:BP	positive regulation of protein dephosphorylation	0.0188466	1	1	40	21031	1/1	40/21031	GBA
GO:0048854	query_1	GO:BP	brain morphogenesis	0.0188466	1	1	39	21031	1/1	39/21031	GBA
GO:0052735	query_1	GO:MF	tRNA (cytidine-3-)-methyltransferase activity	0.0193375	10	1	4	20212	1/10	4/20212	METTL8
GO:0009268	query_1	GO:BP	response to pH	0.0193793	1	1	42	21031	1/1	42/21031	GBA
GO:0043407	query_1	GO:BP	negative regulation of MAP kinase activity	0.0193793	1	1	43	21031	1/1	43/21031	GBA
GO:0071548	query_1	GO:BP	response to dexamethasone	0.0193793	1	1	43	21031	1/1	43/21031	GBA
GO:0021587	query_1	GO:BP	cerebellum morphogenesis	0.0194356	1	1	44	21031	1/1	44/21031	GBA
GO:0033574	query_1	GO:BP	response to testosterone	0.0194356	1	1	45	21031	1/1	45/21031	GBA
GO:0099612	query_1	GO:BP	protein localization to axon	0.0194356	5	1	9	21031	1/5	9/21031	TRIM46
GO:0021575	query_1	GO:BP	hindbrain morphogenesis	0.0200213	1	1	47	21031	1/1	47/21031	GBA
GO:0032715	query_1	GO:BP	negative regulation of interleukin-6 production	0.020171	1	1	48	21031	1/1	48/21031	GBA
GO:0035306	query_1	GO:BP	positive regulation of dephosphorylation	0.0204585	1	1	50	21031	1/1	50/21031	GBA
GO:1902513	query_1	GO:BP	regulation of organelle transport along microtubule	0.0204585	5	1	10	21031	1/5	10/21031	TRIM46
GO:0021695	query_1	GO:BP	cerebellar cortex development	0.0213792	1	1	53	21031	1/1	53/21031	GBA
GO:0098900	query_1	GO:BP	regulation of action potential	0.0213792	1	1	55	21031	1/1	55/21031	GBA
GO:0099519	query_1	GO:BP	dense core granule cytoskeletal transport	0.0213792	5	1	11	21031	1/5	11/21031	TRIM46
GO:1901950	query_1	GO:BP	dense core granule transport	0.0213792	5	1	11	21031	1/5	11/21031	TRIM46
GO:0014009	query_1	GO:BP	glial cell proliferation	0.022267	1	1	58	21031	1/1	58/21031	GBA
GO:0046173	query_1	GO:BP	polyol biosynthetic process	0.0227539	1	1	60	21031	1/1	60/21031	GBA
GO:0006687	query_1	GO:BP	glycosphingolipid metabolic process	0.023229	1	1	62	21031	1/1	62/21031	GBA
GO:0030225	query_1	GO:BP	macrophage differentiation	0.0233227	1	1	63	21031	1/1	63/21031	GBA
GO:0004738	query_1	GO:MF	pyruvate dehydrogenase activity	0.0239166	11	1	6	20212	1/11	6/20212	PDHB
GO:0034603	query_1	GO:MF	pyruvate dehydrogenase [NAD(P)+] activity	0.0239166	11	1	6	20212	1/11	6/20212	PDHB
GO:0034604	query_1	GO:MF	pyruvate dehydrogenase (NAD+) activity	0.0239166	11	1	6	20212	1/11	6/20212	PDHB
GO:0046513	query_1	GO:BP	ceramide biosynthetic process	0.0248776	1	1	68	21031	1/1	68/21031	GBA
GO:0019226	query_1	GO:BP	transmission of nerve impulse	0.0260347	1	1	72	21031	1/1	72/21031	GBA
GO:0043627	query_1	GO:BP	response to estrogen	0.0260928	1	1	73	21031	1/1	73/21031	GBA
GO:0035304	query_1	GO:BP	regulation of protein dephosphorylation	0.0265031	1	1	75	21031	1/1	75/21031	GBA
GO:0006497	query_1	GO:BP	protein lipidation	0.0279523	1	1	80	21031	1/1	80/21031	GBA
GO:0071901	query_1	GO:BP	negative regulation of protein serine/threonine kinase activity	0.0279873	1	1	81	21031	1/1	81/21031	GBA
GO:1901657	query_1	GO:BP	glycosyl compound metabolic process	0.0283632	1	1	83	21031	1/1	83/21031	GBA
GO:0019915	query_1	GO:BP	lipid storage	0.0285584	1	1	90	21031	1/1	90/21031	GBA
GO:0032436	query_1	GO:BP	positive regulation of proteasomal ubiquitin-dependent protein catabolic process	0.0285584	1	1	86	21031	1/1	86/21031	GBA
GO:0033077	query_1	GO:BP	T cell differentiation in thymus	0.0285584	1	1	87	21031	1/1	87/21031	GBA
GO:0042158	query_1	GO:BP	lipoprotein biosynthetic process	0.0285584	1	1	86	21031	1/1	86/21031	GBA
GO:0048490	query_1	GO:BP	anterograde synaptic vesicle transport	0.0285584	5	1	18	21031	1/5	18/21031	TRIM46
GO:0099514	query_1	GO:BP	synaptic vesicle cytoskeletal transport	0.0285584	5	1	18	21031	1/5	18/21031	TRIM46
GO:0099517	query_1	GO:BP	synaptic vesicle transport along microtubule	0.0285584	5	1	18	21031	1/5	18/21031	TRIM46
GO:0004553	query_1	GO:MF	hydrolase activity, hydrolyzing O-glycosyl compounds	0.029544	1	1	95	20212	1/1	95/20212	GBA
GO:0016427	query_1	GO:MF	tRNA (cytidine) methyltransferase activity	0.029544	10	1	9	20212	1/10	9/20212	METTL8
GO:0000422	query_1	GO:BP	autophagy of mitochondrion	0.0304322	1	1	97	21031	1/1	97/21031	GBA
GO:0032253	query_1	GO:BP	dense core granule localization	0.0304322	5	1	20	21031	1/5	20/21031	TRIM46
GO:0070900	query_1	GO:BP	mitochondrial tRNA modification	0.0304322	10	1	10	21031	1/10	10/21031	METTL8
GO:1900864	query_1	GO:BP	mitochondrial RNA modification	0.0304322	10	1	10	21031	1/10	10/21031	METTL8
GO:0006664	query_1	GO:BP	glycolipid metabolic process	0.0305466	1	1	105	21031	1/1	105/21031	GBA
GO:0006672	query_1	GO:BP	ceramide metabolic process	0.0305466	1	1	106	21031	1/1	106/21031	GBA
GO:0007040	query_1	GO:BP	lysosome organization	0.0305466	1	1	111	21031	1/1	111/21031	GBA
GO:0019751	query_1	GO:BP	polyol metabolic process	0.0305466	1	1	108	21031	1/1	108/21031	GBA
GO:0021549	query_1	GO:BP	cerebellum development	0.0305466	1	1	106	21031	1/1	106/21031	GBA
GO:0030148	query_1	GO:BP	sphingolipid biosynthetic process	0.0305466	1	1	110	21031	1/1	110/21031	GBA
GO:0035303	query_1	GO:BP	regulation of dephosphorylation	0.0305466	1	1	107	21031	1/1	107/21031	GBA
GO:0080171	query_1	GO:BP	lytic vacuole organization	0.0305466	1	1	111	21031	1/1	111/21031	GBA
GO:1901800	query_1	GO:BP	positive regulation of proteasomal protein catabolic process	0.0305466	1	1	111	21031	1/1	111/21031	GBA
GO:1903509	query_1	GO:BP	liposaccharide metabolic process	0.0305466	1	1	106	21031	1/1	106/21031	GBA
GO:2000060	query_1	GO:BP	positive regulation of ubiquitin-dependent protein catabolic process	0.0305466	1	1	106	21031	1/1	106/21031	GBA
GO:0019882	query_1	GO:BP	antigen processing and presentation	0.0308312	1	1	115	21031	1/1	115/21031	GBA
GO:0022037	query_1	GO:BP	metencephalon development	0.0308312	1	1	116	21031	1/1	116/21031	GBA
GO:0031644	query_1	GO:BP	regulation of nervous system process	0.0308312	1	1	116	21031	1/1	116/21031	GBA
GO:0032252	query_1	GO:BP	secretory granule localization	0.0308312	5	1	23	21031	1/5	23/21031	TRIM46
GO:0006086	query_1	GO:BP	acetyl-CoA biosynthetic process from pyruvate	0.031097	11	1	11	21031	1/11	11/21031	PDHB
GO:0022904	query_1	GO:BP	respiratory electron transport chain	0.031097	1	1	122	21031	1/1	122/21031	GBA
GO:0042157	query_1	GO:BP	lipoprotein metabolic process	0.031097	1	1	122	21031	1/1	122/21031	GBA
GO:0043405	query_1	GO:BP	regulation of MAP kinase activity	0.031097	1	1	124	21031	1/1	124/21031	GBA
GO:0072089	query_1	GO:BP	stem cell proliferation	0.031097	1	1	122	21031	1/1	122/21031	GBA
GO:0072676	query_1	GO:BP	lymphocyte migration	0.031097	1	1	124	21031	1/1	124/21031	GBA
GO:1905037	query_1	GO:BP	autophagosome organization	0.031097	1	1	120	21031	1/1	120/21031	GBA
GO:0043244	query_1	GO:BP	regulation of protein-containing complex disassembly	0.031097	1	1	125	21031	1/1	125/21031	GBA
GO:0016624	query_1	GO:MF	oxidoreductase activity, acting on the aldehyde or oxo group of donors, disulfide as acceptor	0.0318572	11	1	10	20212	1/11	10/20212	PDHB
GO:0051384	query_1	GO:BP	response to glucocorticoid	0.0323117	1	1	132	21031	1/1	132/21031	GBA
GO:0098773	query_1	GO:BP	skin epidermis development	0.0323117	1	1	133	21031	1/1	133/21031	GBA
GO:1903052	query_1	GO:BP	positive regulation of proteolysis involved in protein catabolic process	0.0323117	1	1	133	21031	1/1	133/21031	GBA
GO:0008203	query_1	GO:BP	cholesterol metabolic process	0.0325212	1	1	137	21031	1/1	137/21031	GBA
GO:0032434	query_1	GO:BP	regulation of proteasomal ubiquitin-dependent protein catabolic process	0.0325212	1	1	136	21031	1/1	136/21031	GBA
GO:0046165	query_1	GO:BP	alcohol biosynthetic process	0.0325212	1	1	135	21031	1/1	135/21031	GBA
GO:0090646	query_1	GO:BP	mitochondrial tRNA processing	0.03289	10	1	14	21031	1/10	14/21031	METTL8
GO:0001508	query_1	GO:BP	action potential	0.0332869	1	1	144	21031	1/1	144/21031	GBA
GO:0006469	query_1	GO:BP	negative regulation of protein kinase activity	0.0332869	1	1	150	21031	1/1	150/21031	GBA
GO:0016125	query_1	GO:BP	sterol metabolic process	0.0332869	1	1	152	21031	1/1	152/21031	GBA
GO:0031333	query_1	GO:BP	negative regulation of protein-containing complex assembly	0.0332869	1	1	148	21031	1/1	148/21031	GBA
GO:0032006	query_1	GO:BP	regulation of TOR signaling	0.0332869	1	1	147	21031	1/1	147/21031	GBA
GO:0032635	query_1	GO:BP	interleukin-6 production	0.0332869	1	1	151	21031	1/1	151/21031	GBA
GO:0032675	query_1	GO:BP	regulation of interleukin-6 production	0.0332869	1	1	151	21031	1/1	151/21031	GBA
GO:0045333	query_1	GO:BP	cellular respiration	0.0332869	11	2	244	21031	2/11	244/21031	PDHB/GBA
GO:0046467	query_1	GO:BP	membrane lipid biosynthetic process	0.0332869	1	1	149	21031	1/1	149/21031	GBA
GO:1902652	query_1	GO:BP	secondary alcohol metabolic process	0.0332869	1	1	148	21031	1/1	148/21031	GBA
GO:0031960	query_1	GO:BP	response to corticosteroid	0.033489	1	1	154	21031	1/1	154/21031	GBA
GO:0006665	query_1	GO:BP	sphingolipid metabolic process	0.033792	1	1	162	21031	1/1	162/21031	GBA
GO:0016241	query_1	GO:BP	regulation of macroautophagy	0.033792	1	1	159	21031	1/1	159/21031	GBA
GO:0030902	query_1	GO:BP	hindbrain development	0.033792	1	1	161	21031	1/1	161/21031	GBA
GO:0033673	query_1	GO:BP	negative regulation of kinase activity	0.033792	1	1	159	21031	1/1	159/21031	GBA
GO:0043409	query_1	GO:BP	negative regulation of MAPK cascade	0.033792	1	1	158	21031	1/1	158/21031	GBA
GO:0043524	query_1	GO:BP	negative regulation of neuron apoptotic process	0.033792	1	1	161	21031	1/1	161/21031	GBA
GO:0050728	query_1	GO:BP	negative regulation of inflammatory response	0.033792	1	1	163	21031	1/1	163/21031	GBA
KEGG:00511	query_1	KEGG	Other glycan degradation	0.0339463	1	1	18	8484	1/1	18/8484	GBA
GO:0031929	query_1	GO:BP	TOR signaling	0.0341657	1	1	167	21031	1/1	167/21031	GBA
GO:0050905	query_1	GO:BP	neuromuscular process	0.0341657	1	1	167	21031	1/1	167/21031	GBA
GO:0070131	query_1	GO:BP	positive regulation of mitochondrial translation	0.0344341	10	1	17	21031	1/10	17/21031	METTL8
GO:1903008	query_1	GO:BP	organelle disassembly	0.0345297	1	1	171	21031	1/1	171/21031	GBA
GO:2000058	query_1	GO:BP	regulation of ubiquitin-dependent protein catabolic process	0.0347082	1	1	173	21031	1/1	173/21031	GBA
GO:0022900	query_1	GO:BP	electron transport chain	0.0348844	1	1	175	21031	1/1	175/21031	GBA
GO:0009267	query_1	GO:BP	cellular response to starvation	0.0350583	1	1	177	21031	1/1	177/21031	GBA
GO:0080009	query_1	GO:BP	mRNA methylation	0.0352983	10	1	18	21031	1/10	18/21031	METTL8
GO:0008174	query_1	GO:MF	mRNA methyltransferase activity	0.0357516	10	1	14	20212	1/10	14/20212	METTL8
GO:0016798	query_1	GO:MF	hydrolase activity, acting on glycosyl bonds	0.0357516	1	1	135	20212	1/1	135/20212	GBA
MIRNA:hsa-miR-106a-5p	query_1	MIRNA	hsa-miR-106a-5p	0.0368599	13	4	708	14819	4/13	708/14819	METTL8/PDHB/PXK/ZNF785
MIRNA:hsa-miR-1302	query_1	MIRNA	hsa-miR-1302	0.0368599	1	1	57	14819	1/1	57/14819	GBA
MIRNA:hsa-miR-302a-3p	query_1	MIRNA	hsa-miR-302a-3p	0.0368599	11	3	460	14819	3/11	460/14819	METTL8/PDHB/ZNF785
MIRNA:hsa-miR-302b-3p	query_1	MIRNA	hsa-miR-302b-3p	0.0368599	11	3	456	14819	3/11	456/14819	METTL8/PDHB/ZNF785
MIRNA:hsa-miR-302d-3p	query_1	MIRNA	hsa-miR-302d-3p	0.0368599	11	3	455	14819	3/11	455/14819	METTL8/PDHB/ZNF785
MIRNA:hsa-miR-302e	query_1	MIRNA	hsa-miR-302e	0.0368599	11	3	443	14819	3/11	443/14819	METTL8/PDHB/ZNF785
MIRNA:hsa-miR-372-3p	query_1	MIRNA	hsa-miR-372-3p	0.0368599	11	3	457	14819	3/11	457/14819	METTL8/PDHB/ZNF785
MIRNA:hsa-miR-4298	query_1	MIRNA	hsa-miR-4298	0.0368599	1	1	61	14819	1/1	61/14819	GBA
MIRNA:hsa-miR-4731-5p	query_1	MIRNA	hsa-miR-4731-5p	0.0368599	11	3	371	14819	3/11	371/14819	METTL8/PDHB/ZNF785
MIRNA:hsa-miR-5089-5p	query_1	MIRNA	hsa-miR-5089-5p	0.0368599	11	3	366	14819	3/11	366/14819	METTL8/PDHB/ZNF785
MIRNA:hsa-miR-512-3p	query_1	MIRNA	hsa-miR-512-3p	0.0368599	11	3	307	14819	3/11	307/14819	METTL8/PDHB/ZNF785
MIRNA:hsa-miR-520a-3p	query_1	MIRNA	hsa-miR-520a-3p	0.0368599	11	3	450	14819	3/11	450/14819	METTL8/PDHB/ZNF785
MIRNA:hsa-miR-520b	query_1	MIRNA	hsa-miR-520b	0.0368599	11	3	450	14819	3/11	450/14819	METTL8/PDHB/ZNF785
MIRNA:hsa-miR-520c-3p	query_1	MIRNA	hsa-miR-520c-3p	0.0368599	11	3	450	14819	3/11	450/14819	METTL8/PDHB/ZNF785
MIRNA:hsa-miR-520d-3p	query_1	MIRNA	hsa-miR-520d-3p	0.0368599	11	3	444	14819	3/11	444/14819	METTL8/PDHB/ZNF785
MIRNA:hsa-miR-520e	query_1	MIRNA	hsa-miR-520e	0.0368599	11	3	448	14819	3/11	448/14819	METTL8/PDHB/ZNF785
MIRNA:hsa-miR-520g-3p	query_1	MIRNA	hsa-miR-520g-3p	0.0368599	11	3	399	14819	3/11	399/14819	METTL8/PDHB/ZNF785
MIRNA:hsa-miR-520h	query_1	MIRNA	hsa-miR-520h	0.0368599	11	3	402	14819	3/11	402/14819	METTL8/PDHB/ZNF785
MIRNA:hsa-miR-526b-3p	query_1	MIRNA	hsa-miR-526b-3p	0.0368599	13	4	633	14819	4/13	633/14819	METTL8/PDHB/PXK/ZNF785
MIRNA:hsa-miR-5589-5p	query_1	MIRNA	hsa-miR-5589-5p	0.0368599	11	3	331	14819	3/11	331/14819	METTL8/PDHB/ZNF785
MIRNA:hsa-miR-619-5p	query_1	MIRNA	hsa-miR-619-5p	0.0368599	11	3	418	14819	3/11	418/14819	METTL8/PDHB/ZNF785
MIRNA:hsa-miR-6506-5p	query_1	MIRNA	hsa-miR-6506-5p	0.0368599	11	3	384	14819	3/11	384/14819	METTL8/PDHB/ZNF785
GO:0030258	query_1	GO:BP	lipid modification	0.0373163	1	1	192	21031	1/1	192/21031	GBA
GO:0061136	query_1	GO:BP	regulation of proteasomal protein catabolic process	0.0373163	1	1	192	21031	1/1	192/21031	GBA
GO:0051348	query_1	GO:BP	negative regulation of transferase activity	0.0374709	1	1	194	21031	1/1	194/21031	GBA
GO:0006085	query_1	GO:BP	acetyl-CoA biosynthetic process	0.0377827	11	1	18	21031	1/11	18/21031	PDHB
GO:0048489	query_1	GO:BP	synaptic vesicle transport	0.0377827	5	1	40	21031	1/5	40/21031	TRIM46
GO:0070525	query_1	GO:BP	tRNA threonylcarbamoyladenosine metabolic process	0.0377827	10	1	20	21031	1/10	20/21031	METTL8
GO:0043604	query_1	GO:BP	amide biosynthetic process	0.0379235	11	3	887	21031	3/11	887/21031	METTL8/PDHB/GBA
GO:0045732	query_1	GO:BP	positive regulation of protein catabolic process	0.0381308	1	1	206	21031	1/1	206/21031	GBA
GO:0048469	query_1	GO:BP	cell maturation	0.0381308	1	1	205	21031	1/1	205/21031	GBA
GO:0071674	query_1	GO:BP	mononuclear cell migration	0.0381308	1	1	205	21031	1/1	205/21031	GBA
GO:0000963	query_1	GO:BP	mitochondrial RNA processing	0.0382499	10	1	21	21031	1/10	21/21031	METTL8
GO:0006643	query_1	GO:BP	membrane lipid metabolic process	0.0382499	1	1	208	21031	1/1	208/21031	GBA
MIRNA:hsa-miR-6733-3p	query_1	MIRNA	hsa-miR-6733-3p	0.0387253	1	1	67	14819	1/1	67/14819	GBA
GO:0006470	query_1	GO:BP	protein dephosphorylation	0.0391858	1	1	218	21031	1/1	218/21031	GBA
GO:0042594	query_1	GO:BP	response to starvation	0.0391858	1	1	217	21031	1/1	217/21031	GBA
GO:1901654	query_1	GO:BP	response to ketone	0.0391858	1	1	218	21031	1/1	218/21031	GBA
MIRNA:hsa-miR-191-5p	query_1	MIRNA	hsa-miR-191-5p	0.0398812	1	1	78	14819	1/1	78/14819	GBA
MIRNA:hsa-miR-302c-3p	query_1	MIRNA	hsa-miR-302c-3p	0.0398812	11	3	502	14819	3/11	502/14819	METTL8/PDHB/ZNF785
MIRNA:hsa-miR-4648	query_1	MIRNA	hsa-miR-4648	0.0398812	1	1	76	14819	1/1	76/14819	GBA
GO:0043523	query_1	GO:BP	regulation of neuron apoptotic process	0.0400352	1	1	229	21031	1/1	229/21031	GBA
GO:0044242	query_1	GO:BP	cellular lipid catabolic process	0.0400352	1	1	225	21031	1/1	225/21031	GBA
GO:0047496	query_1	GO:BP	vesicle transport along microtubule	0.0400352	5	1	46	21031	1/5	46/21031	TRIM46
GO:0051129	query_1	GO:BP	negative regulation of cellular component organization	0.0400352	5	2	719	21031	2/5	719/21031	TRIM46/GBA
GO:0071356	query_1	GO:BP	cellular response to tumor necrosis factor	0.0400352	1	1	228	21031	1/1	228/21031	GBA
GO:0007033	query_1	GO:BP	vacuole organization	0.0401982	1	1	232	21031	1/1	232/21031	GBA
GO:0030517	query_1	GO:BP	negative regulation of axon extension	0.0401982	5	1	47	21031	1/5	47/21031	TRIM46
GO:1903050	query_1	GO:BP	regulation of proteolysis involved in protein catabolic process	0.0401982	1	1	233	21031	1/1	233/21031	GBA
GO:0002573	query_1	GO:BP	myeloid leukocyte differentiation	0.040613	1	1	238	21031	1/1	238/21031	GBA
GO:0070085	query_1	GO:BP	glycosylation	0.040613	1	1	239	21031	1/1	239/21031	GBA
GO:1901617	query_1	GO:BP	organic hydroxy compound biosynthetic process	0.0407302	1	1	241	21031	1/1	241/21031	GBA
GO:0031348	query_1	GO:BP	negative regulation of defense response	0.0410746	1	1	247	21031	1/1	247/21031	GBA
GO:0031669	query_1	GO:BP	cellular response to nutrient levels	0.0410746	1	1	245	21031	1/1	245/21031	GBA
GO:0032780	query_1	GO:BP	negative regulation of ATP-dependent activity	0.0410746	13	1	19	21031	1/13	19/21031	PXK
GO:0032984	query_1	GO:BP	protein-containing complex disassembly	0.0411335	1	1	250	21031	1/1	250/21031	GBA
GO:0034612	query_1	GO:BP	response to tumor necrosis factor	0.0411335	1	1	249	21031	1/1	249/21031	GBA
GO:0008089	query_1	GO:BP	anterograde axonal transport	0.0415374	5	1	51	21031	1/5	51/21031	TRIM46
MIRNA:hsa-miR-373-3p	query_1	MIRNA	hsa-miR-373-3p	0.0416898	11	3	526	14819	3/11	526/14819	METTL8/PDHB/ZNF785
MIRNA:hsa-miR-4735-5p	query_1	MIRNA	hsa-miR-4735-5p	0.0416898	10	2	179	14819	2/10	179/14819	METTL8/GBA
MIRNA:hsa-miR-519d-3p	query_1	MIRNA	hsa-miR-519d-3p	0.0416898	13	4	897	14819	4/13	897/14819	METTL8/PDHB/PXK/ZNF785
GO:0010001	query_1	GO:BP	glial cell differentiation	0.0419485	1	1	259	21031	1/1	259/21031	GBA
GO:0070129	query_1	GO:BP	regulation of mitochondrial translation	0.0419485	10	1	26	21031	1/10	26/21031	METTL8
MIRNA:hsa-miR-20b-5p	query_1	MIRNA	hsa-miR-20b-5p	0.0420843	13	4	908	14819	4/13	908/14819	METTL8/PDHB/PXK/ZNF785
GO:1901136	query_1	GO:BP	carbohydrate derivative catabolic process	0.0422145	1	1	262	21031	1/1	262/21031	GBA
GO:0071900	query_1	GO:BP	regulation of protein serine/threonine kinase activity	0.0423175	1	1	264	21031	1/1	264/21031	GBA
GO:0015980	query_1	GO:BP	energy derivation by oxidation of organic compounds	0.0424359	11	2	335	21031	2/11	335/21031	PDHB/GBA
GO:0001933	query_1	GO:BP	negative regulation of protein phosphorylation	0.042778	1	1	270	21031	1/1	270/21031	GBA
GO:0071695	query_1	GO:BP	anatomical structure maturation	0.042778	1	1	271	21031	1/1	271/21031	GBA
GO:0031668	query_1	GO:BP	cellular response to extracellular stimulus	0.0428169	1	1	274	21031	1/1	274/21031	GBA
GO:0097479	query_1	GO:BP	synaptic vesicle localization	0.0428169	5	1	55	21031	1/5	55/21031	TRIM46
GO:0051402	query_1	GO:BP	neuron apoptotic process	0.0429138	1	1	276	21031	1/1	276/21031	GBA
WP:WP4206	query_1	WP	Hereditary leiomyomatosis and renal cell carcinoma pathway	0.0437472	11	1	20	8286	1/11	20/8286	PDHB
GO:0042326	query_1	GO:BP	negative regulation of phosphorylation	0.0445568	1	1	288	21031	1/1	288/21031	GBA
GO:0001818	query_1	GO:BP	negative regulation of cytokine production	0.0446441	1	1	290	21031	1/1	290/21031	GBA
REAC:R-HSA-1660662	query_1	REAC	Glycosphingolipid metabolism	0.0451946	1	1	43	10842	1/1	43/10842	GBA
REAC:R-HSA-390466	query_1	REAC	Chaperonin-mediated protein folding	0.0451946	1	1	91	10842	1/1	91/10842	GBA
REAC:R-HSA-390471	query_1	REAC	Association of TriC/CCT with target proteins during biosynthesis	0.0451946	1	1	38	10842	1/1	38/10842	GBA
REAC:R-HSA-391251	query_1	REAC	Protein folding	0.0451946	1	1	98	10842	1/1	98/10842	GBA
REAC:R-HSA-428157	query_1	REAC	Sphingolipid metabolism	0.0451946	1	1	86	10842	1/1	86/10842	GBA
GO:0016311	query_1	GO:BP	dephosphorylation	0.0454749	1	1	298	21031	1/1	298/21031	GBA
GO:0060632	query_1	GO:BP	regulation of microtubule-based movement	0.0454749	5	1	60	21031	1/5	60/21031	TRIM46
GO:0030217	query_1	GO:BP	T cell differentiation	0.0464971	1	1	308	21031	1/1	308/21031	GBA
GO:0062125	query_1	GO:BP	regulation of mitochondrial gene expression	0.0464971	10	1	31	21031	1/10	31/21031	METTL8
GO:0008202	query_1	GO:BP	steroid metabolic process	0.0476722	1	1	325	21031	1/1	325/21031	GBA
GO:0016236	query_1	GO:BP	macroautophagy	0.0476722	1	1	325	21031	1/1	325/21031	GBA
GO:0043588	query_1	GO:BP	skin development	0.0476722	1	1	321	21031	1/1	321/21031	GBA
GO:0045862	query_1	GO:BP	positive regulation of proteolysis	0.0476722	1	1	320	21031	1/1	320/21031	GBA
GO:0048872	query_1	GO:BP	homeostasis of number of cells	0.0476722	1	1	321	21031	1/1	321/21031	GBA
GO:0098930	query_1	GO:BP	axonal transport	0.0476722	5	1	65	21031	1/5	65/21031	TRIM46
GO:0016758	query_1	GO:MF	hexosyltransferase activity	0.0478923	1	1	198	20212	1/1	198/20212	GBA
GO:0050771	query_1	GO:BP	negative regulation of axonogenesis	0.0486023	5	1	67	21031	1/5	67/21031	TRIM46
GO:0016556	query_1	GO:BP	mRNA modification	0.0486425	10	1	34	21031	1/10	34/21031	METTL8
GO:0021700	query_1	GO:BP	developmental maturation	0.0486425	1	1	340	21031	1/1	340/21031	GBA
GO:0048545	query_1	GO:BP	response to steroid hormone	0.0486425	1	1	337	21031	1/1	337/21031	GBA
GO:0051235	query_1	GO:BP	maintenance of location	0.0486425	1	1	341	21031	1/1	341/21031	GBA
GO:0071496	query_1	GO:BP	cellular response to external stimulus	0.0486425	1	1	341	21031	1/1	341/21031	GBA
HP:0003656	query_1	HP	Decreased beta-glucocerebrosidase level	0.0486755	1	1	2	4958	1/1	2/4958	GBA
HP:0006689	query_1	HP	Bacterial endocarditis	0.0486755	1	1	2	4958	1/1	2/4958	GBA
HP:0007885	query_1	HP	Slowed horizontal saccades	0.0486755	1	1	2	4958	1/1	2/4958	GBA
HP:0007975	query_1	HP	Hypometric horizontal saccades	0.0486755	1	1	1	4958	1/1	1/4958	GBA
HP:0031830	query_1	HP	Pinguecula	0.0486755	1	1	2	4958	1/1	2/4958	GBA
HP:0032640	query_1	HP	Elevated circulating CCL18 level	0.0486755	1	1	2	4958	1/1	2/4958	GBA
GO:0016042	query_1	GO:BP	lipid catabolic process	0.0487657	1	1	344	21031	1/1	344/21031	GBA
GO:0042063	query_1	GO:BP	gliogenesis	0.0487657	1	1	345	21031	1/1	345/21031	GBA
GO:0010506	query_1	GO:BP	regulation of autophagy	0.0493405	1	1	357	21031	1/1	357/21031	GBA
GO:0010563	query_1	GO:BP	negative regulation of phosphorus metabolic process	0.0493405	1	1	356	21031	1/1	356/21031	GBA
GO:0045936	query_1	GO:BP	negative regulation of phosphate metabolic process	0.0493405	1	1	355	21031	1/1	355/21031	GBA
GO:0070661	query_1	GO:BP	leukocyte proliferation	0.0493405	1	1	351	21031	1/1	351/21031	GBA
GO:0099518	query_1	GO:BP	vesicle cytoskeletal trafficking	0.0493405	5	1	71	21031	1/5	71/21031	TRIM46
GO:0006084	query_1	GO:BP	acetyl-CoA metabolic process	0.0495694	11	1	33	21031	1/11	33/21031	PDHB
GO:0042176	query_1	GO:BP	regulation of protein catabolic process	0.0500017	1	1	365	21031	1/1	365/21031	GBA
GO:0006066	query_1	GO:BP	alcohol metabolic process	0.0506007	1	1	371	21031	1/1	371/21031	GBA
KEGG:00600	query_1	KEGG	Sphingolipid metabolism	0.0509194	1	1	54	8484	1/1	54/8484	GBA
GO:0050727	query_1	GO:BP	regulation of inflammatory response	0.050923	1	1	375	21031	1/1	375/21031	GBA
GO:0006099	query_1	GO:BP	tricarboxylic acid cycle	0.051455	11	1	35	21031	1/11	35/21031	PDHB
GO:0008088	query_1	GO:BP	axo-dendritic transport	0.051455	5	1	77	21031	1/5	77/21031	TRIM46
GO:0008544	query_1	GO:BP	epidermis development	0.0526256	1	1	393	21031	1/1	393/21031	GBA
GO:0043086	query_1	GO:BP	negative regulation of catalytic activity	0.0526256	1	1	396	21031	1/1	396/21031	GBA
GO:0050900	query_1	GO:BP	leukocyte migration	0.0526256	1	1	396	21031	1/1	396/21031	GBA
GO:0031400	query_1	GO:BP	negative regulation of protein modification process	0.0527067	1	1	400	21031	1/1	400/21031	GBA
GO:0043161	query_1	GO:BP	proteasome-mediated ubiquitin-dependent protein catabolic process	0.0527067	1	1	400	21031	1/1	400/21031	GBA
GO:0032102	query_1	GO:BP	negative regulation of response to external stimulus	0.0531404	1	1	405	21031	1/1	405/21031	GBA
GO:0006622	query_1	GO:BP	protein targeting to lysosome	0.0538761	13	1	32	21031	1/13	32/21031	PXK
GO:0043254	query_1	GO:BP	regulation of protein-containing complex assembly	0.054257	1	1	417	21031	1/1	417/21031	GBA
GO:0030488	query_1	GO:BP	tRNA methylation	0.0552172	10	1	43	21031	1/10	43/21031	METTL8
GO:0030098	query_1	GO:BP	lymphocyte differentiation	0.0556941	1	1	434	21031	1/1	434/21031	GBA
GO:0030099	query_1	GO:BP	myeloid cell differentiation	0.0556941	1	1	437	21031	1/1	437/21031	GBA
GO:0042391	query_1	GO:BP	regulation of membrane potential	0.0556941	1	1	433	21031	1/1	433/21031	GBA
GO:0072384	query_1	GO:BP	organelle transport along microtubule	0.0556941	5	1	88	21031	1/5	88/21031	TRIM46
GO:0043603	query_1	GO:BP	amide metabolic process	0.0570111	11	3	1194	21031	3/11	1194/21031	METTL8/PDHB/GBA
GO:0045859	query_1	GO:BP	regulation of protein kinase activity	0.0570111	1	1	451	21031	1/1	451/21031	GBA
GO:0030516	query_1	GO:BP	regulation of axon extension	0.0598878	5	1	96	21031	1/5	96/21031	TRIM46
GO:0010876	query_1	GO:BP	lipid localization	0.0602037	1	1	483	21031	1/1	483/21031	GBA
GO:0043549	query_1	GO:BP	regulation of kinase activity	0.0602037	1	1	483	21031	1/1	483/21031	GBA
GO:1903131	query_1	GO:BP	mononuclear cell differentiation	0.0602037	1	1	484	21031	1/1	484/21031	GBA
GO:0008175	query_1	GO:MF	tRNA methyltransferase activity	0.0605887	10	1	28	20212	1/10	28/20212	METTL8
GO:0016757	query_1	GO:MF	glycosyltransferase activity	0.0605887	1	1	275	20212	1/1	275/20212	GBA
GO:0007005	query_1	GO:BP	mitochondrion organization	0.0609648	1	1	495	21031	1/1	495/21031	GBA
GO:0010498	query_1	GO:BP	proteasomal protein catabolic process	0.0609648	1	1	496	21031	1/1	496/21031	GBA
GO:0031667	query_1	GO:BP	response to nutrient levels	0.0609648	1	1	496	21031	1/1	496/21031	GBA
GO:0005967	query_1	GO:CC	mitochondrial pyruvate dehydrogenase complex	0.0616614	11	1	8	22097	1/11	8/22097	PDHB
GO:0031313	query_1	GO:CC	extrinsic component of endosome membrane	0.0616614	13	1	5	22097	1/13	5/22097	PXK
GO:0043194	query_1	GO:CC	axon initial segment	0.0616614	5	1	21	22097	1/5	21/22097	TRIM46
GO:0043202	query_1	GO:CC	lysosomal lumen	0.0616614	1	1	100	22097	1/1	100/22097	GBA
GO:0045254	query_1	GO:CC	pyruvate dehydrogenase complex	0.0616614	11	1	8	22097	1/11	8/22097	PDHB
GO:1990769	query_1	GO:CC	proximal neuron projection	0.0616614	5	1	4	22097	1/5	4/22097	TRIM46
GO:0000959	query_1	GO:BP	mitochondrial RNA metabolic process	0.0623149	10	1	52	21031	1/10	52/21031	METTL8
GO:0006091	query_1	GO:BP	generation of precursor metabolites and energy	0.0623149	1	1	515	21031	1/1	515/21031	GBA
GO:0035384	query_1	GO:BP	thioester biosynthetic process	0.0623149	11	1	47	21031	1/11	47/21031	PDHB
GO:0071616	query_1	GO:BP	acyl-CoA biosynthetic process	0.0623149	11	1	47	21031	1/11	47/21031	PDHB
HP:0005230	query_1	HP	Biliary tract obstruction	0.0625828	1	1	3	4958	1/1	3/4958	GBA
GO:0009991	query_1	GO:BP	response to extracellular stimulus	0.0629196	1	1	525	21031	1/1	525/21031	GBA
GO:0022411	query_1	GO:BP	cellular component disassembly	0.0629196	1	1	523	21031	1/1	523/21031	GBA
GO:0051241	query_1	GO:BP	negative regulation of multicellular organismal process	0.0629196	5	2	1110	21031	2/5	1110/21031	TRIM46/GBA
GO:0009896	query_1	GO:BP	positive regulation of catabolic process	0.063444	1	1	533	21031	1/1	533/21031	GBA
GO:0048640	query_1	GO:BP	negative regulation of developmental growth	0.063444	5	1	108	21031	1/5	108/21031	TRIM46
GO:0045022	query_1	GO:BP	early endosome to late endosome transport	0.0638088	13	1	42	21031	1/13	42/21031	PXK
GO:0044057	query_1	GO:BP	regulation of system process	0.0638368	1	1	542	21031	1/1	542/21031	GBA
GO:1902532	query_1	GO:BP	negative regulation of intracellular signal transduction	0.0638368	1	1	544	21031	1/1	544/21031	GBA
MIRNA:hsa-miR-20a-5p	query_1	MIRNA	hsa-miR-20a-5p	0.0645842	13	4	1063	14819	4/13	1063/14819	METTL8/PDHB/PXK/ZNF785
MIRNA:hsa-miR-216a-3p	query_1	MIRNA	hsa-miR-216a-3p	0.0645842	10	2	242	14819	2/10	242/14819	METTL8/GBA
MIRNA:hsa-miR-3681-3p	query_1	MIRNA	hsa-miR-3681-3p	0.0645842	10	2	242	14819	2/10	242/14819	METTL8/GBA
MIRNA:hsa-miR-4795-5p	query_1	MIRNA	hsa-miR-4795-5p	0.0645842	1	1	151	14819	1/1	151/14819	GBA
GO:0030162	query_1	GO:BP	regulation of proteolysis	0.0646397	1	1	555	21031	1/1	555/21031	GBA
GO:0042110	query_1	GO:BP	T cell activation	0.0646397	1	1	555	21031	1/1	555/21031	GBA
GO:0061387	query_1	GO:BP	regulation of extent of cell growth	0.0648643	5	1	113	21031	1/5	113/21031	TRIM46
GO:1901615	query_1	GO:BP	organic hydroxy compound metabolic process	0.065662	1	1	568	21031	1/1	568/21031	GBA
GO:0006914	query_1	GO:BP	autophagy	0.0662101	1	1	577	21031	1/1	577/21031	GBA
GO:0061919	query_1	GO:BP	process utilizing autophagic mechanism	0.0662101	1	1	577	21031	1/1	577/21031	GBA
HP:0000623	query_1	HP	Supranuclear ophthalmoplegia	0.0663757	1	1	5	4958	1/1	5/4958	GBA
HP:0002592	query_1	HP	Gastric ulcer	0.0663757	1	1	5	4958	1/1	5/4958	GBA
HP:0007817	query_1	HP	Horizontal supranuclear gaze palsy	0.0663757	1	1	4	4958	1/1	4/4958	GBA
HP:0012223	query_1	HP	Splenic rupture	0.0663757	1	1	5	4958	1/1	5/4958	GBA
REAC:R-HSA-204174	query_1	REAC	Regulation of pyruvate dehydrogenase (PDH) complex	0.0671721	11	1	16	10842	1/11	16/10842	PDHB
MIRNA:hsa-miR-106b-5p	query_1	MIRNA	hsa-miR-106b-5p	0.0673527	13	4	1085	14819	4/13	1085/14819	METTL8/PDHB/PXK/ZNF785
GO:0044283	query_1	GO:BP	small molecule biosynthetic process	0.0676615	1	1	592	21031	1/1	592/21031	GBA
GO:0051338	query_1	GO:BP	regulation of transferase activity	0.0676615	1	1	594	21031	1/1	594/21031	GBA
GO:0006511	query_1	GO:BP	ubiquitin-dependent protein catabolic process	0.067945	1	1	599	21031	1/1	599/21031	GBA
GO:0006623	query_1	GO:BP	protein targeting to vacuole	0.067945	13	1	47	21031	1/13	47/21031	PXK
GO:0098927	query_1	GO:BP	vesicle-mediated transport between endosomal compartments	0.067945	13	1	47	21031	1/13	47/21031	PXK
WP:WP4290	query_1	WP	Metabolic reprogramming in colon cancer	0.0679961	11	1	42	8286	1/11	42/8286	PDHB
WP:WP5220	query_1	WP	Metabolic reprogramming in pancreatic cancer	0.0679961	11	1	42	8286	1/11	42/8286	PDHB
GO:0019941	query_1	GO:BP	modification-dependent protein catabolic process	0.0683684	1	1	609	21031	1/1	609/21031	GBA
GO:0048675	query_1	GO:BP	axon extension	0.0685463	5	1	124	21031	1/5	124/21031	TRIM46
GO:0001578	query_1	GO:BP	microtubule bundle formation	0.0689194	5	1	127	21031	1/5	127/21031	TRIM46
GO:0002521	query_1	GO:BP	leukocyte differentiation	0.0689194	1	1	627	21031	1/1	627/21031	GBA
GO:0033866	query_1	GO:BP	nucleoside bisphosphate biosynthetic process	0.0689194	11	1	58	21031	1/11	58/21031	PDHB
GO:0034030	query_1	GO:BP	ribonucleoside bisphosphate biosynthetic process	0.0689194	11	1	58	21031	1/11	58/21031	PDHB
GO:0034033	query_1	GO:BP	purine nucleoside bisphosphate biosynthetic process	0.0689194	11	1	58	21031	1/11	58/21031	PDHB
GO:0043632	query_1	GO:BP	modification-dependent macromolecule catabolic process	0.0689194	1	1	620	21031	1/1	620/21031	GBA
MIRNA:hsa-miR-4263	query_1	MIRNA	hsa-miR-4263	0.069205	2	1	94	14819	1/2	94/14819	ZNF688
GO:0043408	query_1	GO:BP	regulation of MAPK cascade	0.0701591	1	1	643	21031	1/1	643/21031	GBA
HP:0000211	query_1	HP	Trismus	0.0708008	1	1	15	4958	1/1	15/4958	GBA
HP:0000571	query_1	HP	Hypometric saccades	0.0708008	1	1	16	4958	1/1	16/4958	GBA
HP:0004380	query_1	HP	Aortic valve calcification	0.0708008	1	1	10	4958	1/1	10/4958	GBA
HP:0004382	query_1	HP	Mitral valve calcification	0.0708008	1	1	8	4958	1/1	8/4958	GBA
HP:0004406	query_1	HP	Spontaneous, recurrent epistaxis	0.0708008	1	1	13	4958	1/1	13/4958	GBA
HP:0004926	query_1	HP	Orthostatic hypotension due to autonomic dysfunction	0.0708008	1	1	16	4958	1/1	16/4958	GBA
HP:0004975	query_1	HP	Erlenmeyer flask deformity of the femurs	0.0708008	1	1	9	4958	1/1	9/4958	GBA
HP:0005146	query_1	HP	Cardiac valve calcification	0.0708008	1	1	13	4958	1/1	13/4958	GBA
HP:0005340	query_1	HP	Spastic/hyperactive bladder	0.0708008	1	1	11	4958	1/1	11/4958	GBA
HP:0006775	query_1	HP	Multiple myeloma	0.0708008	1	1	8	4958	1/1	8/4958	GBA
HP:0007159	query_1	HP	Fluctuations in consciousness	0.0708008	1	1	14	4958	1/1	14/4958	GBA
HP:0007311	query_1	HP	Short stepped shuffling gait	0.0708008	1	1	15	4958	1/1	15/4958	GBA
HP:0007549	query_1	HP	Desquamation of skin soon after birth	0.0708008	1	1	15	4958	1/1	15/4958	GBA
HP:0010543	query_1	HP	Opsoclonus	0.0708008	1	1	15	4958	1/1	15/4958	GBA
HP:0011590	query_1	HP	Double aortic arch	0.0708008	1	1	9	4958	1/1	9/4958	GBA
HP:0011948	query_1	HP	Recurrent acute respiratory tract infection	0.0708008	1	1	12	4958	1/1	12/4958	GBA
HP:0011950	query_1	HP	Bronchiolitis	0.0708008	1	1	11	4958	1/1	11/4958	GBA
HP:0011960	query_1	HP	Substantia nigra gliosis	0.0708008	1	1	12	4958	1/1	12/4958	GBA
HP:0012389	query_1	HP	Appendicular hypotonia	0.0708008	1	1	16	4958	1/1	16/4958	GBA
HP:0031435	query_1	HP	Monotonic speech	0.0708008	1	1	9	4958	1/1	9/4958	GBA
HP:0031908	query_1	HP	Micrographia	0.0708008	1	1	14	4958	1/1	14/4958	GBA
HP:0034336	query_1	HP	Splenic infarction	0.0708008	1	1	7	4958	1/1	7/4958	GBA
HP:0025723	query_1	HP	Abnormal fetal skin morphology	0.0709272	1	1	17	4958	1/1	17/4958	GBA
HP:0100584	query_1	HP	Endocarditis	0.0709272	1	1	17	4958	1/1	17/4958	GBA
HP:0002367	query_1	HP	Visual hallucination	0.07104	1	1	18	4958	1/1	18/4958	GBA
HP:0003587	query_1	HP	Insidious onset	0.07104	1	1	18	4958	1/1	18/4958	GBA
GO:0007610	query_1	GO:BP	behavior	0.0719797	1	1	662	21031	1/1	662/21031	GBA
GO:0044092	query_1	GO:BP	negative regulation of molecular function	0.0728124	1	1	672	21031	1/1	672/21031	GBA
GO:0016482	query_1	GO:BP	cytosolic transport	0.0735387	5	1	138	21031	1/5	138/21031	TRIM46
GO:0031329	query_1	GO:BP	regulation of cellular catabolic process	0.0736676	1	1	687	21031	1/1	687/21031	GBA
GO:0032388	query_1	GO:BP	positive regulation of intracellular transport	0.0736676	5	1	139	21031	1/5	139/21031	TRIM46
HP:0001718	query_1	HP	Mitral stenosis	0.0745668	1	1	23	4958	1/1	23/4958	GBA
HP:0001971	query_1	HP	Hypersplenism	0.0745668	1	1	21	4958	1/1	21/4958	GBA
HP:0004963	query_1	HP	Calcification of the aorta	0.0745668	1	1	23	4958	1/1	23/4958	GBA
HP:0005619	query_1	HP	Thoracolumbar kyphosis	0.0745668	1	1	22	4958	1/1	22/4958	GBA
HP:0007479	query_1	HP	Congenital nonbullous ichthyosiform erythroderma	0.0745668	1	1	23	4958	1/1	23/4958	GBA
HP:0010803	query_1	HP	Everted upper lip vermilion	0.0745668	1	1	24	4958	1/1	24/4958	GBA
HP:0011008	query_1	HP	Temporal pattern	0.0745668	1	1	24	4958	1/1	24/4958	GBA
HP:0025409	query_1	HP	Abnormal spleen physiology	0.0745668	1	1	21	4958	1/1	21/4958	GBA
HP:0032104	query_1	HP	Saccadic oscillation	0.0745668	1	1	22	4958	1/1	22/4958	GBA
HP:0045007	query_1	HP	Abnormal substantia nigra morphology	0.0745668	1	1	21	4958	1/1	21/4958	GBA
MIRNA:hsa-miR-208a-5p	query_1	MIRNA	hsa-miR-208a-5p	0.0746581	2	1	108	14819	1/2	108/14819	ZNF688
MIRNA:hsa-miR-208b-5p	query_1	MIRNA	hsa-miR-208b-5p	0.0746581	2	1	109	14819	1/2	109/14819	ZNF688
MIRNA:hsa-miR-5193	query_1	MIRNA	hsa-miR-5193	0.0746581	10	2	283	14819	2/10	283/14819	METTL8/ZNF785
GO:0010562	query_1	GO:BP	positive regulation of phosphorus metabolic process	0.0748671	1	1	705	21031	1/1	705/21031	GBA
GO:0010977	query_1	GO:BP	negative regulation of neuron projection development	0.0748671	5	1	143	21031	1/5	143/21031	TRIM46
GO:0045937	query_1	GO:BP	positive regulation of phosphate metabolic process	0.0748671	1	1	705	21031	1/1	705/21031	GBA
MIRNA:hsa-miR-1236-3p	query_1	MIRNA	hsa-miR-1236-3p	0.0756477	1	1	239	14819	1/1	239/14819	GBA
MIRNA:hsa-miR-17-5p	query_1	MIRNA	hsa-miR-17-5p	0.0756477	13	4	1176	14819	4/13	1176/14819	METTL8/PDHB/PXK/ZNF785
MIRNA:hsa-miR-6832-5p	query_1	MIRNA	hsa-miR-6832-5p	0.0756477	11	2	267	14819	2/11	267/14819	METTL8/PDHB
HP:0002548	query_1	HP	Parkinsonism with favorable response to dopaminergic medication	0.0760555	1	1	25	4958	1/1	25/4958	GBA
GO:0008610	query_1	GO:BP	lipid biosynthetic process	0.0766355	1	1	727	21031	1/1	727/21031	GBA
GO:0050768	query_1	GO:BP	negative regulation of neurogenesis	0.0766355	5	1	147	21031	1/5	147/21031	TRIM46
GO:0051603	query_1	GO:BP	proteolysis involved in protein catabolic process	0.0766918	1	1	730	21031	1/1	730/21031	GBA
HP:0000744	query_1	HP	Low frustration tolerance	0.0767259	1	1	27	4958	1/1	27/4958	GBA
HP:0001085	query_1	HP	Papilledema	0.0767259	1	1	28	4958	1/1	28/4958	GBA
HP:0001621	query_1	HP	Weak voice	0.0767259	1	1	28	4958	1/1	28/4958	GBA
HP:0002100	query_1	HP	Recurrent aspiration pneumonia	0.0767259	1	1	28	4958	1/1	28/4958	GBA
HP:0002619	query_1	HP	Varicose veins	0.0767259	1	1	31	4958	1/1	31/4958	GBA
HP:0003207	query_1	HP	Arterial calcification	0.0767259	1	1	30	4958	1/1	30/4958	GBA
HP:0007431	query_1	HP	Congenital ichthyosiform erythroderma	0.0767259	1	1	31	4958	1/1	31/4958	GBA
HP:0011587	query_1	HP	Abnormal branching pattern of the aortic arch	0.0767259	1	1	31	4958	1/1	31/4958	GBA
HP:0025160	query_1	HP	Abnormal temper tantrums	0.0767259	1	1	31	4958	1/1	31/4958	GBA
HP:0025404	query_1	HP	Abnormal visual fixation	0.0767259	1	1	26	4958	1/1	26/4958	GBA
HP:0100315	query_1	HP	Lewy bodies	0.0767259	1	1	29	4958	1/1	29/4958	GBA
GO:0007420	query_1	GO:BP	brain development	0.0770618	1	1	736	21031	1/1	736/21031	GBA
MIRNA:hsa-miR-6742-3p	query_1	MIRNA	hsa-miR-6742-3p	0.0775651	10	2	304	14819	2/10	304/14819	METTL8/ZNF785
HP:0003826	query_1	HP	Stillbirth	0.0777238	1	1	32	4958	1/1	32/4958	GBA
HP:0004934	query_1	HP	Vascular calcification	0.0777238	1	1	33	4958	1/1	33/4958	GBA
HP:0100712	query_1	HP	Abnormal lumbar spine morphology	0.0777238	1	1	33	4958	1/1	33/4958	GBA
GO:0000165	query_1	GO:BP	MAPK cascade	0.0777424	1	1	745	21031	1/1	745/21031	GBA
MIRNA:hsa-miR-93-5p	query_1	MIRNA	hsa-miR-93-5p	0.0780588	13	4	1211	14819	4/13	1211/14819	METTL8/PDHB/PXK/ZNF785
GO:0061462	query_1	GO:BP	protein localization to lysosome	0.0784635	13	1	59	21031	1/13	59/21031	PXK
GO:0051961	query_1	GO:BP	negative regulation of nervous system development	0.0786625	5	1	154	21031	1/5	154/21031	TRIM46
HP:0001989	query_1	HP	Fetal akinesia sequence	0.078808	1	1	34	4958	1/1	34/4958	GBA
HP:0000338	query_1	HP	Hypomimic face	0.0789333	1	1	38	4958	1/1	38/4958	GBA
HP:0000514	query_1	HP	Slow saccadic eye movements	0.0789333	1	1	37	4958	1/1	37/4958	GBA
HP:0002176	query_1	HP	Spinal cord compression	0.0789333	1	1	40	4958	1/1	40/4958	GBA
HP:0002304	query_1	HP	Akinesia	0.0789333	1	1	40	4958	1/1	40/4958	GBA
HP:0002362	query_1	HP	Shuffling gait	0.0789333	1	1	38	4958	1/1	38/4958	GBA
HP:0002483	query_1	HP	Bulbar signs	0.0789333	1	1	39	4958	1/1	39/4958	GBA
HP:0002529	query_1	HP	Neuronal loss in central nervous system	0.0789333	1	1	37	4958	1/1	37/4958	GBA
HP:0002953	query_1	HP	Vertebral compression fracture	0.0789333	1	1	39	4958	1/1	39/4958	GBA
HP:0004398	query_1	HP	Peptic ulcer	0.0789333	1	1	39	4958	1/1	39/4958	GBA
HP:0005293	query_1	HP	Venous insufficiency	0.0789333	1	1	39	4958	1/1	39/4958	GBA
HP:0011915	query_1	HP	Cardiovascular calcification	0.0789333	1	1	39	4958	1/1	39/4958	GBA
GO:0031347	query_1	GO:BP	regulation of defense response	0.079081	1	1	768	21031	1/1	768/21031	GBA
GO:0051248	query_1	GO:BP	negative regulation of protein metabolic process	0.079081	1	1	766	21031	1/1	766/21031	GBA
GO:0001817	query_1	GO:BP	regulation of cytokine production	0.0793331	1	1	773	21031	1/1	773/21031	GBA
GO:0001816	query_1	GO:BP	cytokine production	0.0794247	1	1	779	21031	1/1	779/21031	GBA
GO:0050770	query_1	GO:BP	regulation of axonogenesis	0.0794247	5	1	158	21031	1/5	158/21031	TRIM46
GO:0031401	query_1	GO:BP	positive regulation of protein modification process	0.0794588	1	1	787	21031	1/1	787/21031	GBA
GO:0046649	query_1	GO:BP	lymphocyte activation	0.0794588	1	1	783	21031	1/1	783/21031	GBA
GO:0060322	query_1	GO:BP	head development	0.0794588	1	1	787	21031	1/1	787/21031	GBA
HP:0000751	query_1	HP	Personality changes	0.0796509	1	1	42	4958	1/1	42/4958	GBA
HP:0001278	query_1	HP	Orthostatic hypotension	0.0796509	1	1	41	4958	1/1	41/4958	GBA
HP:0001538	query_1	HP	Protuberant abdomen	0.0796509	1	1	42	4958	1/1	42/4958	GBA
HP:0000012	query_1	HP	Urinary urgency	0.0799304	1	1	50	4958	1/1	50/4958	GBA
HP:0000298	query_1	HP	Mask-like facies	0.0799304	1	1	52	4958	1/1	52/4958	GBA
HP:0001058	query_1	HP	Poor wound healing	0.0799304	1	1	45	4958	1/1	45/4958	GBA
HP:0001698	query_1	HP	Pericardial effusion	0.0799304	1	1	44	4958	1/1	44/4958	GBA
HP:0002040	query_1	HP	Esophageal varix	0.0799304	1	1	46	4958	1/1	46/4958	GBA
HP:0002179	query_1	HP	Opisthotonus	0.0799304	1	1	50	4958	1/1	50/4958	GBA
HP:0002375	query_1	HP	Hypokinesia	0.0799304	1	1	52	4958	1/1	52/4958	GBA
HP:0003233	query_1	HP	Decreased HDL cholesterol concentration	0.0799304	1	1	48	4958	1/1	48/4958	GBA
HP:0003281	query_1	HP	Increased circulating ferritin concentration	0.0799304	1	1	50	4958	1/1	50/4958	GBA
HP:0004295	query_1	HP	Abnormal gastric mucosa morphology	0.0799304	1	1	48	4958	1/1	48/4958	GBA
HP:0004409	query_1	HP	Hyposmia	0.0799304	1	1	52	4958	1/1	52/4958	GBA
HP:0007401	query_1	HP	Macular atrophy	0.0799304	1	1	43	4958	1/1	43/4958	GBA
HP:0010307	query_1	HP	Stridor	0.0799304	1	1	50	4958	1/1	50/4958	GBA
HP:0025190	query_1	HP	Bilateral tonic-clonic seizure with generalized onset	0.0799304	1	1	47	4958	1/1	47/4958	GBA
HP:0031888	query_1	HP	Abnormal HDL cholesterol concentration	0.0799304	1	1	51	4958	1/1	51/4958	GBA
HP:0034274	query_1	HP	Gastrointestinal ulcer	0.0799304	1	1	51	4958	1/1	51/4958	GBA
HP:0040133	query_1	HP	Abnormal circulating ferritin concentration	0.0799304	1	1	52	4958	1/1	52/4958	GBA
HP:0100314	query_1	HP	Cerebral inclusion bodies	0.0799304	1	1	49	4958	1/1	49/4958	GBA
HP:0000605	query_1	HP	Supranuclear gaze palsy	0.0806189	1	1	53	4958	1/1	53/4958	GBA
GO:0048871	query_1	GO:BP	multicellular organismal-level homeostasis	0.0811137	1	1	806	21031	1/1	806/21031	GBA
HP:0002322	query_1	HP	Resting tremor	0.0812932	1	1	54	4958	1/1	54/4958	GBA
HP:0031364	query_1	HP	Ecchymosis	0.0819537	1	1	55	4958	1/1	55/4958	GBA
HP:0000225	query_1	HP	Gingival bleeding	0.0822286	1	1	56	4958	1/1	56/4958	GBA
HP:0000967	query_1	HP	Petechiae	0.0822286	1	1	58	4958	1/1	58/4958	GBA
HP:0002113	query_1	HP	Pulmonary infiltrates	0.0822286	1	1	58	4958	1/1	58/4958	GBA
HP:0002942	query_1	HP	Thoracic kyphosis	0.0822286	1	1	57	4958	1/1	57/4958	GBA
HP:0010981	query_1	HP	Hypolipoproteinemia	0.0822286	1	1	57	4958	1/1	57/4958	GBA
KEGG:04142	query_1	KEGG	Lysosome	0.0823511	1	1	131	8484	1/1	131/8484	GBA
GO:0006954	query_1	GO:BP	inflammatory response	0.0826998	1	1	829	21031	1/1	829/21031	GBA
GO:0043462	query_1	GO:BP	regulation of ATP-dependent activity	0.0826998	13	1	65	21031	1/13	65/21031	PXK
GO:0072666	query_1	GO:BP	establishment of protein localization to vacuole	0.0826998	13	1	65	21031	1/13	65/21031	PXK
GO:0071345	query_1	GO:BP	cellular response to cytokine stimulus	0.0833557	1	1	839	21031	1/1	839/21031	GBA
GO:0010970	query_1	GO:BP	transport along microtubule	0.0836578	5	1	172	21031	1/5	172/21031	TRIM46
GO:0030182	query_1	GO:BP	neuron differentiation	0.0836578	5	2	1431	21031	2/5	1431/21031	TRIM46/GBA
HP:0000974	query_1	HP	Hyperextensible skin	0.0841509	1	1	68	4958	1/1	68/4958	GBA
HP:0001650	query_1	HP	Aortic valve stenosis	0.0841509	1	1	62	4958	1/1	62/4958	GBA
HP:0001790	query_1	HP	Nonimmune hydrops fetalis	0.0841509	1	1	63	4958	1/1	63/4958	GBA
HP:0002313	query_1	HP	Spastic paraparesis	0.0841509	1	1	62	4958	1/1	62/4958	GBA
HP:0002344	query_1	HP	Progressive neurologic deterioration	0.0841509	1	1	68	4958	1/1	68/4958	GBA
HP:0002756	query_1	HP	Pathologic fracture	0.0841509	1	1	61	4958	1/1	61/4958	GBA
HP:0002758	query_1	HP	Osteoarthritis	0.0841509	1	1	65	4958	1/1	65/4958	GBA
HP:0004306	query_1	HP	Abnormal endocardium morphology	0.0841509	1	1	64	4958	1/1	64/4958	GBA
HP:0007016	query_1	HP	Corticospinal tract hypoplasia	0.0841509	11	1	6	4958	1/11	6/4958	PDHB
HP:0007365	query_1	HP	Aplasia/Hypoplasia involving the corticospinal tracts	0.0841509	11	1	6	4958	1/11	6/4958	PDHB
HP:0012303	query_1	HP	Abnormal aortic arch morphology	0.0841509	1	1	66	4958	1/1	66/4958	GBA
HP:0034241	query_1	HP	Prenatal death	0.0841509	1	1	67	4958	1/1	67/4958	GBA
HP:0200011	query_1	HP	Abnormal length of corpus callosum	0.0841509	11	1	6	4958	1/11	6/4958	PDHB
HP:0200012	query_1	HP	Short corpus callosum	0.0841509	11	1	6	4958	1/11	6/4958	PDHB
HP:5200010	query_1	HP	Abnormal Intonation	0.0841509	1	1	67	4958	1/1	67/4958	GBA
HP:0000656	query_1	HP	Ectropion	0.0846709	1	1	69	4958	1/1	69/4958	GBA
GO:0009725	query_1	GO:BP	response to hormone	0.0860087	1	1	874	21031	1/1	874/21031	GBA
GO:0004402	query_1	GO:MF	histone acetyltransferase activity	0.0862479	10	1	44	20212	1/10	44/20212	METTL8
GO:0016620	query_1	GO:MF	oxidoreductase activity, acting on the aldehyde or oxo group of donors, NAD or NADP as acceptor	0.0862479	11	1	39	20212	1/11	39/20212	PDHB
HP:0100753	query_1	HP	Schizophrenia	0.0863991	1	1	71	4958	1/1	71/4958	GBA
GO:0043066	query_1	GO:BP	negative regulation of apoptotic process	0.086424	1	1	881	21031	1/1	881/21031	GBA
GO:1990138	query_1	GO:BP	neuron projection extension	0.0865246	5	1	180	21031	1/5	180/21031	TRIM46
GO:0001764	query_1	GO:BP	neuron migration	0.0871952	5	1	182	21031	1/5	182/21031	TRIM46
GO:0001510	query_1	GO:BP	RNA methylation	0.0873218	10	1	92	21031	1/10	92/21031	METTL8
GO:0008333	query_1	GO:BP	endosome to lysosome transport	0.0873218	13	1	71	21031	1/13	71/21031	PXK
GO:0014070	query_1	GO:BP	response to organic cyclic compound	0.0873218	1	1	905	21031	1/1	905/21031	GBA
GO:0043069	query_1	GO:BP	negative regulation of programmed cell death	0.0873218	1	1	907	21031	1/1	907/21031	GBA
GO:0001932	query_1	GO:BP	regulation of protein phosphorylation	0.0873402	1	1	910	21031	1/1	910/21031	GBA
GO:0016477	query_1	GO:BP	cell migration	0.0877844	5	2	1496	21031	2/5	1496/21031	TRIM46/GBA
GO:0033993	query_1	GO:BP	response to lipid	0.0877844	1	1	920	21031	1/1	920/21031	GBA
GO:0006400	query_1	GO:BP	tRNA modification	0.088194	10	1	95	21031	1/10	95/21031	METTL8
GO:0030308	query_1	GO:BP	negative regulation of cell growth	0.088194	5	1	190	21031	1/5	190/21031	TRIM46
GO:0034097	query_1	GO:BP	response to cytokine	0.088194	1	1	932	21031	1/1	932/21031	GBA
GO:0031345	query_1	GO:BP	negative regulation of cell projection organization	0.088567	5	1	192	21031	1/5	192/21031	TRIM46
GO:0048699	query_1	GO:BP	generation of neurons	0.088567	5	2	1514	21031	2/5	1514/21031	TRIM46/GBA
GO:0045321	query_1	GO:BP	leukocyte activation	0.0886076	1	1	946	21031	1/1	946/21031	GBA
GO:0008361	query_1	GO:BP	regulation of cell size	0.0893851	5	1	195	21031	1/5	195/21031	TRIM46
GO:0030097	query_1	GO:BP	hemopoiesis	0.0895888	1	1	965	21031	1/1	965/21031	GBA
GO:0030163	query_1	GO:BP	protein catabolic process	0.0895888	1	1	968	21031	1/1	968/21031	GBA
GO:0042325	query_1	GO:BP	regulation of phosphorylation	0.0895888	1	1	966	21031	1/1	966/21031	GBA
GO:0044087	query_1	GO:BP	regulation of cellular component biogenesis	0.0895998	1	1	971	21031	1/1	971/21031	GBA
GO:0005775	query_1	GO:CC	vacuolar lumen	0.0897601	1	1	178	22097	1/1	178/22097	GBA
GO:0061733	query_1	GO:MF	peptide-lysine-N-acetyltransferase activity	0.0899178	10	1	48	20212	1/10	48/20212	METTL8
HP:0001409	query_1	HP	Portal hypertension	0.0906778	1	1	77	4958	1/1	77/4958	GBA
HP:0001822	query_1	HP	Hallux valgus	0.0906778	1	1	77	4958	1/1	77/4958	GBA
HP:0002206	query_1	HP	Pulmonary fibrosis	0.0906778	1	1	77	4958	1/1	77/4958	GBA
HP:0031434	query_1	HP	Abnormal prosody	0.0906778	1	1	76	4958	1/1	76/4958	GBA
HP:0001697	query_1	HP	Abnormal pericardium morphology	0.0919853	1	1	80	4958	1/1	80/4958	GBA
HP:0002374	query_1	HP	Diminished movement	0.0919853	1	1	80	4958	1/1	80/4958	GBA
HP:0002418	query_1	HP	Abnormal midbrain morphology	0.0919853	1	1	80	4958	1/1	80/4958	GBA
GO:0044255	query_1	GO:BP	cellular lipid metabolic process	0.0922181	1	1	1005	21031	1/1	1005/21031	GBA
GO:0051650	query_1	GO:BP	establishment of vesicle localization	0.0922181	5	1	205	21031	1/5	205/21031	TRIM46
HP:0000570	query_1	HP	Abnormal saccadic eye movements	0.0925521	1	1	90	4958	1/1	90/4958	GBA
HP:0000651	query_1	HP	Diplopia	0.0925521	1	1	90	4958	1/1	90/4958	GBA
HP:0000741	query_1	HP	Apathy	0.0925521	1	1	88	4958	1/1	88/4958	GBA
HP:0001081	query_1	HP	Cholelithiasis	0.0925521	1	1	85	4958	1/1	85/4958	GBA
HP:0002070	query_1	HP	Limb ataxia	0.0925521	1	1	87	4958	1/1	87/4958	GBA
HP:0002172	query_1	HP	Postural instability	0.0925521	1	1	86	4958	1/1	86/4958	GBA
HP:0002385	query_1	HP	Paraparesis	0.0925521	1	1	84	4958	1/1	84/4958	GBA
HP:0002653	query_1	HP	Bone pain	0.0925521	1	1	87	4958	1/1	87/4958	GBA
HP:0002797	query_1	HP	Osteolysis	0.0925521	1	1	83	4958	1/1	83/4958	GBA
HP:0006707	query_1	HP	Abnormality of the hepatic vasculature	0.0925521	1	1	90	4958	1/1	90/4958	GBA
HP:0010051	query_1	HP	Deviation of the hallux	0.0925521	1	1	85	4958	1/1	85/4958	GBA
HP:0010979	query_1	HP	Abnormality of lipoprotein cholesterol concentration	0.0925521	1	1	83	4958	1/1	83/4958	GBA
HP:0011514	query_1	HP	Abnormality of binocular vision	0.0925521	1	1	90	4958	1/1	90/4958	GBA
HP:0012440	query_1	HP	Abnormal biliary tract morphology	0.0925521	1	1	88	4958	1/1	88/4958	GBA
HP:0031365	query_1	HP	Macular purpura	0.0925521	1	1	83	4958	1/1	83/4958	GBA
HP:0003811	query_1	HP	Neonatal death	0.0926514	1	1	92	4958	1/1	92/4958	GBA
HP:0007141	query_1	HP	Sensorimotor neuropathy	0.0926514	1	1	92	4958	1/1	92/4958	GBA
HP:0010885	query_1	HP	Avascular necrosis	0.0926514	1	1	91	4958	1/1	91/4958	GBA
GO:0016903	query_1	GO:MF	oxidoreductase activity, acting on the aldehyde or oxo group of donors	0.0927621	11	1	49	20212	1/11	49/20212	PDHB
GO:0034212	query_1	GO:MF	peptide N-acetyltransferase activity	0.0927621	10	1	53	20212	1/10	53/20212	METTL8
GO:0006637	query_1	GO:BP	acyl-CoA metabolic process	0.0931953	11	1	95	21031	1/11	95/21031	PDHB
GO:0035383	query_1	GO:BP	thioester metabolic process	0.0931953	11	1	95	21031	1/11	95/21031	PDHB
GO:0007417	query_1	GO:BP	central nervous system development	0.0932909	1	1	1035	21031	1/1	1035/21031	GBA
GO:0009887	query_1	GO:BP	animal organ morphogenesis	0.0932909	1	1	1035	21031	1/1	1035/21031	GBA
GO:0009894	query_1	GO:BP	regulation of catabolic process	0.0932909	1	1	1026	21031	1/1	1026/21031	GBA
GO:0030705	query_1	GO:BP	cytoskeleton-dependent intracellular transport	0.0932909	5	1	211	21031	1/5	211/21031	TRIM46
GO:0099111	query_1	GO:BP	microtubule-based transport	0.0938069	5	1	213	21031	1/5	213/21031	TRIM46
HP:0007759	query_1	HP	Opacification of the corneal stroma	0.0940171	1	1	94	4958	1/1	94/4958	GBA
HP:0002171	query_1	HP	Gliosis	0.0944305	1	1	97	4958	1/1	97/4958	GBA
HP:0003745	query_1	HP	Sporadic	0.0944305	1	1	96	4958	1/1	96/4958	GBA
HP:0004326	query_1	HP	Cachexia	0.0944305	1	1	97	4958	1/1	97/4958	GBA
HP:0012437	query_1	HP	Abnormal gallbladder morphology	0.0944305	1	1	96	4958	1/1	96/4958	GBA
HP:0000608	query_1	HP	Macular degeneration	0.0957393	1	1	99	4958	1/1	99/4958	GBA
HP:0000421	query_1	HP	Epistaxis	0.0958009	1	1	100	4958	1/1	100/4958	GBA
HP:0001080	query_1	HP	Biliary tract abnormality	0.0958009	1	1	102	4958	1/1	102/4958	GBA
HP:0001105	query_1	HP	Retinal atrophy	0.0958009	1	1	103	4958	1/1	103/4958	GBA
HP:0010702	query_1	HP	Increased circulating antibody level	0.0958009	1	1	103	4958	1/1	103/4958	GBA
HP:0011492	query_1	HP	Abnormal corneal stroma morphology	0.0958009	1	1	103	4958	1/1	103/4958	GBA
HP:0011951	query_1	HP	Aspiration pneumonia	0.0958009	1	1	103	4958	1/1	103/4958	GBA
GO:0032101	query_1	GO:BP	regulation of response to external stimulus	0.0965171	1	1	1077	21031	1/1	1077/21031	GBA
REAC:R-HSA-389661	query_1	REAC	Glyoxylate metabolism and glycine degradation	0.0969377	11	1	31	10842	1/11	31/10842	PDHB
REAC:R-HSA-70268	query_1	REAC	Pyruvate metabolism	0.0969377	11	1	30	10842	1/11	30/10842	PDHB
GO:0001775	query_1	GO:BP	cell activation	0.0973005	1	1	1092	21031	1/1	1092/21031	GBA
GO:1901135	query_1	GO:BP	carbohydrate derivative metabolic process	0.0973005	1	1	1091	21031	1/1	1091/21031	GBA
GO:0051648	query_1	GO:BP	vesicle localization	0.097422	5	1	224	21031	1/5	224/21031	TRIM46
KEGG:00785	query_1	KEGG	Lipoic acid metabolism	0.0974992	11	1	19	8484	1/11	19/8484	PDHB
HP:0000713	query_1	HP	Agitation	0.0979557	1	1	108	4958	1/1	108/4958	GBA
HP:0002067	query_1	HP	Bradykinesia	0.0979557	1	1	108	4958	1/1	108/4958	GBA
HP:0002615	query_1	HP	Hypotension	0.0979557	1	1	107	4958	1/1	107/4958	GBA
HP:0012450	query_1	HP	Chronic constipation	0.0979557	1	1	106	4958	1/1	106/4958	GBA
HP:0002928	query_1	HP	Decreased activity of the pyruvate dehydrogenase complex	0.0982581	11	1	10	4958	1/11	10/4958	PDHB
GO:0044271	query_1	GO:BP	cellular nitrogen compound biosynthetic process	0.0983144	2	2	4836	21031	2/2	4836/21031	GBA/ZNF688
GO:0051130	query_1	GO:BP	positive regulation of cellular component organization	0.0983144	1	1	1116	21031	1/1	1116/21031	GBA
GO:0072665	query_1	GO:BP	protein localization to vacuole	0.0983144	13	1	88	21031	1/13	88/21031	PXK
HP:0000657	query_1	HP	Oculomotor apraxia	0.0988084	1	1	112	4958	1/1	112/4958	GBA
HP:0000666	query_1	HP	Horizontal nystagmus	0.0988084	1	1	113	4958	1/1	113/4958	GBA
HP:0005264	query_1	HP	Abnormality of the gallbladder	0.0988084	1	1	112	4958	1/1	112/4958	GBA
HP:0011001	query_1	HP	Increased bone mineral density	0.0988084	1	1	113	4958	1/1	113/4958	GBA
HP:0100711	query_1	HP	Abnormal thoracic spine morphology	0.0988084	1	1	111	4958	1/1	111/4958	GBA
GO:0009628	query_1	GO:BP	response to abiotic stimulus	0.0989687	1	1	1128	21031	1/1	1128/21031	GBA
GO:0019220	query_1	GO:BP	regulation of phosphate metabolic process	0.0989687	1	1	1132	21031	1/1	1132/21031	GBA
GO:0051174	query_1	GO:BP	regulation of phosphorus metabolic process	0.0989687	1	1	1133	21031	1/1	1133/21031	GBA
HP:0100498	query_1	HP	Deviation of toes	0.0990895	1	1	114	4958	1/1	114/4958	GBA
GO:0048588	query_1	GO:BP	developmental cell growth	0.0992643	5	1	233	21031	1/5	233/21031	TRIM46
HP:0002136	query_1	HP	Broad-based gait	0.0993672	1	1	115	4958	1/1	115/4958	GBA
HP:0001258	query_1	HP	Spastic paraplegia	0.0996417	1	1	116	4958	1/1	116/4958	GBA

[truncated: 9 more sheets: MS_microglia_hmagma, MS_neurons_hmagma, MS_oligo_hmagma, ALS_microglia_hmagma, ALS_neurons_hmagma, ALS_oligo_hmagma, SCZ_microglia_hmagma, SCZ_neurons_hmagma, SCZ_oligo_hmagma]
