# Supplementary material for: Genetic risk for neurodegenerative conditions is linked to disease-specific microglial pathways
Source: PLoS Genet. 2025 Apr 9;21(4):e1011407. doi: 10.1371/journal.pgen.1011407 (PMC12017514; doi:10.1371/journal.pgen.1011407)
Supplement: S6 Table — (XLSX) [file pgen.1011407.s013.xlsx]

## Sheet: Description
Supplemental Table 6:
Shared pathways between cell types per disease based on H-MAGMA genes

## Sheet: AD_Jansen2019
Description	Microglia_interactome_p_value	Microglia_interactome_genes	Neuronal_interactome_p_value	Neuronal_interactome_genes	Oligo_interactome_p_value	Oligo_interactome_genes
protein-lipid complex	9.51921e-11	APOE/APOC1/BIN1/APOC4-APOC2/APOC2/APOC4	0.00926445	CLU/BIN1	1.03441e-07	CLU/APOE/APOC1/BIN1
negative regulation of amyloid precursor protein catabolic process	4.28486e-08	ABCA7/PICALM/APOE/BIN1/SORL1	1.04701e-06	PICALM/CLU/BIN1/SORL1	3.72427e-09	PICALM/CLU/APOE/BIN1/SORL1
amyloid-beta formation	2.19659e-07	ABCA7/PICALM/APOE/BIN1/SORL1/APH1B	2.31712e-06	PICALM/CLU/BIN1/SORL1/APH1B	1.06498e-08	PICALM/CLU/APOE/BIN1/SORL1/APH1B
amyloid precursor protein catabolic process	2.24473e-07	ABCA7/PICALM/APOE/BIN1/SORL1/ADAM10/APH1B	2.31712e-06	PICALM/CLU/BIN1/SORL1/ADAM10/APH1B	4.79807e-09	PICALM/CLU/APOE/BIN1/SORL1/ADAM10/APH1B
amyloid-beta metabolic process	2.24473e-07	ABCA7/PICALM/APOE/BIN1/SORL1/APH1B	3.04868e-06	PICALM/CLU/BIN1/SORL1/APH1B	1.52522e-08	PICALM/CLU/APOE/BIN1/SORL1/APH1B
regulation of amyloid-beta formation	2.24473e-07	ABCA7/PICALM/APOE/BIN1/SORL1	3.04868e-06	PICALM/CLU/BIN1/SORL1	1.52522e-08	PICALM/CLU/APOE/BIN1/SORL1
regulation of amyloid precursor protein catabolic process	3.05527e-07	ABCA7/PICALM/APOE/BIN1/SORL1	3.99775e-06	PICALM/CLU/BIN1/SORL1	2.89128e-08	PICALM/CLU/APOE/BIN1/SORL1
amyloid precursor protein metabolic process	9.33795e-07	ABCA7/PICALM/APOE/BIN1/SORL1/ADAM10/APH1B	5.48571e-06	PICALM/CLU/BIN1/SORL1/ADAM10/APH1B	1.52522e-08	PICALM/CLU/APOE/BIN1/SORL1/ADAM10/APH1B
negative regulation of amyloid-beta formation	9.36463e-07	ABCA7/APOE/BIN1/SORL1	4.21455e-05	CLU/BIN1/SORL1	1.61023e-07	CLU/APOE/BIN1/SORL1
protein-lipid complex assembly	2.43725e-06	ABCA7/APOE/APOC1/BIN1	0.0468425	BIN1	1.55929e-05	APOE/APOC1/BIN1
negative regulation of endocytosis	3.33897e-06	CNN2/ABCA7/PICALM/APOC1/APOC2	0.0370975	PICALM	0.00177079	PICALM/APOC1
regulation of endocytosis	6.97092e-06	CNN2/ABCA7/PICALM/APOE/APOC1/BIN1/APOC2	0.00912353	PICALM/CLU/BIN1	1.84431e-06	PICALM/CLU/APOE/APOC1/BIN1
regulation of vesicle-mediated transport	2.27411e-05	CNN2/ABCA7/PICALM/APOE/APOC1/BIN1/SORL1/APOC2	0.0123934	PICALM/CLU/BIN1/SORL1	2.94472e-05	PICALM/CLU/APOE/APOC1/BIN1
regulation of aspartic-type endopeptidase activity involved in amyloid precursor protein catabolic process	4.69766e-05	PICALM/BIN1	0.000134415	PICALM/BIN1	0.000209967	PICALM/BIN1
regulation of aspartic-type peptidase activity	5.78801e-05	PICALM/BIN1	0.000157099	PICALM/BIN1	0.000239924	PICALM/BIN1
negative regulation of transport	5.99624e-05	CNN2/ABCA7/PICALM/APOE/APOC1/BIN1/APOC2	0.0315358	PICALM/BIN1	0.000278429	PICALM/APOE/APOC1/BIN1
endocytosis	0.000146089	CNN2/ABCA7/PICALM/APOE/APOC1/BIN1/SORL1/APOC2	0.0210839	PICALM/CLU/BIN1/SORL1	8.67379e-05	PICALM/CLU/APOE/APOC1/BIN1
negative regulation of receptor-mediated endocytosis	0.000147175	PICALM/APOC1/APOC2	0.0255035	PICALM	0.000519755	PICALM/APOC1
negative regulation of cellular component organization	0.000149911	CNN2/ABCA7/PICALM/APOE/APOC1/SORL1/ZNF296/APOC2	0.0225289	PICALM/CLU/SORL1/ZNF296	0.000764409	PICALM/CLU/APOE/APOC1
amyloid-beta clearance	0.000282352	ABCA7/PICALM/APOE	0.00766737	PICALM/CLU	1.72258e-05	PICALM/CLU/APOE
receptor-mediated endocytosis	0.00041128	PICALM/APOE/APOC1/SORL1/APOC2	0.0159985	PICALM/CLU/SORL1	4.6054e-05	PICALM/CLU/APOE/APOC1
import into cell	0.00056335	CNN2/ABCA7/PICALM/APOE/APOC1/BIN1/SORL1/APOC2	0.0329278	PICALM/CLU/BIN1/SORL1	0.000229267	PICALM/CLU/APOE/APOC1/BIN1
transport vesicle	0.000768326	PICALM/TRIP11/BIN1/SORL1/APH1B/HLA-DRB5/HLA-DRA	0.0108576	PICALM/BIN1/SORL1/APH1B/DOC2A	0.00398454	PICALM/BIN1/SORL1/APH1B/DOC2A
clathrin-coated endocytic vesicle	0.00078663	PICALM/APOE/HLA-DRB5/HLA-DRA	0.0315532	PICALM	0.00398454	PICALM/APOE
tau protein binding	0.000813985	PICALM/APOE/BIN1	1.83162e-05	MARK4/PICALM/CLU/BIN1/TAOK2	1.74404e-07	PICALM/CLU/APOE/BIN1
negative regulation of amide metabolic process	0.000997347	ABCA7/APOE/BIN1/SORL1	0.00804118	CLU/BIN1/SORL1	0.000257021	CLU/APOE/BIN1/SORL1
lipid tube	0.00108863	BIN1	0.00932253	BIN1	0.00460922	BIN1
synaptic vesicle endocytosis	0.00140889	PICALM/BIN1	0.00628194	PICALM/BIN1	0.00455362	PICALM/BIN1
presynaptic endocytosis	0.00140889	PICALM/BIN1	0.00628194	PICALM/BIN1	0.0046348	PICALM/BIN1
negative regulation of endopeptidase activity	0.00156247	PICALM/BIN1	0.00683434	PICALM/BIN1	0.00474738	PICALM/BIN1
synaptic vesicle recycling	0.00162984	PICALM/BIN1	0.00706898	PICALM/BIN1	0.00512882	PICALM/BIN1
negative regulation of aspartic-type endopeptidase activity involved in amyloid precursor protein catabolic process	0.00162984	BIN1	0.00912353	BIN1	0.00521819	BIN1
negative regulation of ventricular cardiac muscle cell action potential	0.00162984	BIN1	0.00912353	BIN1	0.00521819	BIN1
negative regulation of aspartic-type peptidase activity	0.00162984	BIN1	0.00912353	BIN1	0.00521819	BIN1
cell development	0.0017076	CNN2/PICALM/TRIP11/CLPTM1/RELB/NECTIN2/APOE/BIN1/SORL1/INPP5D/ZNF296/GPC2	0.0378042	PICALM/CLU/NECTIN2/BIN1/ZNF296	0.00128055	PICALM/CLPTM1/RELB/CLU/APOE/BIN1
negative regulation of peptidase activity	0.00181151	PICALM/BIN1	0.00766737	PICALM/BIN1	0.00563832	PICALM/BIN1
membrane organization	0.00189066	ABCA7/PICALM/NECTIN2/APOE/TOMM40/BIN1	0.0106787	PICALM/CLU/NECTIN2/BIN1	0.000453033	PICALM/CLU/APOE/TOMM40/BIN1
vesicle-mediated transport	0.00194913	CNN2/ABCA7/PICALM/TRIP11/APOE/APOC1/BIN1/SORL1/APOC2	0.0265793	PICALM/BIN1/EXOC3L2	0.00139225	PICALM/CLU/APOE/APOC1/BIN1
membrane protein proteolysis	0.00197943	APOE/ADAM10/SPPL2A/APH1B	0.0137719	ADAM10/SPPL2A/APH1B	0.00330035	APOE/ADAM10/APH1B
Factor: ERG; motif: MNNSNGGAAG; match class: 1	0.00198809	EED/NECTIN2/APOE/SORL1/GEMIN7/USP6NL/ZNF668/ZNF646/ENSG00000285043	0.00490158	PPP1R37/NECTIN2/SORL1/GEMIN7/ZNF646	0.0492368	EED/APOE/SORL1/ZNF668/ZNF646/ZNF785
regulation of receptor-mediated endocytosis	0.00222184	PICALM/APOC1/APOC2	0.0210839	PICALM/CLU	6.57767e-05	PICALM/CLU/APOC1
aspartic-type endopeptidase inhibitor activity	0.00234239	BIN1/SORL1	0.00156533	BIN1/SORL1	0.000660875	BIN1/SORL1
clathrin binding	0.00234239	PICALM/BIN1	0.00230933	PICALM/BIN1	0.00412524	PICALM/BIN1
regulation of amide metabolic process	0.00257491	ABCA7/PICALM/APOE/BIN1/SORL1	0.00912353	PICALM/CLU/BIN1/SORL1	0.000328621	PICALM/CLU/APOE/BIN1
negative regulation of cardiac muscle cell contraction	0.00257491	BIN1	0.0137406	BIN1	0.0086481	BIN1
lipid tube assembly	0.00341033	BIN1	0.0157803	BIN1	0.0104622	BIN1
membrane bending	0.00341033	PICALM	0.00495068	PICALM	0.0031405	PICALM
regulation of metalloendopeptidase activity involved in amyloid precursor protein catabolic process	0.00341033	PICALM	0.00495068	PICALM	0.0031405	PICALM
negative regulation of metalloendopeptidase activity involved in amyloid precursor protein catabolic process	0.00341033	PICALM	0.00495068	PICALM	0.0031405	PICALM
synaptic vesicle	0.00385072	PICALM/BIN1	0.0120922	PICALM/BIN1	0.0119008	PICALM/BIN1
cell surface	0.00385072	ABCA7/PICALM/CLPTM1/NECTIN2/SORL1/HLA-DRA/GPC2	0.0228487	PICALM/CLU/NECTIN2/SORL1	0.0064158	PICALM/CLPTM1/CLU
extrinsic component of membrane	0.00385072	PICALM/BIN1	0.0120922	PICALM/BIN1	0.0119008	PICALM/BIN1
endosome to plasma membrane transport vesicle	0.00385072	PICALM	0.00926445	PICALM	0.00415851	PICALM
regulation of protein localization to cell surface	0.0041038	ABCA7/PICALM/STX4	0.0302686	PICALM	0.0249879	PICALM
cerebellar mossy fiber	0.0041566	BIN1	0.0186375	BIN1	0.0133337	BIN1
exocytic vesicle	0.00420039	PICALM/BIN1	0.0123386	PICALM/BIN1	0.0133337	PICALM/BIN1
negative regulation of catalytic activity	0.00428605	PICALM/APOE/APOC1/BIN1	0.0313056	PICALM/BIN1	0.000253555	PICALM/APOE/APOC1/BIN1
negative regulation of hydrolase activity	0.00428605	PICALM/BIN1	0.0137406	PICALM/BIN1	0.000693398	PICALM/APOC1/BIN1
negative regulation of calcium ion transmembrane transport via high voltage-gated calcium channel	0.00429449	BIN1	0.0186985	BIN1	0.0125329	BIN1
GTPase binding	0.00439991	PICALM/ATG16L1/RIN3/TRIP11/RASIP1/PFN1/BIN1/SORL1/RASA1/USP6NL	0.0173871	PICALM/BIN1/SORL1	0.0217184	PICALM/BIN1/SORL1
amyloid-beta binding	0.00448961	PICALM/APOE/SORL1	0.00162898	PICALM/CLU/SORL1	3.42835e-05	PICALM/CLU/APOE/SORL1
low-density lipoprotein particle receptor binding	0.00448961	PICALM/APOE	0.00230933	PICALM/CLU	4.13839e-06	PICALM/CLU/APOE
varicosity	0.00464102	BIN1	0.0193525	BIN1	0.0152886	BIN1
extrinsic component of synaptic vesicle membrane	0.00465354	BIN1/DOC2A	0.00926445	BIN1/DOC2A	0.00203253	BIN1/DOC2A
intracellular vesicle	0.00525805	PLAUR/CNN2/ABCA7/PICALM/ATG16L1/RIN3/TRIP11/STX4/RAPGEF2/APOE/BIN1/SORL1/ADAM10/SPPL2A/APH1B/ARRB2/DOK3/USP6NL/DOC2A/SLC39A13/RAB8B/PHB1/ARHGAP45/ARHGAP30/LAMTOR4/HLA-DRB1/PLCG2/HLA-DRB5/HLA-DRA/HLA-E/APOC2	0.0481869	PICALM/CLU/BIN1/SORL1/ADAM10/SPPL2A/APH1B/DOC2A/TAOK2/ZYX/CTSW/ARHGAP45	0.0189501	PICALM/CLU/APOE/BIN1
transport vesicle membrane	0.0053102	BIN1/SORL1/DOC2A/HLA-DRB5/HLA-DRA	0.036279	BIN1/SORL1/DOC2A	0.0163419	BIN1/SORL1/DOC2A
negative regulation of proteolysis	0.00542568	PICALM/BIN1	0.014899	PICALM/BIN1	0.0138179	PICALM/BIN1
extrinsic component of presynaptic endocytic zone membrane	0.00546775	PICALM	0.00932253	PICALM	0.0062116	PICALM
lipoprotein particle receptor binding	0.00558358	PICALM/APOE	0.002969	PICALM/CLU	4.97802e-06	PICALM/CLU/APOE
synaptic vesicle cycle	0.00573854	PICALM/BIN1	0.0157286	PICALM/BIN1	0.0144145	PICALM/BIN1
T-tubule organization	0.00592452	BIN1	0.0234785	BIN1	0.0149331	BIN1
negative regulation of action potential	0.00592452	BIN1	0.0234785	BIN1	0.0149331	BIN1
negative regulation of protein metabolic process	0.00592452	PLAUR/ABCA7/NCK2/PICALM/RASIP1/APOE/BIN1/SORL1/ARRB2/DEDD/PHB1/TRIB1/INCA1/STYX	0.0250616	PICALM/CLU/BIN1/SORL1	0.0016854	PICALM/CLU/APOE/BIN1
negative regulation of cardiac muscle contraction	0.00592452	BIN1	0.0234785	BIN1	0.0149331	BIN1
RNA polymerase II transcription repressor complex	0.00638981	BIN1	0.0261947	BIN1	0.020002	BIN1
neurofibrillary tangle	0.00638981	PICALM	0.000455375	PICALM/CLU	7.15135e-06	PICALM/CLU
regulation of endopeptidase activity	0.00643687	PICALM/BIN1	0.0170762	PICALM/BIN1	0.0156324	PICALM/BIN1
node of Ranvier	0.00653181	BIN1	0.0270925	BIN1	0.0206942	BIN1
positive regulation of endocytosis	0.00656189	ABCA7/APOE/BIN1	0.0291894	CLU/BIN1	0.000557651	CLU/APOE/BIN1
vesicle-mediated transport in synapse	0.00656189	PICALM/BIN1	0.0170762	PICALM/BIN1	0.0157317	PICALM/BIN1
extrinsic component of presynaptic membrane	0.0069458	PICALM	0.0108576	PICALM	0.00700381	PICALM
histone methyltransferase complex	0.00698245	EED/SETD1A/PRMT5/KAT8	0.0390511	SETD1A/KAT8	0.0062116	EED/SETD1A/KAT8
regulation of cellular component organization	0.00719669	CNN2/ABCA7/PICALM/APOE/APOC1/BIN1/SORL1/ZNF296/GPC2/APOC2	0.0439178	MARK4/ERCC1/NGEF/PICALM/STX1B/SETD1A/BCL7C/RASIP1/TMEM106B/RAPGEF2/CLU/BIN1/SORL1/ADAM10/DOC2A/TAOK2/ZNF296	0.00535424	PICALM/CLU/APOE/APOC1/BIN1
regulation of peptidase activity	0.00742103	PICALM/BIN1	0.019122	PICALM/BIN1	0.0171796	PICALM/BIN1
axon initial segment	0.00762044	BIN1	0.0308696	BIN1	0.0243627	BIN1
negative regulation of striated muscle contraction	0.0077547	BIN1	0.0279808	BIN1	0.0181927	BIN1
negative regulation of metalloendopeptidase activity	0.0077547	PICALM	0.00870636	PICALM	0.00624403	PICALM
cytoplasmic vesicle	0.00812748	PLAUR/CNN2/ABCA7/PICALM/ATG16L1/RIN3/TRIP11/STX4/RAPGEF2/APOE/BIN1/SORL1/ADAM10/SPPL2A/APH1B/ARRB2/DOK3/USP6NL/DOC2A/SLC39A13/RAB8B/PHB1/ARHGAP45/ARHGAP30/LAMTOR4/HLA-DRB1/HLA-DRB5/HLA-DRA/HLA-E/APOC2	0.0481869	PICALM/CLU/BIN1/SORL1/ADAM10/SPPL2A/APH1B/DOC2A/TAOK2/ZYX/CTSW/ARHGAP45	0.0189501	PICALM/CLU/APOE/BIN1
presynaptic endocytic zone membrane	0.00824809	PICALM	0.0108576	PICALM	0.00877669	PICALM
dendrite development	0.0083941	PICALM/APOE/ZNF296	0.00912353	NGEF/PICALM/TMEM106B/RAPGEF2/TAOK2/ZNF296	0.0144927	PICALM/APOE
regulation of protein-containing complex assembly	0.00850945	MARK4/NCK2/RASIP1/PFN1/EML2/APOE/BIN1/SORL1/RASA1/PLCG2	0.0323127	CLU/BIN1/SORL1	0.00444247	CLU/APOE/BIN1/SORL1
extrinsic component of organelle membrane	0.00899462	BIN1	0.0136974	BIN1/DOC2A	0.00639648	BIN1/DOC2A
presynaptic endocytic zone	0.00899462	PICALM	0.0108576	PICALM	0.00911384	PICALM
positive regulation of astrocyte differentiation	0.0092234	BIN1	0.0315358	BIN1	0.0206453	BIN1
regulation of ventricular cardiac muscle cell action potential	0.0092234	BIN1	0.0315358	BIN1	0.0206453	BIN1
membrane protein ectodomain proteolysis	0.00961002	APOE/ADAM10/SPPL2A	0.0473653	ADAM10/SPPL2A	0.0180711	APOE/ADAM10
endomembrane system organization	0.0097158	ABCA7/TRIP11/STX4/NECTIN2/BIN1/USP6NL/DOC2A/C16orf92	0.0279808	CLU/NECTIN2/BIN1	0.0320694	CLU/BIN1/DOC2A/C16orf92
membrane protein intracellular domain proteolysis	0.0097158	SPPL2A/APH1B	0.00912353	SPPL2A/APH1B	0.0407102	APH1B
phospholipid binding	0.00992253	PICALM/APOE/APOC1/BIN1	0.0330056	PICALM/BIN1	0.000500396	PICALM/APOE/APOC1/BIN1
regulation of metalloendopeptidase activity	0.0102983	PICALM	0.0106787	PICALM	0.00920235	PICALM
protein localization to cell surface	0.0106099	ABCA7/PICALM/STX4	0.0370975	PICALM	0.0332232	PICALM
regulation of hydrolase activity	0.0106099	PICALM/BIN1/APOC2	0.0442904	PICALM/BIN1	0.00928713	PICALM/APOC1/BIN1
regulation of calcium ion transmembrane transport via high voltage-gated calcium channel	0.0106099	BIN1	0.0361499	BIN1	0.0241947	BIN1
myeloid leukocyte activation	0.0107548	SPI1/STX4/RELB/NECTIN2/ADAM10/PLCG2	0.0426045	CLU/NECTIN2	0.00298682	RELB/CLU
calcium ion transmembrane transport via high voltage-gated calcium channel	0.0113784	BIN1	0.0378268	BIN1	0.0252522	BIN1
negative regulation of metallopeptidase activity	0.0113784	PICALM	0.0117435	PICALM	0.00978422	PICALM
regulation of protein localization to cell periphery	0.0118141	PICALM/STX4/ABI3/ADAM10	0.0493559	PICALM	0.0243567	PICALM/ADAM10/APPL1
enzyme binding	0.0121814	PLAUR/SPI1/ATXN3/NCK2/PICALM/CCNT2/ATG16L1/TRIP11/KAT8/RELB/RASIP1/CAMTA2/PFN1/APOE/BIN1/SORL1/ADAM10/ARRB2/RASA1/USP6NL/USF1/ADAMTS4/PHB1/TRIB1/PLCG2/APOC2	0.04177	PICALM/CCNT2/STX1B/KAT8/TMEM106B/CLU/PFKFB2/BIN1/SORL1/ADAM10/TAOK2/ADAMTS4/NDUFS2/YOD1	0.00412524	PICALM/RELB/CLU/APOE/BIN1
peptide binding	0.0121814	PICALM/APOE/SORL1/HLA-DRB5/HLA-DRA	0.0173871	PICALM/CLU/SORL1	0.00285316	PICALM/CLU/APOE
regulation of cellular component size	0.0122214	PICALM/BIN1	0.0295171	PICALM/BIN1	0.0037979	PICALM/APOE/BIN1
positive regulation of protein-containing complex assembly	0.012261	MARK4/NCK2/RASIP1/PFN1/BIN1/PLCG2	0.0362244	CLU/BIN1	0.0143321	CLU/BIN1
negative regulation of heart contraction	0.0124908	BIN1	0.0412835	BIN1	0.0280715	BIN1
amyloid-beta clearance by transcytosis	0.0124908	PICALM	0.0128072	PICALM	0.0104622	PICALM
positive regulation of aspartic-type endopeptidase activity involved in amyloid precursor protein catabolic process	0.0124908	PICALM	0.0128072	PICALM	0.0104622	PICALM
negative regulation of muscle contraction	0.0127729	BIN1	0.0420816	BIN1	0.0287671	BIN1
negative regulation of potassium ion transmembrane transport	0.0127729	BIN1	0.0420816	BIN1	0.0287671	BIN1
negative regulation of blood circulation	0.0127729	BIN1	0.0420816	BIN1	0.0287671	BIN1
presynapse	0.0127764	PICALM/BIN1	0.0308696	PICALM/BIN1	0.0357828	PICALM/BIN1
extrinsic component of synaptic membrane	0.0129593	PICALM	0.0123386	PICALM	0.0126008	PICALM
plasma membrane organization	0.0131837	ABCA7/STX4/BIN1/C16orf92	0.0315358	CLU/BIN1	0.0102831	CLU/BIN1/C16orf92
positive regulation of early endosome to recycling endosome transport	0.0131837	SORL1	0.0170762	SORL1	0.00928713	SORL1
negative regulation of neurofibrillary tangle assembly	0.0131837	SORL1	0.0170762	SORL1	0.00928713	SORL1
enzyme inhibitor activity	0.0132184	APOC1/BIN1/SORL1/APOC2	0.0252862	PPP1R37/BIN1/SORL1	0.0249465	APOC1/BIN1/SORL1
positive regulation of aspartic-type peptidase activity	0.0136368	PICALM	0.0137406	PICALM	0.0111588	PICALM
protein localization to cell periphery	0.0137724	PICALM/STX4/ABI3/RAPGEF2/SORL1/ADAM10/RAB8B	0.0493559	PICALM/STX1B/RAPGEF2/SORL1/ADAM10	0.0206407	PICALM/RAPGEF2/SORL1/ADAM10/APPL1
T-tubule	0.0140756	BIN1	0.0481869	BIN1	0.0424077	BIN1
clathrin coat of coated pit	0.0146846	PICALM	0.0139838	PICALM	0.0150007	PICALM
spherical high-density lipoprotein particle	0.0146846	APOC2	0.0287302	CLU	0.00658356	CLU
synaptic vesicle budding from presynaptic endocytic zone membrane	0.0148418	PICALM	0.0137719	PICALM	0.0123578	PICALM
regulation of cardiac muscle cell action potential	0.015151	BIN1	0.0463446	BIN1	0.0327957	BIN1
negative regulation of potassium ion transport	0.0153143	BIN1	0.0468425	BIN1	0.0333412	BIN1
negative regulation of molecular function	0.0153143	PICALM/APOE/APOC1/BIN1	0.0484708	PICALM/BIN1	0.00127039	PICALM/APOE/APOC1/BIN1
regulation of astrocyte differentiation	0.0153143	BIN1	0.0468425	BIN1	0.0333412	BIN1
synaptic vesicle budding	0.0153143	PICALM	0.0145606	PICALM	0.0125819	PICALM
cell junction	0.0154467	CNN2/ABCA7/PICALM/RELB/NECTIN2/APOE/BIN1/GPC2	0.0398153	PICALM/CLU/NECTIN2/BIN1/ZYX	0.00356523	PICALM/RELB/CLU/APOE/BIN1
somatodendritic compartment	0.0159797	MARK4/PICALM/STX4/ABI3/APOE/BIN1/SORL1/ADAM10	0.0193525	PICALM/CLU/BIN1/SORL1	0.00181749	PICALM/CLU/APOE/BIN1
ventricular cardiac muscle cell action potential	0.0161112	BIN1	0.0493559	BIN1	0.0355769	BIN1
vesicle organization	0.0162389	PICALM/NECTIN2/APOE	0.0420816	PICALM/NECTIN2	0.0214052	PICALM/APOE
regulation of cardiac muscle cell contraction	0.0162389	BIN1	0.0493559	BIN1	0.0360937	BIN1
nucleus localization	0.0164971	BIN1	0.0493559	BIN1	0.0365318	BIN1
regulation of metallopeptidase activity	0.0167842	PICALM	0.0157803	PICALM	0.0138179	PICALM
negative regulation of protein localization to cell surface	0.0167842	PICALM	0.0157803	PICALM	0.0138179	PICALM
regulation of anatomical structure size	0.0174611	PICALM/BIN1	0.0385539	PICALM/BIN1	0.00677418	PICALM/APOE/BIN1
negative regulation of protein localization to plasma membrane	0.0180404	PICALM/ABI3	0.0250616	PICALM	0.0205555	PICALM
establishment of localization in cell	0.018175	CNN2/PICALM/TRIP11/NECTIN2/APOE/TOMM40/BIN1/SORL1	0.0493559	PICALM/CLU/NECTIN2/BIN1	0.00860672	PICALM/CLU/APOE/TOMM40/BIN1
clathrin heavy chain binding	0.0182718	PICALM	0.0127114	PICALM	0.0199227	PICALM
regulation of proteolysis	0.0185651	PICALM/BIN1	0.0254037	PICALM/CLU/BIN1	0.000664499	PICALM/CLU/APOE/BIN1
glial cell-derived neurotrophic factor production	0.0192654	SORL1	0.0250616	SORL1	0.013056	SORL1
regulation of glial cell-derived neurotrophic factor production	0.0192654	SORL1	0.0250616	SORL1	0.013056	SORL1
positive regulation of glial cell-derived neurotrophic factor production	0.0192654	SORL1	0.0250616	SORL1	0.013056	SORL1
regulation of neurofibrillary tangle assembly	0.0192654	SORL1	8.09288e-05	CLU/SORL1	6.57767e-05	CLU/SORL1
negative regulation of protein localization to cell periphery	0.0195903	PICALM/ABI3	0.0254238	PICALM	0.0209545	PICALM
clathrin coat assembly	0.0206403	PICALM	0.019122	PICALM	0.0162552	PICALM
organelle localization	0.0209816	PICALM/TRIP11/NECTIN2/BIN1	0.0145606	PICALM/NECTIN2/BIN1	0.0444054	PICALM/BIN1
amide binding	0.0214508	PICALM/APOE/SORL1/HLA-DRB5/HLA-DRA	0.0252862	PICALM/CLU/SORL1	0.00408942	PICALM/CLU/APOE
peptide metabolic process	0.0216226	ABCA7/PICALM/APOE/BIN1/SORL1	0.0328829	PICALM/CLU/BIN1/SORL1	0.00278793	PICALM/CLU/APOE/BIN1
regulation of vesicle size	0.0218248	PICALM	0.0205009	PICALM	0.0171796	PICALM
positive regulation of amyloid-beta formation	0.0218248	PICALM	0.0037759	PICALM/CLU	0.000191229	PICALM/CLU
perinucleolar compartment	0.0220489	SORL1	0.0287302	SORL1	0.0164392	SORL1
1-phosphatidylinositol binding	0.0226015	PICALM	0.0154232	PICALM	0.0225235	PICALM
molecular function inhibitor activity	0.023069	APOC1/BIN1/SORL1/APOC2	0.0386272	PPP1R37/BIN1/SORL1	0.0399638	APOC1/BIN1/SORL1
regulation of protein localization to plasma membrane	0.0240326	PICALM/STX4/ABI3	0.0459394	PICALM	0.0427136	PICALM
constitutive protein ectodomain proteolysis	0.0240903	ADAM10	0.0323127	ADAM10	0.0138179	ADAM10
transcytosis	0.0243034	PICALM	0.0225799	PICALM	0.0185852	PICALM
neurogenesis	0.0247585	PICALM/TRIP11/APOE/BIN1/SORL1/ZNF296/GPC2	0.031446	NGEF/PICALM/STX1B/KAT8/TMEM106B/RAPGEF2/CLU/BIN1/SORL1/TAOK2/CTF1/ENAH/NDUFS2/ZNF296	0.0125329	PICALM/CLU/APOE/BIN1
neurofibrillary tangle assembly	0.0247585	SORL1	0.00018202	CLU/SORL1	0.000140309	CLU/SORL1
positive regulation of amyloid precursor protein catabolic process	0.0247585	PICALM	0.00495068	PICALM/CLU	0.000244753	PICALM/CLU
negative regulation of protein localization to membrane	0.0247585	PICALM/ABI3	0.0279808	PICALM	0.0237881	PICALM
positive regulation of amyloid fibril formation	0.0247585	APOE	0.031446	CLU	7.56616e-05	CLU/APOE
multicellular organismal-level iron ion homeostasis	0.0253011	PICALM	0.0241843	PICALM	0.0198971	PICALM
synaptic vesicle maturation	0.0259333	PICALM	0.0250616	PICALM	0.0205555	PICALM
secretory vesicle	0.0267243	PICALM/BIN1	0.0435698	PICALM/CLU/BIN1	0.0163419	PICALM/CLU/BIN1
clathrin coat	0.0269488	PICALM	0.0250391	PICALM	0.0243627	PICALM
insulin receptor recycling	0.0275265	SORL1	0.0329278	SORL1	0.0182848	SORL1
positive regulation of ER to Golgi vesicle-mediated transport	0.0275265	SORL1	0.0329278	SORL1	0.0182848	SORL1
regulation of early endosome to recycling endosome transport	0.0275265	SORL1	0.0329278	SORL1	0.0182848	SORL1
vesicle cargo loading	0.0291101	PICALM	0.0279808	PICALM	0.0230804	PICALM
inclusion body	0.0298774	ATXN3/PICALM	0.0108576	PICALM/CLU	0.000912095	PICALM/CLU
negative regulation of triglyceride catabolic process	0.031299	SORL1	0.0374779	SORL1	0.0205	SORL1
protein retention in Golgi apparatus	0.031299	SORL1	0.0374779	SORL1	0.0205	SORL1
MSL complex	0.0314941	KAT8	0.0348963	KAT8	0.0206552	KAT8
synaptic vesicle transport	0.0319103	PICALM	0.0297917	PICALM	0.0246104	PICALM
positive regulation of supramolecular fiber organization	0.0325975	APOE/BIN1	0.0323127	CLU/BIN1	0.000764409	CLU/APOE/BIN1
epidermal growth factor receptor ligand maturation	0.0330681	ADAM10	0.0442904	ADAM10	0.0192935	ADAM10
protein catabolic process at synapse	0.0330681	ADAM10	0.0442904	ADAM10	0.0192935	ADAM10
protein catabolic process at postsynapse	0.0330681	ADAM10	0.0442904	ADAM10	0.0192935	ADAM10
clathrin-coated pit	0.0334783	PICALM	0.0295214	PICALM	0.0325261	PICALM
nuclear envelope lumen	0.0334836	SORL1	0.0390511	SORL1	0.0248686	SORL1
lysosomal transport	0.0337047	BIN1	0.00703594	CLU/BIN1/SORL1	0.00304644	CLU/BIN1/SORL1
early endosome to recycling endosome transport	0.0342189	SORL1	0.0412835	SORL1	0.0219944	SORL1
clathrin-dependent endocytosis	0.0344788	PICALM	0.0315358	PICALM	0.0275879	PICALM
protein import	0.0360595	APOE	0.0442904	CLU	0.000244753	CLU/APOE
gamma-secretase complex	0.036782	APH1B	0.0481869	APH1B	0.0281842	APH1B
endopeptidase regulator activity	0.0380114	BIN1/SORL1/APH1B	0.0252862	BIN1/SORL1/APH1B	0.0217184	BIN1/SORL1/APH1B
synaptic vesicle localization	0.038057	PICALM	0.0329278	PICALM	0.0296304	PICALM
negative regulation of amyloid fibril formation	0.0383537	APOE	0.0459394	CLU	0.000257021	CLU/APOE
vacuolar transport	0.0388778	BIN1	0.00912353	CLU/BIN1/SORL1	0.00474738	CLU/BIN1/SORL1
regulation of DNA-templated transcription	0.0388829	PICALM/RELB/BIN1/ZNF296	0.0468425	PICALM/ZNF629/KAT8/ZKSCAN1/CLU/BIN1/SLTM/ZNF646/ZNF296	0.0133157	PICALM/FBXL19/KAT8/RELB/ZKSCAN1/CLU/APOE/BIN1/ZNF3/ZNF646/ZNF688
membrane coat	0.0391491	PICALM	0.0337658	PICALM	0.0372036	PICALM
coated membrane	0.0391491	PICALM	0.0337658	PICALM	0.0372036	PICALM
regulation of RNA biosynthetic process	0.0393217	PICALM/RELB/BIN1/ZNF296	0.0474798	PICALM/ZNF629/KAT8/ZKSCAN1/CLU/BIN1/SLTM/ZNF646/ZNF296	0.013728	PICALM/FBXL19/KAT8/RELB/ZKSCAN1/CLU/APOE/BIN1/ZNF3/ZNF646/ZNF688
amide metabolic process	0.0393949	ABCA7/PICALM/APOE/BIN1/SORL1	0.0493559	PICALM/CLU/BIN1/SORL1	0.00512882	PICALM/CLU/APOE/BIN1
nuclear lamina	0.0397106	PRR14	0.0123386	STX1B/PRR14	0.048889	PRR14
DNA-templated transcription	0.0402525	ERCC1/SPI1/NCK2/PICALM/EED/CCNT2/FBXL19/PRMT5/TRIP11/KAT8/RELB/CAMTA2/PFN1/POLR1G/APOE/CCNH/BIN1/SLTM/ARRB2/ZNF689/USF1/DEDD/PHB1/ZNF668/ZNF646/ZNF296/TRIB1/ZNF771/ZNF594/HLA-DRB1/PLCG2/MAFK/ZNF652/ZNF688	0.0496178	PICALM/ZNF629/KAT8/ZKSCAN1/CLU/BIN1/SLTM/ZNF646/ZNF296	0.0152021	PICALM/FBXL19/KAT8/RELB/ZKSCAN1/CLU/APOE/BIN1/ZNF3/ZNF646/ZNF688
positive regulation of endocytic recycling	0.0402596	SORL1	0.0463446	SORL1	0.0255052	SORL1
intracellular iron ion homeostasis	0.0437776	PICALM	0.0378042	PICALM	0.034012	PICALM
multicellular organismal-level chemical homeostasis	0.0447505	PICALM	0.0385539	PICALM	0.0346136	PICALM
regulation of amyloid fibril formation	0.0447505	APOE	0.0493559	CLU	0.000405617	CLU/APOE
regulation of ER to Golgi vesicle-mediated transport	0.0450764	SORL1	0.0493559	SORL1	0.0293239	SORL1
regulation of protein localization to early endosome	0.0450764	SORL1	0.0493559	SORL1	0.0293239	SORL1
positive regulation of protein localization to early endosome	0.0450764	SORL1	0.0493559	SORL1	0.0293239	SORL1
positive regulation of adipose tissue development	0.0450764	SORL1	0.0493559	SORL1	0.0293239	SORL1
protein-folding chaperone binding	0.0453024	BIN1	0.0191241	CLU/BIN1	0.0135026	CLU/BIN1
extrinsic component of plasma membrane	0.0454192	PICALM	0.0383811	PICALM	0.044061	PICALM
protease binding	0.046299	BIN1	0.0173871	BIN1/ADAMTS4	0.0249465	BIN1/ADAMTS4
vesicle budding from membrane	0.046822	PICALM	0.0408357	PICALM	0.0365354	PICALM
receptor internalization	0.0468704	PICALM/RIN3/ARRB2/PLCG2	0.0485882	PICALM	0.0470774	PICALM
endopeptidase inhibitor activity	0.0472141	BIN1	0.0444274	BIN1/SORL1	0.042213	BIN1/SORL1
peptidase inhibitor activity	0.0472141	BIN1	0.0462452	BIN1/SORL1	0.0426572	BIN1/SORL1
peptidase regulator activity	0.0474984	BIN1/SORL1/APH1B	0.0375158	BIN1/SORL1/APH1B	0.0249465	BIN1/SORL1/APH1B
glial cell differentiation	0.048662	BIN1	0.0459394	CLU/BIN1	0.0182848	CLU/BIN1

## Sheet: AD_Kunkle2019
Description	Microglia_interactome_p_value	Microglia_interactome_genes	Neuronal_interactome_p_value	Neuronal_interactome_genes	Oligo_interactome_p_value	Oligo_interactome_genes
protein-lipid complex	8.1342e-11	APOE/APOC1/BIN1/APOC4-APOC2/APOC2/APOC4	0.0128027	CLU/BIN1	2.51421e-07	CLU/APOE/APOC1/BIN1
high-density lipoprotein particle	8.96301e-10	APOE/APOC1/APOC4-APOC2/APOC2/APOC4	0.0432565	CLU	1.49988e-05	CLU/APOE/APOC1
clathrin-coated endocytic vesicle	1.90826e-07	PICALM/HBEGF/APOE/HLA-DRB1/HLA-DRB5/HLA-DRA	0.0208159	PICALM/HBEGF	0.000607614	PICALM/HBEGF/APOE
negative regulation of amyloid precursor protein catabolic process	8.28682e-07	ABCA7/PICALM/APOE/BIN1/SORL1	8.38329e-05	PICALM/CLU/BIN1	2.64211e-08	PICALM/CLU/APOE/BIN1
regulation of amyloid-beta formation	4.09091e-06	ABCA7/PICALM/APOE/BIN1/SORL1	0.000242235	PICALM/CLU/BIN1	1.60319e-07	PICALM/CLU/APOE/BIN1
protein-lipid complex assembly	4.86811e-06	ABCA7/APOE/APOC1/BIN1	0.0463824	BIN1	2.27698e-05	APOE/APOC1/BIN1
regulation of amyloid precursor protein catabolic process	6.41827e-06	ABCA7/PICALM/APOE/BIN1/SORL1	0.000242235	PICALM/CLU/BIN1	1.84565e-07	PICALM/CLU/APOE/BIN1
amyloid-beta formation	7.35174e-06	ABCA7/PICALM/APOE/BIN1/SORL1	0.000242235	PICALM/CLU/BIN1	1.84565e-07	PICALM/CLU/APOE/BIN1
negative regulation of amyloid-beta formation	1.0293e-05	ABCA7/APOE/BIN1/SORL1	0.00338033	CLU/BIN1	2.9232e-06	CLU/APOE/BIN1
amyloid-beta metabolic process	1.44811e-05	ABCA7/PICALM/APOE/BIN1/SORL1	0.000322816	PICALM/CLU/BIN1	2.9419e-07	PICALM/CLU/APOE/BIN1
negative regulation of transport	1.77046e-05	ABCA7/SPI1/PICALM/APOE/APOC1/BIN1/APOC2	0.042974	PICALM/BIN1	0.00049742	PICALM/CRY2/APOE/APOC1/BIN1
amyloid precursor protein catabolic process	1.81306e-05	ABCA7/PICALM/APOE/BIN1/SORL1	0.000337134	PICALM/CLU/BIN1	3.32452e-07	PICALM/CLU/APOE/BIN1
clathrin-coated vesicle	2.41257e-05	PICALM/HBEGF/APOE/HLA-DRB1/HLA-DRB5/HLA-DRA	0.0468803	PICALM/HBEGF	0.00373415	PICALM/HBEGF/APOE
regulation of endocytosis	3.28787e-05	ABCA7/PICALM/APOE/APOC1/BIN1/APOC2	0.0118072	PICALM/CLU/BIN1	7.25751e-06	PICALM/CLU/APOE/APOC1/BIN1
amyloid precursor protein metabolic process	4.72832e-05	ABCA7/PICALM/APOE/BIN1/SORL1	0.000523574	PICALM/CLU/BIN1	8.90866e-07	PICALM/CLU/APOE/BIN1
regulation of vesicle-mediated transport	4.72832e-05	ABCA7/SPI1/PICALM/APOE/APOC1/BIN1/APOC2	0.0245825	PICALM/CLU/BIN1	0.000104929	PICALM/CLU/APOE/APOC1/BIN1
cytoplasmic vesicle	5.34913e-05	CNN2/ABCA7/PICALM/ATG16L1/TRIP11/HBEGF/APOE/BIN1/SORL1/USP6NL/SLC39A13/PSMC3/HLA-DQB1/ARHGAP45/HLA-DRB1/HLA-DRB5/HLA-DRA/APOC2	0.0432565	PICALM/CLU/BIN1/PSMC3/ARHGAP45	0.0150406	PICALM/CLU/APOE/BIN1
intracellular vesicle	5.34913e-05	CNN2/ABCA7/PICALM/ATG16L1/TRIP11/HBEGF/APOE/BIN1/SORL1/USP6NL/SLC39A13/PSMC3/HLA-DQB1/ARHGAP45/HLA-DRB1/HLA-DRB5/HLA-DRA/APOC2	0.0432565	PICALM/CLU/BIN1/PSMC3/ARHGAP45	0.0150406	PICALM/CLU/APOE/BIN1
negative regulation of receptor-mediated endocytosis	0.000117378	PICALM/APOC1/APOC2	0.0488506	PICALM	0.00179036	PICALM/APOC1
regulation of aspartic-type endopeptidase activity involved in amyloid precursor protein catabolic process	0.000133926	PICALM/BIN1	0.000369257	PICALM/BIN1	0.000107309	PICALM/BIN1
regulation of aspartic-type peptidase activity	0.000141941	PICALM/BIN1	0.000415361	PICALM/BIN1	0.000129334	PICALM/BIN1
transport vesicle	0.000263113	PICALM/TRIP11/BIN1/SORL1/HLA-DRB1/HLA-DRB5/HLA-DRA	0.0274617	PICALM/BIN1	0.0136307	PICALM/BIN1
amyloid-beta clearance	0.000274072	ABCA7/PICALM/APOE	0.00866884	PICALM/CLU	2.22076e-05	PICALM/CLU/APOE
tau protein binding	0.00101745	MARK4/PICALM/APOE/BIN1	1.47237e-05	MARK4/PICALM/CLU/BIN1	9.6479e-08	PICALM/CLU/APOE/BIN1
receptor-mediated endocytosis	0.00108117	PICALM/APOE/APOC1/APOC2	0.0368958	PICALM/VAC14/CLU	0.000172432	PICALM/CLU/APOE/APOC1
endocytosis	0.00133914	ABCA7/PICALM/APOE/APOC1/BIN1/APOC2	0.0322412	PICALM/CLU/BIN1	0.000258208	PICALM/CLU/APOE/APOC1/BIN1
reverse cholesterol transport	0.00161861	APOE/APOC2	0.04737	CLU	0.00049742	CLU/APOE
regulation of receptor-mediated endocytosis	0.00182346	PICALM/APOC1/APOC2	0.0136855	PICALM/VAC14/CLU	0.000471036	PICALM/CLU/APOC1
negative regulation of cellular component organization	0.00215401	CNN2/ABCA7/PICALM/PFDN1/APOE/APOC1/SORL1/ZNF296/APOC2	0.0322412	PICALM/CLU/ZNF296	0.00274301	PICALM/CLU/APOE/APOC1
membrane organization	0.00232368	ABCA7/PICALM/NECTIN2/APOE/TOMM40/BIN1	0.00529922	PICALM/CLU/NECTIN2/MTSS2/BIN1	0.000258208	PICALM/CLU/APOE/TOMM40/BIN1
lipid tube	0.00245039	BIN1	0.012829	BIN1	0.00278601	BIN1
endosome to plasma membrane transport vesicle	0.00245039	PICALM	0.0158676	PICALM	0.00373415	PICALM
amyloid-beta binding	0.00254106	PICALM/PFDN1/APOE/SORL1	0.0247661	PICALM/CLU	8.241e-05	PICALM/CLU/APOE
GTPase binding	0.00254106	PICALM/ATG16L1/TRIP11/BIN1/SORL1/USP6NL	0.0247661	PICALM/MTSS2/BIN1	0.00857576	PICALM/MTSS2/BIN1
membrane bending	0.00276637	PICALM	0.0121428	PICALM	0.00306239	PICALM
regulation of metalloendopeptidase activity involved in amyloid precursor protein catabolic process	0.00276637	PICALM	0.0121428	PICALM	0.00306239	PICALM
negative regulation of metalloendopeptidase activity involved in amyloid precursor protein catabolic process	0.00276637	PICALM	0.0121428	PICALM	0.00306239	PICALM
regulation of amyloid-beta clearance	0.002767	ABCA7/APOE	0.04737	CLU	0.00049742	CLU/APOE
cell surface	0.00284991	ABCA7/PICALM/CLPTM1/HBEGF/NECTIN2/SORL1/HLA-DRB1/HLA-DRA	0.0272301	PICALM/CLU/NECTIN2	0.00656645	PICALM/CLPTM1/CLU
aspartic-type endopeptidase inhibitor activity	0.0028709	BIN1/SORL1	0.0333158	BIN1	0.0123409	BIN1
clathrin binding	0.0028709	PICALM/BIN1	0.00659736	PICALM/BIN1	0.00179359	PICALM/BIN1
low-density lipoprotein particle receptor binding	0.0028709	PICALM/APOE	0.0051913	PICALM/CLU	4.00319e-06	PICALM/CLU/APOE
synaptic vesicle endocytosis	0.00304515	PICALM/BIN1	0.0114576	PICALM/BIN1	0.00242168	PICALM/BIN1
presynaptic endocytosis	0.00308337	PICALM/BIN1	0.0114576	PICALM/BIN1	0.00242168	PICALM/BIN1
negative regulation of catalytic activity	0.00321269	PICALM/APOE/APOC1/BIN1	0.0418209	PICALM/BIN1	0.000471036	PICALM/CRY2/APOE/APOC1/BIN1
negative regulation of endopeptidase activity	0.00334204	PICALM/BIN1	0.0119464	PICALM/BIN1	0.00263826	PICALM/BIN1
import into cell	0.00345408	ABCA7/PICALM/APOE/APOC1/BIN1/APOC2	0.0318016	PICALM/CACNA1S/CLU/BIN1	0.000543245	PICALM/CLU/APOE/APOC1/BIN1
synaptic vesicle recycling	0.00354226	PICALM/BIN1	0.0119929	PICALM/BIN1	0.00277481	PICALM/BIN1
lipoprotein particle receptor binding	0.00365291	PICALM/APOE	0.0051913	PICALM/CLU	4.8145e-06	PICALM/CLU/APOE
negative regulation of hydrolase activity	0.00386075	PICALM/APOC1/BIN1	0.0230441	PICALM/BIN1	0.000382532	PICALM/CRY2/APOC1/BIN1
vesicle-mediated transport	0.00392416	CNN2/ABCA7/SPI1/PICALM/TRIP11/APOE/APOC1/BIN1/SORL1/USP6NL/APOC2	0.0322412	PICALM/CLU/BIN1/EXOC3L2	0.00325352	PICALM/CLU/APOE/APOC1/BIN1
extrinsic component of presynaptic endocytic zone membrane	0.00393931	PICALM	0.0194651	PICALM	0.0052831	PICALM
negative regulation of peptidase activity	0.00399751	PICALM/BIN1	0.0121428	PICALM/BIN1	0.00306239	PICALM/BIN1
negative regulation of amide metabolic process	0.00399751	ABCA7/APOE/BIN1/SORL1	0.0272953	CLU/BIN1	0.000479279	CLU/APOE/BIN1
negative regulation of aspartic-type endopeptidase activity involved in amyloid precursor protein catabolic process	0.00399751	BIN1	0.0119929	BIN1	0.00346253	BIN1
negative regulation of ventricular cardiac muscle cell action potential	0.00399751	BIN1	0.0119929	BIN1	0.00346253	BIN1
negative regulation of aspartic-type peptidase activity	0.00399751	BIN1	0.0119929	BIN1	0.00346253	BIN1
neurofibrillary tangle	0.00473811	PICALM	0.000387584	PICALM/CLU	1.54179e-05	PICALM/CLU
myeloid leukocyte activation	0.00485222	SPI1/RELB/NECTIN2	0.0387834	CLU/NECTIN2	0.00253474	RELB/CLU
negative regulation of metalloendopeptidase activity	0.00521991	PICALM	0.0224175	PICALM	0.0057602	PICALM
negative regulation of amyloid fibril formation	0.00528806	PFDN1/APOE	0.0418209	CLU	0.000306139	CLU/APOE
regulation of hydrolase activity	0.0053045	PICALM/BIN1/APOC2	0.0386004	PICALM/MTSS2/BIN1	0.00206446	PICALM/CRY2/APOC1/MTSS2/BIN1
positive regulation of endocytosis	0.00541786	ABCA7/APOE/BIN1	0.0277019	CLU/BIN1	0.0004839	CLU/APOE/BIN1
extrinsic component of presynaptic membrane	0.00558019	PICALM	0.0194651	PICALM	0.00611123	PICALM
negative regulation of cardiac muscle cell contraction	0.00647253	BIN1	0.0166627	BIN1	0.00495708	BIN1
presynaptic endocytic zone membrane	0.00717388	PICALM	0.0208159	PICALM	0.00731159	PICALM
regulation of metalloendopeptidase activity	0.00719119	PICALM	0.0245825	PICALM	0.00801088	PICALM
presynaptic endocytic zone	0.0076599	PICALM	0.0208159	PICALM	0.00763748	PICALM
regulation of amyloid fibril formation	0.0076979	PFDN1/APOE	0.0463824	CLU	0.000471036	CLU/APOE
synaptic vesicle	0.00794216	PICALM/BIN1	0.0194651	PICALM/BIN1	0.00595797	PICALM/BIN1
extrinsic component of membrane	0.00794216	PICALM/BIN1	0.0194651	PICALM/BIN1	0.00595797	PICALM/BIN1
regulation of amide metabolic process	0.00809009	ABCA7/PICALM/APOE/BIN1	0.0206646	PICALM/CLU/BIN1	0.000306139	PICALM/CLU/APOE/BIN1
lipid tube assembly	0.00809009	BIN1	0.0206646	BIN1	0.00677039	BIN1
negative regulation of metallopeptidase activity	0.00809009	PICALM	0.0270985	PICALM	0.00907232	PICALM
cell development	0.00837737	CNN2/SPI1/PICALM/TRIP11/CLPTM1/RELB/NECTIN2/APOE/BIN1/INPP5D/ZNF296/HLA-DRB1/HLA-DRA	0.0351165	PICALM/CLU/NECTIN2/BIN1/ZNF296	0.0010113	PICALM/CLPTM1/RELB/CLU/APOE/BIN1
phospholipid binding	0.00851874	PICALM/APOE/APOC1/BIN1	0.0397369	PICALM/MTSS2/BIN1	0.000217969	PICALM/APOE/APOC1/MTSS2/BIN1
amyloid-beta clearance by transcytosis	0.0091331	PICALM	0.0287468	PICALM	0.00978414	PICALM
positive regulation of aspartic-type endopeptidase activity involved in amyloid precursor protein catabolic process	0.0091331	PICALM	0.0287468	PICALM	0.00978414	PICALM
exocytic vesicle	0.00919267	PICALM/BIN1	0.0194651	PICALM/BIN1	0.00611123	PICALM/BIN1
negative regulation of calcium ion transmembrane transport via high voltage-gated calcium channel	0.0101112	BIN1	0.0230441	BIN1	0.00801088	BIN1
positive regulation of aspartic-type peptidase activity	0.0101112	PICALM	0.0298651	PICALM	0.0102404	PICALM
spherical high-density lipoprotein particle	0.0101417	APOC2	0.0243814	CLU	0.00373415	CLU
cerebellar mossy fiber	0.0102055	BIN1	0.0194651	BIN1	0.00760644	BIN1
negative regulation of proteolysis	0.0105823	PICALM/BIN1	0.0245825	PICALM/BIN1	0.00736972	PICALM/BIN1
extrinsic component of synaptic membrane	0.0106059	PICALM	0.0254641	PICALM	0.0116175	PICALM
synaptic vesicle budding from presynaptic endocytic zone membrane	0.0107449	PICALM	0.0318016	PICALM	0.0107422	PICALM
synaptic vesicle cycle	0.0109002	PICALM/BIN1	0.0245825	PICALM/BIN1	0.0076411	PICALM/BIN1
synaptic vesicle budding	0.0115959	PICALM	0.0322412	PICALM	0.011353	PICALM
regulation of endopeptidase activity	0.0124528	PICALM/BIN1	0.0264855	PICALM/BIN1	0.00867701	PICALM/BIN1
vesicle organization	0.0124559	PICALM/NECTIN2/APOE	0.0386004	PICALM/NECTIN2	0.0194174	PICALM/APOE
regulation of elastin biosynthetic process	0.0124559	HBEGF	0.0224175	HBEGF	0.00677039	HBEGF
negative regulation of elastin biosynthetic process	0.0124559	HBEGF	0.0224175	HBEGF	0.00677039	HBEGF
establishment of localization in cell	0.0124559	SPI1/PICALM/NECTIN2/APOE/TOMM40/BIN1	0.0463824	PICALM/CLU/NECTIN2/BIN1	0.00384886	PICALM/CLU/APOE/TOMM40/BIN1
vesicle-mediated transport in synapse	0.0124559	PICALM/BIN1	0.0270985	PICALM/BIN1	0.00885562	PICALM/BIN1
varicosity	0.0125469	BIN1	0.0208159	BIN1	0.00911126	BIN1
T-tubule organization	0.0126448	BIN1	0.0245825	BIN1	0.00991181	BIN1
negative regulation of action potential	0.0126448	BIN1	0.0245825	BIN1	0.00991181	BIN1
negative regulation of cardiac muscle contraction	0.0126448	BIN1	0.0245825	BIN1	0.00991181	BIN1
regulation of metallopeptidase activity	0.0126448	PICALM	0.0351165	PICALM	0.0122947	PICALM
negative regulation of protein localization to cell surface	0.0126448	PICALM	0.0351165	PICALM	0.0122947	PICALM
endomembrane system organization	0.0127674	ABCA7/TRIP11/NECTIN2/BIN1/USP6NL	0.00346555	CACNA1S/CLU/NECTIN2/MTSS2/BIN1	0.0186687	CLU/MTSS2/BIN1
activation of immune response	0.0128894	MARK4/NECTIN2/ARRB2/OTULIN/INPP5D/UBE2N/HLA-DRB1	0.0418209	MARK4/CLU/NECTIN2/UBE2N	0.0441761	CLU
regulation of cellular component size	0.0129614	PICALM/APOE/BIN1	0.0400666	PICALM/BIN1	0.00306239	PICALM/APOE/BIN1
clathrin coat of coated pit	0.0130637	PICALM	0.0272455	PICALM	0.0135346	PICALM
regulation of peptidase activity	0.0138265	PICALM/BIN1	0.0287468	PICALM/BIN1	0.00978414	PICALM/BIN1
extrinsic component of synaptic vesicle membrane	0.0149173	BIN1	0.0208159	BIN1	0.0108865	BIN1
clathrin coat assembly	0.0163149	PICALM	0.0417286	PICALM	0.0146718	PICALM
negative regulation of striated muscle contraction	0.0167471	BIN1	0.0287468	BIN1	0.0119282	BIN1
positive regulation of protein catabolic process	0.0170474	ATXN3/APOE/SORL1/PSMC3	0.0418209	CLU/PSMC3	0.0113887	CLU/APOE
regulation of vesicle size	0.0171404	PICALM	0.0426002	PICALM	0.0154916	PICALM
positive regulation of amyloid-beta formation	0.0171404	PICALM	0.0034338	PICALM/CLU	0.000258208	PICALM/CLU
positive regulation of proteolysis	0.0179407	ATXN3/PICALM/PTK2B/APOE/PSMC3	0.0171716	PICALM/CLU/PTK2B/PSMC3	0.00242168	PICALM/CLU/APOE
dendrite development	0.0185802	PICALM/APOE/ZNF296	0.0351165	PICALM/ZNF296	0.0132305	PICALM/APOE
transcytosis	0.0187692	PICALM	0.0459186	PICALM	0.0166847	PICALM
elastin biosynthetic process	0.0191902	HBEGF	0.0270985	HBEGF	0.00991181	HBEGF
RNA polymerase II transcription repressor complex	0.0192898	BIN1	0.0243814	BIN1	0.0135346	BIN1
positive regulation of amyloid fibril formation	0.0194403	APOE	0.0287468	CLU	0.000100612	CLU/APOE
positive regulation of astrocyte differentiation	0.0195504	BIN1	0.0322412	BIN1	0.0135773	BIN1
regulation of ventricular cardiac muscle cell action potential	0.0195504	BIN1	0.0322412	BIN1	0.0135773	BIN1
positive regulation of amyloid precursor protein catabolic process	0.0195504	PICALM	0.00468442	PICALM/CLU	0.000352297	PICALM/CLU
negative regulation of potassium ion transport	0.0199409	PTK2B/BIN1	0.0175129	PTK2B/BIN1	0.0210761	BIN1
negative regulation of protein metabolic process	0.0199409	ABCA7/PICALM/PFDN1/HBEGF/APOE/BIN1/SORL1/ARRB2	0.0351165	PICALM/CLU/BIN1	0.00058042	PICALM/HBEGF/CLU/CRY2/APOE/BIN1
multicellular organismal-level iron ion homeostasis	0.0200556	PICALM	0.046756	PICALM	0.0179797	PICALM
node of Ranvier	0.0200592	BIN1	0.0243814	BIN1	0.0136307	BIN1
clathrin heavy chain binding	0.0205925	PICALM	0.0432924	PICALM	0.0123409	PICALM
enzyme regulator activity	0.0209295	HBEGF/APOE/APOC1/BIN1/SORL1/USP6NL/ARHGAP45/APOC4-APOC2/APOC2	0.0467406	PPP1R37/HBEGF/MTSS2/BIN1/ARHGAP45	0.0123409	HBEGF/APOE/APOC1/MTSS2/BIN1
synaptic vesicle maturation	0.0211848	PICALM	0.04737	PICALM	0.0183661	PICALM
negative regulation of protein localization to plasma membrane	0.0211848	PICALM	0.04737	PICALM	0.0183661	PICALM
negative regulation of nitrogen compound metabolic process	0.0215566	ABCA7/SPI1/PICALM/RELB/APOE/APOC1/BIN1/ZNF296	0.0479888	PICALM/HBEGF/CLU/BIN1/ZNF296/ASCL5	0.00201082	PICALM/RELB/CLU/APOE/APOC1/BIN1
regulation of neurofibrillary tangle assembly	0.0220572	SORL1	0.0224175	CLU	0.00216008	CLU
negative regulation of protein localization to cell periphery	0.0220572	PICALM	0.0486193	PICALM	0.018759	PICALM
regulation of anatomical structure size	0.0230534	PICALM/APOE/BIN1	0.0488506	PICALM/BIN1	0.00502239	PICALM/APOE/BIN1
regulation of cellular component organization	0.0235363	MARK4/CNN2/ABCA7/PICALM/PFDN1/HBEGF/PTK2B/HNRNPA2B1/APOE/APOC1/BIN1/SORL1/ARRB2/USP6NL/ZNF296/APOC2	0.0272953	MARK4/PICALM/VAC14/HBEGF/CLU/PTK2B/BIN1/ZNF296/NDUFS3	0.0107422	PICALM/CLU/APOE/APOC1/BIN1
regulation of calcium ion transmembrane transport via high voltage-gated calcium channel	0.0235363	BIN1	0.0368958	BIN1	0.0159461	BIN1
1-phosphatidylinositol binding	0.0240233	PICALM	0.0467406	PICALM	0.0154215	PICALM
axon initial segment	0.024477	BIN1	0.0272301	BIN1	0.0155734	BIN1
calcium ion transmembrane transport via high voltage-gated calcium channel	0.0251243	BIN1	0.0386004	BIN1	0.0168776	BIN1
regulation of proteolysis	0.0257883	PICALM/APOE/BIN1	0.0102255	PICALM/CLU/BIN1/PSMC3	0.000514117	PICALM/CLU/APOE/BIN1
regulation of proteolysis involved in protein catabolic process	0.0262378	ATXN3/PTK2B/APOE/PSMC3	0.0318016	CLU/PTK2B/PSMC3	0.0129513	CLU/APOE
organelle localization	0.0270275	PICALM/NECTIN2/BIN1	0.0166627	PICALM/NECTIN2/BIN1	0.022566	PICALM/BIN1
positive regulation of supramolecular fiber organization	0.0270546	APOE/BIN1	0.0245825	CLU/PTK2B/BIN1	0.000576081	CLU/APOE/BIN1
negative regulation of heart contraction	0.0272987	BIN1	0.0418209	BIN1	0.0183661	BIN1
negative regulation of muscle contraction	0.0279217	BIN1	0.0418209	BIN1	0.0184952	BIN1
negative regulation of potassium ion transmembrane transport	0.0279217	BIN1	0.0418209	BIN1	0.0184952	BIN1
neurofibrillary tangle assembly	0.0279217	SORL1	0.0245825	CLU	0.00266833	CLU
negative regulation of blood circulation	0.0279217	BIN1	0.0418209	BIN1	0.0184952	BIN1
clathrin coat	0.0287201	PICALM	0.0482865	PICALM	0.0229436	PICALM
enzyme inhibitor activity	0.0300093	APOC1/BIN1/APOC2	0.0460316	PPP1R37/BIN1	0.0412164	APOC1/BIN1
extrinsic component of organelle membrane	0.0308184	BIN1	0.0307819	BIN1	0.0193749	BIN1
protein import	0.031252	APOE	0.0407748	CLU	0.00027642	CLU/APOE
positive regulation of protein metabolic process	0.0318775	ATXN3/PICALM/HBEGF/PTK2B/APOE/SORL1/ARRB2/PSMC3/UBE2N/HLA-DRB1	0.0426002	PICALM/HBEGF/CLU/PTK2B/PSMC3/UBE2N	0.0197835	PICALM/CLU/APOE
molecular function activator activity	0.0324059	HBEGF/APOE/APOC1/USP6NL/ARHGAP45/APOC4-APOC2/APOC2	0.0465315	CACNA1S/HBEGF/MTSS2/C1QTNF4/UBE2N/ARHGAP45	0.0325941	HBEGF/APOE/APOC1/MTSS2
positive regulation of proteolysis involved in protein catabolic process	0.0328026	ATXN3/PTK2B/PSMC3	0.0171716	CLU/PTK2B/PSMC3	0.0199606	CLU
regulation of cardiac muscle cell action potential	0.0328494	BIN1	0.0463824	BIN1	0.0206498	BIN1
ERBB2-ERBB4 signaling pathway	0.0331224	HBEGF	0.0386004	HBEGF	0.0154916	HBEGF
regulation of astrocyte differentiation	0.0336514	BIN1	0.0463824	BIN1	0.0210761	BIN1
regulation of protein-containing complex assembly	0.0353462	MARK4/PTK2B/APOE/BIN1/SORL1	0.0245825	MARK4/CLU/PTK2B/BIN1	0.00352957	CLU/APOE/BIN1
presynapse	0.0358667	PICALM/BIN1	0.0254641	PICALM/VAC14/PTK2B/BIN1	0.0193749	PICALM/BIN1
inclusion body	0.0370651	PICALM	0.0153027	PICALM/CLU	0.00102694	PICALM/CLU
cell junction	0.0370651	PICALM/RELB/NECTIN2/APOE/BIN1	0.0383021	PICALM/CLU/NECTIN2/BIN1	0.00241357	PICALM/RELB/CLU/APOE/BIN1
ventricular cardiac muscle cell action potential	0.0370745	BIN1	0.04737	BIN1	0.0222341	BIN1
regulation of cardiac muscle cell contraction	0.0379949	BIN1	0.0481358	BIN1	0.0223306	BIN1
secretory vesicle	0.0380899	CNN2/PICALM/TRIP11/BIN1/PSMC3/ARHGAP45	0.012829	PICALM/CLU/BIN1/PSMC3/ARHGAP45	0.00611123	PICALM/CLU/BIN1
nucleus localization	0.0384415	BIN1	0.0486926	BIN1	0.0227866	BIN1
somatodendritic compartment	0.039203	MARK4/PICALM/KIF21B/PTK2B/APOE/BIN1/SORL1	0.0208159	MARK4/PICALM/CLU/PTK2B/BIN1	0.00104111	PICALM/CLU/APOE/BIN1
positive regulation of actin filament polymerization	0.0406394	PTK2B/BIN1	0.0271541	PTK2B/BIN1	0.0285571	BIN1
peptide metabolic process	0.0419159	ABCA7/PICALM/APOE/BIN1	0.0430315	PICALM/CLU/BIN1	0.00241732	PICALM/CLU/APOE/BIN1
plasma membrane organization	0.0432911	ABCA7/BIN1	0.00866884	CLU/MTSS2/BIN1	0.00266833	CLU/MTSS2/BIN1
ERBB2-EGFR signaling pathway	0.0442867	HBEGF	0.0463824	HBEGF	0.018759	HBEGF
elastin metabolic process	0.0442867	HBEGF	0.0463824	HBEGF	0.018759	HBEGF
T-tubule	0.0457635	BIN1	0.0153496	CACNA1S/BIN1	0.0269419	BIN1

## Sheet: PD_Nalls2019proxy
Description	Microglia_interactome_p_value	Microglia_interactome_genes	Neuronal_interactome_p_value	Neuronal_interactome_genes	Oligo_interactome_p_value	Oligo_interactome_genes
histone methyltransferase complex	0.011067	SETD1A/KAT8/KANSL1	0.00725436	SETD1A/KAT8/KANSL1	0.00235659	SETD1A/KAT8/KANSL1
NSL complex	0.011067	KAT8/KANSL1	0.00725436	KAT8/KANSL1	0.00235659	KAT8/KANSL1
NSL complex	0.011067	KAT8/KANSL1	0.00725436	KAT8/KANSL1	0.00615541	KAT8/KANSL1
NSL complex	0.011067	KAT8/KANSL1	0.012835	KAT8/KANSL1	0.00235659	KAT8/KANSL1
NSL complex	0.011067	KAT8/KANSL1	0.012835	KAT8/KANSL1	0.00615541	KAT8/KANSL1
NSL complex	0.0251573	KAT8/KANSL1	0.00725436	KAT8/KANSL1	0.00235659	KAT8/KANSL1
NSL complex	0.0251573	KAT8/KANSL1	0.00725436	KAT8/KANSL1	0.00615541	KAT8/KANSL1
NSL complex	0.0251573	KAT8/KANSL1	0.012835	KAT8/KANSL1	0.00235659	KAT8/KANSL1
NSL complex	0.0251573	KAT8/KANSL1	0.012835	KAT8/KANSL1	0.00615541	KAT8/KANSL1
MSL complex	0.0173573	KAT8/KANSL1	0.00526323	KAT8/KANSL1	0.00250332	KAT8/KANSL1
MSL complex	0.0173573	KAT8/KANSL1	0.00526323	KAT8/KANSL1	0.0322366	KAT8
MSL complex	0.0173573	KAT8/KANSL1	0.00526323	KAT8/KANSL1	0.0341684	KAT8
MSL complex	0.0173573	KAT8/KANSL1	0.0401683	KAT8	0.00250332	KAT8/KANSL1
MSL complex	0.0173573	KAT8/KANSL1	0.0401683	KAT8	0.0322366	KAT8
MSL complex	0.0173573	KAT8/KANSL1	0.0401683	KAT8	0.0341684	KAT8
MSL complex	0.0173573	KAT8/KANSL1	0.0483516	KAT8	0.00250332	KAT8/KANSL1
MSL complex	0.0173573	KAT8/KANSL1	0.0483516	KAT8	0.0322366	KAT8
MSL complex	0.0173573	KAT8/KANSL1	0.0483516	KAT8	0.0341684	KAT8
methyltransferase complex	0.0177133	SETD1A/KAT8/KANSL1	0.00809623	SETD1A/KAT8/KANSL1	0.00298608	SETD1A/KAT8/KANSL1
MLL1/2 complex	0.0250319	KAT8/KANSL1	0.0129114	KAT8/KANSL1	0.00702149	KAT8/KANSL1
MLL1 complex	0.0250319	KAT8/KANSL1	0.0129114	KAT8/KANSL1	0.00702149	KAT8/KANSL1
MOF complex	0.0251573	SETD1A/KAT8	0.012835	SETD1A/KAT8	0.00615541	SETD1A/KAT8
nuclear periphery	0.0272682	KAT8/DGKQ/PRR14	0.00809623	STX1B/KAT8/PRR14/MAPT	0.0146393	KAT8/PRR14/MAPT
transferase complex	0.0272682	CCNT2/FBXL19/SETD1A/KAT8/KANSL1/KLHL7	0.0489025	CCNT2/SETD1A/KAT8/KANSL1/KLHL7	0.0270629	FBXL19/SETD1A/KAT8/FBXL5/KANSL1
H4 histone acetyltransferase complex	0.0292347	KAT8/KANSL1	0.0186496	KAT8/KANSL1	0.00989864	KAT8/KANSL1
histone modifying activity	0.0355226	FBXL19/SETD1A/KAT8	0.0459164	SETD1A/KAT8/DYRK1A	0.0248014	FBXL19/SETD1A/KAT8
transcription initiation-coupled chromatin remodeling	0.0369553	KAT8/FAM47E	0.0172413	KAT8/FAM47E	0.0319158	KAT8/FAM47E
histone acetyltransferase binding	0.0380427	KANSL1	0.0474004	KANSL1	0.0311944	KANSL1
positive regulation of gene expression, epigenetic	0.0384282	KAT8/FAM47E	0.0180686	KAT8/FAM47E	0.0319158	KAT8/FAM47E
histone H4K16 acetyltransferase activity	0.0471047	KAT8	0.0398047	KAT8	0.0311944	KAT8
histone H3K4 monomethyltransferase activity	0.0471047	SETD1A	0.0354104	SETD1A	0.0326326	SETD1A

## Sheet: MS_Andlauer2016
Description	Microglia_interactome_p_value	Microglia_interactome_genes	Neuronal_interactome_p_value	Neuronal_interactome_genes	Oligo_interactome_p_value	Oligo_interactome_genes

## Sheet: ALS_Rheenen2021
Description	Microglia_interactome_p_value	Microglia_interactome_genes	Neuronal_interactome_p_value	Neuronal_interactome_genes	Oligo_interactome_p_value	Oligo_interactome_genes
vacuole	0.000152399	ATXN3/CLCN3/SLC12A4/IDUA/TMEM175/TM6SF1/C9orf72/NDUFC2/TPP1/KICS2/FNBP1/NEU1/ATP6V1G2/ATP6V1G2-DDX39B	0.0280035	ATXN3/CLCN3/TMEM175/C9orf72/KICS2/FNBP1	0.0490072	CLCN3/C9orf72/KICS2/FNBP1
spermatoproteasome complex	0.00017353	PSMB8/PSMB10/PSMB9	0.0454382	PSMB10	0.0380582	PSMB10
lytic vacuole	0.000304502	ATXN3/CLCN3/SLC12A4/AP5S1/IDUA/TMEM175/VPS13C/TM6SF1/C9orf72/NDUFC2/ATP6V0D1/TPP1/KICS2/FNBP1/CLN3/NEU1/PLEKHM1/ENSG00000261832	0.0216953	ATXN3/CLCN3/TMEM175/C9orf72/KICS2/FNBP1	0.0410621	CLCN3/C9orf72/KICS2/FNBP1
lysosome	0.000304502	ATXN3/CLCN3/SLC12A4/AP5S1/IDUA/TMEM175/VPS13C/TM6SF1/C9orf72/NDUFC2/ATP6V0D1/TPP1/KICS2/FNBP1/CLN3/NEU1/PLEKHM1/ENSG00000261832	0.0216953	ATXN3/CLCN3/TMEM175/C9orf72/KICS2/FNBP1	0.0410621	CLCN3/C9orf72/KICS2/FNBP1
proteasome core complex	0.000304502	PSMB8/PSMB10/PSMB9/ENSG00000261884	0.0216953	PSMB10/ENSG00000261884	0.0149054	PSMB10/ENSG00000261884
proteasome complex	0.00879509	PSMB8/PSMB10/PSMB9/ENSG00000261884	0.0375491	PSMB10/ENSG00000261884	0.0360278	PSMB10/ENSG00000261884
Atg1/ULK1 kinase complex	0.00879509	C9orf72	0.0216953	C9orf72	0.0360278	C9orf72
guanyl-nucleotide exchange factor complex	0.01639	C9orf72	0.0216953	C9orf72	0.0360278	C9orf72
axonal growth cone	0.0172986	C9orf72	0.0216953	C9orf72	0.0360278	C9orf72
endopeptidase complex	0.0172986	PSMB8/PSMB10/PSMB9/ENSG00000261884	0.0483671	PSMB10/ENSG00000261884	0.0360278	PSMB10/ENSG00000261884
Flemming body	0.0195924	C9orf72	0.0216953	C9orf72	0.0360278	C9orf72
main axon	0.0313903	C9orf72	0.0284055	C9orf72	0.0410621	C9orf72
mitochondrial proton-transporting ATP synthase, stator stalk	0.0368156	ATP5PD	0.0280035	ATP5PD	0.0360278	ATP5PD
cytoplasmic stress granule	0.0368156	C9orf72	0.0331354	C9orf72	0.0490072	C9orf72
proton-transporting ATP synthase, stator stalk	0.0368156	ATP5PD	0.0280035	ATP5PD	0.0360278	ATP5PD
P-body	0.0375813	C9orf72	0.0216953	EDC4/C9orf72/CPEB1	0.0360278	EDC4/C9orf72
C9orf72-SMCR8-WDR41 complex	0.0390186	C9orf72	0.029264	C9orf72	0.0261602	C9orf72
C9orf72-SMCR8 complex	0.0390186	C9orf72	0.029264	C9orf72	0.0261602	C9orf72
late endosome membrane	0.0469225	CLCN3/AP5S1/VPS13C/CLN3/PLEKHM1	0.0227254	CLCN3/SLC9A8	0.0360278	CLCN3/SLC9A8
distal axon	0.0474058	PTPRN/CLCN3/C9orf72/SLC2A13/ATP6V0D1/PRKCB	0.0331354	CLCN3/C9orf72	0.0490072	CLCN3/C9orf72

## Sheet: SCZ_Trubetskoy2022
Description	Microglia_interactome_p_value	Microglia_interactome_genes	Neuronal_interactome_p_value	Neuronal_interactome_genes	Oligo_interactome_p_value	Oligo_interactome_genes
structural constituent of chromatin	2.03319e-29	H2BC11/H4C8/H2AC6/H2BC4/H1-5/H2BC13/H1-2/H2AC13/H2AC11/H2AC7/H3C12/H4C11/H2BC12/H2BC15/H4C12/H3C8/H2BC17/H2AC12/H4C13/H2AC15/H3C11/H2BC3/H4C5/H4C4/H2BC10/H2AC17/H3C3	8.07248e-06	H2BC11/H4C8/H2BC4/H2AC11/H3C12/H2BC12/H3C8/H2AC12/H2BC10/H2AC17	2.63007e-08	H2BC5/H1-4/H2AC6/H2BC4/H1-2/H2AC7/H3C4/H4C5/H2AC8/H4C4/H4C1/ENSG00000282988
nucleosome	9.24901e-27	H2BC11/H4C8/H2AC6/H2BC4/H1-5/H2BC13/H1-2/H2AC13/H2AC11/H2AC7/H3C12/H4C11/H2BC12/H2BC15/H4C12/H3C8/H2BC17/H2AC12/H4C13/H2AC15/H3C11/H2BC3/H4C5/H4C4/H2BC10/H2AC17/H3C3	2.556e-06	H2BC11/H4C8/H2BC4/H2AC11/H3C12/H2BC12/H3C8/H2AC12/H2BC10/H2AC17	2.26438e-07	H2BC5/H1-4/H2AC6/H2BC4/H1-2/H2AC7/H3C4/H4C5/H2AC8/H4C4/H4C1/ENSG00000282988
HDACs deacetylate histones	9.67271e-22	H2BC11/H4C8/GATAD2A/H2AC6/H2BC4/H2BC13/H2AC13/H2AC11/H2AC7/H3C12/H4C11/H2BC12/H2BC15/H4C12/H3C8/H2BC17/H2AC12/H4C13/H2AC15/H3C11/H2BC3/H4C5/H4C4/H2BC10/H2AC17/H3C3	0.000176246	H2BC11/H4C8/H2BC4/H2AC11/H3C12/H2BC12/H3C8/H2AC12/H2BC10/H2AC17	3.91164e-05	GATAD2B/H2BC5/H2AC6/H2BC4/H2AC7/H3C4/H4C5/H2AC8/H4C4/H4C1
ERCC6 (CSB) and EHMT2 (G9a) positively regulate rRNA expression	5.79096e-19	H2BC11/H4C8/GATAD2A/H2AC6/H2BC4/H2BC13/H2AC7/H3C12/H4C11/H2BC12/EHMT2/H2BC15/H4C12/H3C8/H2BC17/H4C13/H3C11/H2BC3/H4C5/H4C4/H2BC10/H3C3	0.000205902	H2BC11/H2BC4/H3C12/H2BC12/H3C8/H2BC10	1.44913e-05	GATAD2B/H2BC5/H2AC6/H2BC4/H2AC7/H3C4/H4C5/H2AC8/H4C4/H4C1
RNA Polymerase I Promoter Opening	8.77447e-19	MAPK3/H2BC11/H4C8/H2AC6/H2BC4/H2BC13/H2AC7/H3C12/H4C11/H2BC12/H2BC15/H4C12/H3C8/H2BC17/H4C13/H3C11/H2BC3/H4C5/H4C4/H2BC10/H3C3	0.000176246	H2BC11/H2BC4/H3C12/H2BC12/H3C8/H2BC10	1.61483e-05	H2BC5/H2AC6/H2AC7/H4C5/H2AC8/H4C4/H4C1
HCMV Late Events	8.77447e-19	H2BC11/H4C8/H2AC6/H2BC4/H2BC13/H2AC13/H2AC11/H2AC7/H3C12/H4C11/H2BC12/H2BC15/H4C12/H3C8/H2BC17/H2AC12/H4C13/H2AC15/H3C11/H2BC3/H4C5/H4C4/H2BC10/H2AC17/H3C3	0.000401377	H2BC11/H4C8/H2BC4/H2AC11/H3C12/H2BC12/H3C8/H2AC12/H2BC10/H2AC17	0.000301734	H2BC5/H2AC6/H2AC7/H4C5/H2AC8/H4C4/H4C1
DNA methylation	4.37067e-18	H2BC11/H4C8/H2AC6/H2BC4/H2BC13/H2AC7/H3C12/H4C11/H2BC12/H2BC15/H4C12/H3C8/H2BC17/H4C13/H3C11/H2BC3/H4C5/H4C4/H2BC10/H3C3	0.000176246	H2BC11/H2BC4/H3C12/H2BC12/H3C8/H2BC10	1.89908e-05	H2BC5/H2AC6/H2AC7/H4C5/H2AC8/H4C4/H4C1
SIRT1 negatively regulates rRNA expression	8.8287e-18	H2BC11/H4C8/H2AC6/H2BC4/H2BC13/H2AC7/H3C12/H4C11/H2BC12/H2BC15/H4C12/H3C8/H2BC17/H4C13/H3C11/H2BC3/H4C5/H4C4/H2BC10/H3C3	0.000176246	H2BC11/H2BC4/H3C12/H2BC12/H3C8/H2BC10	2.11743e-05	H2BC5/H2AC6/H2AC7/H4C5/H2AC8/H4C4/H4C1
Activated PKN1 stimulates transcription of AR (androgen receptor) regulated genes KLK2 and KLK3	8.8287e-18	H2BC11/H4C8/H2AC6/H2BC4/H2BC13/H2AC7/H3C12/H4C11/H2BC12/H2BC15/H4C12/H3C8/H2BC17/H4C13/H3C11/H2BC3/H4C5/H4C4/H2BC10/H3C3	0.000176246	H2BC11/H2BC4/H3C12/H2BC12/H3C8/H2BC10	2.11743e-05	H2BC5/H2AC6/H2AC7/H4C5/H2AC8/H4C4/H4C1
Assembly of the ORC complex at the origin of replication	1.07856e-17	H2BC11/H4C8/H2AC6/H2BC4/H2BC13/H2AC7/H3C12/H4C11/H2BC12/H2BC15/H4C12/H3C8/H2BC17/H4C13/H3C11/H2BC3/H4C5/H4C4/H2BC10/H3C3	0.000176246	H2BC11/H2BC4/H3C12/H2BC12/H3C8/H2BC10	2.14351e-05	H2BC5/H2AC6/H2AC7/H4C5/H2AC8/H4C4/H4C1
Positive epigenetic regulation of rRNA expression	1.71782e-17	SF3B1/H2BC11/H4C8/GATAD2A/H2AC6/H2BC4/H2BC13/H2AC7/H3C12/H4C11/H2BC12/EHMT2/H2BC15/H4C12/H3C8/H2BC17/H4C13/H3C11/H2BC3/H4C5/H4C4/H2BC10/H3C3	0.00066852	H2BC11/H2BC4/H3C12/H2BC12/H3C8/H2BC10	2.1072e-05	SF3B1/GATAD2B/H2BC5/H2AC6/H2BC4/H2AC7/H3C4/H4C5/H2AC8/H4C4/H4C1
PRC2 methylates histones and DNA	2.57587e-17	H2BC11/H4C8/H2AC6/H2BC4/H2BC13/H2AC7/H3C12/H4C11/H2BC12/H2BC15/H4C12/H3C8/H2BC17/H4C13/H3C11/H2BC3/H4C5/H4C4/H2BC10/H3C3	0.000176246	H2BC11/H2BC4/H3C12/H2BC12/H3C8/H2BC10	2.44356e-05	H2BC5/H2AC6/H2AC7/H4C5/H2AC8/H4C4/H4C1
Condensation of Prophase Chromosomes	2.57587e-17	H2BC11/H4C8/H2AC6/H2BC4/H2BC13/H2AC7/H3C12/H4C11/H2BC12/H2BC15/H4C12/H3C8/H2BC17/H4C13/H3C11/H2BC3/H4C5/H4C4/H2BC10/H3C3	0.000176246	H2BC11/H2BC4/H3C12/H2BC12/H3C8/H2BC10	2.44356e-05	H2BC5/H2AC6/H2AC7/H4C5/H2AC8/H4C4/H4C1
RNA Polymerase I Promoter Clearance	2.57587e-17	MAPK3/H2BC11/GATAD2B/H4C8/GATAD2A/H2AC6/H2BC4/H2BC13/H2AC7/H3C12/H4C11/H2BC12/EHMT2/GTF2H4/H2BC15/H4C12/H3C8/H2BC6/H2BC17/H4C13/H3C11/H2BC3/H4C5/H4C4/H2BC10/H3C3	0.000781887	H2BC11/H2BC4/H3C12/H2BC12/H3C8/H2BC10	2.44356e-05	GATAD2B/H2BC5/H2AC6/H2BC4/H2AC7/H3C4/GTF2H4/H4C5/H2AC8/H4C4/H4C1
HCMV Early Events	2.57587e-17	H2BC11/H4C8/H2AC6/H2BC4/H2BC13/H2AC13/H2AC11/H2AC7/H3C12/H4C11/H2BC12/H2BC15/H4C12/H3C8/H2BC17/H2AC12/H4C13/H2AC15/H3C11/H2BC3/H4C5/H4C4/H2BC10/H2AC17/H3C3	0.00084083	H2BC11/H2BC4/H2AC11/H3C12/H2BC12/H3C8/H2AC12/H2BC10	0.000844146	H2BC5/H2AC6/H2AC7/H4C5/H2AC8/H4C4/H4C1
Defective pyroptosis	2.57587e-17	H2BC11/H4C8/H2AC6/H2BC4/H2BC13/H2AC7/H3C12/H4C11/H2BC12/H2BC15/H4C12/H3C8/H2BC17/H4C13/H3C11/H2BC3/H4C5/H4C4/H2BC10/H3C3	0.000176246	H2BC11/H2BC4/H3C12/H2BC12/H3C8/H2BC10	2.44356e-05	H2BC5/H2AC6/H2AC7/H4C5/H2AC8/H4C4/H4C1
RNA Polymerase I Transcription	2.9642e-17	MAPK3/H2BC11/H4C8/GATAD2A/H2AC6/H2BC4/H2BC13/H2AC7/H3C12/H4C11/H2BC12/EHMT2/GTF2H4/H2BC15/H4C12/H3C8/H2BC17/H4C13/H3C11/H2BC3/H4C5/H4C4/H2BC10/H3C3	0.000795511	H2BC11/H2BC4/H3C12/H2BC12/H3C8/H2BC10	2.44356e-05	GATAD2B/H2BC5/H2AC6/H2BC4/H2AC7/H3C4/GTF2H4/H4C5/H2AC8/H4C4/H4C1
Meiotic recombination	4.48126e-17	H2BC11/H4C8/H2AC6/H2BC4/H2BC13/H2AC7/H3C12/H4C11/H2BC12/MSH5/H2BC15/H4C12/H3C8/H2BC17/H4C13/H3C11/H2BC3/H4C5/H4C4/H2BC10/H3C3	0.000401377	H2BC11/H2BC4/H3C12/H2BC12/H3C8/H2BC10	6.8845e-05	H2BC5/H2AC6/H2AC7/H4C5/H2AC8/H4C4/H4C1
HATs acetylate histones	5.85849e-17	KANSL1/H2BC11/H4C8/MSL2/H2AC6/H2BC4/H2BC13/H2AC13/H2AC11/H2AC7/H3C12/H4C11/H2BC12/H2BC15/H4C12/H3C8/H2BC6/H2BC17/H2AC12/H4C13/H2AC15/H3C11/H2BC3/H4C5/H4C4/H2BC10/H2AC17/H3C3	0.000460518	KANSL1/H2BC11/TAF5L/H4C8/ATXN7/H2BC4/H2AC11/H3C12/H2BC12/H3C8/H2BC17/H2AC12/H4C4/H2BC10/H2AC17	0.000173635	KANSL1/H2BC5/MSL2/H2AC6/H2BC4/H2AC7/H3C4/H4C5/H2AC8/H4C4/H4C1
B-WICH complex positively regulates rRNA expression	8.64114e-17	SF3B1/H2BC11/H4C8/H2AC6/H2BC4/H2BC13/H2AC7/H3C12/H4C11/H2BC12/H2BC15/H4C12/H3C8/H2BC17/H4C13/H3C11/H2BC3/H4C5/H4C4/H2BC10/H3C3	0.000401377	H2BC11/H2BC4/H3C12/H2BC12/H3C8/H2BC10	1.44913e-05	SF3B1/H2BC5/H2AC6/H2AC7/H4C5/H2AC8/H4C4/H4C1
RNA Polymerase I Promoter Escape	1.05237e-16	H2BC11/H4C8/H2AC6/H2BC4/H2BC13/H2AC7/H3C12/H4C11/H2BC12/GTF2H4/H2BC15/H4C12/H3C8/H2BC17/H4C13/H3C11/H2BC3/H4C5/H4C4/H2BC10/H3C3	0.000401377	H2BC11/H2BC4/H3C12/H2BC12/GTF2H4/H3C8/H2BC10	1.44913e-05	H2BC5/H2AC6/H2AC7/GTF2H4/H4C5/H2AC8/H4C4/H4C1
Pre-NOTCH Transcription and Translation	1.63582e-16	H2BC11/H4C8/H2AC6/H2BC4/H2BC13/H2AC7/H3C12/H4C11/H2BC12/NOTCH4/H2BC15/H4C12/H3C8/H2BC17/H4C13/H3C11/H2BC3/H4C5/H4C4/H2BC10/H3C3	0.000432263	H2BC11/H2BC4/H3C12/H2BC12/H3C8/H2BC10	2.14351e-05	AGO1/AGO3/H2BC5/H2AC6/H2BC4/H2AC7/H3C4/H4C5/H2AC8/H4C4/H4C1
Pre-NOTCH Expression and Processing	3.22164e-16	H2BC11/FURIN/H4C8/H2AC6/H2BC4/H2BC13/H2AC7/H3C12/H4C11/H2BC12/NOTCH4/H2BC15/H4C12/H3C8/H2BC17/H4C13/H3C11/H2BC3/H4C5/H4C4/H2BC10/H3C3	0.000176246	H2BC11/FURIN/H2BC4/H3C12/H2BC12/H3C8/H2BC10	1.2146e-05	AGO1/AGO3/FURIN/H2BC5/ATP2A2/H2AC6/H2BC4/H2AC7/H3C4/H4C5/H2AC8/H4C4/H4C1
Amyloid fiber formation	4.67839e-16	H2BC11/FURIN/UBE2L6/H4C8/H2AC6/H2BC4/H2BC13/H2AC7/H3C12/H4C11/H2BC12/H2BC15/H4C12/H3C8/H2BC17/H4C13/H3C11/H2BC3/H4C5/H4C4/H2BC10/H3C3	0.000176246	H2BC11/FURIN/H2BC4/H3C12/H2BC12/H3C8/H2BC10	3.12289e-05	FURIN/H2BC5/H2AC6/H2AC7/H4C5/H2AC8/H4C4/H4C1
HCMV Infection	9.69788e-16	H2BC11/H4C8/H2AC6/H2BC4/H2BC13/H2AC13/H2AC11/H2AC7/H3C12/H4C11/H2BC12/H2BC15/H4C12/H3C8/H2BC17/H2AC12/H4C13/H2AC15/H3C11/H2BC3/H4C5/H4C4/H2BC10/H2AC17/H3C3	0.00196825	H2BC11/H2BC4/H2AC11/H3C12/H2BC12/H3C8/H2AC12/H2BC10	0.00219789	H2BC5/H2AC6/H2AC7/H4C5/H2AC8/H4C4/H4C1
Systemic lupus erythematosus	1.00536e-15	H2BC11/H4C8/H2AC6/H2BC4/H2BC13/H2AC13/H2AC11/H2AC7/H3C12/H4C11/H2BC12/HLA-DRA/H2BC15/H4C12/H3C8/H2BC17/H2AC12/H4C13/H2AC15/H3C11/H2BC3/H4C5/H4C4/H2BC10/H2AC17/H3C3	0.0159909	H2BC11/H2BC4/H2AC11/H3C12/H2BC12/H3C8/H2AC12/H2BC10	0.0451268	H2BC5/H2AC6/H2AC7/H4C5/H2AC8/H4C4/H4C1
Transcriptional regulation of granulopoiesis	1.00543e-15	H2BC11/H4C8/H2AC6/H2BC4/H2BC13/H2AC7/H3C12/H4C11/H2BC12/H2BC15/H4C12/H3C8/H2BC17/H4C13/H3C11/H2BC3/H4C5/H4C4/H2BC10/H3C3	0.000401377	H2BC11/H2BC4/H3C12/H2BC12/H3C8/H2BC10	7.6227e-05	H2BC5/H2AC6/H2AC7/H4C5/H2AC8/H4C4/H4C1
RUNX1 regulates genes involved in megakaryocyte differentiation and platelet function	1.20627e-15	AGO1/EP300/H2BC11/AGO3/PRMT1/H4C8/H2AC6/H2BC4/H2BC13/H2AC7/H3C12/H4C11/H4-16/H2BC12/H2BC15/H4C12/H3C8/H2BC6/H2BC17/H4C13/H3C11/H2BC3/H4C5/H2AC8/H4C4/H2BC10/H3C3	0.000460518	H2BC11/H2BC4/H3C12/H2BC12/H3C8/H2BC10	2.44356e-05	AGO1/AGO3/H2BC5/H2AC6/H2BC4/H2AC7/H3C4/H4C5/H2AC8/H4C4/H4C1
Formation of the beta-catenin:TCF transactivating complex	1.49486e-15	H2BC11/H4C8/H2AC6/H2BC4/H2BC13/H2AC7/H3C12/H4C11/H2BC12/H2BC15/H4C12/H3C8/H2BC17/H4C13/H3C11/H2BC3/H4C5/H4C4/H2BC10/H3C3	0.000401377	H2BC11/H2BC4/H3C12/H2BC12/H3C8/H2BC10	8.43071e-05	H2BC5/H2AC6/H2AC7/H4C5/H2AC8/H4C4/H4C1
NoRC negatively regulates rRNA expression	2.23755e-15	H2BC11/H4C8/H2AC6/H2BC4/H2BC13/H2AC7/H3C12/H4C11/H2BC12/GTF2H4/H2BC15/H4C12/H3C8/H2BC17/H4C13/H3C11/H2BC3/H4C5/H4C4/H2BC10/H3C3	0.000679231	H2BC11/H2BC4/H3C12/H2BC12/H3C8/H2BC10	2.44356e-05	H2BC5/H2AC6/H2AC7/GTF2H4/H4C5/H2AC8/H4C4/H4C1
nucleosome assembly	2.80261e-15	H2BC11/H4C8/H2BC4/H1-5/H2BC13/H1-2/H3C12/H4C11/H2BC15/H4C12/H3C8/H2BC17/H4C13/H3C11/H2BC3/H4C5/H4C4/H2BC10/H3C3	0.00418086	H2BC11/H2BC4/H3C12/H3C8/H2BC10	0.0130701	H1-4/H2BC4/H1-2/H3C4/BRD2/H4C5/H4C4/H4C1
RHO GTPases activate PKNs	3.47024e-15	H2BC11/H4C8/H2AC6/H2BC4/H2BC13/H2AC7/H3C12/H4C11/H2BC12/H2BC15/H4C12/H3C8/H2BC17/H4C13/H3C11/H2BC3/H4C5/H4C4/H2BC10/H3C3	0.000460518	H2BC11/H2BC4/H3C12/H2BC12/H3C8/H2BC10	0.000107642	H2BC5/H2AC6/H2AC7/H4C5/H2AC8/H4C4/H4C1
Negative epigenetic regulation of rRNA expression	3.84109e-15	H2BC11/H4C8/H2AC6/H2BC4/H2BC13/H2AC7/H3C12/H4C11/H2BC12/GTF2H4/H2BC15/H4C12/H3C8/H2BC17/H4C13/H3C11/H2BC3/H4C5/H4C4/H2BC10/H3C3	0.000769071	H2BC11/H2BC4/H3C12/H2BC12/H3C8/H2BC10	2.87116e-05	H2BC5/H2AC6/H2AC7/GTF2H4/H4C5/H2AC8/H4C4/H4C1
Senescence-Associated Secretory Phenotype (SASP)	4.41602e-15	MAPK3/H2BC11/H4C8/H2AC6/H2BC4/H2BC13/H2AC7/H3C12/H4C11/H2BC12/EHMT2/H2BC15/H4C12/H3C8/H2BC17/H4C13/H3C11/H2BC3/H4C5/H4C4/H2BC10/H3C3	0.000809914	H2BC11/H2BC4/H3C12/H2BC12/H3C8/H2BC10	0.000155434	H2BC5/MAPK7/H2AC6/H2BC4/ANAPC7/H2AC7/H3C4/H4C5/H2AC8/H4C4/H4C1
Packaging Of Telomere Ends	5.21943e-15	H2BC11/H4C8/H2AC6/H2BC4/H2BC13/H2AC7/H4C11/H2BC12/H2BC15/H4C12/H2BC17/H4C13/H2BC3/H4C5/H4C4/H2BC10	0.00355426	H2BC11/H2BC4/H2BC12/H2BC10	1.2146e-05	H2BC5/H2AC6/H2AC7/H4C5/H2AC8/H4C4/H4C1
Recognition and association of DNA glycosylase with site containing an affected purine	1.33875e-14	H2BC11/H4C8/H2AC6/H2BC4/H2BC13/H2AC7/H4C11/H2BC12/H2BC15/H4C12/H2BC17/H4C13/H2BC3/H4C5/H4C4/H2BC10	0.0038023	H2BC11/H2BC4/H2BC12/H2BC10	1.2146e-05	H2BC5/H2AC6/H2AC7/H4C5/H2AC8/H4C4/H4C1
Cleavage of the damaged purine	1.33875e-14	H2BC11/H4C8/H2AC6/H2BC4/H2BC13/H2AC7/H4C11/H2BC12/H2BC15/H4C12/H2BC17/H4C13/H2BC3/H4C5/H4C4/H2BC10	0.0038023	H2BC11/H2BC4/H2BC12/H2BC10	1.2146e-05	H2BC5/H2AC6/H2AC7/H4C5/H2AC8/H4C4/H4C1
Depurination	1.33875e-14	H2BC11/H4C8/H2AC6/H2BC4/H2BC13/H2AC7/H4C11/H2BC12/H2BC15/H4C12/H2BC17/H4C13/H2BC3/H4C5/H4C4/H2BC10	0.0038023	H2BC11/H2BC4/H2BC12/H2BC10	1.2146e-05	H2BC5/H2AC6/H2AC7/H4C5/H2AC8/H4C4/H4C1
Meiosis	1.47764e-14	H2BC11/H4C8/H2AC6/H2BC4/H2BC13/H2AC7/H3C12/H4C11/H2BC12/MSH5/H2BC15/H4C12/H3C8/H2BC17/H4C13/H3C11/H2BC3/H4C5/H4C4/H2BC10/H3C3	0.000947074	H2BC11/H2BC4/H3C12/H2BC12/H3C8/H2BC10	0.000186506	STAG1/H2BC5/H2AC6/H2BC4/H2AC7/H3C4/H4C5/H2AC8/H4C4/H4C1
Transcriptional regulation by small RNAs	1.47764e-14	H2BC11/H4C8/H2AC6/H2BC4/H2BC13/H2AC7/H3C12/H4C11/H2BC12/H2BC15/H4C12/H3C8/H2BC17/H4C13/H3C11/H2BC3/H4C5/H4C4/H2BC10/H3C3	0.000649664	H2BC11/H2BC4/H3C12/H2BC12/H3C8/H2BC10	0.000173562	H2BC5/H2AC6/H2AC7/H4C5/H2AC8/H4C4/H4C1
Diseases of programmed cell death	1.75828e-14	H2BC11/H4C8/H2AC6/H2BC4/H2BC13/H2AC7/H3C12/H4C11/H2BC12/H2BC15/H4C12/H3C8/H2BC17/H4C13/H3C11/H2BC3/H4C5/H4C4/H2BC10/H3C3	0.000658648	H2BC11/H2BC4/H3C12/H2BC12/H3C8/H2BC10	0.000173635	H2BC5/H2AC6/H2AC7/H4C5/H2AC8/H4C4/H4C1
RMTs methylate histone arginines	2.09856e-14	H4C8/PBRM1/H2AC6/H2AC13/H2AC11/H2AC7/H3C12/H4C11/H4C12/H3C8/H2AC12/H4C13/H2AC15/H3C11/H4C5/H4C4/H2AC17/H3C3	0.000868175	PRMT1/H4C8/PBRM1/H2AC11/H3C12/H3C8/H2AC12/H4C4/H2AC17	0.000371515	H2AC6/H2AC7/H4C5/H2AC8/H4C4/H4C1
DNA Damage/Telomere Stress Induced Senescence	2.60954e-14	H2BC11/H4C8/H2AC6/H2BC4/H1-5/H2BC13/H1-2/H2AC7/H4C11/H2BC12/H2BC15/H4C12/H2BC17/H4C13/H2BC3/H4C5/H4C4/H2BC10	0.0129702	H2BC11/H2BC4/H2BC12/H2BC10	1.2146e-05	H2BC5/H1-4/H2AC6/H2BC4/H1-2/H2AC7/H4C5/H2AC8/H4C4/H4C1
nucleosome organization	3.24173e-14	H2BC11/H4C8/H2BC4/H1-5/H2BC13/H1-2/H3C12/H4C11/H2BC15/H4C12/H3C8/H2BC17/H4C13/H3C11/H2BC3/H4C5/H4C4/H2BC10/H3C3	0.00722638	H2BC11/H2BC4/H3C12/H3C8/H2BC10	0.0130701	SMARCD1/H1-4/H2BC4/H1-2/H3C4/BRD2/H2BC6/H4C5/H4C4/H4C1
Recognition and association of DNA glycosylase with site containing an affected pyrimidine	5.23618e-14	H2BC11/H4C8/H2AC6/H2BC4/H2BC13/H2AC7/H4C11/H2BC12/H2BC15/H4C12/H2BC17/H4C13/H2BC3/H4C5/H4C4/H2BC10	0.00500981	H2BC11/H2BC4/H2BC12/H2BC10	1.44913e-05	H2BC5/H2AC6/H2AC7/H4C5/H2AC8/H4C4/H4C1
Cleavage of the damaged pyrimidine	5.23618e-14	H2BC11/H4C8/H2AC6/H2BC4/H2BC13/H2AC7/H4C11/H2BC12/H2BC15/H4C12/H2BC17/H4C13/H2BC3/H4C5/H4C4/H2BC10	0.00500981	H2BC11/H2BC4/H2BC12/H2BC10	1.44913e-05	H2BC5/H2AC6/H2AC7/H4C5/H2AC8/H4C4/H4C1
Depyrimidination	5.23618e-14	H2BC11/H4C8/H2AC6/H2BC4/H2BC13/H2AC7/H4C11/H2BC12/H2BC15/H4C12/H2BC17/H4C13/H2BC3/H4C5/H4C4/H2BC10	0.00500981	H2BC11/H2BC4/H2BC12/H2BC10	1.44913e-05	H2BC5/H2AC6/H2AC7/H4C5/H2AC8/H4C4/H4C1
Base-Excision Repair, AP Site Formation	6.87218e-14	H2BC11/H4C8/H2AC6/H2BC4/H2BC13/H2AC7/H4C11/H2BC12/H2BC15/H4C12/H2BC17/H4C13/H2BC3/H4C5/H4C4/H2BC10	0.00525918	H2BC11/H2BC4/H2BC12/H2BC10	1.44913e-05	H2BC5/H2AC6/H2AC7/H4C5/H2AC8/H4C4/H4C1
Deposition of new CENPA-containing nucleosomes at the centromere	7.86815e-14	CENPM/H2BC11/H4C8/H2AC6/H2BC4/H2BC13/H2AC7/H4C11/H2BC12/H2BC15/H4C12/H2BC17/H4C13/H2BC3/H4C5/H4C4/H2BC10	0.00951558	H2BC11/H2BC4/H2BC12/H2BC10	1.2146e-05	CENPM/H2BC5/H2AC6/H2AC7/H4C5/H2AC8/H4C4/H4C1
Nucleosome assembly	7.86815e-14	CENPM/H2BC11/H4C8/H2AC6/H2BC4/H2BC13/H2AC7/H4C11/H2BC12/H2BC15/H4C12/H2BC17/H4C13/H2BC3/H4C5/H4C4/H2BC10	0.00951558	H2BC11/H2BC4/H2BC12/H2BC10	1.2146e-05	CENPM/H2BC5/H2AC6/H2AC7/H4C5/H2AC8/H4C4/H4C1
Epigenetic regulation of gene expression	2.0214e-13	SF3B1/H2BC11/H4C8/GATAD2A/H2AC6/H2BC4/H2BC13/H2AC7/H3C12/H4C11/H2BC12/EHMT2/GTF2H4/H2BC15/H4C12/H3C8/H2BC17/H4C13/H3C11/H2BC3/H4C5/H4C4/H2BC10/H3C3	0.00685141	H2BC11/H2BC4/H3C12/H2BC12/H3C8/H2BC10	9.08867e-05	SF3B1/KANSL1/GATAD2B/H2BC5/H2AC6/H2BC4/H2AC7/H3C4/GTF2H4/H4C5/H2AC8/H4C4/H4C1
Chromatin modifying enzymes	2.04764e-13	KANSL1/H2BC11/PRMT1/GATAD2B/H4C8/PBRM1/GATAD2A/MSL2/H2AC6/H2BC4/H2BC13/H2AC13/H2AC11/H2AC7/H3C12/H4C11/H2BC12/EHMT2/H2BC15/H4C12/H3C8/H2BC6/H2BC17/H2AC12/H4C13/H2AC15/H3C11/H2BC3/H4C5/H4C4/H2BC10/H2AC17/H3C3	0.00105131	KDM4A/SETD6/KANSL1/KDM3B/H2BC11/PRMT1/TAF5L/GATAD2B/NSD3/H4C8/ATXN7/PBRM1/H2BC4/H2AC11/H3C12/H2BC12/H3C8/H2BC17/H2AC12/H4C4/H2BC10/H2AC17	0.0023703	KDM4A/KANSL1/GATAD2B/NSD3/H2BC5/MSL2/H2AC6/H2BC4/H2AC7/H3C4/H4C5/H2AC8/H4C4/H4C1
Chromatin organization	2.04764e-13	KANSL1/H2BC11/PRMT1/GATAD2B/H4C8/PBRM1/GATAD2A/MSL2/H2AC6/H2BC4/H2BC13/H2AC13/H2AC11/H2AC7/H3C12/H4C11/H2BC12/EHMT2/H2BC15/H4C12/H3C8/H2BC6/H2BC17/H2AC12/H4C13/H2AC15/H3C11/H2BC3/H4C5/H4C4/H2BC10/H2AC17/H3C3	0.00105131	KDM4A/SETD6/KANSL1/KDM3B/H2BC11/PRMT1/TAF5L/GATAD2B/NSD3/H4C8/ATXN7/PBRM1/H2BC4/H2AC11/H3C12/H2BC12/H3C8/H2BC17/H2AC12/H4C4/H2BC10/H2AC17	0.0023703	KDM4A/KANSL1/GATAD2B/NSD3/H2BC5/MSL2/H2AC6/H2BC4/H2AC7/H3C4/H4C5/H2AC8/H4C4/H4C1
Oxidative Stress Induced Senescence	2.80407e-13	MAPK3/H2BC11/H4C8/H2AC6/H2BC4/H2BC13/H2AC7/H3C12/H4C11/H2BC12/H2BC15/H4C12/H3C8/H2BC17/H4C13/H3C11/H2BC3/H4C5/H4C4/H2BC10/H3C3	0.00109565	H2BC11/H2BC4/H3C12/H2BC12/H3C8/H2BC10	0.000173635	AGO1/AGO3/H2BC5/H2AC6/H2BC4/H2AC7/H3C4/H4C5/H2AC8/H4C4/H4C1
Activation of anterior HOX genes in hindbrain development during early embryogenesis	2.84183e-13	H2BC11/H4C8/H2AC6/H2BC4/H2BC13/H2AC7/H3C12/H4C11/H2BC12/H2BC15/H4C12/H3C8/H2BC17/H4C13/H3C11/H2BC3/H4C5/H4C4/H2BC10/H3C3	0.00105131	H2BC11/H2BC4/H3C12/H2BC12/H3C8/H2BC10	0.000414923	H2BC5/H2AC6/H2AC7/H4C5/H2AC8/H4C4/H4C1
Activation of HOX genes during differentiation	2.84183e-13	H2BC11/H4C8/H2AC6/H2BC4/H2BC13/H2AC7/H3C12/H4C11/H2BC12/H2BC15/H4C12/H3C8/H2BC17/H4C13/H3C11/H2BC3/H4C5/H4C4/H2BC10/H3C3	0.00105131	H2BC11/H2BC4/H3C12/H2BC12/H3C8/H2BC10	0.000414923	H2BC5/H2AC6/H2AC7/H4C5/H2AC8/H4C4/H4C1
Inhibition of DNA recombination at telomere	2.9743e-13	H2BC11/H4C8/H2AC6/H2BC4/H2BC13/H2AC7/H4C11/H2BC12/H2BC15/H4C12/H2BC17/H4C13/H2BC3/H4C5/H4C4/H2BC10	0.0072444	H2BC11/H2BC4/H2BC12/H2BC10	2.1072e-05	H2BC5/H2AC6/H2AC7/H4C5/H2AC8/H4C4/H4C1
protein heterodimerization activity	3.23095e-13	H2BC11/H4C8/H2AC6/H2BC4/H2BC13/TCF4/H2AC13/H2AC11/H2AC7/H3C12/H4C11/H2BC12/H2BC15/H4C12/H3C8/H2BC17/H2AC12/H4C13/H2AC15/H3C11/H2BC3/H4C5/H4C4/H2BC10/H2AC17/H3C3	0.00490976	BAK1/MEF2C/YWHAE/FXR1/BCL11A/H2BC11/GABBR2/H4C8/KCNB1/JAM3/H2BC4/TCF4/H2AC11/H3C12/H2BC12/H3C8/H2BC6/H2BC17/H2AC12/H4C4/H2BC10/H2AC17	0.00479383	FXR1/H2BC5/H2AC6/TCF4/H2AC7/H4C5/H2AC8/H4C4/H4C1
Reproduction	6.78624e-13	H2BC11/H4C8/H2AC6/H2BC4/H2BC13/H2AC7/H3C12/H4C11/H2BC12/MSH5/H2BC15/H4C12/H3C8/H2BC17/H4C13/H3C11/H2BC3/H4C5/H4C4/H2BC10/H3C3	0.00217373	H2BC11/H2BC4/H3C12/H2BC12/H3C8/H2BC10	0.000914526	STAG1/H2BC5/H2AC6/H2BC4/H2AC7/H3C4/H4C5/H2AC8/H4C4/H4C1
RUNX1 regulates transcription of genes involved in differentiation of HSCs	1.11046e-12	H2BC11/H4C8/H2AC6/H2BC4/H2BC13/H2AC7/H3C12/H4C11/H2BC12/H2BC15/H4C12/H3C8/H2BC17/H4C13/H3C11/H2BC3/H4C5/H4C4/H2BC10/H3C3	0.00146364	H2BC11/H2BC4/H3C12/H2BC12/H3C8/H2BC10	0.000442781	PSME4/ITCH/PSMD11/PSMB2/H2BC5/H2AC6/H2BC4/H2AC7/H3C4/PSMB10/H2BC6/H4C5/H2AC8/H4C4/H4C1
Estrogen-dependent gene expression	1.11046e-12	STAG1/H2BC11/AGO3/PRMT1/H4C8/CXXC5/H2AC6/H2BC4/H2BC13/H2AC7/H3C12/H4C11/H2BC12/H2BC15/H4C12/H3C8/H2BC6/H2BC17/H4C13/H3C11/H2BC3/H4C5/H4C4/H2BC10/H3C3	0.0025784	H2BC11/H2BC4/H3C12/H2BC12/H3C8/H2BC10	3.95456e-05	AGO1/STAG1/AGO3/H2BC5/CXXC5/H2AC6/H2BC4/H2AC7/H3C4/H4C5/H2AC8/H4C4/H4C1
Gene Silencing by RNA	2.26499e-12	H2BC11/H4C8/H2AC6/H2BC4/H2BC13/H2AC7/H3C12/H4C11/H2BC12/H2BC15/H4C12/H3C8/H2BC17/H4C13/H3C11/H2BC3/H4C5/H4C4/H2BC10/H3C3	0.00172448	H2BC11/H2BC4/H3C12/H2BC12/H3C8/H2BC10	0.000371515	AGO1/AGO3/H2BC5/H2AC6/H2BC4/H2AC7/H3C4/H4C5/H2AC8/H4C4/H4C1
Mitotic Prophase	2.26499e-12	H2BC11/H4C8/H2AC6/H2BC4/H2BC13/H2AC7/H3C12/H4C11/H2BC12/H2BC15/H4C12/H3C8/H2BC17/H4C13/H3C11/H2BC3/H4C5/H4C4/H2BC10/H3C3	0.00172448	H2BC11/H2BC4/H3C12/H2BC12/H3C8/H2BC10	0.000818842	H2BC5/H2AC6/H2AC7/H4C5/H2AC8/H4C4/H4C1
Meiotic synapsis	2.91337e-12	H2BC11/H4C8/H2AC6/H2BC4/H2BC13/H2AC7/H4C11/H2BC12/H2BC15/H4C12/H2BC17/H4C13/H2BC3/H4C5/H4C4/H2BC10	0.0115248	H2BC11/H2BC4/H2BC12/H2BC10	2.87116e-05	STAG1/H2BC5/H2AC6/H2BC4/H2AC7/H4C5/H2AC8/H4C4/H4C1
Cellular Senescence	4.29313e-12	H2BC11/H4C8/H2AC6/H2BC4/H1-5/H2BC13/H1-2/H2AC7/H3C12/H4C11/H2BC12/EHMT2/H2BC15/H4C12/H3C8/H2BC17/H4C13/H3C11/H2BC3/H4C5/H4C4/H2BC10/H3C3	0.00830033	H2BC11/H2BC4/H3C12/H2BC12/H3C8/H2BC10	7.91838e-05	AGO1/AGO3/H2BC5/MAPK7/H1-4/H2AC6/H2BC4/H1-2/ANAPC7/H2AC7/H3C4/H4C5/H2AC8/H4C4/H4C1
Assembly of the pre-replicative complex	6.66798e-12	H2BC11/H4C8/H2AC6/H2BC4/H2BC13/H2AC7/H3C12/H4C11/H2BC12/H2BC15/H4C12/H3C8/H2BC17/H4C13/H3C11/H2BC3/H4C5/H4C4/H2BC10/H3C3	0.00217373	H2BC11/H2BC4/H3C12/H2BC12/H3C8/H2BC10	0.0011281	H2BC5/H2AC6/H2AC7/H4C5/H2AC8/H4C4/H4C1
Base Excision Repair	3.10247e-11	H2BC11/H4C8/H2AC6/H2BC4/H2BC13/H2AC7/H4C11/H2BC12/H2BC15/H4C12/H2BC17/H4C13/H2BC3/H4C5/H4C4/H2BC10	0.0189467	H2BC11/H2BC4/H2BC12/H2BC10	7.6227e-05	H2BC5/H2AC6/H2AC7/H4C5/H2AC8/H4C4/H4C1
DNA Replication Pre-Initiation	5.64896e-11	H2BC11/H4C8/H2AC6/H2BC4/H2BC13/H2AC7/H3C12/H4C11/H2BC12/H2BC15/H4C12/H3C8/H2BC17/H4C13/H3C11/H2BC3/H4C5/H4C4/H2BC10/H3C3	0.00373607	H2BC11/H2BC4/H3C12/H2BC12/H3C8/H2BC10	0.00219789	H2BC5/H2AC6/H2AC7/H4C5/H2AC8/H4C4/H4C1
protein-DNA complex assembly	7.47561e-11	H2BC11/H4C8/H2BC4/H1-5/H2BC13/H1-2/TCF4/H3C12/H4C11/H2BC15/H4C12/H3C8/H2BC17/H4C13/H3C11/H2BC3/H4C5/H4C4/H2BC10/H3C3	0.00831338	H2BC11/H2BC4/TCF4/H3C12/H3C8/H2BC10	0.0318999	MED8/H1-4/H2BC4/H1-2/TCF4/H3C4/BRD2/H4C5/H4C4/H4C1
Nonhomologous End-Joining (NHEJ)	1.35745e-10	H2BC11/H4C8/H2BC4/H2BC13/H4C11/H2BC12/H2BC15/H4C12/H2BC17/H4C13/H2BC3/H4C5/H4C4/H2BC10	0.00778991	TP53BP1/H2BC11/H4C8/H2BC4/H2BC12/H4C4/H2BC10	0.00982416	H2BC5/H4C5/H4C4/H4C1
ESR-mediated signaling	6.72504e-10	MAPK3/STAG1/FOXO3/H2BC11/AGO3/PRMT1/H4C8/CXXC5/H2AC6/H2BC4/H2BC13/H2AC7/H3C12/H4C11/H2BC12/H2BC15/H4C12/H3C8/H2BC6/H2BC17/H4C13/H3C11/H2BC3/H4C5/H4C4/H2BC10/H3C3	0.013446	H2BC11/H2BC4/H3C12/H2BC12/H3C8/H2BC10	0.00148377	AGO1/STAG1/AGO3/H2BC5/CXXC5/H2AC6/H2BC4/H2AC7/H3C4/H4C5/H2AC8/H4C4/H4C1
DNA Replication	7.56023e-10	RBX1/H2BC11/H4C8/H2AC6/H2BC4/H2BC13/H2AC7/H3C12/H4C11/H2BC12/H2BC15/H4C12/H3C8/H2BC17/H4C13/H3C11/H2BC3/H4C5/H4C4/H2BC10/H3C3	0.00714313	H2BC11/H2BC4/H3C12/H2BC12/H3C8/H2BC10	0.00547769	H2BC5/H2AC6/H2AC7/H4C5/H2AC8/H4C4/H4C1
Recruitment and ATM-mediated phosphorylation of repair and signaling proteins at DNA double strand breaks	7.73224e-10	H2BC11/H4C8/H2BC4/H2BC13/H4C11/H2BC12/H2BC15/H4C12/H2BC17/H4C13/H2BC3/H4C5/H4C4/H2BC10	0.00363731	KDM4A/TP53BP1/H2BC11/H4C8/H2BC4/H2BC12/H4C4/H2BC10	0.00740293	KDM4A/H2BC5/H2BC4/H4C5/H4C4/H4C1
DNA Double Strand Break Response	9.14685e-10	H2BC11/H4C8/H2BC4/H2BC13/H4C11/H2BC12/H2BC15/H4C12/H2BC17/H4C13/H2BC3/H4C5/H4C4/H2BC10	0.00374608	KDM4A/TP53BP1/H2BC11/H4C8/H2BC4/H2BC12/H4C4/H2BC10	0.00782863	KDM4A/H2BC5/H2BC4/H4C5/H4C4/H4C1
Signaling by NOTCH	1.03847e-09	RBX1/H2BC11/FURIN/H4C8/H2AC6/H2BC4/H2BC13/H2AC7/H3C12/H4C11/H2BC12/NOTCH4/H2BC15/H4C12/H3C8/H2BC17/H4C13/H3C11/H2BC3/H4C5/H4C4/H2BC10/H3C3	0.00374608	H2BC11/FURIN/H2BC4/H3C12/H2BC12/H3C8/H2BC10	0.00278381	AGO1/AGO3/FURIN/H2BC5/ATP2A2/H2AC6/H2BC4/H2AC7/H3C4/H4C5/H2AC8/H4C4/H4C1
Telomere Maintenance	1.10069e-09	H2BC11/H4C8/H2AC6/H2BC4/H2BC13/H2AC7/H4C11/H2BC12/H2BC15/H4C12/H2BC17/H4C13/H2BC3/H4C5/H4C4/H2BC10	0.0408297	H2BC11/H2BC4/H2BC12/H2BC10	0.000273609	H2BC5/H2AC6/H2AC7/H4C5/H2AC8/H4C4/H4C1
Transcriptional regulation by RUNX1	1.35338e-09	H2BC11/H4C8/PBRM1/H2AC6/H2BC4/H2BC13/H2AC7/H3C12/H4C11/H2BC12/CSNK2B/H2BC15/H4C12/H3C8/H2BC17/H4C13/H3C11/H2BC3/H4C5/H4C4/H2BC10/H3C3	0.00191678	H2BC11/PBRM1/H2BC4/H3C12/H2BC12/CSNK2B/H3C8/H2BC10	0.0112997	SMARCD1/PSME4/ITCH/AGO1/PSMD11/PSMB2/AGO3/H2BC5/H2AC6/H2BC4/H2AC7/H3C4/PSMB10/H2BC6/H4C5/H2AC8/H4C4/H4C1
CENP-A containing nucleosome	1.79725e-09	H2BC11/H4C8/H4C11/H4-16/H4C12/H4C13/H4C5/H2AC8/H4C4	0.0035687	H2BC11/H4C8/H4C9/H2AC8/H4C4	3.50133e-05	H4C5/H2AC8/H4C4/H4C1
CENP-A containing chromatin	1.79725e-09	H2BC11/H4C8/H4C11/H4-16/H4C12/H4C13/H4C5/H2AC8/H4C4	0.0035687	H2BC11/H4C8/H4C9/H2AC8/H4C4	3.50133e-05	H4C5/H2AC8/H4C4/H4C1
chromosome, centromeric core domain	2.68923e-09	H2BC11/H4C8/H4C11/H4-16/H4C12/H4C13/H4C5/H2AC8/H4C4	0.00455523	H2BC11/H4C8/H4C9/H2AC8/H4C4	3.54082e-05	H4C5/H2AC8/H4C4/H4C1
nucleoplasm	4.49628e-09	KMT2E/RHBDD2/IBTK/MAP3K14/CYTH3/REV3L/PIK3C2A/RALBP1/ALAS1/GLRX2/ATP6V0A1/CUL3/NSUN2/EDC4/PHLPP2/PSMA4/EPN3/RELT/CUL1/USP36/CTDP1/WAPL/SPHK2/RNF4/BTBD1/NDUFB4/SMARCD1/KLF6/KIF2A/JMJD6/SREBF1/MARK2/NFATC3/FOSL2/ACTB/BAZ2A/MLH1/CARMIL1/EPB41L2/SLC35C2/SESN1/MEF2C/STK17B/SRRT/NLK/ANKRD10/ANAPC5/ZBTB25/P3H2/ALKBH5/PPP2R3C/CEBPE/HECTD1/AGO1/CLSPN/NUP50/CDC45/TBC1D2/HIVEP1/HSP90AB1/MZF1/SF3A1/SEC14L2/H…	0.0456061	RBM5/DVL2/KMT2E/DBF4/ELAC2/CYTH3/NFIX/REV3L/NISCH/RALBP1/ALAS1/GLRX2/ZCCHC8/NSUN2/EDC4/EPN3/RNF4/WDR18/KDM4A/KLF6/TP53BP1/IP6K2/PSME4/RORA/JMJD6/SREBF1/MARK2/ACADVL/ZNF638/FOSL2/ACTB/KLHL20/RARB/JADE1/ITCH/TP53INP2/CARMIL1/EPB41L2/PTPRH/MEF2C/STK17B/SRRT/PPP1R13B/NOS1/GMIP/ZBTB25/P3H2/PPP2R3C/CLSPN/TBC1D2/HIVEP1/MZF1/SNU13/TCF20/TNRC6B/RBX1/PRORP/PCIF1/GMEB2/NOP56/ACTR5/PPP1R16B/MAPK3/NUTF2/CENPT…	0.000425996	KMT2E/REV3L/EDC4/THRAP3/SMARCD1/KDM4A/KLF6/IP6K2/KIF2A/PSME4/SREBF1/MARK2/NFATC3/ZNF638/ACTB/JADE1/ITCH/TP53INP2/EPB41L2/IPO11/SRRT/ANAPC5/PPP2R3C/AGO1/CLSPN/HIVEP1/SF3A1/PES1/SNU13/CENPM/TCF20/RANGAP1/PRORP/NFKBIA/ACTR5/PPP1R16B/NUTF2/CENPT/ARL2BP/ESRP2/EIF3E/TRPS1/BNIP3L/DOT1L/TRMT1/SUGP1/SIPA1L3/TLE4/KDM4C/FUBP3/SUFU/CUL2/NUFIP2/SEPTIN4/RAI1/PSMD11/UBE2D3/MAPK10/GRPEL1/SH3D19/NAA40/PRPF40B/CDK…
TCF dependent signaling in response to WNT	5.81261e-09	RBX1/H2BC11/H4C8/H2AC6/H2BC4/H2BC13/H2AC7/H3C12/H4C11/H2BC12/CSNK2B/H2BC15/H4C12/H3C8/H2BC17/H4C13/H3C11/H2BC3/H4C5/H4C4/H2BC10/H3C3	0.00374608	H2BC11/H2BC4/H3C12/H2BC12/CSNK2B/H3C8/H2BC10	0.017358	H2BC5/H2AC6/H2AC7/H4C5/H2AC8/H4C4/H4C1
chromatin	7.47126e-09	KMT2E/CDK2AP1/FANCL/SF3B1/STAG1/FOXO3/KANSL1/EGR2/H2BC11/CREB3L4/GATAD2B/NSD3/TBX6/H4C8/ATXN7/PBRM1/STAT6/GATAD2A/MSL2/H2AC6/H2BC4/HMGN4/H1-5/H2BC13/H1-2/ANAPC7/TCF4/H2AC13/H2AC11/H2AC7/H3C12/H4C11/H2BC12/SREBF2/PBX2/EHMT2/CSNK2B/H2BC15/H4C12/H3C8/H2BC6/H2BC17/H2AC12/H4C13/H2AC15/H3C11/H2BC3/H4C5/H4C4/H2BC10/H2AC17/ENSG00000282988/H3C3	0.000337904	KMT2E/KDM4A/KLF6/MEF2C/ACTR5/BACH2/FOXP1/FANCL/STAG1/SATB2/KANSL1/H2BC11/MAU2/SRPK2/TAF5L/CREB3L4/GATAD2B/NSD3/H4C8/ATXN7/PBRM1/ZEB2/ZBTB18/H2BC4/HMGN4/ANAPC7/TCF4/H2AC11/H3C12/H2BC12/SREBF2/CSNK2B/ATF6B/H3C8/H2BC17/H2AC12/H4C4/H2BC10/H2AC17	3.50133e-05	KMT2E/NFIX/SMARCD1/KDM4A/KLF6/SREBF1/NFATC3/ACTB/JADE1/ZFHX4/CREM/ACTR5/EIF3E/TRPS1/KDM4C/CDK2AP1/BACH2/BBX/FOXP1/FANCL/SF3B1/MSH6/UCHL5/TFAP2E/PROX1/STAG1/FOXO3/DNMT3A/KANSL1/KDM3B/EGR1/NKX2-2/ATF4/MAU2/PCNA/SRPK2/KAT7/FANCI/FOXK2/POGZ/CREB3L4/GATAD2B/NSD3/PPP4C/NCAPD3/ZSCAN1/NR4A2/UBP1/CHD1/KLF10/H2BC5/STAT6/TEF/PBX3/SETD5/THAP11/H1-4/ZEB2/KLF13/CHD3/SP7/ATF7/FOXN2/CHD7/JMJD1C/SP3/KAT5/TADA2B/C…
G2/M DNA damage checkpoint	1.12821e-08	H2BC11/H4C8/H2BC4/H2BC13/H4C11/H2BC12/H2BC15/H4C12/H2BC17/H4C13/H2BC3/H4C5/H4C4/H2BC10	0.0234143	H2BC11/H2BC4/H2BC12/H2BC10	0.0305801	H2BC5/H4C5/H4C4/H4C1
Processing of DNA double-strand break ends	1.70849e-08	H2BC11/H4C8/H2BC4/H2BC13/H4C11/H2BC12/H2BC15/H4C12/H2BC17/H4C13/H2BC3/H4C5/H4C4/H2BC10	0.0258207	H2BC11/H2BC4/H2BC12/H2BC10	0.0330796	H2BC5/H4C5/H4C4/H4C1
protein localization to CENP-A containing chromatin	2.02845e-08	H2BC11/H4C8/H4C11/H4-16/H4C12/H4C13/H4C5/H2AC8/H4C4	0.0318717	H2BC11/H4C8/H4C9/H2AC8/H4C4	0.00118933	H4C5/H2AC8/H4C4/H4C1
protein-DNA complex	3.85674e-08	KMT2E/CDK2AP1/FANCL/SF3B1/STAG1/FOXO3/KANSL1/EGR2/H2BC11/CREB3L4/GATAD2B/NSD3/TBX6/H4C8/ATXN7/PBRM1/STAT6/GATAD2A/MSL2/H2AC6/H2BC4/HMGN4/H1-5/H2BC13/H1-2/ANAPC7/TCF4/H2AC13/H2AC11/H2AC7/H3C12/H4C11/H2BC12/SREBF2/PBX2/EHMT2/CSNK2B/H2BC15/H4C12/H3C8/H2BC6/H2BC17/H2AC12/H4C13/H2AC15/H3C11/H2BC3/H4C5/H4C4/H2BC10/H2AC17/ENSG00000282988/H3C3	0.000721063	KMT2E/KDM4A/KLF6/RORA/SREBF1/FOSL2/MEF2C/CREM/ACTR5/EIF3E/TRPS1/BACH2/SRF/BBX/FOXP1/FANCL/DLX2/STAG1/CREB1/FOXO3/SATB2/BCL11A/KANSL1/KDM3B/EGR1/RPAP2/EGR2/H2BC11/MAU2/TERF2/SOX5/DDB2/SRPK2/EMX1/TAF5L/CREB3L4/GATAD2B/DLX1/NSD3/THRB/KLF10/H4C8/LEMD2/ATXN7/PBRM1/WDR82/GTF2A1/THAP11/ZEB2/SP7/FOXN2/NEUROD2/JMJD1C/SP3/CHD2/MLXIP/DMAP1/ZBTB18/NRIP1/H2BC4/BHLHE22/SOX2/HMGN4/CBX6/PBX1/NCOR2/ANAPC7/TCF4/H2…	6.83413e-05	KMT2E/NFIX/SMARCD1/KDM4A/KLF6/SREBF1/NFATC3/ACTB/JADE1/ZFHX4/CREM/ACTR5/EIF3E/TRPS1/KDM4C/CDK2AP1/BACH2/BBX/FOXP1/FANCL/SF3B1/MSH6/UCHL5/TFAP2E/PROX1/STAG1/FOXO3/DNMT3A/KANSL1/KDM3B/EGR1/NKX2-2/ATF4/MAU2/PCNA/SRPK2/KAT7/FANCI/FOXK2/POGZ/CREB3L4/GATAD2B/PRIM2/NSD3/PPP4C/NCAPD3/ZSCAN1/NR4A2/UBP1/CHD1/KLF10/H2BC5/RPRD2/STAT6/TEF/PBX3/SETD5/THAP11/H1-4/ZEB2/KLF13/CHD3/SP7/ATF7/FOXN2/CHD7/JMJD1C/SP3/K…
chromosome	8.15797e-07	MAD1L1/KMT2E/SMG6/CENPM/ARPC3/CDK2AP1/FANCL/SF3B1/STAG1/FOXO3/KANSL1/EGR2/H2BC11/AGO3/CREB3L4/GATAD2B/NSD3/TBX6/RAD9B/H4C8/ATXN7/GNL3/PBRM1/STAT6/GATAD2A/MSL2/H2AC6/H2BC4/HMGN4/H1-5/H2BC13/PPP1CC/H1-2/ANAPC7/TCF4/H2AC13/H2AC11/H2AC7/H3C12/H4C11/H2BC12/SREBF2/PBX2/EHMT2/CSNK2B/H2BC15/H4C12/H3C8/H2BC6/H2BC17/H2AC12/H4C13/H2AC15/H3C11/H2BC3/H4C5/H4C4/H2BC10/H2AC17/ENSG00000282988/H3C3	0.00564915	MAD1L1/KMT2E/KDM4A/KLF6/TP53BP1/SMG6/MEF2C/ACTR5/ARPC3/BACH2/FOXP1/FANCL/STAG1/SATB2/KANSL1/H2BC11/MAU2/SRPK2/TAF5L/CREB3L4/GATAD2B/NSD3/H4C8/ATXN7/GNL3/PBRM1/ZEB2/CKAP5/ZBTB18/H2BC4/HMGN4/ANAPC7/TCF4/H2AC11/H3C12/H2BC12/SREBF2/CSNK2B/ATF6B/H3C8/H2BC17/H2AC12/H4C4/H2BC10/H2AC17	0.000425996	KMT2E/SMARCD1/KDM4A/KLF6/SREBF1/NFATC3/ACTB/JADE1/ZFHX4/CREM/PES1/CENPM/RANGAP1/ACTR5/CENPT/EIF3E/TRPS1/KDM4C/ARPC3/CDK2AP1/BACH2/BBX/FOXP1/FANCL/SF3B1/MSH6/UCHL5/TFAP2E/ADPRS/CDC20/PROX1/STAG1/FOXO3/DNMT3A/KANSL1/CENPL/KDM3B/EGR1/TEX14/NCAPH/NKX2-2/AGO3/MAU2/CHMP1A/PCNA/SRPK2/NAT10/KAT7/MDC1/FBXO11/FANCI/UTP4/FOXK2/POGZ/CREB3L4/GATAD2B/PRIM2/NSD3/PPP4C/NCAPD3/ZSCAN1/NR4A2/UBP1/CHD1/KLF10/H2BC5/P…
regulation of megakaryocyte differentiation	9.40687e-05	MEF2C/PRMT1/H4C8/H4C11/H4-16/H4C12/H4C13/H4C5/H4C4	0.0491456	MEF2C/PRMT1/H4C8/H4C4	0.0382588	H4C5/H4C4/H4C1
chromosome, centromeric region	0.000557138	MAD1L1/CENPM/KANSL1/H2BC11/H4C8/PBRM1/PPP1CC/H4C11/H4C12/H4C13/H4C5/H4C4	0.00235755	MAD1L1/PAFAH1B1/KDM4A/TP53BP1/ACTB/CENPT/CDC20/STAG1/DNMT3A/KANSL1/CENPL/TEX14/H2BC11/NUP85/CHMP2A/CLIP1/CHMP1A/CENPE/PLK2/H4C8/PBRM1/MIS12/KAT5/CKAP5/CHMP6/SPOUT1/H4C9/H4C5/H2AC8/H4C4	0.00360758	KDM4A/CENPM/STAG1/KANSL1/CKAP5/H4C5/H2AC8/H4C4/H4C1
chromosomal region	0.000618058	MAD1L1/WAPL/SMARCD1/SMG6/ACTB/CHMP5/CENPM/THOC5/CENPT/KDM4C/PTGES3/MCM3/STAG1/DNMT3A/KANSL1/CENPL/TEX14/H2BC11/NUP85/KDM4B/TERF2/CDC73/KAT7/GATAD2B/SMARCA5/H4C8/THOC7/PBRM1/WDR82/CDT1/CENPX/PPP1CA/KAT5/ERCC4/CHEK2/KNTC1/PPP1CC/H4C11/H4-16/SMC5/PPP1R10/ZBTB48/PPP1CB/EID3/TERC/H4C12/H4C13/H2BC3/H4C5/H2AC8/H4C4	0.0124591	MAD1L1/PAFAH1B1/KDM4A/TP53BP1/SMG6/ACTB/SUN2/CENPT/CDC20/STAG1/DNMT3A/KANSL1/CENPL/TEX14/H2BC11/NUP85/CHMP2A/CLIP1/CHMP1A/TERF2/KAT7/CENPE/GATAD2B/PLK2/H4C8/THOC7/SPDYA/PBRM1/WDR82/MIS12/ATF7/KAT5/CKAP5/CHMP6/SPOUT1/PPP1CB/H4C9/H4C5/H2AC8/H4C4	0.0196397	KDM4A/CENPM/STAG1/KANSL1/GATAD2B/CKAP5/H4C5/H2AC8/H4C4/H4C1
nuclear body	0.00700805	KMT2E/RALBP1/ATP6V0A1/USP36/RNF4/KIF2A/BAZ2A/JADE1/CARMIL1/MEF2C/SRRT/ALKBH5/HECTD1/HIVEP1/SF3A1/HIRA/TCF20/PACSIN2/STK4/CENPT/TRIP4/BNIP3L/TIMM50/NUFIP2/ELF2/LPXN/PRPF40B/TDP2/PRPF4B/APBB3/IK/FANCL/SF3B1/SRSF7/RO60/ADPRS/STAG1/SPOP/POLK/NT5C3A/SMU1/SRSF6/ZBTB1/DGCR8/ATF4/ICE2/SNRPA1/TERF2/BHLHE40/TPP2/DHX9/CDK9/UQCC2/SLTM/ZFHX3/PRDM15/RERE/GATAD2B/DSN1/GEMIN6/CDYL/NR4A2/GTF3C6/RNF111/EPB41/PSKH1…	0.0243513	KMT2E/TP53BP1/PSME4/KLHL20/MEF2C/TCF20/PPP1R16B/FANCL/STAG1/BCL11A/MAU2/SRPK2/TAF5L/RERE/GATAD2B/DGKZ/RNF111/GNL3/MAPK7/TRIM8/KCTD13/ZBTB18/NRIP1/ARL6IP4/ANKS1B/MAPT/BRD2/CSNK2B/GTF2H4	0.00959327	KMT2E/PSME4/TCF20/PPP1R16B/BNIP3L/FANCL/SF3B1/ADPRS/STAG1/MAU2/SRPK2/RERE/GATAD2B/DGKZ/RNF111/MAPK7/TRIM8/NRIP1/SOX2/MAPT/BRD2/HSPA1A/GTF2H4
spermatoproteasome complex	0.00700805	PSMB8/PSMB10/PSMB9	0.0493581	PSME4/PSMB10	0.00111265	PSME4/PSMB8/PSMB10/PSMB9
Factor: ZSCAN30; motif: NMGTAAAACGGA	0.0199967	NT5DC2/SMIM4	0.0475892	NT5DC2/SMIM4	0.0245169	NT5DC2/SMIM4
histone deacetylase complex	0.0341976	KMT2E/CDK2AP1/RERE/GATAD2B/GATAD2A	0.000558898	KMT2E/SATB2/KDM3B/PHF21A/RERE/GATAD2B/RCOR2/SETD5/JMJD1C/KAT5/TBL1XR1/DMAP1/NRIP1	0.00238472	KMT2E/CDK2AP1/KDM3B/RERE/GATAD2B/SETD5/CHD3/JMJD1C/KAT5/TBL1XR1/DMAP1/NRIP1
Set3 complex	0.0434569	KMT2E/SETD5	0.0243513	KMT2E/SETD5	0.0397444	KMT2E/SETD5
Rpd3L-Expanded complex	0.0434569	KMT2E/SETD5	0.0243513	KMT2E/SETD5	0.0397444	KMT2E/SETD5
regulation of establishment of protein localization to mitochondrion	0.0449483	USP36/SREBF1/DNAJA1/UBE2D3/SAE1/HAX1/BAG4/ARIH2/SREBF2/HSPA1L	0.0318717	SREBF1/UBE2D3/BAG4/ATG13/ARIH2/MAPT/SREBF2/HSPA1L	0.0112981	SREBF1/BNIP3L/UBE2D3/BAG4/ATG13/ARIH2/MAPT/HSPA1L
